# Supplementary material for: MicroRNA-mediated translational pathways are regulated in the orbitofrontal cortex and peripheral blood samples during acute abstinence from heroin self-administration
Source: Adv Drug Alcohol Res. 2023 Aug 14;3:11668. doi: 10.3389/adar.2023.11668 (PMC10880771; doi:10.3389/adar.2023.11668)
Supplement: Supplementary file 2 [file DataSheet1.ZIP]

Archive with 12 entries (12 files):
- S1N.expr.xls
- S2N.expr.xls
- S3N.expr.xls
- S4N.expr.xls
- S66H.expr.xls
- S76H.expr.xls
- S77H.expr.xls
- S79H.expr.xls
- S84S.expr.xls
- S86S.expr.xls
- S91S.expr.xls
- S93S.expr.xls
