# Supplementary material for: MicroRNA-mediated translational pathways are regulated in the orbitofrontal cortex and peripheral blood samples during acute abstinence from heroin self-administration
Source: Adv Drug Alcohol Res. 2023 Aug 14;3:11668. doi: 10.3389/adar.2023.11668 (PMC10880771; doi:10.3389/adar.2023.11668)
Supplement: Supplementary file 2 [file DataSheet1.ZIP › S1N.expr.xls]

sRNA id	Count(38216126)	Type	Description	TPM
novel_mir1	9002	miRNA	NC_005106.4:-:31883001_31883071	235.56
novel_mir2	757	miRNA	NC_005110.4:+:58661266_58661327	19.81
novel_mir3	1805	miRNA	NC_005107.4:+:65643142_65643201	47.23
novel_mir4	721	miRNA	NC_005120.4:+:118131823_118131886	18.87
novel_mir5	27	miRNA	NC_005103.4:-:147718278_147718343	0.71
novel_mir8	101	miRNA	NC_005106.4:-:32983166_32983226	2.64
novel_mir9	129	miRNA	NC_005116.4:-:10572277_10572334	3.38
novel_mir10	138	miRNA	NC_005109.4:-:15198465_15198530	3.61
novel_mir11	156	miRNA	NC_005117.4:-:73403043_73403105	4.08
novel_mir14	96	miRNA	NC_005100.4:+:174134780_174134841	2.51
novel_mir15	80	miRNA	NC_005100.4:+:48104127_48104186	2.09
novel_mir18	82	miRNA	NC_005106.4:+:140547362_140547421	2.15
novel_mir19	44	miRNA	NC_005116.4:-:71800308_71800365	1.15
novel_mir23	13	miRNA	NC_005118.4:-:58624779_58624839	0.34
novel_mir24	55	miRNA	NC_005100.4:-:220867515_220867576	1.44
novel_mir25	32	miRNA	NC_005100.4:+:236276331_236276393	0.84
novel_mir27	24	miRNA	NC_005116.4:-:10456154_10456219	0.63
novel_mir29	10	miRNA	NC_005106.4:+:143932118_143932175	0.26
novel_mir32	11	miRNA	NC_005109.4:+:57480688_57480743	0.29
novel_mir34	12	miRNA	NC_005107.4:-:39687046_39687104	0.31
novel_mir38	11	miRNA	NC_005110.4:-:88317218_88317283	0.29
novel_mir39	28	miRNA	NC_005102.4:+:11791489_11791554	0.73
novel_mir44	12	miRNA	NC_005100.4:-:84347107_84347170	0.31
novel_mir46	10	miRNA	NC_005106.4:-:120718894_120718965	0.26
novel_mir52	11	miRNA	NC_005107.4:+:70618006_70618066	0.29
novel_mir54	10	miRNA	NC_005112.4:+:71331047_71331116	0.26
novel_mir56	22	miRNA	NC_005108.4:+:30864342_30864403	0.58
novel_mir67	13	miRNA	NC_005114.4:-:96770944_96771005	0.34
novel_mir70	457	miRNA	NC_005120.4:-:33516112_33516172	11.96
novel_mir77	10	miRNA	NC_005118.4:-:52566461_52566519	0.26
novel_mir78	13	miRNA	NC_005116.4:-:71783924_71783984	0.34
novel_mir87	22	miRNA	NC_005102.4:-:5771445_5771523	0.58
novel_mir90	11	miRNA	NC_005106.4:-:142131861_142131922	0.29
novel_mir92	11	miRNA	NC_005109.4:+:93811514_93811581	0.29
novel_mir103	14	miRNA	NC_005106.4:+:2813478_2813518	0.37
novel_mir105	11	miRNA	NC_005107.4:-:115675560_115675625	0.29
novel_mir106	11	miRNA	NC_005106.4:-:121014688_121014758	0.29
novel_mir119	23	miRNA	NC_005115.4:+:20295029_20295118	0.60
novel_mir128	11	miRNA	NC_005107.4:-:52565862_52565907	0.29
novel_mir131	256	miRNA	NC_005106.4:+:43324717_43324775	6.70
novel_mir132	14	miRNA	NC_005109.4:-:56272905_56272973	0.37
novel_mir140	15	miRNA	NC_005106.4:-:70967388_70967452	0.39
novel_mir144	10	miRNA	NC_005104.4:-:127617107_127617172	0.26
novel_mir147	177	miRNA	NC_005118.4:-:45500822_45500875	4.63
novel_mir150	29	miRNA	NC_005102.4:-:72885424_72885475	0.76
novel_mir164	11	miRNA	NC_005114.4:+:57697577_57697631	0.29
novel_mir165	11	miRNA	NC_005105.4:-:109004562_109004604	0.29
novel_mir168	12	miRNA	NC_005102.4:+:9854270_9854342	0.31
novel_mir172	10	miRNA	NC_005120.4:+:156811363_156811434	0.26
novel_mir184	12	miRNA	NC_005113.4:+:9318426_9318481	0.31
novel_mir186	10	miRNA	NC_005111.4:+:16956088_16956157	0.26
novel_mir187	10	miRNA	NC_005116.4:-:23924120_23924191	0.26
novel_mir217	10	miRNA	NC_005107.4:-:5213716_5213762	0.26
novel_mir227	10	miRNA	NC_005106.4:-:11013828_11013904	0.26
novel_mir230	10	miRNA	NC_005111.4:-:40808946_40809009	0.26
novel_mir265	10	miRNA	NC_005111.4:+:50269762_50269819	0.26
novel_mir281	17	miRNA	NC_005109.4:+:20591263_20591341	0.44
novel_mir287	12	miRNA	NC_005109.4:-:1013706_1013752	0.31
novel_mir292	148	miRNA	NC_005100.4:-:174495292_174495366	3.87
novel_mir296	46	miRNA	NC_005107.4:-:104542347_104542407	1.20
novel_mir305	10	miRNA	NC_005110.4:+:15436057_15436119	0.26
novel_mir323	44	miRNA	NC_005109.4:-:89005074_89005124	1.15
novel_mir328	25	miRNA	NC_005106.4:+:127057325_127057386	0.65
novel_mir331	17	miRNA	NC_005119.4:-:3918868_3918936	0.44
novel_mir332	38	miRNA	NC_005108.4:-:96210705_96210788	0.99
novel_mir339	55	miRNA	NC_005108.4:+:92290850_92290905	1.44
novel_mir347	27	miRNA	NC_005100.4:+:220002740_220002785	0.71
novel_mir360	12	miRNA	NC_005109.4:-:56445192_56445246	0.31
novel_mir361	2364	miRNA	NC_005103.4:+:44936587_44936663	61.86
novel_mir372	10	miRNA	NC_005100.4:-:247084421_247084483	0.26
novel_mir377	10	miRNA	NC_005100.4:+:142198353_142198396	0.26
novel_mir379	60	miRNA	NC_005116.4:+:76532726_76532783	1.57
novel_mir387	12	miRNA	NC_005106.4:-:11878184_11878232	0.31
novel_mir397	15	miRNA	NC_005119.4:+:47911029_47911106	0.39
novel_mir408	12	miRNA	NC_005100.4:-:128721906_128721952	0.31
novel_mir426	44	miRNA	NC_005100.4:-:88138903_88138959	1.15
novel_mir432	13	miRNA	NC_005109.4:+:37313365_37313425	0.34
novel_mir437	14	miRNA	NC_005106.4:-:119896820_119896876	0.37
novel_mir439	61	miRNA	NC_005109.4:+:94696970_94697035	1.60
novel_mir447	10	miRNA	NC_005104.4:-:172658699_172658772	0.26
novel_mir450	12	miRNA	NC_005120.4:+:70212969_70213061	0.31
novel_mir452	13	miRNA	NC_005100.4:+:240908460_240908525	0.34
novel_mir461	170	miRNA	NC_005100.4:-:266483230_266483272	4.45
novel_mir475	13	miRNA	NC_005117.4:-:41451421_41451469	0.34
novel_mir482	17	miRNA	NC_005107.4:+:69859785_69859842	0.44
novel_mir486	25	miRNA	NC_005108.4:+:53419607_53419665	0.65
novel_mir489	50	miRNA	NW_007906169.1:+:61366_61407	1.31
novel_mir504	12	miRNA	NC_005100.4:+:89042426_89042489	0.31
novel_mir526	32	miRNA	NC_005103.4:+:99133802_99133867	0.84
novel_mir540	16	miRNA	NC_005111.4:+:37891888_37891952	0.42
novel_mir545	33	miRNA	NC_005113.4:+:44548391_44548448	0.86
novel_mir552	111	miRNA	NC_005101.4:-:198041348_198041395	2.90
novel_mir554	13	miRNA	NC_005106.4:+:117026114_117026170	0.34
novel_mir574	565	miRNA	NC_005108.4:-:7465662_7465729	14.78
novel_mir597	17	miRNA	NC_005100.4:-:88907067_88907156	0.44
novel_mir613	10	miRNA	NC_005104.4:+:173307514_173307573	0.26
novel_mir619	12	miRNA	NC_005114.4:-:12514935_12515000	0.31
novel_mir629	1379	miRNA	NC_005101.4:-:408837_408875	36.08
novel_mir630	13	miRNA	NC_005100.4:+:261158276_261158359	0.34
novel_mir632	17396	miRNA	NC_005100.4:+:126523306_126523356	455.20
novel_mir635	40	miRNA	NC_005102.4:+:159305943_159305987	1.05
novel_mir639	11	miRNA	NC_005110.4:+:86516572_86516647	0.29
novel_mir643	61	miRNA	NC_005101.4:-:196199380_196199447	1.60
novel_mir648	14	miRNA	NC_005109.4:-:11131493_11131541	0.37
novel_mir651	37	miRNA	NC_005109.4:-:12913457_12913517	0.97
novel_mir671	11	miRNA	NC_005116.4:+:9232016_9232062	0.29
novel_mir675	11	miRNA	NC_005112.4:+:68702867_68702936	0.29
novel_mir679	25	miRNA	NC_005116.4:-:53087002_53087061	0.65
novel_mir680	25	miRNA	NC_005115.4:+:20013767_20013833	0.65
novel_mir690	11	miRNA	NC_005100.4:-:156296169_156296248	0.29
novel_mir692	50	miRNA	NC_005105.4:+:95053660_95053742	1.31
novel_mir695	186	miRNA	NC_005111.4:+:22232667_22232748	4.87
novel_mir709	10	miRNA	NC_005120.4:+:156922253_156922320	0.26
novel_mir712	126	miRNA	NC_005104.4:-:136023250_136023319	3.30
novel_mir725	10	miRNA	NC_005109.4:-:56432449_56432500	0.26
novel_mir731	10	miRNA	NC_005109.4:-:37313363_37313423	0.26
novel_mir746	82	miRNA	NC_005106.4:-:11752544_11752605	2.15
novel_mir760	179	miRNA	NC_005102.4:+:83137312_83137378	4.68
novel_mir766	32	miRNA	NC_005116.4:-:10756087_10756134	0.84
novel_mir770	10	miRNA	NC_005103.4:-:157074951_157075022	0.26
novel_mir772	13	miRNA	NC_005103.4:+:9191349_9191405	0.34
novel_mir778	63	miRNA	NC_005109.4:-:12892282_12892328	1.65
novel_mir783	6664	miRNA	NC_005100.4:-:39717702_39717778	174.38
novel_mir791	25	miRNA	NC_005109.4:+:47185810_47185869	0.65
novel_mir801	1652	miRNA	NC_005102.4:-:176406218_176406274	43.23
novel_mir805	16	miRNA	NC_005107.4:-:116890574_116890621	0.42
novel_mir817	10	miRNA	NC_005107.4:+:102386296_102386356	0.26
novel_mir826	27	miRNA	NC_005106.4:+:70285473_70285528	0.71
novel_mir829	21	miRNA	NC_005102.4:-:148915118_148915175	0.55
novel_mir831	23	miRNA	NC_005109.4:+:92383863_92383941	0.60
novel_mir832	217	miRNA	NC_005119.4:-:30303769_30303828	5.68
novel_mir853	10	miRNA	NC_005106.4:-:14369749_14369809	0.26
novel_mir856	31	miRNA	NC_005100.4:-:84983630_84983672	0.81
novel_mir860	24	miRNA	NC_005100.4:-:81881364_81881448	0.63
novel_mir866	14	miRNA	NC_005107.4:-:50087475_50087549	0.37
novel_mir867	21	miRNA	NC_005107.4:-:13725566_13725610	0.55
novel_mir872	12	miRNA	NC_005119.4:+:4334640_4334694	0.31
novel_mir874	18	miRNA	NC_005111.4:+:17012872_17012928	0.47
novel_mir879	26	miRNA	NC_005100.4:-:77535680_77535731	0.68
novel_mir881	12	miRNA	NC_005107.4:+:63285319_63285402	0.31
novel_mir895	12	miRNA	NC_005102.4:-:176657477_176657560	0.31
novel_mir908	463	miRNA	NC_005112.4:+:57626466_57626531	12.12
novel_mir923	10	miRNA	NC_005109.4:+:75335182_75335259	0.26
novel_mir942	96	miRNA	NC_005118.4:+:52902657_52902714	2.51
novel_mir956	59	miRNA	NC_005112.4:+:83996398_83996461	1.54
novel_mir973	714	miRNA	NC_005113.4:-:79635781_79635841	18.68
novel_mir977	44	miRNA	NC_005117.4:+:71136888_71136950	1.15
novel_mir980	75	miRNA	NC_005103.4:-:8969376_8969434	1.96
novel_mir1004	12	miRNA	NC_005104.4:+:139071438_139071510	0.31
novel_mir1007	1014	miRNA	NC_005105.4:-:72681745_72681805	26.53
novel_mir1018	218	miRNA	NC_005116.4:+:13482412_13482474	5.70
novel_mir1023	21	miRNA	NC_005104.4:+:166599223_166599277	0.55
novel_mir1036	20	miRNA	NC_005101.4:-:198382198_198382234	0.52
novel_mir1039	10	miRNA	NC_005109.4:-:14087742_14087803	0.26
novel_mir1065	13	miRNA	NC_005100.4:+:264059603_264059678	0.34
novel_mir1066	11	miRNA	NC_005104.4:-:160242851_160242902	0.29
novel_mir1078	10	miRNA	NC_005100.4:-:261371333_261371408	0.26
novel_mir1079	12	miRNA	NC_005104.4:+:152072475_152072551	0.31
novel_mir1080	41	miRNA	NC_005102.4:+:124530081_124530134	1.07
novel_mir1093	11	miRNA	NC_005102.4:+:92518499_92518559	0.29
novel_mir1097	10	miRNA	NC_005107.4:-:128757685_128757771	0.26
novel_mir1099	22	miRNA	NC_005101.4:-:29678030_29678098	0.58
novel_mir1106	11	miRNA	NC_005117.4:-:70733543_70733622	0.29
novel_mir1108	89	miRNA	NC_005117.4:-:4107544_4107611	2.33
novel_mir1109	49	miRNA	NC_005104.4:+:56958125_56958162	1.28
novel_mir1110	12	miRNA	NC_005105.4:-:26603407_26603457	0.31
novel_mir1113	19	miRNA	NC_005102.4:-:176590849_176590939	0.50
novel_mir1124	10	miRNA	NC_005118.4:-:12942677_12942752	0.26
novel_mir1138	14	miRNA	NC_005106.4:-:114208192_114208241	0.37
novel_mir1148	232	miRNA	NC_005104.4:-:150530295_150530349	6.07
novel_mir1152	10	miRNA	NC_005105.4:+:3657600_3657672	0.26
novel_mir1172	20	miRNA	NC_005113.4:-:86228045_86228105	0.52
novel_mir1179	214	miRNA	NC_005107.4:+:53864333_53864403	5.60
novel_mir1183	12	miRNA	NC_005103.4:+:120134239_120134305	0.31
novel_mir1194	11	miRNA	NC_005111.4:-:23954326_23954395	0.29
novel_mir1197	48	miRNA	NC_005119.4:-:14082303_14082360	1.26
novel_mir1198	14	miRNA	NC_005104.4:+:135864685_135864736	0.37
novel_mir1206	13	miRNA	NC_005114.4:+:58654924_58654975	0.34
novel_mir1210	11	miRNA	NC_005106.4:-:66595502_66595556	0.29
novel_mir1215	70	miRNA	NC_005112.4:-:52096572_52096633	1.83
novel_mir1224	1227	miRNA	NW_007906435.1:+:9511514_9511577	32.11
novel_mir1225	347	miRNA	NC_005113.4:-:7230301_7230346	9.08
novel_mir1227	3843	miRNA	NC_005109.4:-:55645860_55645927	100.56
novel_mir1235	423	miRNA	NC_005102.4:-:58785340_58785408	11.07
novel_mir1238	15	miRNA	NC_005100.4:-:165675078_165675136	0.39
novel_mir1248	25	miRNA	NC_005108.4:-:100175741_100175803	0.65
novel_mir1254	30	miRNA	NC_005109.4:-:45278869_45278942	0.79
novel_mir1262	3675	miRNA	NC_005104.4:+:57493184_57493267	96.16
novel_mir1270	12	miRNA	NC_005107.4:-:69134704_69134780	0.31
novel_mir1272	1765	miRNA	NC_005114.4:+:30097804_30097871	46.18
novel_pir3	14	piRNA	NC_005100.4:LINE/L1:-_131544027	0.37
novel_pir9	20	piRNA	NC_005100.4:LINE/L1:-_131544027	0.52
novel_pir10	20	piRNA	NC_005100.4:LINE/L1:-_131544027	0.52
novel_pir12	12	piRNA	NC_005100.4:LINE/L1:-_131544027	0.31
novel_pir18	12	piRNA	NC_005100.4:LINE/L1:-_131544027	0.31
novel_pir19	12	piRNA	NC_005100.4:LINE/L1:-_131544027	0.31
novel_pir20	24	piRNA	NC_005100.4:LINE/L1:-_131544027	0.63
novel_pir21	33	piRNA	NC_005100.4:LINE/L1:-_131544027	0.86
novel_pir22	27	piRNA	NC_005100.4:LINE/L1:-_131544027	0.71
novel_pir23	11	piRNA	NC_005100.4:LINE/L1:-_131544027	0.29
novel_pir37	14	piRNA	NC_005100.4:LTR/ERVL-MaLR:+_24235509	0.37
novel_pir38	10	piRNA	NC_005100.4:LINE/L1:-_259323205	0.26
novel_pir39	10	piRNA	NC_005100.4:LINE/L1:-_259323205	0.26
novel_pir42	10	piRNA	NC_005100.4:LINE/L1:-_259323205	0.26
novel_pir46	19	piRNA	NC_005100.4:LINE/L1:-_259323205	0.50
novel_pir47	10	piRNA	NC_005100.4:LINE/L1:-_259323205	0.26
novel_pir49	10	piRNA	NC_005100.4:LINE/L1:-_259323205	0.26
novel_pir50	20	piRNA	NC_005100.4:LINE/L1:-_259323205	0.52
novel_pir54	11	piRNA	NC_005100.4:LINE/L1:-_259323205	0.29
novel_pir61	11	piRNA	NC_005100.4:LINE/L1:-_259323205	0.29
novel_pir65	10	piRNA	NC_005100.4:LINE/L1:-_259323205	0.26
novel_pir66	10	piRNA	NC_005100.4:LINE/L1:-_259323205	0.26
novel_pir72	18	piRNA	NC_005100.4:LINE/L1:-_259323205	0.47
novel_pir77	17	piRNA	NC_005100.4:LINE/L1:-_259323205	0.44
novel_pir80	11	piRNA	NC_005100.4:LINE/L1:-_259323205	0.29
novel_pir81	17	piRNA	NC_005100.4:LINE/L1:-_259323205	0.44
novel_pir85	16	piRNA	NC_005100.4:LINE/L1:-_259323205	0.42
novel_pir88	10	piRNA	NC_005100.4:LINE/L1:-_259323205	0.26
novel_pir93	13	piRNA	NC_005100.4:LINE/L1:-_259323205	0.34
novel_pir101	10	piRNA	NC_005100.4:LINE/L1:-_259323205	0.26
novel_pir104	15	piRNA	NC_005100.4:LINE/L1:-_259323205	0.39
novel_pir106	36	piRNA	NC_005100.4:LINE/L1:-_259323205	0.94
novel_pir107	27	piRNA	NC_005100.4:LINE/L1:-_259323205	0.71
novel_pir109	35	piRNA	NC_005100.4:LINE/L1:-_259323205	0.92
novel_pir111	11	piRNA	NC_005100.4:LINE/L1:-_259323205	0.29
novel_pir112	23	piRNA	NC_005100.4:LINE/L1:-_259323205	0.60
novel_pir113	13	piRNA	NC_005100.4:LINE/L1:-_259323205	0.34
novel_pir114	22	piRNA	NC_005100.4:LINE/L1:-_259323205	0.58
novel_pir115	12	piRNA	NC_005100.4:LINE/L1:-_259323205	0.31
novel_pir118	19	piRNA	NC_005100.4:LINE/L1:-_259323205	0.50
novel_pir119	29	piRNA	NC_005100.4:LINE/L1:-_259323205	0.76
novel_pir121	24	piRNA	NC_005100.4:LINE/L1:-_259323205	0.63
novel_pir131	15	piRNA	NC_005100.4:LINE/L1:-_259323205	0.39
novel_pir133	19	piRNA	NC_005100.4:LINE/L1:-_259323205	0.50
novel_pir134	12	piRNA	NC_005100.4:LINE/L1:-_259323205	0.31
novel_pir136	10	piRNA	NC_005100.4:LINE/L1:-_259323205	0.26
novel_pir137	46	piRNA	NC_005100.4:LINE/L1:-_259323205	1.20
novel_pir138	17	piRNA	NC_005100.4:LINE/L1:-_259323205	0.44
novel_pir146	12	piRNA	NC_005100.4:LINE/L1:+_225391418	0.31
novel_pir149	14	piRNA	NC_005100.4:LINE/L1:+_225391418	0.37
novel_pir150	17	piRNA	NC_005100.4:LINE/L1:+_225391418	0.44
novel_pir153	10	piRNA	NC_005100.4:LINE/L1:+_225391418	0.26
novel_pir154	12	piRNA	NC_005100.4:LINE/L1:+_225391418	0.31
novel_pir156	10	piRNA	NC_005100.4:LINE/L1:-_60358546	0.26
novel_pir158	17	piRNA	NC_005100.4:LINE/L1:-_659914	0.44
novel_pir159	24	piRNA	NC_005100.4:LINE/L1:-_659914	0.63
novel_pir161	28	piRNA	NC_005100.4:LINE/L1:-_659914	0.73
novel_pir172	10	piRNA	NC_005100.4:LINE/L1:-_659914	0.26
novel_pir181	11	piRNA	NC_005100.4:LINE/L1:-_659914	0.29
novel_pir185	17	piRNA	NC_005100.4:LINE/L1:-_659914	0.44
novel_pir203	39	piRNA	NC_005100.4:LINE/L1:+_186367113	1.02
novel_pir204	11	piRNA	NC_005100.4:LINE/L1:+_186367113	0.29
novel_pir214	16	piRNA	NC_005100.4:LINE/L1:+_110288721	0.42
novel_pir216	10	piRNA	NC_005100.4:LINE/L1:+_110288721	0.26
novel_pir222	11	piRNA	NC_005100.4:LINE/L1:+_110288721	0.29
novel_pir226	10	piRNA	NC_005100.4:LINE/L1:+_110288721	0.26
novel_pir227	27	piRNA	NC_005100.4:LINE/L1:+_110288721	0.71
novel_pir228	16	piRNA	NC_005100.4:LINE/L1:+_110288721	0.42
novel_pir233	12	piRNA	NC_005100.4:LINE/L1:-_73046852	0.31
novel_pir235	10	piRNA	NC_005100.4:LINE/L1:-_73046852	0.26
novel_pir244	11	piRNA	NC_005100.4:LINE/L1:+_271758269	0.29
novel_pir246	11	piRNA	NC_005100.4:LINE/L1:+_271758269	0.29
novel_pir282	15	piRNA	NC_005100.4:LINE/L1:+_249359584	0.39
novel_pir285	11	piRNA	NC_005100.4:LINE/L1:+_249359584	0.29
novel_pir293	11	piRNA	NC_005100.4:LINE/L1:+_62126645	0.29
novel_pir296	11	piRNA	NC_005100.4:LINE/L1:+_62126645	0.29
novel_pir313	21	piRNA	NC_005100.4:LINE/L1:+_62126645	0.55
novel_pir314	10	piRNA	NC_005100.4:LINE/L1:+_62126645	0.26
novel_pir315	19	piRNA	NC_005100.4:LINE/L1:+_62126645	0.50
novel_pir322	10	piRNA	NC_005100.4:LINE/L1:+_281941412	0.26
novel_pir324	11	piRNA	NC_005100.4:LINE/L1:+_281941412	0.29
novel_pir332	10	piRNA	NC_005100.4:LINE/L1:+_281941412	0.26
novel_pir334	11	piRNA	NC_005100.4:LINE/L1:+_281941412	0.29
novel_pir338	14	piRNA	NC_005100.4:LINE/L1:+_281941412	0.37
novel_pir340	20	piRNA	NC_005100.4:LINE/L1:+_281941412	0.52
novel_pir346	13	piRNA	NC_005100.4:LINE/L1:+_281941412	0.34
novel_pir349	14	piRNA	NC_005100.4:LINE/L1:+_281941412	0.37
novel_pir352	11	piRNA	NC_005100.4:LINE/L1:+_281941412	0.29
novel_pir353	12	piRNA	NC_005100.4:LTR/ERVL-MaLR:-_282697047	0.31
novel_pir360	11	piRNA	NC_005100.4:LINE/L1:+_64821727	0.29
novel_pir362	19	piRNA	NC_005100.4:LINE/L1:+_64821727	0.50
novel_pir363	13	piRNA	NC_005100.4:LINE/L1:+_64821727	0.34
novel_pir364	18	piRNA	NC_005100.4:LINE/L1:+_64821727	0.47
novel_pir365	11	piRNA	NC_005100.4:LINE/L1:+_64821727	0.29
novel_pir367	17	piRNA	NC_005100.4:LINE/L1:+_64821727	0.44
novel_pir368	10	piRNA	NC_005100.4:LINE/L1:+_64821727	0.26
novel_pir371	14	piRNA	NC_005100.4:LINE/L1:+_64821727	0.37
novel_pir376	16	piRNA	NC_005100.4:LINE/L1:+_172956876	0.42
novel_pir377	22	piRNA	NC_005100.4:LINE/L1:+_172956876	0.58
novel_pir378	16	piRNA	NC_005100.4:LINE/L1:+_172956876	0.42
novel_pir379	24	piRNA	NC_005100.4:LINE/L1:+_172956876	0.63
novel_pir380	11	piRNA	NC_005100.4:LINE/L1:+_172956876	0.29
novel_pir383	12	piRNA	NC_005100.4:LINE/L1:+_172956876	0.31
novel_pir390	14	piRNA	NC_005100.4:LTR/ERVL-MaLR:-_195932689	0.37
novel_pir393	11	piRNA	NC_005100.4:LINE/L1:-_138209846	0.29
novel_pir399	10	piRNA	NC_005100.4:LINE/L1:+_263556725	0.26
novel_pir400	22	piRNA	NC_005100.4:LINE/L1:+_263556725	0.58
novel_pir403	11	piRNA	NC_005100.4:LINE/L1:+_263556725	0.29
novel_pir407	13	piRNA	NC_005100.4:LINE/L1:+_120034443	0.34
novel_pir414	12	piRNA	NC_005100.4:LINE/L1:-_248555445	0.31
novel_pir419	13	piRNA	NC_005100.4:LTR/ERVL-MaLR:-_210117399	0.34
novel_pir422	13	piRNA	NC_005100.4:LINE/L1:+_167670374	0.34
novel_pir423	12	piRNA	NC_005100.4:LINE/L1:+_167670374	0.31
novel_pir424	12	piRNA	NC_005100.4:LINE/L1:+_167670374	0.31
novel_pir425	10	piRNA	NC_005100.4:LINE/L1:+_167670374	0.26
novel_pir428	14	piRNA	NC_005100.4:LINE/L1:-_23363120	0.37
novel_pir441	16	piRNA	NC_005100.4:LINE/L1:-_4400063	0.42
novel_pir442	12	piRNA	NC_005100.4:LINE/L1:+_254374198	0.31
novel_pir447	10	piRNA	NC_005100.4:LTR/ERVK:+_218453456	0.26
novel_pir448	11	piRNA	NC_005100.4:LTR/ERVK:+_218453456	0.29
novel_pir449	10	piRNA	NC_005100.4:LTR/ERVK:+_218453456	0.26
novel_pir453	11	piRNA	NC_005100.4:LINE/L1:+_39990367	0.29
novel_pir454	11	piRNA	NC_005100.4:LINE/L1:+_39990367	0.29
novel_pir469	10	piRNA	NC_005100.4:LINE/L1:+_113943149	0.26
novel_pir472	12	piRNA	NC_005100.4:LINE/L1:+_113943149	0.31
novel_pir485	12	piRNA	NC_005100.4:LINE/L1:-_38738212	0.31
novel_pir493	12	piRNA	NC_005100.4:LINE/L1:-_38738212	0.31
novel_pir494	10	piRNA	NC_005100.4:LINE/L1:-_38738212	0.26
novel_pir495	10	piRNA	NC_005100.4:LINE/L1:-_38738212	0.26
novel_pir500	11	piRNA	NC_005100.4:LTR/ERVK:-_102842687	0.29
novel_pir501	11	piRNA	NC_005100.4:LTR/ERVK:-_102842687	0.29
novel_pir503	13	piRNA	NC_005100.4:LTR/ERVK:-_102842687	0.34
novel_pir504	19	piRNA	NC_005100.4:LTR/ERVK:-_102842687	0.50
novel_pir509	12	piRNA	NC_005100.4:LTR/ERVK:-_102842687	0.31
novel_pir515	17	piRNA	NC_005100.4:LTR/ERVL:-_218139662	0.44
novel_pir516	14	piRNA	NC_005100.4:LTR/ERVL:-_218139662	0.37
novel_pir520	12	piRNA	NC_005100.4:LTR/ERVL:-_218139662	0.31
novel_pir526	11	piRNA	NC_005100.4:LINE/L1:+_154624982	0.29
novel_pir532	10	piRNA	NC_005100.4:LINE/L1:-_37520364	0.26
novel_pir534	10	piRNA	NC_005100.4:LINE/L1:-_37520364	0.26
novel_pir536	11	piRNA	NC_005100.4:LINE/L1:-_37520364	0.29
novel_pir552	11	piRNA	NC_005100.4:LINE/L1:-_70346775	0.29
novel_pir553	10	piRNA	NC_005100.4:LINE/L1:-_70346775	0.26
novel_pir569	19	piRNA	NC_005100.4:LINE/L1:-_210528785	0.50
novel_pir577	12	piRNA	NC_005100.4:LINE/L1:-_210528785	0.31
novel_pir581	23	piRNA	NC_005100.4:LINE/L1:-_210528785	0.60
novel_pir582	21	piRNA	NC_005100.4:LINE/L1:-_210528785	0.55
novel_pir590	12	piRNA	NC_005100.4:LINE/L1:-_210528785	0.31
novel_pir591	15	piRNA	NC_005100.4:LINE/L1:-_210528785	0.39
novel_pir596	11	piRNA	NC_005100.4:LINE/L1:-_868946	0.29
novel_pir597	13	piRNA	NC_005100.4:LINE/L1:-_868946	0.34
novel_pir598	17	piRNA	NC_005100.4:LINE/L1:-_868946	0.44
novel_pir601	22	piRNA	NC_005100.4:LINE/L1:-_868946	0.58
novel_pir604	11	piRNA	NC_005100.4:LINE/L1:-_868946	0.29
novel_pir607	12	piRNA	NC_005100.4:LINE/L1:-_225745390	0.31
novel_pir610	12	piRNA	NC_005100.4:LINE/L1:-_10392227	0.31
novel_pir619	26	piRNA	NC_005100.4:LINE/L1:+_160698206	0.68
novel_pir620	18	piRNA	NC_005100.4:LINE/L1:+_160698206	0.47
novel_pir627	21	piRNA	NC_005100.4:LTR/ERVK:+_1106504	0.55
novel_pir637	46	piRNA	NC_005100.4:LINE/L1:-_4917546	1.20
novel_pir638	46	piRNA	NC_005100.4:LINE/L1:-_4917546	1.20
novel_pir640	2245	piRNA	NC_005100.4:LINE/L1:-_4917546	58.74
novel_pir643	779	piRNA	NC_005100.4:LINE/L1:-_4917546	20.38
novel_pir644	33	piRNA	NC_005100.4:LINE/L1:-_4917546	0.86
novel_pir645	45	piRNA	NC_005100.4:LINE/L1:-_4917546	1.18
novel_pir646	124	piRNA	NC_005100.4:LINE/L1:-_4917546	3.24
novel_pir648	71	piRNA	NC_005100.4:LINE/L1:-_4917546	1.86
novel_pir649	267	piRNA	NC_005100.4:LINE/L1:-_4917546	6.99
novel_pir650	51	piRNA	NC_005100.4:LINE/L1:-_4917546	1.33
novel_pir652	60	piRNA	NC_005100.4:LINE/L1:-_4917546	1.57
novel_pir653	85	piRNA	NC_005100.4:LINE/L1:-_4917546	2.22
novel_pir655	20	piRNA	NC_005100.4:LINE/L1:-_4917546	0.52
novel_pir662	13	piRNA	NC_005100.4:LINE/L1:-_5489890	0.34
novel_pir665	10	piRNA	NC_005100.4:LINE/L1:+_30803378	0.26
novel_pir666	11	piRNA	NC_005100.4:LINE/L1:+_30803378	0.29
novel_pir668	11	piRNA	NC_005100.4:LINE/L1:+_30803378	0.29
novel_pir671	16	piRNA	NC_005100.4:LINE/L1:+_30803378	0.42
novel_pir672	14	piRNA	NC_005100.4:LINE/L1:+_30803378	0.37
novel_pir674	12	piRNA	NC_005100.4:LINE/L1:+_30803378	0.31
novel_pir677	13	piRNA	NC_005100.4:LINE/L1:+_227783703	0.34
novel_pir678	13	piRNA	NC_005100.4:LINE/L1:+_227783703	0.34
novel_pir679	15	piRNA	NC_005100.4:LINE/L1:+_262107498	0.39
novel_pir693	13	piRNA	NC_005100.4:LINE/L1:+_148898708	0.34
novel_pir697	10	piRNA	NC_005100.4:LINE/L1:+_148898708	0.26
novel_pir700	14	piRNA	NC_005100.4:LINE/L1:+_148898708	0.37
novel_pir703	15	piRNA	NC_005100.4:LINE/L1:+_148898708	0.39
novel_pir705	14	piRNA	NC_005100.4:LINE/L1:+_148898708	0.37
novel_pir707	977	piRNA	NC_005100.4:LTR/ERVK:+_81507632	25.57
novel_pir708	315	piRNA	NC_005100.4:LTR/ERVK:+_81507632	8.24
novel_pir711	11	piRNA	NC_005100.4:LTR/ERVK:+_81507632	0.29
novel_pir712	29	piRNA	NC_005100.4:LTR/ERVK:+_81507632	0.76
novel_pir720	10	piRNA	NC_005100.4:DNA/PIF-Harbinger:+_179633764	0.26
novel_pir724	46	piRNA	NC_005100.4:DNA/PIF-Harbinger:+_179633764	1.20
novel_pir728	10	piRNA	NC_005100.4:DNA/PIF-Harbinger:+_179633764	0.26
novel_pir731	12	piRNA	NC_005100.4:DNA/PIF-Harbinger:+_179633764	0.31
novel_pir733	15	piRNA	NC_005100.4:LTR/ERVL:+_165414143	0.39
novel_pir735	16	piRNA	NC_005100.4:LTR/ERVK:+_234087267	0.42
novel_pir736	22	piRNA	NC_005100.4:LTR/ERVK:+_234087267	0.58
novel_pir741	31	piRNA	NC_005100.4:LINE/L1:+_66997293	0.81
novel_pir742	17	piRNA	NC_005100.4:LINE/L1:+_66997293	0.44
novel_pir744	11	piRNA	NC_005100.4:LINE/L1:+_66997293	0.29
novel_pir748	11	piRNA	NC_005100.4:LINE/L1:+_66997293	0.29
novel_pir755	11	piRNA	NC_005100.4:LINE/L1:-_233615457	0.29
novel_pir763	17	piRNA	NC_005100.4:LTR/ERVL:-_282204093	0.44
novel_pir766	153	piRNA	NC_005100.4:LINE/L1:+_61609478	4.00
novel_pir768	10	piRNA	NC_005100.4:LINE/L1:-_147567839	0.26
novel_pir771	12	piRNA	NC_005100.4:LTR/ERVK:+_83369253	0.31
novel_pir778	19	piRNA	NC_005100.4:LTR/ERVK:+_83369253	0.50
novel_pir780	10	piRNA	NC_005100.4:LTR/ERVK:+_83369253	0.26
novel_pir781	13	piRNA	NC_005100.4:LTR/ERVK:+_83369253	0.34
novel_pir783	13	piRNA	NC_005100.4:LTR/ERVK:+_83369253	0.34
novel_pir784	18	piRNA	NC_005100.4:LTR/ERVK:+_83369253	0.47
novel_pir792	121	piRNA	NC_005100.4:LTR/ERVK:+_83369253	3.17
novel_pir796	18	piRNA	NC_005100.4:LTR/ERVK:+_83369253	0.47
novel_pir797	14	piRNA	NC_005100.4:LTR/ERVK:+_83369253	0.37
novel_pir799	14	piRNA	NC_005100.4:LTR/ERVK:+_83369253	0.37
novel_pir800	74	piRNA	NC_005100.4:LTR/ERVK:+_83369253	1.94
novel_pir802	49	piRNA	NC_005100.4:LTR/ERVK:+_83369253	1.28
novel_pir803	19	piRNA	NC_005100.4:LTR/ERVK:+_83369253	0.50
novel_pir805	22	piRNA	NC_005100.4:LTR/ERVK:+_83369253	0.58
novel_pir809	10	piRNA	NC_005100.4:LTR/ERVK:+_83369253	0.26
novel_pir811	11	piRNA	NC_005100.4:LTR/ERVK:+_83369253	0.29
novel_pir812	33	piRNA	NC_005100.4:LTR/ERVK:+_83369253	0.86
novel_pir814	17	piRNA	NC_005100.4:LTR/ERVK:+_83369253	0.44
novel_pir815	24	piRNA	NC_005100.4:LTR/ERVK:+_83369253	0.63
novel_pir818	10	piRNA	NC_005100.4:LTR/ERVK:+_83369253	0.26
novel_pir819	32	piRNA	NC_005100.4:LTR/ERVK:+_83369253	0.84
novel_pir820	20	piRNA	NC_005100.4:LTR/ERVK:+_83369253	0.52
novel_pir823	14	piRNA	NC_005100.4:LTR/ERVK:+_83369253	0.37
novel_pir824	10	piRNA	NC_005100.4:LTR/ERVK:+_83369253	0.26
novel_pir863	23	piRNA	NC_005100.4:LINE/L1:-_94772914	0.60
novel_pir866	29	piRNA	NC_005100.4:LTR/ERV1:+_111568550	0.76
novel_pir867	140	piRNA	NC_005100.4:LTR/ERV1:+_111568550	3.66
novel_pir870	16	piRNA	NC_005100.4:LTR/ERV1:+_111568550	0.42
novel_pir873	28	piRNA	NC_005100.4:LTR/ERV1:+_111568550	0.73
novel_pir876	36	piRNA	NC_005100.4:LTR/ERV1:+_111568550	0.94
novel_pir886	10	piRNA	NC_005100.4:LINE/L1:-_193637817	0.26
novel_pir887	11	piRNA	NC_005100.4:LINE/L1:-_193637817	0.29
novel_pir897	10	piRNA	NC_005100.4:LINE/L1:-_193637817	0.26
novel_pir898	10	piRNA	NC_005100.4:LINE/L1:-_193637817	0.26
novel_pir899	14	piRNA	NC_005100.4:LINE/L1:-_193637817	0.37
novel_pir900	12	piRNA	NC_005100.4:LINE/L1:-_193637817	0.31
novel_pir901	11	piRNA	NC_005100.4:LINE/L1:-_193637817	0.29
novel_pir902	25	piRNA	NC_005100.4:LINE/L1:-_193637817	0.65
novel_pir903	11	piRNA	NC_005100.4:LINE/L1:-_193637817	0.29
novel_pir915	10	piRNA	NC_005100.4:LINE/L1:-_193637817	0.26
novel_pir916	26	piRNA	NC_005100.4:LINE/L1:-_193637817	0.68
novel_pir917	13	piRNA	NC_005100.4:LINE/L1:-_193637817	0.34
novel_pir918	10	piRNA	NC_005100.4:LINE/L1:-_193637817	0.26
novel_pir920	35	piRNA	NC_005100.4:LINE/L1:-_193637817	0.92
novel_pir921	13	piRNA	NC_005100.4:LINE/L1:-_193637817	0.34
novel_pir923	19	piRNA	NC_005100.4:LINE/L1:-_193637817	0.50
novel_pir924	36	piRNA	NC_005100.4:LINE/L1:-_193637817	0.94
novel_pir925	11	piRNA	NC_005100.4:LINE/L1:-_193637817	0.29
novel_pir930	11	piRNA	NC_005100.4:LINE/L1:-_193637817	0.29
novel_pir939	48	piRNA	NC_005100.4:LTR/ERVK:+_262194536	1.26
novel_pir940	423	piRNA	NC_005100.4:LTR/ERVK:+_262194536	11.07
novel_pir942	11	piRNA	NC_005100.4:LINE/L1:-_190449332	0.29
novel_pir944	14	piRNA	NC_005100.4:LINE/L1:-_190449332	0.37
novel_pir945	10	piRNA	NC_005100.4:LINE/L1:-_190449332	0.26
novel_pir953	40	piRNA	NC_005100.4:LINE/L1:-_190449332	1.05
novel_pir954	14	piRNA	NC_005100.4:LINE/L1:-_190449332	0.37
novel_pir966	28	piRNA	NC_005100.4:LINE/L1:-_248736325	0.73
novel_pir967	12	piRNA	NC_005100.4:LINE/L1:-_248736325	0.31
novel_pir968	10	piRNA	NC_005100.4:LINE/L1:-_248736325	0.26
novel_pir981	12	piRNA	NC_005100.4:LINE/L1:-_72084448	0.31
novel_pir982	18	piRNA	NC_005100.4:LINE/L1:-_72084448	0.47
novel_pir995	26	piRNA	NC_005100.4:LTR/ERVL-MaLR:+_166700932	0.68
novel_pir997	10	piRNA	NC_005100.4:LTR/ERVL-MaLR:+_166700932	0.26
novel_pir1000	10	piRNA	NC_005100.4:LINE/L1:+_159276073	0.26
novel_pir1004	26	piRNA	NC_005100.4:LTR/ERVK:+_130512673	0.68
novel_pir1006	41	piRNA	NC_005100.4:LTR/ERVK:+_130512673	1.07
novel_pir1007	24	piRNA	NC_005100.4:LTR/ERVK:+_130512673	0.63
novel_pir1008	24	piRNA	NC_005100.4:LTR/ERVK:+_130512673	0.63
novel_pir1009	11	piRNA	NC_005100.4:LTR/ERVK:+_130512673	0.29
novel_pir1011	10	piRNA	NC_005100.4:LTR/ERVK:+_130512673	0.26
novel_pir1014	10	piRNA	NC_005100.4:LTR/ERVK:+_130512673	0.26
novel_pir1015	10	piRNA	NC_005100.4:LTR/ERVL:-_64340533	0.26
novel_pir1022	43	piRNA	NC_005100.4:LTR/ERV1:+_17651887	1.13
novel_pir1023	18	piRNA	NC_005100.4:LTR/ERV1:+_17651887	0.47
novel_pir1025	423	piRNA	NC_005100.4:LTR/ERV1:+_17651887	11.07
novel_pir1026	2533	piRNA	NC_005100.4:LTR/ERV1:+_17651887	66.28
novel_pir1031	65	piRNA	NC_005100.4:LTR/ERVK:-_269854250	1.70
novel_pir1033	80	piRNA	NC_005100.4:LTR/ERVK:-_269854250	2.09
novel_pir1034	10	piRNA	NC_005100.4:LTR/ERVK:-_269854250	0.26
novel_pir1035	23	piRNA	NC_005100.4:LTR/ERVK:-_269854250	0.60
novel_pir1048	10	piRNA	NC_005100.4:LINE/L2:-_267130978	0.26
novel_pir1052	121	piRNA	NC_005100.4:DNA/PIF-Harbinger:-_137246413	3.17
novel_pir1053	79	piRNA	NC_005100.4:DNA/PIF-Harbinger:-_137246413	2.07
novel_pir1054	127	piRNA	NC_005100.4:DNA/PIF-Harbinger:-_137246413	3.32
novel_pir1055	32	piRNA	NC_005100.4:DNA/PIF-Harbinger:-_137246413	0.84
novel_pir1056	52	piRNA	NC_005100.4:DNA/PIF-Harbinger:-_137246413	1.36
novel_pir1057	78	piRNA	NC_005100.4:DNA/PIF-Harbinger:-_137246413	2.04
novel_pir1058	47	piRNA	NC_005100.4:DNA/PIF-Harbinger:-_137246413	1.23
novel_pir1059	16	piRNA	NC_005100.4:DNA/PIF-Harbinger:-_137246413	0.42
novel_pir1060	28	piRNA	NC_005100.4:DNA/PIF-Harbinger:-_137246413	0.73
novel_pir1062	162	piRNA	NC_005100.4:DNA/PIF-Harbinger:-_137246413	4.24
novel_pir1063	27	piRNA	NC_005100.4:DNA/PIF-Harbinger:-_137246413	0.71
novel_pir1064	221	piRNA	NC_005100.4:DNA/PIF-Harbinger:-_137246413	5.78
novel_pir1065	276	piRNA	NC_005100.4:DNA/PIF-Harbinger:-_137246413	7.22
novel_pir1066	37	piRNA	NC_005100.4:DNA/PIF-Harbinger:-_137246413	0.97
novel_pir1067	81	piRNA	NC_005100.4:DNA/PIF-Harbinger:-_137246413	2.12
novel_pir1068	56	piRNA	NC_005100.4:DNA/PIF-Harbinger:-_137246413	1.47
novel_pir1069	162	piRNA	NC_005100.4:DNA/PIF-Harbinger:-_137246413	4.24
novel_pir1070	83	piRNA	NC_005100.4:DNA/PIF-Harbinger:-_137246413	2.17
novel_pir1071	38	piRNA	NC_005100.4:DNA/PIF-Harbinger:-_137246413	0.99
novel_pir1076	16	piRNA	NC_005100.4:LTR/ERVK:+_19522950	0.42
novel_pir1082	27	piRNA	NC_005100.4:LTR/ERVL-MaLR:+_28793790	0.71
novel_pir1084	15	piRNA	NC_005100.4:LTR/ERVK:-_15720031	0.39
novel_pir1087	29	piRNA	NC_005100.4:LTR/ERV1:-_140888735	0.76
novel_pir1088	182	piRNA	NC_005100.4:LTR/ERV1:-_140888735	4.76
novel_pir1089	17	piRNA	NC_005100.4:LTR/ERV1:-_140888735	0.44
novel_pir1090	313	piRNA	NC_005100.4:LTR/ERV1:-_140888735	8.19
novel_pir1091	1448	piRNA	NC_005100.4:LTR/ERV1:-_140888735	37.89
novel_pir1092	5929	piRNA	NC_005100.4:LTR/ERV1:-_140888735	155.14
novel_pir1094	15	piRNA	NC_005100.4:LTR/ERV1:-_140888735	0.39
novel_pir1096	11	piRNA	NC_005100.4:LTR/ERV1:-_147114708	0.29
novel_pir1102	128	piRNA	NC_005100.4:LTR/ERV1:-_147114708	3.35
novel_pir1103	39	piRNA	NC_005100.4:LTR/ERV1:-_147114708	1.02
novel_pir1104	24	piRNA	NC_005100.4:LTR/ERV1:-_147114708	0.63
novel_pir1111	14	piRNA	NC_005100.4:LINE/L1:-_162499794	0.37
novel_pir1112	10	piRNA	NC_005100.4:LINE/L1:-_162499794	0.26
novel_pir1118	17	piRNA	NC_005100.4:LTR/ERVL:+_236274302	0.44
novel_pir1121	18	piRNA	NC_005100.4:LTR/ERVL:+_236274302	0.47
novel_pir1122	16	piRNA	NC_005100.4:LTR/ERVL:+_236274302	0.42
novel_pir1124	28	piRNA	NC_005100.4:LTR/ERVL:+_236274302	0.73
novel_pir1125	10	piRNA	NC_005100.4:LTR/ERVL:+_236274302	0.26
novel_pir1128	24	piRNA	NC_005100.4:LTR/ERVL:+_236274302	0.63
novel_pir1129	17	piRNA	NC_005100.4:LTR/ERVL:+_236274302	0.44
novel_pir1130	11	piRNA	NC_005100.4:LTR/ERVL:+_236274302	0.29
novel_pir1131	72	piRNA	NC_005100.4:LTR/ERVL:+_236274302	1.88
novel_pir1132	46	piRNA	NC_005100.4:LTR/ERVL:+_236274302	1.20
novel_pir1133	18	piRNA	NC_005100.4:LTR/ERVL:+_236274302	0.47
novel_pir1134	10	piRNA	NC_005100.4:LTR/ERVL:+_236274302	0.26
novel_pir1135	20	piRNA	NC_005100.4:LTR/ERVL:+_236274302	0.52
novel_pir1136	32	piRNA	NC_005100.4:LTR/ERVL:+_236274302	0.84
novel_pir1138	21	piRNA	NC_005100.4:LTR/ERVL:+_236274302	0.55
novel_pir1140	19	piRNA	NC_005100.4:LTR/ERVL:+_236274302	0.50
novel_pir1142	17	piRNA	NC_005100.4:LTR/ERVL:+_236274302	0.44
novel_pir1144	21	piRNA	NC_005100.4:LTR/ERVL:+_236274302	0.55
novel_pir1146	12	piRNA	NC_005100.4:LTR/ERVL:+_236274302	0.31
novel_pir1147	12	piRNA	NC_005100.4:LTR/ERVL:+_236274302	0.31
novel_pir1148	15	piRNA	NC_005100.4:LTR/ERVL:+_236274302	0.39
novel_pir1159	60	piRNA	NC_005100.4:LTR/ERVL:+_236274302	1.57
novel_pir1160	10	piRNA	NC_005100.4:LTR/ERVL:+_236274302	0.26
novel_pir1161	94	piRNA	NC_005100.4:LTR/ERVL:+_236274302	2.46
novel_pir1162	11	piRNA	NC_005100.4:LTR/ERVL:+_236274302	0.29
novel_pir1165	10	piRNA	NC_005100.4:LTR/ERVL:+_236274302	0.26
novel_pir1167	18	piRNA	NC_005100.4:LTR/ERVL:+_236274302	0.47
novel_pir1169	12	piRNA	NC_005100.4:LTR/ERVL:+_236274302	0.31
novel_pir1172	10	piRNA	NC_005100.4:LTR/ERVL-MaLR:-_174709993	0.26
novel_pir1175	16	piRNA	NC_005100.4:LTR/ERVL-MaLR:-_174709993	0.42
novel_pir1179	10	piRNA	NC_005100.4:LTR/ERVL-MaLR:-_174709993	0.26
novel_pir1180	14	piRNA	NC_005100.4:LTR/ERVL-MaLR:-_174709993	0.37
novel_pir1181	44	piRNA	NC_005100.4:LTR/ERVL-MaLR:-_174709993	1.15
novel_pir1182	12	piRNA	NC_005100.4:LTR/ERVL-MaLR:-_174709993	0.31
novel_pir1186	12	piRNA	NC_005100.4:LTR/ERVL-MaLR:-_174709993	0.31
novel_pir1187	12	piRNA	NC_005100.4:LTR/ERVL-MaLR:-_174709993	0.31
novel_pir1192	31	piRNA	NC_005100.4:LTR/ERVL-MaLR:-_174709993	0.81
novel_pir1195	30	piRNA	NC_005100.4:LTR/ERVL-MaLR:-_174709993	0.79
novel_pir1212	21	piRNA	NC_005100.4:LTR/ERVL-MaLR:+_222472012	0.55
novel_pir1214	280	piRNA	NC_005100.4:LTR/ERVL-MaLR:-_15647153	7.33
novel_pir1215	38	piRNA	NC_005100.4:LTR/ERVL-MaLR:-_15647153	0.99
novel_pir1216	24	piRNA	NC_005100.4:LTR/ERVL-MaLR:-_15647153	0.63
novel_pir1217	52	piRNA	NC_005100.4:LTR/ERVL-MaLR:-_15647153	1.36
novel_pir1219	75	piRNA	NC_005100.4:LTR/ERVL-MaLR:-_15647153	1.96
novel_pir1220	20	piRNA	NC_005100.4:LTR/ERVL-MaLR:-_15647153	0.52
novel_pir1223	388	piRNA	NC_005100.4:LTR/ERVL-MaLR:-_15647153	10.15
novel_pir1224	27	piRNA	NC_005100.4:LTR/ERVL-MaLR:-_15647153	0.71
novel_pir1230	10	piRNA	NC_005100.4:LTR/ERVL-MaLR:-_15647153	0.26
novel_pir1232	45	piRNA	NC_005100.4:LTR/ERVL-MaLR:-_15647153	1.18
novel_pir1240	12	piRNA	NC_005100.4:LTR/ERVL-MaLR:-_15647153	0.31
novel_pir1244	30	piRNA	NC_005100.4:LTR/ERVL-MaLR:-_15647153	0.79
novel_pir1245	38	piRNA	NC_005100.4:LTR/ERVL-MaLR:-_15647153	0.99
novel_pir1246	48	piRNA	NC_005100.4:LTR/ERVL-MaLR:-_15647153	1.26
novel_pir1247	136	piRNA	NC_005100.4:LTR/ERVL-MaLR:-_15647153	3.56
novel_pir1248	30	piRNA	NC_005100.4:LTR/ERVL-MaLR:-_15647153	0.79
novel_pir1249	103	piRNA	NC_005100.4:LTR/ERVL-MaLR:-_15647153	2.70
novel_pir1250	60	piRNA	NC_005100.4:LTR/ERVL-MaLR:-_15647153	1.57
novel_pir1251	29	piRNA	NC_005100.4:LTR/ERVL-MaLR:-_15647153	0.76
novel_pir1252	46	piRNA	NC_005100.4:LTR/ERVL-MaLR:-_15647153	1.20
novel_pir1253	34	piRNA	NC_005100.4:LTR/ERVL-MaLR:-_15647153	0.89
novel_pir1254	24	piRNA	NC_005100.4:LTR/ERVL-MaLR:-_15647153	0.63
novel_pir1268	14	piRNA	NC_005100.4:DNA/PIF-Harbinger:+_220818003	0.37
novel_pir1274	13	piRNA	NC_005100.4:DNA/PIF-Harbinger:+_220818003	0.34
novel_pir1280	28	piRNA	NC_005100.4:DNA/PIF-Harbinger:+_220818003	0.73
novel_pir1282	13	piRNA	NC_005100.4:DNA/PIF-Harbinger:+_220818003	0.34
novel_pir1283	1046	piRNA	NC_005100.4:DNA/PIF-Harbinger:+_220818003	27.37
novel_pir1286	158	piRNA	NC_005100.4:DNA/PIF-Harbinger:+_220818003	4.13
novel_pir1288	303	piRNA	NC_005100.4:DNA/PIF-Harbinger:+_220818003	7.93
novel_pir1290	279	piRNA	NC_005100.4:DNA/PIF-Harbinger:+_220818003	7.30
novel_pir1293	182	piRNA	NC_005100.4:DNA/PIF-Harbinger:+_220818003	4.76
novel_pir1295	202	piRNA	NC_005100.4:DNA/PIF-Harbinger:+_220818003	5.29
novel_pir1296	109	piRNA	NC_005100.4:DNA/PIF-Harbinger:+_220818003	2.85
novel_pir1297	11	piRNA	NC_005100.4:DNA/PIF-Harbinger:+_220818003	0.29
novel_pir1299	17	piRNA	NC_005100.4:DNA/PIF-Harbinger:+_220818003	0.44
novel_pir1300	174	piRNA	NC_005100.4:DNA/PIF-Harbinger:+_220818003	4.55
novel_pir1302	43	piRNA	NC_005100.4:DNA/PIF-Harbinger:+_220818003	1.13
novel_pir1303	47	piRNA	NC_005100.4:DNA/PIF-Harbinger:+_220818003	1.23
novel_pir1304	122	piRNA	NC_005100.4:DNA/PIF-Harbinger:+_220818003	3.19
novel_pir1305	15	piRNA	NC_005100.4:DNA/PIF-Harbinger:+_220818003	0.39
novel_pir1306	15	piRNA	NC_005100.4:DNA/PIF-Harbinger:+_220818003	0.39
novel_pir1308	11	piRNA	NC_005100.4:DNA/PIF-Harbinger:+_220818003	0.29
novel_pir1309	83	piRNA	NC_005100.4:DNA/PIF-Harbinger:+_220818003	2.17
novel_pir1310	70	piRNA	NC_005100.4:DNA/PIF-Harbinger:+_220818003	1.83
novel_pir1311	43	piRNA	NC_005100.4:DNA/PIF-Harbinger:+_220818003	1.13
novel_pir1312	25	piRNA	NC_005100.4:DNA/PIF-Harbinger:+_220818003	0.65
novel_pir1313	239	piRNA	NC_005100.4:DNA/PIF-Harbinger:+_220818003	6.25
novel_pir1315	53	piRNA	NC_005100.4:DNA/PIF-Harbinger:+_220818003	1.39
novel_pir1317	84	piRNA	NC_005100.4:DNA/PIF-Harbinger:+_220818003	2.20
novel_pir1318	46	piRNA	NC_005100.4:DNA/PIF-Harbinger:+_220818003	1.20
novel_pir1319	63	piRNA	NC_005100.4:DNA/PIF-Harbinger:+_220818003	1.65
novel_pir1320	17	piRNA	NC_005100.4:DNA/PIF-Harbinger:+_220818003	0.44
novel_pir1322	18	piRNA	NC_005100.4:DNA/PIF-Harbinger:+_220818003	0.47
novel_pir1323	54	piRNA	NC_005100.4:DNA/PIF-Harbinger:+_220818003	1.41
novel_pir1326	18	piRNA	NC_005100.4:DNA/PIF-Harbinger:+_220818003	0.47
novel_pir1328	15	piRNA	NC_005100.4:DNA/PIF-Harbinger:+_220818003	0.39
novel_pir1329	10	piRNA	NC_005100.4:DNA/PIF-Harbinger:+_220818003	0.26
novel_pir1333	34	piRNA	NC_005100.4:DNA/PIF-Harbinger:+_220818003	0.89
novel_pir1334	24	piRNA	NC_005100.4:DNA/PIF-Harbinger:+_220818003	0.63
novel_pir1335	20	piRNA	NC_005100.4:DNA/PIF-Harbinger:+_220818003	0.52
novel_pir1337	14	piRNA	NC_005100.4:DNA/PIF-Harbinger:+_220818003	0.37
novel_pir1338	30	piRNA	NC_005100.4:DNA/PIF-Harbinger:+_220818003	0.79
novel_pir1341	12	piRNA	NC_005100.4:DNA/PIF-Harbinger:+_220818003	0.31
novel_pir1347	12	piRNA	NC_005100.4:LTR/ERVK:+_236838220	0.31
novel_pir1356	11	piRNA	NC_005100.4:LTR/ERVL-MaLR:-_118552288	0.29
novel_pir1359	24	piRNA	NC_005100.4:LTR/ERVL-MaLR:-_118552288	0.63
novel_pir1360	12	piRNA	NC_005100.4:LTR/ERVL-MaLR:-_118552288	0.31
novel_pir1363	16	piRNA	NC_005100.4:DNA/PIF-Harbinger:-_125413228	0.42
novel_pir1364	13	piRNA	NC_005100.4:DNA/PIF-Harbinger:-_125413228	0.34
novel_pir1365	77	piRNA	NC_005100.4:DNA/PIF-Harbinger:-_125413228	2.01
novel_pir1366	38	piRNA	NC_005100.4:DNA/PIF-Harbinger:-_125413228	0.99
novel_pir1367	51	piRNA	NC_005100.4:DNA/PIF-Harbinger:-_125413228	1.33
novel_pir1374	18	piRNA	NC_005100.4:DNA/PIF-Harbinger:-_125413228	0.47
novel_pir1375	19	piRNA	NC_005100.4:DNA/PIF-Harbinger:-_125413228	0.50
novel_pir1379	14	piRNA	NC_005100.4:DNA/PIF-Harbinger:-_125413228	0.37
novel_pir1383	115	piRNA	NC_005100.4:LTR/ERV1:-_223747811	3.01
novel_pir1384	125	piRNA	NC_005100.4:LTR/ERV1:-_223747811	3.27
novel_pir1385	25	piRNA	NC_005100.4:LTR/ERV1:-_223747811	0.65
novel_pir1386	29	piRNA	NC_005100.4:LTR/ERV1:-_223747811	0.76
novel_pir1387	23	piRNA	NC_005100.4:LTR/ERV1:-_223747811	0.60
novel_pir1388	11	piRNA	NC_005100.4:LTR/ERV1:-_223747811	0.29
novel_pir1390	15	piRNA	NC_005100.4:LTR/ERVL-MaLR:-_45599031	0.39
novel_pir1391	393	piRNA	NC_005100.4:LTR/ERVL-MaLR:-_45599031	10.28
novel_pir1394	15	piRNA	NC_005100.4:LTR/ERVL-MaLR:+_18113812	0.39
novel_pir1399	34	piRNA	NC_005100.4:LTR/ERVL-MaLR:+_18113812	0.89
novel_pir1400	21	piRNA	NC_005100.4:LTR/ERVL-MaLR:+_18113812	0.55
novel_pir1414	48	piRNA	NC_005100.4:DNA/hAT-Tip100:+_12445857	1.26
novel_pir1415	10	piRNA	NC_005100.4:LINE/L1:-_27337944	0.26
novel_pir1417	15	piRNA	NC_005100.4:LTR/ERVL:+_162241281	0.39
novel_pir1424	20	piRNA	NC_005100.4:LTR/ERVK:+_255543059	0.52
novel_pir1425	23	piRNA	NC_005100.4:LTR/ERVK:+_255543059	0.60
novel_pir1444	23	piRNA	NC_005100.4:LTR/ERVK:+_255543059	0.60
novel_pir1445	12	piRNA	NC_005100.4:LTR/ERVK:+_255543059	0.31
novel_pir1446	77	piRNA	NC_005100.4:LTR/ERVK:+_255543059	2.01
novel_pir1447	21	piRNA	NC_005100.4:LTR/ERVK:+_255543059	0.55
novel_pir1456	30	piRNA	NC_005100.4:LTR/ERVK:+_255543059	0.79
novel_pir1463	21	piRNA	NC_005100.4:LTR/ERVK:+_123816602	0.55
novel_pir1465	14	piRNA	NC_005100.4:LTR/ERVK:+_123816602	0.37
novel_pir1469	19	piRNA	NC_005100.4:LTR/ERVK:+_123816602	0.50
novel_pir1470	18	piRNA	NC_005100.4:LTR/ERVK:+_65648162	0.47
novel_pir1472	10	piRNA	NC_005100.4:LTR/ERVK:+_65648162	0.26
novel_pir1474	10	piRNA	NC_005100.4:LTR/ERVK:+_65648162	0.26
novel_pir1484	175	piRNA	NC_005100.4:LTR/ERVK:+_65648162	4.58
novel_pir1485	20	piRNA	NC_005100.4:LTR/ERVK:+_65648162	0.52
novel_pir1486	60	piRNA	NC_005100.4:LTR/ERVK:+_65648162	1.57
novel_pir1487	43	piRNA	NC_005100.4:LTR/ERVK:+_65648162	1.13
novel_pir1488	47	piRNA	NC_005100.4:LTR/ERVK:+_65648162	1.23
novel_pir1489	17	piRNA	NC_005100.4:LTR/ERVK:+_65648162	0.44
novel_pir1490	14	piRNA	NC_005100.4:LTR/ERVK:+_65648162	0.37
novel_pir1491	28	piRNA	NC_005100.4:LTR/ERVK:+_65648162	0.73
novel_pir1494	17	piRNA	NC_005100.4:LTR/ERVK:+_65648162	0.44
novel_pir1499	12	piRNA	NC_005100.4:LTR/ERVK:+_65648162	0.31
novel_pir1501	13	piRNA	NC_005100.4:LTR/ERVK:+_65648162	0.34
novel_pir1502	18	piRNA	NC_005100.4:LTR/ERVK:+_65648162	0.47
novel_pir1505	36	piRNA	NC_005100.4:LTR/ERVK:+_65648162	0.94
novel_pir1507	15	piRNA	NC_005100.4:LTR/ERVK:+_65648162	0.39
novel_pir1508	255	piRNA	NC_005100.4:LTR/ERVK:+_65648162	6.67
novel_pir1509	16	piRNA	NC_005100.4:LTR/ERVK:+_65648162	0.42
novel_pir1512	14	piRNA	NC_005100.4:LTR/ERVK:+_64531304	0.37
novel_pir1513	25	piRNA	NC_005100.4:LTR/ERVK:+_64531304	0.65
novel_pir1514	10	piRNA	NC_005100.4:LTR/ERVK:+_64531304	0.26
novel_pir1521	33	piRNA	NC_005100.4:LTR/ERVL-MaLR:-_42274639	0.86
novel_pir1530	21	piRNA	NC_005100.4:LTR/ERV1:+_84801753	0.55
novel_pir1537	11	piRNA	NC_005100.4:LTR/ERVK:+_23856895	0.29
novel_pir1539	21	piRNA	NC_005100.4:LTR/ERVL-MaLR:-_52797824	0.55
novel_pir1540	10	piRNA	NC_005100.4:LTR/ERVL-MaLR:+_84112878	0.26
novel_pir1542	17	piRNA	NC_005100.4:LTR/ERV1:+_82620337	0.44
novel_pir1545	12	piRNA	NC_005100.4:LTR/ERV1:+_82620337	0.31
novel_pir1549	13	piRNA	NC_005100.4:LTR/ERV1:+_82620337	0.34
novel_pir1550	37	piRNA	NC_005100.4:LTR/ERV1:+_82620337	0.97
novel_pir1551	11	piRNA	NC_005100.4:LTR/ERV1:+_82620337	0.29
novel_pir1553	18	piRNA	NC_005100.4:LTR/ERV1:+_82620337	0.47
novel_pir1557	14	piRNA	NC_005100.4:LTR/ERV1:+_82620337	0.37
novel_pir1559	19	piRNA	NC_005100.4:LTR/ERV1:+_82620337	0.50
novel_pir1560	11	piRNA	NC_005100.4:LTR/ERV1:+_82620337	0.29
novel_pir1562	34	piRNA	NC_005100.4:LTR/ERV1:+_82620337	0.89
novel_pir1563	16	piRNA	NC_005100.4:LTR/ERV1:+_82620337	0.42
novel_pir1567	14	piRNA	NC_005100.4:LTR/ERVL-MaLR:+_208131194	0.37
novel_pir1570	19	piRNA	NC_005100.4:LTR/ERVL-MaLR:+_208131194	0.50
novel_pir1574	10	piRNA	NC_005100.4:LTR/ERVL:+_143907735	0.26
novel_pir1580	31	piRNA	NC_005100.4:LTR/ERVL:+_143907735	0.81
novel_pir1583	78	piRNA	NC_005100.4:LTR/ERVL:+_143907735	2.04
novel_pir1584	120	piRNA	NC_005100.4:LTR/ERVL:+_143907735	3.14
novel_pir1585	21	piRNA	NC_005100.4:LTR/ERVL:+_143907735	0.55
novel_pir1586	13	piRNA	NC_005100.4:LTR/ERVL:+_143907735	0.34
novel_pir1588	51	piRNA	NC_005100.4:LTR/ERVK:+_257056476	1.33
novel_pir1589	18	piRNA	NC_005100.4:LTR/ERVK:+_257056476	0.47
novel_pir1592	11	piRNA	NC_005100.4:DNA/hAT-Tip100:-_11912822	0.29
novel_pir1596	12	piRNA	NC_005100.4:DNA/hAT-Tip100:-_11912822	0.31
novel_pir1597	22	piRNA	NC_005100.4:DNA/hAT-Tip100:-_11912822	0.58
novel_pir1598	12	piRNA	NC_005100.4:DNA/hAT-Tip100:-_11912822	0.31
novel_pir1602	19	piRNA	NC_005100.4:DNA/hAT-Tip100:-_11912822	0.50
novel_pir1603	10	piRNA	NC_005100.4:DNA/hAT-Tip100:-_11912822	0.26
novel_pir1607	20	piRNA	NC_005100.4:DNA/hAT-Tip100:-_11912822	0.52
novel_pir1608	10	piRNA	NC_005100.4:DNA/hAT-Tip100:-_11912822	0.26
novel_pir1609	19	piRNA	NC_005100.4:DNA/hAT-Tip100:-_11912822	0.50
novel_pir1610	92	piRNA	NC_005100.4:DNA/hAT-Tip100:-_11912822	2.41
novel_pir1611	18	piRNA	NC_005100.4:DNA/hAT-Tip100:-_11912822	0.47
novel_pir1612	77	piRNA	NC_005100.4:DNA/hAT-Tip100:-_11912822	2.01
novel_pir1615	10	piRNA	NC_005100.4:DNA/hAT-Tip100:-_11912822	0.26
novel_pir1616	61	piRNA	NC_005100.4:DNA/hAT-Tip100:-_11912822	1.60
novel_pir1618	110	piRNA	NC_005100.4:DNA/hAT-Tip100:-_11912822	2.88
novel_pir1621	107	piRNA	NC_005100.4:DNA/hAT-Tip100:-_11912822	2.80
novel_pir1623	11	piRNA	NC_005100.4:DNA/hAT-Tip100:-_11912822	0.29
novel_pir1626	15	piRNA	NC_005100.4:DNA/hAT-Tip100:-_11912822	0.39
novel_pir1635	13	piRNA	NC_005100.4:DNA/hAT-Tip100:-_11912822	0.34
novel_pir1638	20	piRNA	NC_005100.4:DNA/hAT-Tip100:-_11912822	0.52
novel_pir1642	12	piRNA	NC_005100.4:DNA/hAT-Tip100:-_11912822	0.31
novel_pir1646	15	piRNA	NC_005100.4:DNA/hAT-Tip100:-_11912822	0.39
novel_pir1647	11	piRNA	NC_005100.4:DNA/hAT-Tip100:-_11912822	0.29
novel_pir1649	14	piRNA	NC_005100.4:DNA/hAT-Tip100:-_11912822	0.37
novel_pir1652	20	piRNA	NC_005100.4:DNA/hAT-Tip100:-_11912822	0.52
novel_pir1654	13	piRNA	NC_005100.4:DNA/hAT-Tip100:-_11912822	0.34
novel_pir1656	10	piRNA	NC_005100.4:DNA/hAT-Tip100:-_11912822	0.26
novel_pir1657	13	piRNA	NC_005100.4:DNA/hAT-Tip100:-_11912822	0.34
novel_pir1659	10	piRNA	NC_005100.4:DNA/hAT-Tip100:-_11912822	0.26
novel_pir1662	14	piRNA	NC_005100.4:DNA/hAT-Tip100:-_11912822	0.37
novel_pir1663	11	piRNA	NC_005100.4:DNA/hAT-Tip100:-_11912822	0.29
novel_pir1664	19	piRNA	NC_005100.4:DNA/hAT-Tip100:-_11912822	0.50
novel_pir1665	10	piRNA	NC_005100.4:DNA/hAT-Tip100:-_11912822	0.26
novel_pir1666	20	piRNA	NC_005100.4:DNA/hAT-Tip100:-_11912822	0.52
novel_pir1667	16	piRNA	NC_005100.4:DNA/hAT-Tip100:-_11912822	0.42
novel_pir1668	17	piRNA	NC_005100.4:DNA/hAT-Tip100:-_11912822	0.44
novel_pir1671	15	piRNA	NC_005100.4:DNA/hAT-Tip100:-_11912822	0.39
novel_pir1672	10	piRNA	NC_005100.4:DNA/hAT-Tip100:-_11912822	0.26
novel_pir1674	11	piRNA	NC_005100.4:DNA/hAT-Tip100:-_11912822	0.29
novel_pir1681	11	piRNA	NC_005100.4:DNA/hAT-Tip100:-_11912822	0.29
novel_pir1683	29	piRNA	NC_005100.4:DNA/hAT-Tip100:-_11912822	0.76
novel_pir1684	14	piRNA	NC_005100.4:DNA/hAT-Tip100:-_11912822	0.37
novel_pir1685	13	piRNA	NC_005100.4:DNA/hAT-Tip100:-_11912822	0.34
novel_pir1696	26	piRNA	NC_005100.4:LTR/ERVL-MaLR:-_252656056	0.68
novel_pir1697	20	piRNA	NC_005100.4:LTR/ERVL-MaLR:-_252656056	0.52
novel_pir1698	27	piRNA	NC_005100.4:LTR/ERVL-MaLR:-_252656056	0.71
novel_pir1704	10	piRNA	NC_005100.4:LTR/ERVK:-_178904338	0.26
novel_pir1705	13	piRNA	NC_005100.4:LTR/ERVL:-_265040372	0.34
novel_pir1706	38	piRNA	NC_005100.4:LTR/ERVK:+_85280748	0.99
novel_pir1709	11	piRNA	NC_005100.4:LTR/ERVK:-_247999575	0.29
novel_pir1712	10	piRNA	NC_005100.4:LINE/CR1:-_220482426	0.26
novel_pir1714	13	piRNA	NC_005100.4:LTR/ERV1:-_160995893	0.34
novel_pir1715	14	piRNA	NC_005100.4:LTR/ERV1:-_160995893	0.37
novel_pir1716	30	piRNA	NC_005100.4:LTR/ERV1:-_160995893	0.79
novel_pir1717	25	piRNA	NC_005100.4:LTR/ERV1:-_160995893	0.65
novel_pir1718	400	piRNA	NC_005100.4:LTR/ERV1:-_160995893	10.47
novel_pir1719	10	piRNA	NC_005100.4:DNA/PIF-Harbinger:+_111149874	0.26
novel_pir1734	12	piRNA	NC_005100.4:DNA/PIF-Harbinger:+_111149874	0.31
novel_pir1736	64	piRNA	NC_005100.4:DNA/PIF-Harbinger:+_111149874	1.67
novel_pir1737	15	piRNA	NC_005100.4:DNA/PIF-Harbinger:+_111149874	0.39
novel_pir1739	87	piRNA	NC_005100.4:DNA/PIF-Harbinger:+_111149874	2.28
novel_pir1741	378	piRNA	NC_005100.4:DNA/PIF-Harbinger:+_111149874	9.89
novel_pir1748	10	piRNA	NC_005100.4:DNA/PIF-Harbinger:+_166929961	0.26
novel_pir1755	12	piRNA	NC_005100.4:LTR/ERV1:+_25932039	0.31
novel_pir1756	14	piRNA	NC_005100.4:LTR/ERV1:+_25932039	0.37
novel_pir1761	12	piRNA	NC_005100.4:LTR/ERVL:+_115026071	0.31
novel_pir1762	11	piRNA	NC_005100.4:LTR/ERVL:+_115026071	0.29
novel_pir1764	15	piRNA	NC_005100.4:LTR/ERVL:+_115026071	0.39
novel_pir1767	27	piRNA	NC_005100.4:LTR/ERVL:+_115026071	0.71
novel_pir1768	51	piRNA	NC_005100.4:LTR/ERVL:+_115026071	1.33
novel_pir1770	80	piRNA	NC_005100.4:LTR/ERVL:+_115026071	2.09
novel_pir1771	55	piRNA	NC_005100.4:LTR/ERVL:+_115026071	1.44
novel_pir1774	17	piRNA	NC_005100.4:LTR/ERVL:+_115026071	0.44
novel_pir1775	73	piRNA	NC_005100.4:LTR/ERVL:+_115026071	1.91
novel_pir1776	81	piRNA	NC_005100.4:LTR/ERVL:+_115026071	2.12
novel_pir1777	40	piRNA	NC_005100.4:LTR/ERVL:+_115026071	1.05
novel_pir1778	53	piRNA	NC_005100.4:LTR/ERVL:+_115026071	1.39
novel_pir1781	20	piRNA	NC_005100.4:LTR/ERVL:+_115026071	0.52
novel_pir1782	19	piRNA	NC_005100.4:LTR/ERVL:+_115026071	0.50
novel_pir1783	90	piRNA	NC_005100.4:LTR/ERVL:+_115026071	2.36
novel_pir1784	186	piRNA	NC_005100.4:LTR/ERVL:+_115026071	4.87
novel_pir1786	71	piRNA	NC_005100.4:LTR/ERVL:+_115026071	1.86
novel_pir1790	33	piRNA	NC_005100.4:LTR/ERVL:+_115026071	0.86
novel_pir1791	19	piRNA	NC_005100.4:LTR/ERVL:+_115026071	0.50
novel_pir1792	148	piRNA	NC_005100.4:LTR/ERVL:+_115026071	3.87
novel_pir1794	160	piRNA	NC_005100.4:LTR/ERVL:+_115026071	4.19
novel_pir1796	92	piRNA	NC_005100.4:LTR/ERVL:+_115026071	2.41
novel_pir1797	128	piRNA	NC_005100.4:LTR/ERVL:+_115026071	3.35
novel_pir1798	121	piRNA	NC_005100.4:LTR/ERVL:+_115026071	3.17
novel_pir1800	171	piRNA	NC_005100.4:LTR/ERVL:+_115026071	4.47
novel_pir1803	61	piRNA	NC_005100.4:LTR/ERVL:+_115026071	1.60
novel_pir1807	29	piRNA	NC_005100.4:LTR/ERVL:+_115026071	0.76
novel_pir1808	163	piRNA	NC_005100.4:LTR/ERVL:+_115026071	4.27
novel_pir1810	90	piRNA	NC_005100.4:LTR/ERVL:+_115026071	2.36
novel_pir1812	11	piRNA	NC_005100.4:LTR/ERVL:+_115026071	0.29
novel_pir1814	14	piRNA	NC_005100.4:LTR/ERVL:+_115026071	0.37
novel_pir1821	10	piRNA	NC_005100.4:LTR/ERVL:+_115026071	0.26
novel_pir1825	29	piRNA	NC_005100.4:LTR/ERVL:+_115026071	0.76
novel_pir1829	12	piRNA	NC_005100.4:LTR/ERVL:+_115026071	0.31
novel_pir1832	10	piRNA	NC_005100.4:LTR/ERVL:+_115026071	0.26
novel_pir1833	46	piRNA	NC_005100.4:LTR/ERVL:+_115026071	1.20
novel_pir1835	24	piRNA	NC_005100.4:LTR/ERVL:+_115026071	0.63
novel_pir1839	27	piRNA	NC_005100.4:LTR/ERVL:+_115026071	0.71
novel_pir1841	16	piRNA	NC_005100.4:LTR/ERVL:+_115026071	0.42
novel_pir1846	32	piRNA	NC_005100.4:LTR/ERVK:+_82673562	0.84
novel_pir1851	13	piRNA	NC_005100.4:LINE/L1:+_234128097	0.34
novel_pir1856	18	piRNA	NC_005100.4:LTR/ERVL-MaLR:-_198130865	0.47
novel_pir1857	60	piRNA	NC_005100.4:LTR/ERVL-MaLR:-_198130865	1.57
novel_pir1861	10	piRNA	NC_005100.4:LTR/ERVL-MaLR:-_198130865	0.26
novel_pir1870	10	piRNA	NC_005100.4:LTR/ERVK:-_90112352	0.26
novel_pir1871	17	piRNA	NC_005100.4:LTR/ERVK:+_240592313	0.44
novel_pir1875	11	piRNA	NC_005100.4:LTR/ERVK:+_279749559	0.29
novel_pir1877	469	piRNA	NC_005100.4:LTR/ERVK:+_25689356	12.27
novel_pir1878	55	piRNA	NC_005100.4:LTR/ERVK:+_25689356	1.44
novel_pir1879	83	piRNA	NC_005100.4:LTR/ERVK:-_4172904	2.17
novel_pir1909	10	piRNA	NC_005100.4:DNA/PIF-Harbinger:+_58239585	0.26
novel_pir1917	16	piRNA	NC_005100.4:LTR/ERVK:-_1296256	0.42
novel_pir1919	10	piRNA	NC_005100.4:LTR/ERVK:-_1296256	0.26
novel_pir1920	20	piRNA	NC_005100.4:LTR/ERVK:-_1296256	0.52
novel_pir1923	11	piRNA	NC_005100.4:LTR/ERVK:-_1296256	0.29
novel_pir1926	13	piRNA	NC_005100.4:LTR/ERVK:-_1296256	0.34
novel_pir1927	10	piRNA	NC_005100.4:LTR/ERVK:-_1296256	0.26
novel_pir1935	12	piRNA	NC_005100.4:LTR/ERVK:-_114586175	0.31
novel_pir1937	12	piRNA	NC_005100.4:LTR/ERVK:-_114586175	0.31
novel_pir1938	18	piRNA	NC_005100.4:LTR/ERVK:-_114586175	0.47
novel_pir1947	33	piRNA	NC_005100.4:LTR/ERV1:+_188411398	0.86
novel_pir1948	12	piRNA	NC_005100.4:LTR/ERV1:+_188411398	0.31
novel_pir1951	166	piRNA	NC_005100.4:LTR/ERVL-MaLR:-_101915517	4.34
novel_pir1953	38	piRNA	NC_005100.4:LTR/ERVL-MaLR:-_101915517	0.99
novel_pir1954	17	piRNA	NC_005100.4:LTR/ERVL-MaLR:-_101915517	0.44
novel_pir1955	82	piRNA	NC_005100.4:LTR/ERVL-MaLR:-_101915517	2.15
novel_pir1956	30	piRNA	NC_005100.4:LTR/ERVL-MaLR:-_101915517	0.79
novel_pir1960	26	piRNA	NC_005100.4:LTR/ERVL-MaLR:-_101915517	0.68
novel_pir1961	83	piRNA	NC_005100.4:LTR/ERVL-MaLR:-_101915517	2.17
novel_pir1962	13	piRNA	NC_005100.4:LTR/ERVL-MaLR:-_101915517	0.34
novel_pir1963	14	piRNA	NC_005100.4:LTR/ERVL-MaLR:-_101915517	0.37
novel_pir1965	48	piRNA	NC_005100.4:LTR/ERVL-MaLR:-_101915517	1.26
novel_pir1966	14	piRNA	NC_005100.4:LTR/ERVL-MaLR:-_101915517	0.37
novel_pir1967	17	piRNA	NC_005100.4:LTR/ERVL-MaLR:-_101915517	0.44
novel_pir1969	16	piRNA	NC_005100.4:LTR/ERVL-MaLR:-_101915517	0.42
novel_pir1970	131	piRNA	NC_005100.4:LTR/ERVL-MaLR:-_101915517	3.43
novel_pir1971	14	piRNA	NC_005100.4:LTR/ERVL-MaLR:-_101915517	0.37
novel_pir1972	18	piRNA	NC_005100.4:LTR/ERVL-MaLR:-_101915517	0.47
novel_pir1973	148	piRNA	NC_005100.4:LTR/ERVL-MaLR:-_101915517	3.87
novel_pir1974	394	piRNA	NC_005100.4:LTR/ERVL-MaLR:-_101915517	10.31
novel_pir1975	102	piRNA	NC_005100.4:LTR/ERVL-MaLR:-_101915517	2.67
novel_pir1976	69	piRNA	NC_005100.4:LTR/ERVL-MaLR:-_101915517	1.81
novel_pir1977	24	piRNA	NC_005100.4:LTR/ERVL-MaLR:-_101915517	0.63
novel_pir1978	21	piRNA	NC_005100.4:LTR/ERVL-MaLR:-_101915517	0.55
novel_pir1979	16	piRNA	NC_005100.4:LTR/ERVL-MaLR:-_101915517	0.42
novel_pir1980	105	piRNA	NC_005100.4:LTR/ERVL-MaLR:-_101915517	2.75
novel_pir1981	114	piRNA	NC_005100.4:LTR/ERVL-MaLR:-_101915517	2.98
novel_pir1982	120	piRNA	NC_005100.4:LTR/ERVL-MaLR:-_101915517	3.14
novel_pir1984	76	piRNA	NC_005100.4:LTR/ERVL-MaLR:-_101915517	1.99
novel_pir1985	93	piRNA	NC_005100.4:LTR/ERVL-MaLR:-_101915517	2.43
novel_pir1987	55	piRNA	NC_005100.4:LTR/ERVL-MaLR:-_101915517	1.44
novel_pir1998	29	piRNA	NC_005100.4:DNA/PIF-Harbinger:+_204882358	0.76
novel_pir1999	18	piRNA	NC_005100.4:DNA/PIF-Harbinger:+_204882358	0.47
novel_pir2007	212	piRNA	NC_005100.4:LTR/ERVL-MaLR:-_104250823	5.55
novel_pir2011	13	piRNA	NC_005100.4:LINE/L1:-_96794217	0.34
novel_pir2015	31	piRNA	NC_005100.4:LTR/ERVK:+_269008355	0.81
novel_pir2022	13	piRNA	NC_005100.4:DNA/hAT-Charlie:-_130254614	0.34
novel_pir2023	17	piRNA	NC_005100.4:DNA/hAT-Charlie:-_130254614	0.44
novel_pir2053	63	piRNA	NC_005100.4:LINE/L1:+_163898044	1.65
novel_pir2054	34	piRNA	NC_005100.4:LINE/L1:+_163898044	0.89
novel_pir2059	13	piRNA	NC_005100.4:LTR/ERVK:-_261411098	0.34
novel_pir2060	19	piRNA	NC_005100.4:LTR/ERVK:-_261411098	0.50
novel_pir2062	18	piRNA	NC_005100.4:LTR/ERVK:-_261411098	0.47
novel_pir2067	14	piRNA	NC_005100.4:DNA/PIF-Harbinger:-_229408869	0.37
novel_pir2077	13	piRNA	NC_005100.4:LTR/ERVK:+_89705181	0.34
novel_pir2082	12	piRNA	NC_005100.4:DNA/hAT-Charlie:+_143484726	0.31
novel_pir2086	16	piRNA	NC_005100.4:DNA/hAT-Charlie:+_143484726	0.42
novel_pir2089	11	piRNA	NC_005100.4:DNA/hAT-Charlie:+_143484726	0.29
novel_pir2091	10	piRNA	NC_005100.4:DNA/hAT-Charlie:+_143484726	0.26
novel_pir2092	25	piRNA	NC_005100.4:DNA/hAT-Charlie:+_143484726	0.65
novel_pir2093	19	piRNA	NC_005100.4:DNA/hAT-Charlie:+_143484726	0.50
novel_pir2096	18	piRNA	NC_005100.4:DNA/hAT-Charlie:+_143484726	0.47
novel_pir2098	15	piRNA	NC_005100.4:DNA/hAT-Charlie:+_143484726	0.39
novel_pir2099	11	piRNA	NC_005100.4:DNA/hAT-Charlie:+_143484726	0.29
novel_pir2100	14	piRNA	NC_005100.4:DNA/hAT-Charlie:+_143484726	0.37
novel_pir2101	10	piRNA	NC_005100.4:DNA/hAT-Charlie:+_143484726	0.26
novel_pir2103	32	piRNA	NC_005100.4:DNA/hAT-Charlie:+_143484726	0.84
novel_pir2112	10	piRNA	NC_005100.4:LTR/ERVL-MaLR:+_255791620	0.26
novel_pir2118	15	piRNA	NC_005100.4:DNA/PIF-Harbinger:-_46902976	0.39
novel_pir2120	19	piRNA	NC_005100.4:DNA/PIF-Harbinger:-_46902976	0.50
novel_pir2123	69	piRNA	NC_005100.4:LTR/ERV1:+_39717301	1.81
novel_pir2125	638	piRNA	NC_005100.4:LTR/ERV1:+_39717301	16.69
novel_pir2126	11	piRNA	NC_005100.4:LTR/ERV1:+_39717301	0.29
novel_pir2132	11	piRNA	NC_005100.4:LTR/ERVL-MaLR:-_235312558	0.29
novel_pir2134	68	piRNA	NC_005100.4:LTR/ERVL:+_97143658	1.78
novel_pir2138	41	piRNA	NC_005100.4:LTR/ERVK:+_266740866	1.07
novel_pir2139	10	piRNA	NC_005100.4:LTR/ERVK:+_266740866	0.26
novel_pir2140	43	piRNA	NC_005100.4:LTR/ERVK:+_266740866	1.13
novel_pir2142	54	piRNA	NC_005100.4:LTR/ERVK:+_266740866	1.41
novel_pir2143	10	piRNA	NC_005100.4:LTR/ERVK:+_266740866	0.26
novel_pir2144	10	piRNA	NC_005100.4:LTR/ERVK:+_266740866	0.26
novel_pir2145	23	piRNA	NC_005100.4:LTR/ERVK:+_266740866	0.60
novel_pir2146	58	piRNA	NC_005100.4:LTR/ERVK:+_266740866	1.52
novel_pir2147	10	piRNA	NC_005100.4:LTR/ERVK:+_266740866	0.26
novel_pir2149	25	piRNA	NC_005100.4:LTR/ERVK:+_266740866	0.65
novel_pir2150	82	piRNA	NC_005100.4:LTR/ERVK:+_266740866	2.15
novel_pir2151	410	piRNA	NC_005100.4:LTR/ERVK:+_266740866	10.73
novel_pir2154	1739	piRNA	NC_005100.4:LTR/ERVK:+_266740866	45.50
novel_pir2155	295	piRNA	NC_005100.4:LTR/ERVK:+_266740866	7.72
novel_pir2157	85	piRNA	NC_005100.4:LTR/ERVK:+_266740866	2.22
novel_pir2158	52	piRNA	NC_005100.4:LTR/ERVK:+_266740866	1.36
novel_pir2160	32	piRNA	NC_005100.4:LTR/ERVK:+_266740866	0.84
novel_pir2173	28	piRNA	NC_005100.4:LTR/ERVK:+_61494007	0.73
novel_pir2181	15	piRNA	NC_005100.4:LINE/L1:-_114064968	0.39
novel_pir2183	128	piRNA	NC_005100.4:LTR/ERVL-MaLR:-_143234910	3.35
novel_pir2184	32	piRNA	NC_005100.4:LTR/ERVL-MaLR:-_143234910	0.84
novel_pir2185	348	piRNA	NC_005100.4:LTR/ERVL-MaLR:-_143234910	9.11
novel_pir2187	33	piRNA	NC_005100.4:LTR/ERVL-MaLR:-_143234910	0.86
novel_pir2188	31	piRNA	NC_005100.4:LTR/ERVL-MaLR:-_143234910	0.81
novel_pir2190	19	piRNA	NC_005100.4:LTR/ERVL-MaLR:-_143234910	0.50
novel_pir2192	60	piRNA	NC_005100.4:LTR/ERVL-MaLR:-_143234910	1.57
novel_pir2194	10	piRNA	NC_005100.4:LTR/ERVL-MaLR:-_143234910	0.26
novel_pir2195	16	piRNA	NC_005100.4:LTR/ERVL-MaLR:-_143234910	0.42
novel_pir2198	39	piRNA	NC_005100.4:LTR/ERVL-MaLR:-_143234910	1.02
novel_pir2199	49	piRNA	NC_005100.4:LTR/ERVL-MaLR:-_143234910	1.28
novel_pir2200	94	piRNA	NC_005100.4:LTR/ERVL-MaLR:-_143234910	2.46
novel_pir2201	30	piRNA	NC_005100.4:LTR/ERVL-MaLR:-_143234910	0.79
novel_pir2202	10	piRNA	NC_005100.4:LTR/ERVL-MaLR:-_143234910	0.26
novel_pir2203	16	piRNA	NC_005100.4:LTR/ERVL-MaLR:-_143234910	0.42
novel_pir2204	21	piRNA	NC_005100.4:LTR/ERVL-MaLR:-_143234910	0.55
novel_pir2205	17	piRNA	NC_005100.4:LTR/ERVL-MaLR:-_143234910	0.44
novel_pir2206	585	piRNA	NC_005100.4:LTR/ERVL-MaLR:-_143234910	15.31
novel_pir2207	376	piRNA	NC_005100.4:LTR/ERVL-MaLR:-_143234910	9.84
novel_pir2209	303	piRNA	NC_005100.4:LTR/ERVL-MaLR:-_143234910	7.93
novel_pir2210	67	piRNA	NC_005100.4:LTR/ERVL-MaLR:-_143234910	1.75
novel_pir2212	317	piRNA	NC_005100.4:LTR/ERVL-MaLR:-_143234910	8.29
novel_pir2213	31	piRNA	NC_005100.4:LTR/ERVL-MaLR:-_143234910	0.81
novel_pir2214	46	piRNA	NC_005100.4:LTR/ERVL-MaLR:-_143234910	1.20
novel_pir2215	122	piRNA	NC_005100.4:LTR/ERVL-MaLR:-_143234910	3.19
novel_pir2216	12	piRNA	NC_005100.4:LTR/ERVL-MaLR:-_143234910	0.31
novel_pir2217	10	piRNA	NC_005100.4:LTR/ERVL-MaLR:-_143234910	0.26
novel_pir2218	120	piRNA	NC_005100.4:LTR/ERVL-MaLR:-_143234910	3.14
novel_pir2220	262	piRNA	NC_005100.4:LTR/ERVL-MaLR:-_143234910	6.86
novel_pir2221	99	piRNA	NC_005100.4:LTR/ERVL-MaLR:-_143234910	2.59
novel_pir2224	128	piRNA	NC_005100.4:LTR/ERVL-MaLR:-_143234910	3.35
novel_pir2226	94	piRNA	NC_005100.4:LTR/ERVL-MaLR:-_143234910	2.46
novel_pir2227	14	piRNA	NC_005100.4:LTR/ERVL-MaLR:-_143234910	0.37
novel_pir2228	74	piRNA	NC_005100.4:LTR/ERVL-MaLR:-_143234910	1.94
novel_pir2229	141	piRNA	NC_005100.4:LTR/ERVL-MaLR:-_143234910	3.69
novel_pir2230	33	piRNA	NC_005100.4:LTR/ERVL-MaLR:-_143234910	0.86
novel_pir2231	31	piRNA	NC_005100.4:LTR/ERVL-MaLR:-_143234910	0.81
novel_pir2232	10	piRNA	NC_005100.4:LTR/ERVL-MaLR:-_143234910	0.26
novel_pir2233	12	piRNA	NC_005100.4:LTR/ERVL-MaLR:-_143234910	0.31
novel_pir2234	72	piRNA	NC_005100.4:LTR/ERVL-MaLR:-_143234910	1.88
novel_pir2235	11	piRNA	NC_005100.4:LTR/ERVL-MaLR:-_143234910	0.29
novel_pir2236	305	piRNA	NC_005100.4:LTR/ERVL-MaLR:-_143234910	7.98
novel_pir2237	34	piRNA	NC_005100.4:LTR/ERVL-MaLR:-_143234910	0.89
novel_pir2238	32	piRNA	NC_005100.4:LTR/ERVL-MaLR:-_143234910	0.84
novel_pir2240	356	piRNA	NC_005100.4:LTR/ERVL-MaLR:-_143234910	9.32
novel_pir2241	58	piRNA	NC_005100.4:LTR/ERVL-MaLR:-_143234910	1.52
novel_pir2242	212	piRNA	NC_005100.4:LTR/ERVL-MaLR:-_143234910	5.55
novel_pir2243	351	piRNA	NC_005100.4:LTR/ERVL-MaLR:-_143234910	9.18
novel_pir2244	32	piRNA	NC_005100.4:LTR/ERVL-MaLR:-_143234910	0.84
novel_pir2246	66	piRNA	NC_005100.4:LTR/ERVL-MaLR:-_143234910	1.73
novel_pir2247	42	piRNA	NC_005100.4:LTR/ERVL-MaLR:-_143234910	1.10
novel_pir2248	342	piRNA	NC_005100.4:LTR/ERVL-MaLR:-_143234910	8.95
novel_pir2249	41	piRNA	NC_005100.4:LTR/ERVL-MaLR:-_143234910	1.07
novel_pir2251	411	piRNA	NC_005100.4:LTR/ERVL-MaLR:-_143234910	10.75
novel_pir2252	36	piRNA	NC_005100.4:LTR/ERVL-MaLR:-_143234910	0.94
novel_pir2253	31	piRNA	NC_005100.4:LTR/ERVL-MaLR:-_143234910	0.81
novel_pir2254	41	piRNA	NC_005100.4:LTR/ERVL-MaLR:-_143234910	1.07
novel_pir2255	214	piRNA	NC_005100.4:LTR/ERVL-MaLR:-_143234910	5.60
novel_pir2256	180	piRNA	NC_005100.4:LTR/ERVL-MaLR:-_143234910	4.71
novel_pir2257	58	piRNA	NC_005100.4:LTR/ERVL-MaLR:-_143234910	1.52
novel_pir2258	68	piRNA	NC_005100.4:LTR/ERVL-MaLR:-_143234910	1.78
novel_pir2259	25	piRNA	NC_005100.4:LTR/ERVL-MaLR:-_143234910	0.65
novel_pir2260	324	piRNA	NC_005100.4:LTR/ERVL-MaLR:-_143234910	8.48
novel_pir2261	87	piRNA	NC_005100.4:LTR/ERVL-MaLR:-_143234910	2.28
novel_pir2262	13	piRNA	NC_005100.4:LTR/ERVL-MaLR:-_143234910	0.34
novel_pir2263	63	piRNA	NC_005100.4:LTR/ERVL-MaLR:-_143234910	1.65
novel_pir2264	143	piRNA	NC_005100.4:LTR/ERVL-MaLR:-_143234910	3.74
novel_pir2265	146	piRNA	NC_005100.4:LTR/ERVL-MaLR:-_143234910	3.82
novel_pir2266	295	piRNA	NC_005100.4:LTR/ERVL-MaLR:-_143234910	7.72
novel_pir2267	418	piRNA	NC_005100.4:LTR/ERVL-MaLR:-_143234910	10.94
novel_pir2269	101	piRNA	NC_005100.4:LTR/ERVL-MaLR:-_143234910	2.64
novel_pir2270	508	piRNA	NC_005100.4:LTR/ERVL-MaLR:-_143234910	13.29
novel_pir2271	197	piRNA	NC_005100.4:LTR/ERVL-MaLR:-_143234910	5.15
novel_pir2272	12	piRNA	NC_005100.4:LTR/ERVL-MaLR:-_143234910	0.31
novel_pir2273	12	piRNA	NC_005100.4:LTR/ERVL-MaLR:-_143234910	0.31
novel_pir2276	17	piRNA	NC_005100.4:LTR/ERVL-MaLR:-_143234910	0.44
novel_pir2279	33	piRNA	NC_005100.4:LTR/ERVL-MaLR:-_143234910	0.86
novel_pir2282	10	piRNA	NC_005100.4:LTR/ERVL-MaLR:-_143234910	0.26
novel_pir2284	11	piRNA	NC_005100.4:LTR/ERVL-MaLR:-_143234910	0.29
novel_pir2287	20	piRNA	NC_005100.4:LTR/ERVL-MaLR:-_143234910	0.52
novel_pir2290	37	piRNA	NC_005100.4:LTR/ERVL-MaLR:-_143234910	0.97
novel_pir2292	22	piRNA	NC_005100.4:LTR/ERVL-MaLR:-_143234910	0.58
novel_pir2293	52	piRNA	NC_005100.4:LTR/ERVL-MaLR:-_143234910	1.36
novel_pir2294	11	piRNA	NC_005100.4:LTR/ERVL-MaLR:-_143234910	0.29
novel_pir2296	13	piRNA	NC_005100.4:LTR/ERVL-MaLR:-_143234910	0.34
novel_pir2297	92	piRNA	NC_005100.4:LTR/ERVL-MaLR:-_143234910	2.41
novel_pir2298	14	piRNA	NC_005100.4:LTR/ERVL-MaLR:-_143234910	0.37
novel_pir2299	62	piRNA	NC_005100.4:LTR/ERVL-MaLR:-_143234910	1.62
novel_pir2301	37	piRNA	NC_005100.4:LTR/ERVL-MaLR:-_143234910	0.97
novel_pir2303	54	piRNA	NC_005100.4:LTR/ERVL-MaLR:-_143234910	1.41
novel_pir2304	45	piRNA	NC_005100.4:LTR/ERVL-MaLR:-_143234910	1.18
novel_pir2305	53	piRNA	NC_005100.4:LTR/ERVL-MaLR:-_143234910	1.39
novel_pir2307	16	piRNA	NC_005100.4:LTR/ERVL-MaLR:-_143234910	0.42
novel_pir2309	16	piRNA	NC_005100.4:LTR/ERVL-MaLR:-_143234910	0.42
novel_pir2310	23	piRNA	NC_005100.4:LTR/ERVL-MaLR:-_143234910	0.60
novel_pir2311	130	piRNA	NC_005100.4:LTR/ERVL-MaLR:-_143234910	3.40
novel_pir2312	16	piRNA	NC_005100.4:LTR/ERVL-MaLR:-_143234910	0.42
novel_pir2313	30	piRNA	NC_005100.4:LTR/ERVL-MaLR:-_143234910	0.79
novel_pir2314	158	piRNA	NC_005100.4:LTR/ERVL-MaLR:-_143234910	4.13
novel_pir2315	236	piRNA	NC_005100.4:LTR/ERVL-MaLR:-_143234910	6.18
novel_pir2316	92	piRNA	NC_005100.4:LTR/ERVL-MaLR:-_143234910	2.41
novel_pir2317	26	piRNA	NC_005100.4:LTR/ERVL-MaLR:-_143234910	0.68
novel_pir2318	51	piRNA	NC_005100.4:LTR/ERVL-MaLR:-_143234910	1.33
novel_pir2319	65	piRNA	NC_005100.4:LTR/ERVL-MaLR:-_143234910	1.70
novel_pir2320	18	piRNA	NC_005100.4:LTR/ERVL-MaLR:-_143234910	0.47
novel_pir2322	30	piRNA	NC_005100.4:LTR/ERVL-MaLR:-_143234910	0.79
novel_pir2323	17	piRNA	NC_005100.4:LTR/ERVL-MaLR:-_143234910	0.44
novel_pir2324	27	piRNA	NC_005100.4:LTR/ERVL-MaLR:-_143234910	0.71
novel_pir2326	84	piRNA	NC_005100.4:LTR/ERVL-MaLR:-_143234910	2.20
novel_pir2327	72	piRNA	NC_005100.4:LTR/ERVL-MaLR:-_143234910	1.88
novel_pir2329	26	piRNA	NC_005100.4:LTR/ERVL-MaLR:-_143234910	0.68
novel_pir2330	31	piRNA	NC_005100.4:LTR/ERVL-MaLR:-_143234910	0.81
novel_pir2331	19	piRNA	NC_005100.4:LTR/ERVL-MaLR:-_143234910	0.50
novel_pir2332	16	piRNA	NC_005100.4:LTR/ERVL-MaLR:-_143234910	0.42
novel_pir2333	38	piRNA	NC_005100.4:LTR/ERVL-MaLR:-_143234910	0.99
novel_pir2334	174	piRNA	NC_005100.4:LTR/ERVL-MaLR:-_143234910	4.55
novel_pir2335	64	piRNA	NC_005100.4:LTR/ERVL-MaLR:-_143234910	1.67
novel_pir2336	16	piRNA	NC_005100.4:LTR/ERVL-MaLR:-_143234910	0.42
novel_pir2337	56	piRNA	NC_005100.4:LTR/ERVL-MaLR:-_143234910	1.47
novel_pir2339	22	piRNA	NC_005100.4:LTR/ERVL-MaLR:-_143234910	0.58
novel_pir2340	57	piRNA	NC_005100.4:LTR/ERVL-MaLR:-_143234910	1.49
novel_pir2341	71	piRNA	NC_005100.4:LTR/ERVL-MaLR:-_143234910	1.86
novel_pir2342	40	piRNA	NC_005100.4:LTR/ERVL-MaLR:-_143234910	1.05
novel_pir2343	35	piRNA	NC_005100.4:LTR/ERVL-MaLR:-_143234910	0.92
novel_pir2344	15	piRNA	NC_005100.4:LTR/ERVL-MaLR:-_143234910	0.39
novel_pir2345	13	piRNA	NC_005100.4:LTR/ERVL-MaLR:-_143234910	0.34
novel_pir2346	63	piRNA	NC_005100.4:LTR/ERVL-MaLR:-_143234910	1.65
novel_pir2347	18	piRNA	NC_005100.4:LTR/ERVL-MaLR:-_143234910	0.47
novel_pir2348	66	piRNA	NC_005100.4:LTR/ERVL-MaLR:-_143234910	1.73
novel_pir2349	70	piRNA	NC_005100.4:LTR/ERVL-MaLR:-_143234910	1.83
novel_pir2350	12	piRNA	NC_005100.4:LTR/ERVL-MaLR:-_143234910	0.31
novel_pir2351	119	piRNA	NC_005100.4:LTR/ERVL-MaLR:-_143234910	3.11
novel_pir2352	22	piRNA	NC_005100.4:LTR/ERVL-MaLR:-_143234910	0.58
novel_pir2354	11	piRNA	NC_005100.4:LTR/ERVL:+_198716957	0.29
novel_pir2361	11	piRNA	NC_005101.4:LTR/ERVL-MaLR:+_153679602	0.29
novel_pir2364	165	piRNA	NC_005101.4:LTR/ERV1:+_138576045	4.32
novel_pir2373	14	piRNA	NC_005101.4:LTR/ERVL:-_88369959	0.37
novel_pir2379	19	piRNA	NC_005101.4:LTR/ERVK:+_112845468	0.50
novel_pir2380	18	piRNA	NC_005101.4:LTR/ERVK:+_112845468	0.47
novel_pir2386	10	piRNA	NC_005101.4:LINE/L1:+_4354451	0.26
novel_pir2408	11	piRNA	NC_005101.4:LTR/ERVL-MaLR:-_95413875	0.29
novel_pir2410	10	piRNA	NC_005101.4:LTR/ERV1:-_52329450	0.26
novel_pir2414	67	piRNA	NC_005101.4:LTR/ERVK:-_49994460	1.75
novel_pir2429	10	piRNA	NC_005101.4:LTR/ERV1:+_49395809	0.26
novel_pir2432	21	piRNA	NC_005101.4:LTR/ERV1:-_193695411	0.55
novel_pir2433	17	piRNA	NC_005101.4:LTR/ERV1:-_193695411	0.44
novel_pir2435	12	piRNA	NC_005101.4:LTR/ERV1:-_193695411	0.31
novel_pir2436	169	piRNA	NC_005101.4:LTR/ERV1:-_193695411	4.42
novel_pir2438	16	piRNA	NC_005101.4:LTR/ERV1:-_193695411	0.42
novel_pir2441	12	piRNA	NC_005101.4:LTR/ERV1:-_193695411	0.31
novel_pir2442	39	piRNA	NC_005101.4:LTR/ERV1:-_193695411	1.02
novel_pir2447	28	piRNA	NC_005101.4:LTR/ERV1:-_193695411	0.73
novel_pir2448	37	piRNA	NC_005101.4:LTR/ERV1:-_193695411	0.97
novel_pir2449	40	piRNA	NC_005101.4:LTR/ERV1:-_193695411	1.05
novel_pir2450	393	piRNA	NC_005101.4:LTR/ERV1:-_193695411	10.28
novel_pir2453	53	piRNA	NC_005101.4:LTR/ERV1:-_193695411	1.39
novel_pir2454	48	piRNA	NC_005101.4:LTR/ERV1:-_193695411	1.26
novel_pir2455	17	piRNA	NC_005101.4:LTR/ERV1:-_193695411	0.44
novel_pir2462	12	piRNA	NC_005101.4:LTR/ERVK:+_72576459	0.31
novel_pir2467	23	piRNA	NC_005101.4:LTR/ERVL:-_189508617	0.60
novel_pir2468	47	piRNA	NC_005101.4:LTR/ERVL:-_189508617	1.23
novel_pir2469	16	piRNA	NC_005101.4:LTR/ERVL:-_189508617	0.42
novel_pir2470	25	piRNA	NC_005101.4:LTR/ERVL:-_189508617	0.65
novel_pir2471	10	piRNA	NC_005101.4:LTR/ERVL:-_189508617	0.26
novel_pir2478	84	piRNA	NC_005101.4:LTR/ERV1:+_199748410	2.20
novel_pir2480	16	piRNA	NC_005101.4:LTR/ERVL-MaLR:+_1474645	0.42
novel_pir2487	10	piRNA	NC_005101.4:LINE/L1:-_149437831	0.26
novel_pir2496	23	piRNA	NC_005101.4:LINE/L1:-_124854600	0.60
novel_pir2503	404	piRNA	NC_005101.4:LINE/CR1:-_40863658	10.57
novel_pir2505	10	piRNA	NC_005101.4:LINE/CR1:-_40863658	0.26
novel_pir2506	135	piRNA	NC_005101.4:LINE/CR1:-_40863658	3.53
novel_pir2509	427	piRNA	NC_005101.4:LINE/CR1:-_40863658	11.17
novel_pir2511	229	piRNA	NC_005101.4:LINE/CR1:-_40863658	5.99
novel_pir2512	19	piRNA	NC_005101.4:LINE/CR1:-_40863658	0.50
novel_pir2514	10	piRNA	NC_005101.4:LTR/ERVL-MaLR:-_120235829	0.26
novel_pir2519	11	piRNA	NC_005101.4:LTR/ERVL-MaLR:-_120235829	0.29
novel_pir2529	15	piRNA	NC_005101.4:LTR/ERVL-MaLR:-_120235829	0.39
novel_pir2530	13	piRNA	NC_005101.4:LTR/ERVL-MaLR:-_120235829	0.34
novel_pir2533	32	piRNA	NC_005101.4:LTR/ERVL-MaLR:-_120235829	0.84
novel_pir2534	12	piRNA	NC_005101.4:LTR/ERVL-MaLR:-_120235829	0.31
novel_pir2535	76	piRNA	NC_005101.4:LTR/ERVL-MaLR:-_120235829	1.99
novel_pir2536	10	piRNA	NC_005101.4:LTR/ERVL-MaLR:-_120235829	0.26
novel_pir2537	19	piRNA	NC_005101.4:LTR/ERVL-MaLR:-_120235829	0.50
novel_pir2538	199	piRNA	NC_005101.4:LTR/ERVL-MaLR:-_120235829	5.21
novel_pir2539	47	piRNA	NC_005101.4:LTR/ERVL-MaLR:-_120235829	1.23
novel_pir2540	15	piRNA	NC_005101.4:LTR/ERVL-MaLR:-_120235829	0.39
novel_pir2541	13	piRNA	NC_005101.4:LTR/ERVL-MaLR:-_120235829	0.34
novel_pir2542	43	piRNA	NC_005101.4:LTR/ERVL-MaLR:-_120235829	1.13
novel_pir2543	12	piRNA	NC_005101.4:LTR/ERVL-MaLR:-_120235829	0.31
novel_pir2544	21	piRNA	NC_005101.4:LTR/ERVL-MaLR:-_120235829	0.55
novel_pir2545	79	piRNA	NC_005101.4:LTR/ERVL-MaLR:-_120235829	2.07
novel_pir2546	17	piRNA	NC_005101.4:LTR/ERVL-MaLR:-_120235829	0.44
novel_pir2547	19	piRNA	NC_005101.4:LTR/ERVL-MaLR:-_120235829	0.50
novel_pir2548	22	piRNA	NC_005101.4:LTR/ERVL-MaLR:-_120235829	0.58
novel_pir2549	39	piRNA	NC_005101.4:LTR/ERVL-MaLR:-_120235829	1.02
novel_pir2550	24	piRNA	NC_005101.4:LTR/ERVL-MaLR:-_120235829	0.63
novel_pir2551	39	piRNA	NC_005101.4:LTR/ERVL-MaLR:-_120235829	1.02
novel_pir2552	33	piRNA	NC_005101.4:LTR/ERVL-MaLR:-_120235829	0.86
novel_pir2553	37	piRNA	NC_005101.4:LTR/ERVL-MaLR:-_120235829	0.97
novel_pir2554	45	piRNA	NC_005101.4:LTR/ERVL-MaLR:-_120235829	1.18
novel_pir2555	19	piRNA	NC_005102.4:DNA/hAT-Charlie:+_59740931	0.50
novel_pir2560	16	piRNA	NC_005102.4:LINE/L1:+_46361683	0.42
novel_pir2561	423	piRNA	NC_005102.4:LTR/ERVL:+_146982132	11.07
novel_pir2562	404	piRNA	NC_005102.4:LTR/ERVL:+_146982132	10.57
novel_pir2563	231	piRNA	NC_005102.4:LTR/ERVL:+_146982132	6.04
novel_pir2564	502	piRNA	NC_005102.4:LTR/ERVL:+_146982132	13.14
novel_pir2565	11	piRNA	NC_005102.4:LTR/ERVL:+_146982132	0.29
novel_pir2567	109	piRNA	NC_005102.4:LTR/ERVL:+_146982132	2.85
novel_pir2572	12	piRNA	NC_005102.4:DNA/PIF-Harbinger:+_60258428	0.31
novel_pir2576	11	piRNA	NC_005102.4:LTR/ERVL:+_154334200	0.29
novel_pir2578	265	piRNA	NC_005102.4:LTR/ERVL-MaLR:+_117394959	6.93
novel_pir2580	22	piRNA	NC_005102.4:LTR/ERVK:-_58018064	0.58
novel_pir2581	11	piRNA	NC_005102.4:LTR/ERVK:-_58018064	0.29
novel_pir2583	24	piRNA	NC_005102.4:LTR/ERVK:-_58018064	0.63
novel_pir2587	19	piRNA	NC_005102.4:LTR/ERVK:-_58018064	0.50
novel_pir2588	37	piRNA	NC_005102.4:LTR/ERVK:-_58018064	0.97
novel_pir2592	15	piRNA	NC_005102.4:LTR/ERVK:-_58018064	0.39
novel_pir2601	18	piRNA	NC_005102.4:LTR/ERVL:-_171334930	0.47
novel_pir2608	84	piRNA	NC_005102.4:LTR/ERVK:+_164003719	2.20
novel_pir2609	20	piRNA	NC_005102.4:LTR/ERVK:+_164003719	0.52
novel_pir2618	67	piRNA	NC_005102.4:LTR/ERVL-MaLR:-_57244232	1.75
novel_pir2620	91	piRNA	NC_005102.4:LTR/ERVL-MaLR:-_57244232	2.38
novel_pir2622	41	piRNA	NC_005102.4:LTR/ERVL-MaLR:-_57244232	1.07
novel_pir2645	398	piRNA	NC_005102.4:LTR/ERVL-MaLR:+_65860202	10.41
novel_pir2646	134	piRNA	NC_005102.4:LTR/ERVL-MaLR:+_65860202	3.51
novel_pir2647	489	piRNA	NC_005102.4:LTR/ERVL-MaLR:+_65860202	12.80
novel_pir2650	12	piRNA	NC_005102.4:LTR/ERVL-MaLR:-_128591856	0.31
novel_pir2651	10	piRNA	NC_005102.4:LTR/ERVL-MaLR:-_128591856	0.26
novel_pir2654	21	piRNA	NC_005102.4:LTR/ERVL-MaLR:-_62592911	0.55
novel_pir2655	11	piRNA	NC_005102.4:LTR/ERVL-MaLR:-_62592911	0.29
novel_pir2661	41	piRNA	NC_005102.4:DNA/hAT-Charlie:-_107089319	1.07
novel_pir2662	67	piRNA	NC_005102.4:LTR/ERV1:+_168504838	1.75
novel_pir2663	20	piRNA	NC_005102.4:LTR/ERV1:+_168504838	0.52
novel_pir2664	21	piRNA	NC_005102.4:LTR/ERV1:+_168504838	0.55
novel_pir2665	4490	piRNA	NC_005102.4:LTR/ERV1:+_168504838	117.49
novel_pir2666	113	piRNA	NC_005102.4:LTR/ERV1:+_168504838	2.96
novel_pir2667	30	piRNA	NC_005102.4:LTR/ERV1:+_168504838	0.79
novel_pir2668	29	piRNA	NC_005102.4:LTR/ERV1:+_168504838	0.76
novel_pir2669	45	piRNA	NC_005102.4:LTR/ERV1:+_168504838	1.18
novel_pir2670	12	piRNA	NC_005102.4:LTR/ERV1:+_168504838	0.31
novel_pir2671	10	piRNA	NC_005102.4:LTR/ERV1:+_168504838	0.26
novel_pir2672	94	piRNA	NC_005102.4:LTR/ERV1:+_168504838	2.46
novel_pir2673	1187	piRNA	NC_005102.4:LTR/ERV1:+_168504838	31.06
novel_pir2674	68	piRNA	NC_005102.4:LTR/ERV1:+_168504838	1.78
novel_pir2675	2166	piRNA	NC_005102.4:LTR/ERV1:+_168504838	56.68
novel_pir2676	23	piRNA	NC_005102.4:LTR/ERV1:+_168504838	0.60
novel_pir2677	240	piRNA	NC_005102.4:LTR/ERV1:+_168504838	6.28
novel_pir2685	12	piRNA	NC_005102.4:LTR/ERV1:+_49544319	0.31
novel_pir2686	54	piRNA	NC_005103.4:LTR/ERVK:+_79838508	1.41
novel_pir2708	11	piRNA	NC_005103.4:LTR/ERVL-MaLR:-_6766308	0.29
novel_pir2710	101	piRNA	NC_005103.4:LINE/L1:+_108146369	2.64
novel_pir2711	287	piRNA	NC_005103.4:LINE/L1:+_108146369	7.51
novel_pir2712	877	piRNA	NC_005103.4:LINE/L1:+_108146369	22.95
novel_pir2713	156	piRNA	NC_005103.4:LINE/L1:+_108146369	4.08
novel_pir2714	12	piRNA	NC_005103.4:LINE/L1:+_108146369	0.31
novel_pir2717	13	piRNA	NC_005103.4:LINE/L1:+_108146369	0.34
novel_pir2718	24	piRNA	NC_005103.4:LINE/L1:+_108146369	0.63
novel_pir2726	10	piRNA	NC_005103.4:LTR/ERVL-MaLR:-_16067536	0.26
novel_pir2727	48	piRNA	NC_005103.4:LTR/ERVL-MaLR:-_16067536	1.26
novel_pir2729	120	piRNA	NC_005103.4:LTR/ERVL-MaLR:-_16067536	3.14
novel_pir2730	244	piRNA	NC_005103.4:LTR/ERVL-MaLR:-_16067536	6.38
novel_pir2731	110	piRNA	NC_005103.4:LTR/ERVL-MaLR:-_16067536	2.88
novel_pir2734	42	piRNA	NC_005103.4:LTR/ERVL-MaLR:-_16067536	1.10
novel_pir2735	1714	piRNA	NC_005103.4:LTR/ERVL-MaLR:-_16067536	44.85
novel_pir2736	67	piRNA	NC_005103.4:LTR/ERVL-MaLR:-_16067536	1.75
novel_pir2737	2323	piRNA	NC_005103.4:LTR/ERVL-MaLR:-_16067536	60.79
novel_pir2739	3209	piRNA	NC_005103.4:LTR/ERVL-MaLR:-_16067536	83.97
novel_pir2740	40036	piRNA	NC_005103.4:LTR/ERVL-MaLR:-_16067536	1047.62
novel_pir2742	22	piRNA	NC_005103.4:LTR/ERVL-MaLR:-_16067536	0.58
novel_pir2743	40	piRNA	NC_005103.4:LTR/ERVL-MaLR:-_16067536	1.05
novel_pir2744	321	piRNA	NC_005103.4:LTR/ERVL-MaLR:-_16067536	8.40
novel_pir2745	33	piRNA	NC_005103.4:LTR/ERVL-MaLR:-_16067536	0.86
novel_pir2750	283	piRNA	NC_005103.4:LTR/ERVL-MaLR:-_16067536	7.41
novel_pir2751	96	piRNA	NC_005103.4:LTR/ERVL-MaLR:-_16067536	2.51
novel_pir2752	44	piRNA	NC_005103.4:LTR/ERVL-MaLR:-_16067536	1.15
novel_pir2753	41	piRNA	NC_005103.4:LTR/ERVL-MaLR:-_16067536	1.07
novel_pir2757	13	piRNA	NC_005103.4:LTR/ERVL-MaLR:-_16067536	0.34
novel_pir2764	42	piRNA	NC_005103.4:LTR/ERVK:-_163282628	1.10
novel_pir2765	212	piRNA	NC_005103.4:LTR/ERVK:-_163282628	5.55
novel_pir2767	22	piRNA	NC_005103.4:LTR/ERVK:-_163282628	0.58
novel_pir2769	109	piRNA	NC_005103.4:LTR/ERVK:-_163282628	2.85
novel_pir2770	10	piRNA	NC_005103.4:LTR/ERVK:-_163282628	0.26
novel_pir2772	11	piRNA	NC_005103.4:LTR/ERVK:-_163282628	0.29
novel_pir2773	23	piRNA	NC_005103.4:LTR/ERVK:-_163282628	0.60
novel_pir2782	36	piRNA	NC_005103.4:LTR/ERVK:-_163282628	0.94
novel_pir2786	12	piRNA	NC_005103.4:LTR/ERVK:-_163282628	0.31
novel_pir2787	73	piRNA	NC_005103.4:LTR/ERVK:-_163282628	1.91
novel_pir2788	45	piRNA	NC_005103.4:LTR/ERVK:-_163282628	1.18
novel_pir2790	19	piRNA	NC_005103.4:LTR/ERVK:-_163282628	0.50
novel_pir2792	15	piRNA	NC_005103.4:LTR/ERVL-MaLR:-_111364762	0.39
novel_pir2806	12	piRNA	NC_005103.4:LTR/ERVK:-_183771357	0.31
novel_pir2813	15	piRNA	NC_005103.4:LTR/ERVL:-_116755654	0.39
novel_pir2814	22	piRNA	NC_005103.4:LTR/ERVL:-_116755654	0.58
novel_pir2816	11	piRNA	NC_005103.4:LTR/ERVL:-_116755654	0.29
novel_pir2817	26	piRNA	NC_005103.4:LTR/ERVL:-_116755654	0.68
novel_pir2825	10	piRNA	NC_005103.4:LTR/ERVL:-_116755654	0.26
novel_pir2827	144	piRNA	NC_005103.4:LTR/ERVL:-_116755654	3.77
novel_pir2832	13	piRNA	NC_005103.4:LINE/L1:+_148731585	0.34
novel_pir2845	38	piRNA	NC_005104.4:LTR/ERVL:+_58795328	0.99
novel_pir2846	27	piRNA	NC_005104.4:LTR/ERVL:+_58795328	0.71
novel_pir2847	11	piRNA	NC_005104.4:LTR/ERVL:+_58795328	0.29
novel_pir2853	23	piRNA	NC_005104.4:LTR/ERVK:+_99615901	0.60
novel_pir2854	27	piRNA	NC_005104.4:LTR/ERVK:+_99615901	0.71
novel_pir2856	25	piRNA	NC_005104.4:LTR/ERVK:+_99615901	0.65
novel_pir2859	21	piRNA	NC_005104.4:LTR/ERVL-MaLR:+_147929724	0.55
novel_pir2864	10	piRNA	NC_005104.4:LTR/ERVL:-_163613210	0.26
novel_pir2865	10	piRNA	NC_005104.4:DNA/hAT-Charlie:+_73996438	0.26
novel_pir2888	13	piRNA	NC_005104.4:LTR/ERVL:+_150765296	0.34
novel_pir2890	15	piRNA	NC_005104.4:LTR/ERVK:-_28772800	0.39
novel_pir2892	14	piRNA	NC_005104.4:LTR/ERVK:-_28772800	0.37
novel_pir2894	14	piRNA	NC_005104.4:LTR/ERVK:-_28772800	0.37
novel_pir2896	14	piRNA	NC_005104.4:LTR/ERVK:-_28772800	0.37
novel_pir2897	37	piRNA	NC_005104.4:LTR/ERVK:-_28772800	0.97
novel_pir2898	25	piRNA	NC_005104.4:LTR/ERVK:-_28772800	0.65
novel_pir2899	10	piRNA	NC_005104.4:LTR/ERVK:-_28772800	0.26
novel_pir2921	27	piRNA	NC_005104.4:LTR/ERVK:-_28772800	0.71
novel_pir2923	22	piRNA	NC_005104.4:LTR/ERVK:-_28772800	0.58
novel_pir2925	46	piRNA	NC_005104.4:LTR/ERVK:-_28772800	1.20
novel_pir2926	35	piRNA	NC_005104.4:LTR/ERVK:-_28772800	0.92
novel_pir2927	23	piRNA	NC_005104.4:LTR/ERVK:-_28772800	0.60
novel_pir2928	10	piRNA	NC_005104.4:LTR/ERVK:-_28772800	0.26
novel_pir2930	68	piRNA	NC_005104.4:LTR/ERVK:-_28772800	1.78
novel_pir2931	104	piRNA	NC_005104.4:LTR/ERVK:-_28772800	2.72
novel_pir2932	16	piRNA	NC_005104.4:LTR/ERVK:-_28772800	0.42
novel_pir2933	77	piRNA	NC_005104.4:LTR/ERVK:-_28772800	2.01
novel_pir2934	19	piRNA	NC_005104.4:LTR/ERVK:-_28772800	0.50
novel_pir2937	12	piRNA	NC_005104.4:LTR/ERVK:-_28772800	0.31
novel_pir2938	48	piRNA	NC_005104.4:LTR/ERVK:-_28772800	1.26
novel_pir2940	22	piRNA	NC_005104.4:LTR/ERVK:-_28772800	0.58
novel_pir2941	13	piRNA	NC_005104.4:LTR/ERVK:-_28772800	0.34
novel_pir2944	11	piRNA	NC_005104.4:LTR/ERVK:-_28772800	0.29
novel_pir2946	13	piRNA	NC_005104.4:LTR/ERVK:-_28772800	0.34
novel_pir2948	11	piRNA	NC_005104.4:LTR/ERVK:-_28772800	0.29
novel_pir2949	11	piRNA	NC_005104.4:LTR/ERVK:-_28772800	0.29
novel_pir2950	10	piRNA	NC_005104.4:LTR/ERVK:-_28772800	0.26
novel_pir2951	18	piRNA	NC_005104.4:LTR/ERVK:-_28772800	0.47
novel_pir2952	22	piRNA	NC_005104.4:LTR/ERVK:-_28772800	0.58
novel_pir2953	23	piRNA	NC_005104.4:LTR/ERVK:-_28772800	0.60
novel_pir2954	78	piRNA	NC_005104.4:LTR/ERVK:-_28772800	2.04
novel_pir2955	59	piRNA	NC_005104.4:LTR/ERVK:-_28772800	1.54
novel_pir2956	90	piRNA	NC_005104.4:LTR/ERVK:-_28772800	2.36
novel_pir2958	50	piRNA	NC_005104.4:LTR/ERVK:-_28772800	1.31
novel_pir2959	10	piRNA	NC_005104.4:LTR/ERVK:-_28772800	0.26
novel_pir2960	28	piRNA	NC_005104.4:LTR/ERVK:-_28772800	0.73
novel_pir2961	88	piRNA	NC_005104.4:LTR/ERVK:-_28772800	2.30
novel_pir2962	18	piRNA	NC_005104.4:LTR/ERVK:-_28772800	0.47
novel_pir2963	13	piRNA	NC_005104.4:LTR/ERVK:-_28772800	0.34
novel_pir2964	10	piRNA	NC_005104.4:LTR/ERVK:-_28772800	0.26
novel_pir2965	28	piRNA	NC_005104.4:LTR/ERVK:-_28772800	0.73
novel_pir2966	12	piRNA	NC_005104.4:LTR/ERVK:-_28772800	0.31
novel_pir2969	26	piRNA	NC_005104.4:LTR/ERVK:-_28772800	0.68
novel_pir2970	11	piRNA	NC_005104.4:LTR/ERVK:-_28772800	0.29
novel_pir2971	13	piRNA	NC_005104.4:LTR/ERVK:-_28772800	0.34
novel_pir2972	41	piRNA	NC_005104.4:LTR/ERVK:-_28772800	1.07
novel_pir2973	27	piRNA	NC_005104.4:LTR/ERVK:-_28772800	0.71
novel_pir2974	54	piRNA	NC_005104.4:LTR/ERVK:-_28772800	1.41
novel_pir2975	31	piRNA	NC_005104.4:LTR/ERVK:-_28772800	0.81
novel_pir2976	36	piRNA	NC_005104.4:LTR/ERVK:-_28772800	0.94
novel_pir2979	41	piRNA	NC_005104.4:LTR/ERVK:-_28772800	1.07
novel_pir2980	10	piRNA	NC_005104.4:LTR/ERVK:-_28772800	0.26
novel_pir2981	23	piRNA	NC_005104.4:LTR/ERVK:-_28772800	0.60
novel_pir2982	78	piRNA	NC_005104.4:LTR/ERVK:-_28772800	2.04
novel_pir2983	15	piRNA	NC_005104.4:LTR/ERVK:-_28772800	0.39
novel_pir2984	44	piRNA	NC_005104.4:LTR/ERVK:-_28772800	1.15
novel_pir2985	28	piRNA	NC_005104.4:LTR/ERVK:-_28772800	0.73
novel_pir2986	62	piRNA	NC_005104.4:LTR/ERVK:-_28772800	1.62
novel_pir2987	78	piRNA	NC_005104.4:LTR/ERVK:-_28772800	2.04
novel_pir2989	15	piRNA	NC_005104.4:LTR/ERVK:-_28772800	0.39
novel_pir2990	19	piRNA	NC_005104.4:LTR/ERVK:-_28772800	0.50
novel_pir2991	39	piRNA	NC_005104.4:LTR/ERVK:-_28772800	1.02
novel_pir2994	16	piRNA	NC_005104.4:LTR/ERVK:-_28772800	0.42
novel_pir2995	15	piRNA	NC_005104.4:LTR/ERVK:-_28772800	0.39
novel_pir2998	56	piRNA	NC_005104.4:LTR/ERVK:-_28772800	1.47
novel_pir2999	141	piRNA	NC_005104.4:LTR/ERVK:-_28772800	3.69
novel_pir3001	78	piRNA	NC_005104.4:LTR/ERVK:-_28772800	2.04
novel_pir3002	25	piRNA	NC_005104.4:LTR/ERVK:-_28772800	0.65
novel_pir3003	60	piRNA	NC_005104.4:LTR/ERVK:-_28772800	1.57
novel_pir3004	52	piRNA	NC_005104.4:LTR/ERVK:-_28772800	1.36
novel_pir3007	36	piRNA	NC_005104.4:LTR/ERVK:-_28772800	0.94
novel_pir3010	49	piRNA	NC_005104.4:LTR/ERVK:-_28772800	1.28
novel_pir3011	153	piRNA	NC_005104.4:LTR/ERVK:-_28772800	4.00
novel_pir3014	11	piRNA	NC_005104.4:LTR/ERVK:-_28772800	0.29
novel_pir3015	15	piRNA	NC_005104.4:LTR/ERVK:-_28772800	0.39
novel_pir3018	10	piRNA	NC_005104.4:LTR/ERVK:-_28772800	0.26
novel_pir3030	15	piRNA	NC_005104.4:LINE/L2:+_113657749	0.39
novel_pir3031	32	piRNA	NC_005104.4:LINE/L2:+_113657749	0.84
novel_pir3037	206	piRNA	NC_005104.4:LTR/ERVK:+_34074496	5.39
novel_pir3038	17	piRNA	NC_005104.4:LTR/ERVK:+_34074496	0.44
novel_pir3039	16	piRNA	NC_005104.4:LTR/ERVK:+_34074496	0.42
novel_pir3041	28	piRNA	NC_005104.4:LTR/ERVK:+_34074496	0.73
novel_pir3042	79	piRNA	NC_005104.4:LTR/ERVK:+_34074496	2.07
novel_pir3043	49	piRNA	NC_005104.4:LTR/ERVK:+_34074496	1.28
novel_pir3044	16	piRNA	NC_005104.4:LTR/ERVK:+_34074496	0.42
novel_pir3045	643	piRNA	NC_005104.4:LTR/ERVK:+_34074496	16.83
novel_pir3047	98	piRNA	NC_005104.4:LTR/ERVK:+_34074496	2.56
novel_pir3048	50	piRNA	NC_005104.4:LTR/ERVK:+_34074496	1.31
novel_pir3049	741	piRNA	NC_005104.4:LTR/ERVK:+_34074496	19.39
novel_pir3051	324	piRNA	NC_005104.4:LTR/ERVK:+_34074496	8.48
novel_pir3052	23	piRNA	NC_005104.4:LTR/ERVK:+_34074496	0.60
novel_pir3053	21	piRNA	NC_005104.4:LTR/ERVK:+_34074496	0.55
novel_pir3055	11	piRNA	NC_005104.4:LTR/ERVK:+_34074496	0.29
novel_pir3057	21	piRNA	NC_005104.4:LTR/ERVK:+_34074496	0.55
novel_pir3059	110	piRNA	NC_005104.4:LTR/ERVK:+_34074496	2.88
novel_pir3060	255	piRNA	NC_005104.4:LTR/ERVK:+_34074496	6.67
novel_pir3061	24	piRNA	NC_005104.4:LTR/ERVK:+_34074496	0.63
novel_pir3063	365	piRNA	NC_005104.4:LTR/ERVK:+_34074496	9.55
novel_pir3065	19	piRNA	NC_005104.4:LTR/ERVK:+_34074496	0.50
novel_pir3066	103	piRNA	NC_005104.4:LTR/ERVK:+_34074496	2.70
novel_pir3068	57	piRNA	NC_005104.4:LTR/ERVK:+_34074496	1.49
novel_pir3069	18	piRNA	NC_005104.4:LTR/ERVK:+_34074496	0.47
novel_pir3072	26	piRNA	NC_005104.4:LTR/ERVK:+_34074496	0.68
novel_pir3075	10	piRNA	NC_005104.4:LTR/ERVK:+_34074496	0.26
novel_pir3079	226	piRNA	NC_005104.4:LTR/ERVK:+_34074496	5.91
novel_pir3080	20	piRNA	NC_005104.4:LTR/ERVK:+_34074496	0.52
novel_pir3081	34	piRNA	NC_005104.4:LTR/ERVK:+_34074496	0.89
novel_pir3082	81	piRNA	NC_005104.4:LTR/ERVK:+_34074496	2.12
novel_pir3083	128	piRNA	NC_005104.4:LTR/ERVK:+_34074496	3.35
novel_pir3084	48	piRNA	NC_005104.4:LTR/ERVK:+_34074496	1.26
novel_pir3085	38	piRNA	NC_005104.4:LTR/ERVK:+_34074496	0.99
novel_pir3086	24	piRNA	NC_005104.4:LTR/ERVK:+_34074496	0.63
novel_pir3090	13	piRNA	NC_005104.4:LTR/ERVK:+_34074496	0.34
novel_pir3091	10	piRNA	NC_005104.4:LTR/ERVK:+_34074496	0.26
novel_pir3093	104	piRNA	NC_005104.4:LTR/ERVK:+_34074496	2.72
novel_pir3095	15	piRNA	NC_005104.4:LTR/ERVK:+_34074496	0.39
novel_pir3096	39	piRNA	NC_005104.4:LTR/ERVK:+_34074496	1.02
novel_pir3098	46	piRNA	NC_005104.4:LTR/ERVK:+_34074496	1.20
novel_pir3099	79	piRNA	NC_005104.4:LTR/ERVK:+_34074496	2.07
novel_pir3100	18	piRNA	NC_005104.4:LTR/ERVK:+_34074496	0.47
novel_pir3102	33	piRNA	NC_005104.4:LTR/ERVK:+_34074496	0.86
novel_pir3103	57	piRNA	NC_005104.4:LTR/ERVK:+_34074496	1.49
novel_pir3106	24	piRNA	NC_005104.4:LTR/ERVK:+_34074496	0.63
novel_pir3107	12	piRNA	NC_005104.4:LTR/ERVK:+_34074496	0.31
novel_pir3108	30	piRNA	NC_005104.4:LTR/ERVK:+_34074496	0.79
novel_pir3114	99	piRNA	NC_005104.4:LTR/ERVK:+_34074496	2.59
novel_pir3117	13	piRNA	NC_005104.4:LTR/ERVK:+_34074496	0.34
novel_pir3118	28	piRNA	NC_005104.4:LTR/ERVK:+_34074496	0.73
novel_pir3119	37	piRNA	NC_005104.4:LTR/ERVK:+_34074496	0.97
novel_pir3120	18	piRNA	NC_005104.4:LTR/ERVK:+_34074496	0.47
novel_pir3122	12	piRNA	NC_005104.4:LTR/ERVK:+_34074496	0.31
novel_pir3125	83	piRNA	NC_005104.4:LTR/ERVL-MaLR:-_170919514	2.17
novel_pir3126	16	piRNA	NC_005104.4:LTR/ERVL-MaLR:-_170919514	0.42
novel_pir3127	63	piRNA	NC_005104.4:LTR/ERVL-MaLR:-_170919514	1.65
novel_pir3128	36	piRNA	NC_005104.4:LTR/ERVL-MaLR:-_170919514	0.94
novel_pir3129	23	piRNA	NC_005104.4:LTR/ERVL-MaLR:-_170919514	0.60
novel_pir3131	11	piRNA	NC_005104.4:LTR/ERVL-MaLR:-_170919514	0.29
novel_pir3134	29	piRNA	NC_005104.4:LTR/ERVL-MaLR:-_170919514	0.76
novel_pir3135	16	piRNA	NC_005104.4:LTR/ERVL-MaLR:-_170919514	0.42
novel_pir3136	62	piRNA	NC_005104.4:LTR/ERVL-MaLR:-_170919514	1.62
novel_pir3139	14	piRNA	NC_005104.4:LTR/ERVL-MaLR:-_170919514	0.37
novel_pir3144	17	piRNA	NC_005104.4:LTR/ERVL-MaLR:-_170919514	0.44
novel_pir3145	16	piRNA	NC_005104.4:LTR/ERVL-MaLR:-_170919514	0.42
novel_pir3146	23	piRNA	NC_005104.4:LTR/ERVL-MaLR:-_170919514	0.60
novel_pir3147	19	piRNA	NC_005104.4:LTR/ERVL-MaLR:-_170919514	0.50
novel_pir3148	35	piRNA	NC_005104.4:LTR/ERVL-MaLR:-_170919514	0.92
novel_pir3149	10	piRNA	NC_005104.4:LTR/ERVL-MaLR:-_170919514	0.26
novel_pir3152	22	piRNA	NC_005104.4:DNA/hAT-Charlie:-_47132516	0.58
novel_pir3153	10	piRNA	NC_005104.4:LTR/ERVK:+_151732895	0.26
novel_pir3157	186	piRNA	NC_005104.4:DNA/hAT-Charlie:+_9955479	4.87
novel_pir3161	12	piRNA	NC_005104.4:LTR/ERVL:+_160047677	0.31
novel_pir3162	384	piRNA	NC_005104.4:LTR/ERVL:-_47726516	10.05
novel_pir3168	56	piRNA	NC_005104.4:LTR/ERVL:-_97021870	1.47
novel_pir3175	19	piRNA	NC_005104.4:LTR/ERVK:-_159924409	0.50
novel_pir3176	10	piRNA	NC_005104.4:LTR/ERVL:+_138223967	0.26
novel_pir3178	150	piRNA	NC_005104.4:LINE/L1:-_89889164	3.93
novel_pir3179	302	piRNA	NC_005104.4:LINE/L1:-_89889164	7.90
novel_pir3181	21	piRNA	NC_005104.4:LINE/L1:-_89889164	0.55
novel_pir3182	11	piRNA	NC_005104.4:LINE/L1:-_89889164	0.29
novel_pir3183	538	piRNA	NC_005104.4:LINE/L1:-_89889164	14.08
novel_pir3185	29	piRNA	NC_005104.4:LINE/L1:+_45796743	0.76
novel_pir3186	18	piRNA	NC_005104.4:LTR/ERVL-MaLR:-_170087289	0.47
novel_pir3187	13	piRNA	NC_005104.4:LTR/ERVL-MaLR:-_170087289	0.34
novel_pir3194	10	piRNA	NC_005105.4:LTR/ERVK:+_68965293	0.26
novel_pir3199	13	piRNA	NC_005105.4:LINE/L1:-_81340951	0.34
novel_pir3205	11	piRNA	NC_005105.4:LTR/ERVL-MaLR:+_44334350	0.29
novel_pir3206	48	piRNA	NC_005105.4:LTR/ERVL-MaLR:+_44334350	1.26
novel_pir3207	90	piRNA	NC_005105.4:LTR/ERVL-MaLR:+_44334350	2.36
novel_pir3208	79	piRNA	NC_005105.4:LTR/ERVL-MaLR:+_44334350	2.07
novel_pir3209	142	piRNA	NC_005105.4:LTR/ERVL-MaLR:+_44334350	3.72
novel_pir3210	108	piRNA	NC_005105.4:LTR/ERVL-MaLR:+_44334350	2.83
novel_pir3214	10	piRNA	NC_005105.4:LTR/ERVK:+_38896876	0.26
novel_pir3221	23	piRNA	NC_005105.4:LTR/ERVL-MaLR:-_43109500	0.60
novel_pir3224	11	piRNA	NC_005105.4:LINE/L1:+_25937813	0.29
novel_pir3238	147	piRNA	NC_005105.4:LTR/ERVL-MaLR:-_117627110	3.85
novel_pir3247	14	piRNA	NC_005105.4:LTR/ERV1:-_61804393	0.37
novel_pir3278	34	piRNA	NC_005106.4:LINE/L2:-_125860984	0.89
novel_pir3297	14	piRNA	NC_005106.4:LINE/L2:+_144912095	0.37
novel_pir3299	93	piRNA	NC_005106.4:LTR/ERVL:+_15239594	2.43
novel_pir3300	17	piRNA	NC_005106.4:LTR/ERV1:-_75574964	0.44
novel_pir3301	10	piRNA	NC_005106.4:LTR/ERV1:-_75574964	0.26
novel_pir3306	14	piRNA	NC_005106.4:LTR/ERVL:+_139753022	0.37
novel_pir3307	27	piRNA	NC_005106.4:LTR/ERVK:-_20720010	0.71
novel_pir3308	92	piRNA	NC_005106.4:LTR/ERVK:-_20720010	2.41
novel_pir3324	20	piRNA	NC_005106.4:LTR/ERVL-MaLR:-_126214884	0.52
novel_pir3332	10	piRNA	NC_005107.4:LTR/ERVL-MaLR:-_118542345	0.26
novel_pir3337	54	piRNA	NC_005107.4:LTR/ERVL-MaLR:-_1010945	1.41
novel_pir3338	50	piRNA	NC_005107.4:LTR/ERVL-MaLR:-_1010945	1.31
novel_pir3339	57	piRNA	NC_005107.4:LINE/L1:+_78073280	1.49
novel_pir3340	111	piRNA	NC_005107.4:LINE/L1:+_78073280	2.90
novel_pir3352	373	piRNA	NC_005107.4:LTR/ERV1:+_93407578	9.76
novel_pir3353	19	piRNA	NC_005107.4:LTR/ERV1:+_93407578	0.50
novel_pir3354	17	piRNA	NC_005107.4:LTR/ERVL-MaLR:+_32883309	0.44
novel_pir3369	3440	piRNA	NC_005108.4:LTR/ERVL-MaLR:+_112905938	90.01
novel_pir3370	3763	piRNA	NC_005108.4:LTR/ERVL-MaLR:+_112905938	98.47
novel_pir3372	1524	piRNA	NC_005108.4:LTR/ERVL-MaLR:+_112905938	39.88
novel_pir3373	11216	piRNA	NC_005108.4:LTR/ERVL-MaLR:+_112905938	293.49
novel_pir3374	2680	piRNA	NC_005108.4:LTR/ERVL-MaLR:+_112905938	70.13
novel_pir3375	13	piRNA	NC_005108.4:LTR/ERVL-MaLR:+_112905938	0.34
novel_pir3376	601	piRNA	NC_005108.4:LTR/ERVL-MaLR:+_112905938	15.73
novel_pir3378	128	piRNA	NC_005108.4:LTR/ERVL-MaLR:+_112905938	3.35
novel_pir3379	2463	piRNA	NC_005108.4:LTR/ERVL-MaLR:+_112905938	64.45
novel_pir3381	1207	piRNA	NC_005108.4:LTR/ERVL-MaLR:+_112905938	31.58
novel_pir3382	2086	piRNA	NC_005108.4:LTR/ERVL-MaLR:+_112905938	54.58
novel_pir3383	43	piRNA	NC_005108.4:LTR/ERVL-MaLR:+_112905938	1.13
novel_pir3384	92	piRNA	NC_005108.4:LTR/ERVL-MaLR:+_112905938	2.41
novel_pir3385	1441	piRNA	NC_005108.4:LTR/ERVL-MaLR:+_112905938	37.71
novel_pir3386	19	piRNA	NC_005108.4:LTR/ERVL-MaLR:+_112905938	0.50
novel_pir3387	1909	piRNA	NC_005108.4:LTR/ERVL-MaLR:+_112905938	49.95
novel_pir3389	1826	piRNA	NC_005108.4:LTR/ERVL-MaLR:+_112905938	47.78
novel_pir3390	1420	piRNA	NC_005108.4:LTR/ERVL-MaLR:+_112905938	37.16
novel_pir3392	16	piRNA	NC_005108.4:LTR/ERVL-MaLR:+_112905938	0.42
novel_pir3393	453	piRNA	NC_005108.4:LTR/ERVL-MaLR:+_112905938	11.85
novel_pir3394	106	piRNA	NC_005108.4:LTR/ERVL-MaLR:+_112905938	2.77
novel_pir3396	490	piRNA	NC_005108.4:LTR/ERVL-MaLR:+_112905938	12.82
novel_pir3397	236	piRNA	NC_005108.4:LTR/ERVL-MaLR:+_112905938	6.18
novel_pir3400	692	piRNA	NC_005108.4:LTR/ERVL-MaLR:+_112905938	18.11
novel_pir3401	234	piRNA	NC_005108.4:LTR/ERVL-MaLR:+_112905938	6.12
novel_pir3402	422	piRNA	NC_005108.4:LTR/ERVL-MaLR:+_112905938	11.04
novel_pir3403	314	piRNA	NC_005108.4:LTR/ERVL-MaLR:+_112905938	8.22
novel_pir3404	306	piRNA	NC_005108.4:LTR/ERVL-MaLR:+_112905938	8.01
novel_pir3405	414	piRNA	NC_005108.4:LTR/ERVL-MaLR:+_112905938	10.83
novel_pir3406	261	piRNA	NC_005108.4:LTR/ERVL-MaLR:+_112905938	6.83
novel_pir3407	137	piRNA	NC_005108.4:LTR/ERVL-MaLR:+_112905938	3.58
novel_pir3408	34	piRNA	NC_005108.4:LTR/ERVL-MaLR:+_112905938	0.89
novel_pir3409	141	piRNA	NC_005108.4:LTR/ERVL-MaLR:+_112905938	3.69
novel_pir3410	15	piRNA	NC_005108.4:LTR/ERVL-MaLR:+_112905938	0.39
novel_pir3411	285	piRNA	NC_005108.4:LTR/ERVL-MaLR:+_112905938	7.46
novel_pir3412	43	piRNA	NC_005108.4:LTR/ERVL-MaLR:+_112905938	1.13
novel_pir3413	10	piRNA	NC_005108.4:LTR/ERVL-MaLR:+_112905938	0.26
novel_pir3414	118	piRNA	NC_005108.4:LTR/ERVL-MaLR:+_112905938	3.09
novel_pir3419	10	piRNA	NC_005108.4:LTR/ERVL-MaLR:+_112905938	0.26
novel_pir3420	18	piRNA	NC_005108.4:LTR/ERVL-MaLR:+_112905938	0.47
novel_pir3429	15	piRNA	NC_005108.4:LTR/ERVL-MaLR:+_112905938	0.39
novel_pir3430	47	piRNA	NC_005108.4:LTR/ERVL-MaLR:+_112905938	1.23
novel_pir3431	29	piRNA	NC_005108.4:LTR/ERVL-MaLR:+_112905938	0.76
novel_pir3432	18	piRNA	NC_005108.4:LTR/ERVL-MaLR:+_112905938	0.47
novel_pir3433	11	piRNA	NC_005108.4:LTR/ERVL-MaLR:+_112905938	0.29
novel_pir3434	20	piRNA	NC_005108.4:LTR/ERVL-MaLR:+_112905938	0.52
novel_pir3436	20	piRNA	NC_005108.4:LTR/ERVL-MaLR:+_112905938	0.52
novel_pir3437	79	piRNA	NC_005108.4:LTR/ERVL-MaLR:+_112905938	2.07
novel_pir3438	41	piRNA	NC_005108.4:LTR/ERVL-MaLR:+_112905938	1.07
novel_pir3439	12	piRNA	NC_005108.4:LTR/ERVL-MaLR:+_112905938	0.31
novel_pir3440	47	piRNA	NC_005108.4:LTR/ERVL-MaLR:+_112905938	1.23
novel_pir3441	67	piRNA	NC_005108.4:LTR/ERVL-MaLR:+_112905938	1.75
novel_pir3444	21	piRNA	NC_005108.4:LTR/ERVL-MaLR:+_112905938	0.55
novel_pir3446	11	piRNA	NC_005108.4:LTR/ERVL-MaLR:+_112905938	0.29
novel_pir3453	63	piRNA	NC_005108.4:LTR/ERVL-MaLR:+_112905938	1.65
novel_pir3454	23	piRNA	NC_005108.4:LTR/ERVL-MaLR:+_112905938	0.60
novel_pir3455	11	piRNA	NC_005108.4:LTR/ERVL-MaLR:+_112905938	0.29
novel_pir3456	68	piRNA	NC_005108.4:LTR/ERVL-MaLR:+_112905938	1.78
novel_pir3457	21	piRNA	NC_005108.4:LTR/ERVL-MaLR:+_112905938	0.55
novel_pir3458	21	piRNA	NC_005108.4:LTR/ERVL-MaLR:+_112905938	0.55
novel_pir3460	171	piRNA	NC_005108.4:LTR/ERVL-MaLR:+_112905938	4.47
novel_pir3461	204	piRNA	NC_005108.4:LTR/ERVL-MaLR:+_112905938	5.34
novel_pir3462	23	piRNA	NC_005108.4:LTR/ERVL-MaLR:+_112905938	0.60
novel_pir3463	95	piRNA	NC_005108.4:LTR/ERVL-MaLR:+_112905938	2.49
novel_pir3464	266	piRNA	NC_005108.4:LTR/ERVL-MaLR:+_112905938	6.96
novel_pir3465	40	piRNA	NC_005108.4:LTR/ERVL-MaLR:+_112905938	1.05
novel_pir3466	95	piRNA	NC_005108.4:LTR/ERVL-MaLR:+_112905938	2.49
novel_pir3467	13	piRNA	NC_005108.4:LTR/ERVL-MaLR:+_112905938	0.34
novel_pir3468	21	piRNA	NC_005108.4:LTR/ERVL-MaLR:+_112905938	0.55
novel_pir3469	16	piRNA	NC_005108.4:LTR/ERVL-MaLR:+_112905938	0.42
novel_pir3470	49	piRNA	NC_005108.4:LTR/ERVL-MaLR:+_112905938	1.28
novel_pir3472	15	piRNA	NC_005108.4:LTR/ERVL-MaLR:+_112905938	0.39
novel_pir3473	16	piRNA	NC_005108.4:LTR/ERVL-MaLR:+_112905938	0.42
novel_pir3474	302	piRNA	NC_005108.4:LTR/ERVL-MaLR:+_112905938	7.90
novel_pir3475	458	piRNA	NC_005108.4:LTR/ERVL-MaLR:+_112905938	11.98
novel_pir3478	353	piRNA	NC_005108.4:LTR/ERVL-MaLR:+_112905938	9.24
novel_pir3479	266	piRNA	NC_005108.4:LTR/ERVL-MaLR:+_112905938	6.96
novel_pir3480	230	piRNA	NC_005108.4:LTR/ERVL-MaLR:+_112905938	6.02
novel_pir3481	196	piRNA	NC_005108.4:LTR/ERVL-MaLR:+_112905938	5.13
novel_pir3482	322	piRNA	NC_005108.4:LTR/ERVL-MaLR:+_112905938	8.43
novel_pir3485	109	piRNA	NC_005108.4:LTR/ERVL-MaLR:+_112905938	2.85
novel_pir3486	164	piRNA	NC_005108.4:LTR/ERVL-MaLR:+_112905938	4.29
novel_pir3487	25	piRNA	NC_005108.4:LTR/ERVL-MaLR:+_112905938	0.65
novel_pir3491	20	piRNA	NC_005108.4:LTR/ERVL-MaLR:+_112905938	0.52
novel_pir3492	10	piRNA	NC_005108.4:LTR/ERVL-MaLR:+_112905938	0.26
novel_pir3493	35	piRNA	NC_005108.4:LTR/ERVL-MaLR:+_112905938	0.92
novel_pir3494	16	piRNA	NC_005108.4:LTR/ERVL-MaLR:+_112905938	0.42
novel_pir3495	43	piRNA	NC_005108.4:LTR/ERVL-MaLR:+_112905938	1.13
novel_pir3496	48	piRNA	NC_005108.4:LTR/ERVL-MaLR:+_112905938	1.26
novel_pir3497	225	piRNA	NC_005108.4:LTR/ERVL-MaLR:+_112905938	5.89
novel_pir3498	324	piRNA	NC_005108.4:LTR/ERVL-MaLR:+_112905938	8.48
novel_pir3499	481	piRNA	NC_005108.4:LTR/ERVL-MaLR:+_112905938	12.59
novel_pir3500	249	piRNA	NC_005108.4:LTR/ERVL-MaLR:+_112905938	6.52
novel_pir3501	428	piRNA	NC_005108.4:LTR/ERVL-MaLR:+_112905938	11.20
novel_pir3502	268	piRNA	NC_005108.4:LTR/ERVL-MaLR:+_112905938	7.01
novel_pir3503	103	piRNA	NC_005108.4:LTR/ERVL-MaLR:+_112905938	2.70
novel_pir3504	39	piRNA	NC_005108.4:LTR/ERVL-MaLR:+_112905938	1.02
novel_pir3505	118	piRNA	NC_005108.4:LTR/ERVL-MaLR:+_112905938	3.09
novel_pir3506	94	piRNA	NC_005108.4:LTR/ERVL-MaLR:+_112905938	2.46
novel_pir3507	140	piRNA	NC_005108.4:LTR/ERVL-MaLR:+_112905938	3.66
novel_pir3509	240	piRNA	NC_005108.4:LTR/ERVL-MaLR:+_112905938	6.28
novel_pir3510	137	piRNA	NC_005108.4:LTR/ERVL-MaLR:+_112905938	3.58
novel_pir3511	233	piRNA	NC_005108.4:LTR/ERVL-MaLR:+_112905938	6.10
novel_pir3512	139	piRNA	NC_005108.4:LTR/ERVL-MaLR:+_112905938	3.64
novel_pir3513	62	piRNA	NC_005108.4:LTR/ERVL-MaLR:+_112905938	1.62
novel_pir3514	86	piRNA	NC_005108.4:LTR/ERVL-MaLR:+_112905938	2.25
novel_pir3515	61	piRNA	NC_005108.4:LTR/ERVL-MaLR:+_112905938	1.60
novel_pir3516	26	piRNA	NC_005108.4:LTR/ERVL-MaLR:+_112905938	0.68
novel_pir3517	65	piRNA	NC_005108.4:LTR/ERVL-MaLR:+_112905938	1.70
novel_pir3518	378	piRNA	NC_005108.4:LTR/ERVL-MaLR:+_112905938	9.89
novel_pir3519	188	piRNA	NC_005108.4:LTR/ERVL-MaLR:+_112905938	4.92
novel_pir3520	148	piRNA	NC_005108.4:LTR/ERVL-MaLR:+_112905938	3.87
novel_pir3521	20	piRNA	NC_005108.4:LTR/ERVL-MaLR:+_112905938	0.52
novel_pir3522	13	piRNA	NC_005108.4:LTR/ERVL-MaLR:+_112905938	0.34
novel_pir3523	13	piRNA	NC_005108.4:LTR/ERVL-MaLR:+_112905938	0.34
novel_pir3524	34	piRNA	NC_005108.4:LTR/ERVL-MaLR:+_112905938	0.89
novel_pir3526	18	piRNA	NC_005108.4:LTR/ERVL-MaLR:+_112905938	0.47
novel_pir3527	46	piRNA	NC_005108.4:LTR/ERVL-MaLR:+_112905938	1.20
novel_pir3528	38	piRNA	NC_005108.4:LTR/ERVL-MaLR:+_112905938	0.99
novel_pir3529	24	piRNA	NC_005108.4:LTR/ERVL-MaLR:+_112905938	0.63
novel_pir3530	27	piRNA	NC_005108.4:LTR/ERVL-MaLR:+_112905938	0.71
novel_pir3531	47	piRNA	NC_005108.4:LTR/ERVL-MaLR:+_112905938	1.23
novel_pir3532	81	piRNA	NC_005108.4:LTR/ERVL-MaLR:+_112905938	2.12
novel_pir3533	22	piRNA	NC_005108.4:LTR/ERVL-MaLR:+_112905938	0.58
novel_pir3534	54	piRNA	NC_005108.4:LTR/ERVL-MaLR:+_112905938	1.41
novel_pir3535	128	piRNA	NC_005108.4:LTR/ERVL-MaLR:+_112905938	3.35
novel_pir3536	45	piRNA	NC_005108.4:LTR/ERVL-MaLR:+_112905938	1.18
novel_pir3537	54	piRNA	NC_005108.4:LTR/ERVL-MaLR:+_112905938	1.41
novel_pir3539	64	piRNA	NC_005108.4:LTR/ERVL-MaLR:+_112905938	1.67
novel_pir3540	109	piRNA	NC_005108.4:LTR/ERVL-MaLR:+_112905938	2.85
novel_pir3541	50	piRNA	NC_005108.4:LTR/ERVL-MaLR:+_112905938	1.31
novel_pir3542	102	piRNA	NC_005108.4:LTR/ERVL-MaLR:+_112905938	2.67
novel_pir3543	16	piRNA	NC_005108.4:LTR/ERVL-MaLR:+_112905938	0.42
novel_pir3544	75	piRNA	NC_005108.4:LTR/ERVL-MaLR:+_112905938	1.96
novel_pir3545	120	piRNA	NC_005108.4:LTR/ERVL-MaLR:+_112905938	3.14
novel_pir3546	37	piRNA	NC_005108.4:LTR/ERVL-MaLR:+_112905938	0.97
novel_pir3547	92	piRNA	NC_005108.4:LTR/ERVL-MaLR:+_112905938	2.41
novel_pir3548	185	piRNA	NC_005108.4:LTR/ERVL-MaLR:+_112905938	4.84
novel_pir3549	34	piRNA	NC_005108.4:LTR/ERVL-MaLR:+_112905938	0.89
novel_pir3550	15	piRNA	NC_005108.4:LTR/ERVL-MaLR:+_112905938	0.39
novel_pir3555	10	piRNA	NC_005108.4:LTR/ERVL-MaLR:+_112905938	0.26
novel_pir3561	120	piRNA	NC_005108.4:LTR/ERVL-MaLR:+_112905938	3.14
novel_pir3562	308	piRNA	NC_005108.4:LTR/ERVL-MaLR:+_112905938	8.06
novel_pir3564	189	piRNA	NC_005108.4:LTR/ERVL-MaLR:+_112905938	4.95
novel_pir3565	252	piRNA	NC_005108.4:LTR/ERVL-MaLR:+_112905938	6.59
novel_pir3566	45	piRNA	NC_005108.4:LTR/ERVL-MaLR:+_112905938	1.18
novel_pir3567	181	piRNA	NC_005108.4:LTR/ERVL-MaLR:+_112905938	4.74
novel_pir3569	127	piRNA	NC_005108.4:LTR/ERVL-MaLR:+_112905938	3.32
novel_pir3570	61	piRNA	NC_005108.4:LTR/ERVL-MaLR:+_112905938	1.60
novel_pir3571	56	piRNA	NC_005108.4:LTR/ERVL-MaLR:+_112905938	1.47
novel_pir3572	10	piRNA	NC_005108.4:LTR/ERVL-MaLR:+_112905938	0.26
novel_pir3573	16	piRNA	NC_005108.4:LTR/ERVL-MaLR:+_112905938	0.42
novel_pir3574	23	piRNA	NC_005108.4:LTR/ERVL-MaLR:+_112905938	0.60
novel_pir3575	77	piRNA	NC_005108.4:LTR/ERVL-MaLR:+_112905938	2.01
novel_pir3576	25	piRNA	NC_005108.4:LTR/ERVL-MaLR:+_112905938	0.65
novel_pir3577	118	piRNA	NC_005108.4:LTR/ERVL-MaLR:+_112905938	3.09
novel_pir3578	303	piRNA	NC_005108.4:LTR/ERVL-MaLR:+_112905938	7.93
novel_pir3579	155	piRNA	NC_005108.4:LTR/ERVL-MaLR:+_112905938	4.06
novel_pir3581	142	piRNA	NC_005108.4:LTR/ERVL-MaLR:+_112905938	3.72
novel_pir3585	10	piRNA	NC_005108.4:LTR/ERVL-MaLR:+_112905938	0.26
novel_pir3589	15	piRNA	NC_005108.4:LTR/ERVL-MaLR:+_112905938	0.39
novel_pir3590	77	piRNA	NC_005108.4:LTR/ERVL-MaLR:+_112905938	2.01
novel_pir3592	16	piRNA	NC_005108.4:LTR/ERVL-MaLR:+_112905938	0.42
novel_pir3597	30	piRNA	NC_005108.4:LTR/ERVL-MaLR:+_112905938	0.79
novel_pir3600	11	piRNA	NC_005108.4:LTR/ERVL-MaLR:+_112905938	0.29
novel_pir3602	16	piRNA	NC_005108.4:LTR/ERVL-MaLR:+_112905938	0.42
novel_pir3603	11	piRNA	NC_005108.4:LTR/ERVL-MaLR:+_112905938	0.29
novel_pir3605	40	piRNA	NC_005108.4:LTR/ERVL-MaLR:+_112905938	1.05
novel_pir3607	12	piRNA	NC_005108.4:LTR/ERVL:+_9728521	0.31
novel_pir3608	16	piRNA	NC_005108.4:LTR/ERVL:+_9728521	0.42
novel_pir3609	21	piRNA	NC_005108.4:LTR/ERVL:+_9728521	0.55
novel_pir3610	82	piRNA	NC_005108.4:LTR/ERVL:+_9728521	2.15
novel_pir3611	39	piRNA	NC_005108.4:LTR/ERVL:+_9728521	1.02
novel_pir3612	172	piRNA	NC_005108.4:LTR/ERVL:+_9728521	4.50
novel_pir3613	38	piRNA	NC_005108.4:LTR/ERVL:+_9728521	0.99
novel_pir3614	26	piRNA	NC_005108.4:LTR/ERVL:+_9728521	0.68
novel_pir3616	19	piRNA	NC_005108.4:LINE/L1:+_54414954	0.50
novel_pir3624	10	piRNA	NC_005108.4:LINE/L1:+_38220123	0.26
novel_pir3630	18	piRNA	NC_005108.4:LTR/ERVL:-_42445871	0.47
novel_pir3631	1763	piRNA	NC_005108.4:LINE/L1:+_77733556	46.13
novel_pir3639	11	piRNA	NC_005108.4:LTR/ERV1:-_1650267	0.29
novel_pir3641	55	piRNA	NC_005108.4:LTR/ERV1:-_1650267	1.44
novel_pir3645	80	piRNA	NC_005108.4:LTR/ERVK:+_46839447	2.09
novel_pir3646	55	piRNA	NC_005108.4:LTR/ERVK:+_46839447	1.44
novel_pir3648	63	piRNA	NC_005108.4:LTR/ERVK:+_46839447	1.65
novel_pir3649	230	piRNA	NC_005108.4:LTR/ERVK:+_46839447	6.02
novel_pir3650	68	piRNA	NC_005108.4:LTR/ERVK:+_46839447	1.78
novel_pir3651	87	piRNA	NC_005108.4:LTR/ERVK:+_46839447	2.28
novel_pir3653	19	piRNA	NC_005108.4:LTR/ERVK:+_46839447	0.50
novel_pir3654	36	piRNA	NC_005108.4:LTR/ERVK:+_46839447	0.94
novel_pir3655	23	piRNA	NC_005108.4:LTR/ERVK:+_46839447	0.60
novel_pir3656	45	piRNA	NC_005108.4:LTR/ERVK:+_46839447	1.18
novel_pir3660	11	piRNA	NC_005109.4:DNA/TcMar-Tigger:+_20248598	0.29
novel_pir3668	393	piRNA	NC_005109.4:LTR/ERV1:+_44815163	10.28
novel_pir3669	207	piRNA	NC_005109.4:LTR/ERV1:+_44815163	5.42
novel_pir3670	45	piRNA	NC_005109.4:LTR/ERV1:+_44815163	1.18
novel_pir3671	93	piRNA	NC_005109.4:LTR/ERV1:+_44815163	2.43
novel_pir3672	36	piRNA	NC_005109.4:LTR/ERV1:+_44815163	0.94
novel_pir3674	88	piRNA	NC_005109.4:LTR/ERV1:+_44815163	2.30
novel_pir3676	23	piRNA	NC_005109.4:LTR/ERV1:+_44815163	0.60
novel_pir3678	12	piRNA	NC_005109.4:LINE/L2:+_13161063	0.31
novel_pir3692	10	piRNA	NC_005109.4:LINE/L1:-_8884695	0.26
novel_pir3695	23	piRNA	NC_005109.4:LTR/ERVK:-_67732518	0.60
novel_pir3697	12	piRNA	NC_005109.4:LINE/CR1:+_63640536	0.31
novel_pir3721	11	piRNA	NC_005110.4:LINE/L1:-_55631127	0.29
novel_pir3723	197	piRNA	NC_005110.4:LTR/ERVL-MaLR:+_11317383	5.15
novel_pir3730	60	piRNA	NC_005111.4:LTR/ERVL-MaLR:+_16275420	1.57
novel_pir3731	297	piRNA	NC_005111.4:LTR/ERVL-MaLR:+_16275420	7.77
novel_pir3732	181	piRNA	NC_005111.4:LTR/ERVL-MaLR:+_16275420	4.74
novel_pir3733	147	piRNA	NC_005111.4:LTR/ERVL-MaLR:+_16275420	3.85
novel_pir3735	304	piRNA	NC_005111.4:LTR/ERVL-MaLR:+_16275420	7.95
novel_pir3736	259	piRNA	NC_005111.4:LTR/ERVL-MaLR:+_16275420	6.78
novel_pir3737	41	piRNA	NC_005111.4:LTR/ERVL-MaLR:+_16275420	1.07
novel_pir3738	726	piRNA	NC_005111.4:LTR/ERVL-MaLR:+_16275420	19.00
novel_pir3739	14	piRNA	NC_005111.4:LTR/ERVL-MaLR:+_16275420	0.37
novel_pir3740	18	piRNA	NC_005111.4:LTR/ERVL-MaLR:+_16275420	0.47
novel_pir3741	175	piRNA	NC_005111.4:LTR/ERVL-MaLR:+_16275420	4.58
novel_pir3742	108	piRNA	NC_005111.4:LTR/ERVL-MaLR:+_16275420	2.83
novel_pir3743	60	piRNA	NC_005111.4:LTR/ERVL-MaLR:+_16275420	1.57
novel_pir3745	35	piRNA	NC_005111.4:LTR/ERVL-MaLR:+_16275420	0.92
novel_pir3748	63	piRNA	NC_005111.4:LTR/ERVL-MaLR:+_16275420	1.65
novel_pir3749	13	piRNA	NC_005111.4:LTR/ERVL-MaLR:+_16275420	0.34
novel_pir3750	26	piRNA	NC_005111.4:LTR/ERVL-MaLR:+_16275420	0.68
novel_pir3751	13	piRNA	NC_005111.4:LTR/ERVL-MaLR:+_16275420	0.34
novel_pir3753	33	piRNA	NC_005111.4:LTR/ERVL-MaLR:+_16275420	0.86
novel_pir3754	134	piRNA	NC_005111.4:LTR/ERVL-MaLR:+_16275420	3.51
novel_pir3755	16	piRNA	NC_005111.4:LTR/ERVL-MaLR:+_16275420	0.42
novel_pir3756	11	piRNA	NC_005111.4:LTR/ERVL-MaLR:+_16275420	0.29
novel_pir3757	20	piRNA	NC_005111.4:LTR/ERVL-MaLR:+_16275420	0.52
novel_pir3759	27	piRNA	NC_005111.4:LTR/ERVL-MaLR:+_16275420	0.71
novel_pir3760	30	piRNA	NC_005111.4:LTR/ERVL-MaLR:+_16275420	0.79
novel_pir3762	14	piRNA	NC_005111.4:LTR/ERVK:-_11534038	0.37
novel_pir3764	16	piRNA	NC_005111.4:LINE/L2:+_7681256	0.42
novel_pir3767	19	piRNA	NC_005111.4:LTR/ERV1:+_46595502	0.50
novel_pir3768	15	piRNA	NC_005111.4:LTR/ERV1:+_46595502	0.39
novel_pir3773	20	piRNA	NC_005111.4:LTR/ERVL-MaLR:-_45791517	0.52
novel_pir3783	14	piRNA	NC_005111.4:LTR/ERVL:+_29294470	0.37
novel_pir3794	46	piRNA	NC_005112.4:LTR/ERVL-MaLR:+_111301018	1.20
novel_pir3795	10378	piRNA	NC_005112.4:LTR/ERVL-MaLR:+_111301018	271.56
novel_pir3796	152	piRNA	NC_005112.4:LTR/ERVL-MaLR:+_111301018	3.98
novel_pir3797	46	piRNA	NC_005112.4:LTR/ERVL-MaLR:+_111301018	1.20
novel_pir3798	155	piRNA	NC_005112.4:LTR/ERVL-MaLR:+_111301018	4.06
novel_pir3799	62	piRNA	NC_005112.4:LTR/ERVL-MaLR:+_111301018	1.62
novel_pir3801	172	piRNA	NC_005112.4:LTR/ERVL-MaLR:+_111301018	4.50
novel_pir3802	22	piRNA	NC_005112.4:LTR/ERVL-MaLR:+_111301018	0.58
novel_pir3803	28	piRNA	NC_005112.4:LTR/ERVL-MaLR:+_111301018	0.73
novel_pir3807	12	piRNA	NC_005112.4:LTR/ERVL-MaLR:+_111301018	0.31
novel_pir3811	201	piRNA	NC_005112.4:LTR/ERVL-MaLR:+_111301018	5.26
novel_pir3812	10	piRNA	NC_005112.4:LTR/ERVL-MaLR:+_111301018	0.26
novel_pir3813	11	piRNA	NC_005112.4:LTR/ERVL-MaLR:+_111301018	0.29
novel_pir3814	54	piRNA	NC_005112.4:LTR/ERVL-MaLR:+_111301018	1.41
novel_pir3816	70	piRNA	NC_005112.4:LTR/ERVL-MaLR:+_111301018	1.83
novel_pir3817	318	piRNA	NC_005112.4:LTR/ERVL-MaLR:+_111301018	8.32
novel_pir3818	255	piRNA	NC_005112.4:LTR/ERVL-MaLR:+_111301018	6.67
novel_pir3820	41	piRNA	NC_005112.4:LTR/ERVL-MaLR:+_111301018	1.07
novel_pir3821	19	piRNA	NC_005112.4:LTR/ERVL-MaLR:+_111301018	0.50
novel_pir3822	25	piRNA	NC_005112.4:LTR/ERVL-MaLR:+_111301018	0.65
novel_pir3823	29	piRNA	NC_005112.4:LTR/ERVL-MaLR:+_111301018	0.76
novel_pir3827	86	piRNA	NC_005112.4:LTR/ERVL-MaLR:+_111301018	2.25
novel_pir3828	10	piRNA	NC_005112.4:LTR/ERVL-MaLR:+_111301018	0.26
novel_pir3829	457	piRNA	NC_005112.4:LTR/ERVL-MaLR:+_111301018	11.96
novel_pir3830	636	piRNA	NC_005112.4:LTR/ERVL-MaLR:+_111301018	16.64
novel_pir3831	360	piRNA	NC_005112.4:LTR/ERVL-MaLR:+_111301018	9.42
novel_pir3832	25	piRNA	NC_005112.4:LTR/ERVL-MaLR:+_111301018	0.65
novel_pir3833	27	piRNA	NC_005112.4:LTR/ERVL-MaLR:+_111301018	0.71
novel_pir3834	247	piRNA	NC_005112.4:LTR/ERVL-MaLR:+_111301018	6.46
novel_pir3835	92	piRNA	NC_005112.4:LTR/ERVL-MaLR:+_111301018	2.41
novel_pir3837	21	piRNA	NC_005112.4:LTR/ERVL-MaLR:+_111301018	0.55
novel_pir3840	30	piRNA	NC_005112.4:LTR/ERVL-MaLR:+_111301018	0.79
novel_pir3841	13	piRNA	NC_005112.4:LTR/ERVL-MaLR:+_111301018	0.34
novel_pir3842	52	piRNA	NC_005112.4:LTR/ERVL-MaLR:+_111301018	1.36
novel_pir3844	24	piRNA	NC_005112.4:LTR/ERVL-MaLR:+_111301018	0.63
novel_pir3846	80	piRNA	NC_005112.4:LTR/ERVL-MaLR:+_111301018	2.09
novel_pir3847	462	piRNA	NC_005112.4:LTR/ERVL-MaLR:+_111301018	12.09
novel_pir3848	261	piRNA	NC_005112.4:LTR/ERVL-MaLR:+_111301018	6.83
novel_pir3849	132	piRNA	NC_005112.4:LTR/ERVL-MaLR:+_111301018	3.45
novel_pir3850	50	piRNA	NC_005112.4:LTR/ERVL-MaLR:+_111301018	1.31
novel_pir3851	2934	piRNA	NC_005112.4:LTR/ERVL-MaLR:+_111301018	76.77
novel_pir3853	215	piRNA	NC_005112.4:LTR/ERVL-MaLR:+_111301018	5.63
novel_pir3854	364	piRNA	NC_005112.4:LTR/ERVL-MaLR:+_111301018	9.52
novel_pir3856	10	piRNA	NC_005112.4:LTR/ERVL-MaLR:+_111301018	0.26
novel_pir3857	36	piRNA	NC_005112.4:LTR/ERVL-MaLR:+_111301018	0.94
novel_pir3860	122	piRNA	NC_005112.4:LTR/ERVL-MaLR:+_111301018	3.19
novel_pir3861	150	piRNA	NC_005112.4:LTR/ERVL-MaLR:+_111301018	3.93
novel_pir3862	137	piRNA	NC_005112.4:LTR/ERVL-MaLR:+_111301018	3.58
novel_pir3863	1783	piRNA	NC_005112.4:LTR/ERVL-MaLR:+_111301018	46.66
novel_pir3864	49	piRNA	NC_005112.4:LTR/ERVL-MaLR:+_111301018	1.28
novel_pir3865	35	piRNA	NC_005112.4:LTR/ERVL-MaLR:+_111301018	0.92
novel_pir3866	60	piRNA	NC_005112.4:LTR/ERVL-MaLR:+_111301018	1.57
novel_pir3867	73	piRNA	NC_005112.4:LTR/ERVL-MaLR:+_111301018	1.91
novel_pir3868	94	piRNA	NC_005112.4:LTR/ERVL-MaLR:+_111301018	2.46
novel_pir3870	38	piRNA	NC_005112.4:LTR/ERVL-MaLR:+_111301018	0.99
novel_pir3871	115	piRNA	NC_005112.4:LTR/ERVL-MaLR:+_111301018	3.01
novel_pir3872	46	piRNA	NC_005112.4:LTR/ERVL-MaLR:+_111301018	1.20
novel_pir3873	40	piRNA	NC_005112.4:LTR/ERVL-MaLR:+_111301018	1.05
novel_pir3875	280	piRNA	NC_005112.4:LTR/ERVL-MaLR:+_111301018	7.33
novel_pir3877	146	piRNA	NC_005112.4:LTR/ERVL-MaLR:+_111301018	3.82
novel_pir3880	14	piRNA	NC_005112.4:LTR/ERVL-MaLR:+_111301018	0.37
novel_pir3898	10	piRNA	NC_005112.4:LTR/ERVL-MaLR:+_49398216	0.26
novel_pir3905	32	piRNA	NC_005112.4:LTR/ERVK:-_99599144	0.84
novel_pir3906	48	piRNA	NC_005112.4:LTR/ERVK:-_99599144	1.26
novel_pir3910	15	piRNA	NC_005112.4:LTR/ERVK:-_99599144	0.39
novel_pir3911	21	piRNA	NC_005112.4:LTR/ERVK:-_99599144	0.55
novel_pir3923	111	piRNA	NC_005112.4:LTR/ERVK:-_99599144	2.90
novel_pir3924	77	piRNA	NC_005112.4:LTR/ERVK:-_99599144	2.01
novel_pir3926	10	piRNA	NC_005112.4:LTR/ERVK:-_99599144	0.26
novel_pir3928	34	piRNA	NC_005112.4:LTR/ERVK:-_99599144	0.89
novel_pir3959	20	piRNA	NC_005113.4:LINE/L1:-_73123415	0.52
novel_pir3966	48	piRNA	NC_005113.4:LTR/ERVL-MaLR:-_8823838	1.26
novel_pir3969	20	piRNA	NC_005113.4:LTR/ERVL-MaLR:-_8823838	0.52
novel_pir3970	17	piRNA	NC_005113.4:LTR/ERVL-MaLR:-_8823838	0.44
novel_pir3971	20	piRNA	NC_005114.4:LTR/ERVL-MaLR:+_26437515	0.52
novel_pir3992	12	piRNA	NC_005114.4:LINE/L2:-_71227541	0.31
novel_pir3993	10	piRNA	NC_005114.4:LTR/ERV1:-_13933333	0.26
novel_pir3994	10	piRNA	NC_005114.4:LTR/ERV1:-_13933333	0.26
novel_pir4009	10	piRNA	NC_005115.4:LINE/L1:+_90106389	0.26
novel_pir4012	10	piRNA	NC_005115.4:LTR/ERVK:+_2256650	0.26
novel_pir4013	28	piRNA	NC_005115.4:LTR/ERVL-MaLR:+_25307423	0.73
novel_pir4014	17	piRNA	NC_005115.4:LTR/ERVL:+_90509351	0.44
novel_pir4015	64	piRNA	NC_005115.4:LTR/ERVL:+_90509351	1.67
novel_pir4017	45	piRNA	NC_005115.4:LTR/ERVL:+_90509351	1.18
novel_pir4027	14	piRNA	NC_005115.4:LTR/ERVK:+_90603205	0.37
novel_pir4041	18	piRNA	NC_005115.4:LTR/ERVL:+_73599091	0.47
novel_pir4042	13	piRNA	NC_005115.4:LTR/ERVL:+_73599091	0.34
novel_pir4043	10	piRNA	NC_005115.4:LTR/ERVL-MaLR:+_33415865	0.26
novel_pir4045	27	piRNA	NC_005116.4:LTR/ERV1:-_79425523	0.71
novel_pir4056	11	piRNA	NC_005116.4:LTR/ERVL-MaLR:-_7281896	0.29
novel_pir4057	297	piRNA	NC_005116.4:LTR/ERVK:-_72069793	7.77
novel_pir4059	19	piRNA	NC_005116.4:LTR/ERVK:-_71802577	0.50
novel_pir4076	153	piRNA	NC_005116.4:LTR/ERVK:-_44619472	4.00
novel_pir4078	72	piRNA	NC_005116.4:LTR/ERVK:-_44619472	1.88
novel_pir4081	13	piRNA	NC_005116.4:LTR/ERVK:-_44619472	0.34
novel_pir4117	12	piRNA	NC_005117.4:LTR/ERVK:+_11766494	0.31
novel_pir4118	11	piRNA	NC_005117.4:LTR/ERVK:+_11766494	0.29
novel_pir4128	35	piRNA	NC_005117.4:LTR/ERVK:+_9671314	0.92
novel_pir4137	228	piRNA	NC_005117.4:LTR/ERVK:-_62870685	5.97
novel_pir4139	17	piRNA	NC_005117.4:LTR/ERVK:-_62870685	0.44
novel_pir4140	81	piRNA	NC_005117.4:LTR/ERVK:-_62870685	2.12
novel_pir4141	15	piRNA	NC_005117.4:LTR/ERVK:-_62870685	0.39
novel_pir4143	12	piRNA	NC_005117.4:LTR/ERVK:-_62870685	0.31
novel_pir4146	15	piRNA	NC_005117.4:LTR/ERVK:-_62870685	0.39
novel_pir4151	20	piRNA	NC_005117.4:LTR/ERVK:-_62870685	0.52
novel_pir4152	10	piRNA	NC_005117.4:LTR/ERVK:-_62870685	0.26
novel_pir4153	10	piRNA	NC_005117.4:LTR/ERVK:-_62870685	0.26
novel_pir4154	70	piRNA	NC_005117.4:LTR/ERVK:-_62870685	1.83
novel_pir4155	65	piRNA	NC_005117.4:LTR/ERVK:-_62870685	1.70
novel_pir4160	187	piRNA	NC_005117.4:LTR/ERVK:-_61568805	4.89
novel_pir4161	346	piRNA	NC_005117.4:LTR/ERV1:-_51196046	9.05
novel_pir4162	21	piRNA	NC_005117.4:LTR/ERV1:-_51196046	0.55
novel_pir4163	25	piRNA	NC_005117.4:LTR/ERV1:-_51196046	0.65
novel_pir4169	12	piRNA	NC_005118.4:LINE/L2:+_9612687	0.31
novel_pir4181	14	piRNA	NC_005118.4:LINE/L1:+_10479244	0.37
novel_pir4182	11	piRNA	NC_005118.4:LTR/ERVL-MaLR:+_49051107	0.29
novel_pir4188	13	piRNA	NC_005119.4:LTR/ERVK:+_17076199	0.34
novel_pir4190	13	piRNA	NC_005119.4:LTR/ERVK:+_17076199	0.34
novel_pir4191	21	piRNA	NC_005119.4:LTR/ERVK:+_17076199	0.55
novel_pir4194	11	piRNA	NC_005119.4:LTR/ERVK:-_22703921	0.29
novel_pir4195	39	piRNA	NC_005119.4:LTR/ERVK:-_22703921	1.02
novel_pir4196	266	piRNA	NC_005119.4:LTR/ERVK:-_22703921	6.96
novel_pir4197	46	piRNA	NC_005119.4:LTR/ERVK:-_22703921	1.20
novel_pir4198	13	piRNA	NC_005119.4:LTR/ERVK:-_22703921	0.34
novel_pir4204	10	piRNA	NC_005119.4:LTR/ERVK:+_17075992	0.26
novel_pir4219	11	piRNA	NC_005119.4:LTR/ERVK:-_10281670	0.29
novel_pir4224	17	piRNA	NC_005119.4:LTR/ERVK:-_10281670	0.44
novel_pir4248	10	piRNA	NC_005120.4:LTR/ERV1:-_153458035	0.26
novel_pir4249	11	piRNA	NC_005120.4:DNA:+_118190236	0.29
novel_pir4251	39	piRNA	NC_005120.4:LTR/ERVL-MaLR:+_110129005	1.02
novel_pir4258	542	piRNA	NC_005120.4:LTR/ERVK:+_9504645	14.18
novel_pir4259	1028	piRNA	NC_005120.4:LTR/ERVK:+_9504645	26.90
novel_pir4260	888	piRNA	NC_005120.4:LTR/ERVK:+_9504645	23.24
novel_pir4263	582	piRNA	NC_005120.4:LINE/L2:+_76334212	15.23
novel_pir4265	11	piRNA	NC_005120.4:LINE/L2:+_76334212	0.29
novel_pir4282	12	piRNA	NC_005120.4:LTR/ERVL-MaLR:+_12394659	0.31
novel_pir4284	15	piRNA	NC_005120.4:LTR/ERVL-MaLR:+_12394659	0.39
novel_pir4288	18	piRNA	NC_005120.4:LTR/ERVL-MaLR:+_12394659	0.47
novel_pir4291	33	piRNA	NC_005120.4:LTR/ERVL-MaLR:+_12394659	0.86
novel_pir4295	169	piRNA	NC_005120.4:LTR/ERVL-MaLR:+_12394659	4.42
novel_pir4296	22	piRNA	NC_005120.4:LTR/ERVL-MaLR:+_12394659	0.58
novel_pir4298	14	piRNA	NC_005120.4:LTR/ERVL-MaLR:+_12394659	0.37
novel_pir4299	56	piRNA	NC_005120.4:LTR/ERVL-MaLR:+_12394659	1.47
novel_pir4300	146	piRNA	NC_005120.4:LTR/ERVL-MaLR:+_12394659	3.82
novel_pir4301	15	piRNA	NC_005120.4:LTR/ERVL-MaLR:+_12394659	0.39
novel_pir4302	40	piRNA	NC_005120.4:LTR/ERVL-MaLR:+_12394659	1.05
novel_pir4304	51	piRNA	NC_005120.4:LTR/ERVL-MaLR:+_12394659	1.33
novel_pir4305	14	piRNA	NC_005120.4:LTR/ERVL-MaLR:+_12394659	0.37
novel_pir4313	11	piRNA	NC_005120.4:LINE/L1:-_107117874	0.29
novel_pir4314	68	piRNA	NC_005120.4:LINE/L1:-_107117874	1.78
novel_pir4315	14	piRNA	NC_005120.4:LINE/L1:-_107117874	0.37
novel_pir4316	53	piRNA	NC_005120.4:LINE/L1:-_107117874	1.39
novel_pir4317	15	piRNA	NC_005120.4:LINE/L1:-_107117874	0.39
novel_pir4318	5254	piRNA	NC_005120.4:LTR/ERVL-MaLR:-_33536085	137.48
novel_pir4320	95	piRNA	NC_005120.4:LINE/L2:+_74443475	2.49
novel_pir4326	17	piRNA	NC_005120.4:LINE/L2:-_74443530	0.44
novel_pir4338	21	piRNA	NC_005120.4:LTR/ERVK:-_21316438	0.55
novel_pir4339	56	piRNA	NC_005120.4:LTR/ERVK:-_21316438	1.47
novel_pir4340	301	piRNA	NC_005120.4:LTR/ERVK:-_21316438	7.88
novel_pir4341	3572	piRNA	NC_005120.4:LTR/ERVK:-_21316438	93.47
novel_pir4342	9624	piRNA	NC_005120.4:LTR/ERVK:-_21316438	251.83
novel_pir4344	516	piRNA	NC_005120.4:LTR/ERVK:-_21316438	13.50
novel_pir4346	610	piRNA	NC_005120.4:LTR/ERVK:-_21316438	15.96
novel_pir4348	12	piRNA	NC_005120.4:LTR/ERVK:-_21316438	0.31
novel_pir4351	12	piRNA	NC_005120.4:LINE/L2:-_76334316	0.31
novel_pir4360	44	piRNA	NC_005120.4:LINE/L1:-_66517213	1.15
novel_pir4361	527	piRNA	NC_005120.4:LINE/L1:-_66517213	13.79
rno-miR-143-3p	60566	mature	mir-143	1584.83
rno_piR_004962	3	piRNA	rno_piR_004962	0.08
rno-miR-93-3p	9	mature	mir-17	0.24
rno-miR-344b-3p	109	mature	mir-344	2.85
rno-miR-411-5p	291646	mature	mir-379	7631.49
rno-miR-299b-5p	13	mature	mir-299	0.34
rno-miR-200a-3p	175	mature	mir-8	4.58
rno-miR-421-3p	29	mature	mir-95	0.76
rno_piR_008366	1	piRNA	rno_piR_008366	0.03
rno-miR-423-3p	10731	mature	mir-423	280.80
rno_piR_000690	25137	piRNA	rno_piR_000690	657.76
rno_piR_012738	23506	piRNA	rno_piR_012738	615.08
rno-miR-3576	2063	mature	mir-3578	53.98
rno-miR-541-3p	3	mature	mir-541	0.08
rno_piR_027873	8	piRNA	rno_piR_027873	0.21
rno-miR-210-5p	9	mature	mir-210	0.24
rno-miR-495	430	mature	mir-329	11.25
rno-miR-344b-5p	56	mature	mir-344	1.47
rno-miR-425-3p	162	mature	mir-425	4.24
rno-miR-6215	685	mature	undef	17.92
rno-miR-324-3p	955	mature	mir-324	24.99
rno-miR-3553	76	mature	undef	1.99
rno_piR_001199	137	piRNA	rno_piR_001199	3.58
rno-miR-376c-5p	13967	mature	mir-368	365.47
rno_piR_000618	4	piRNA	rno_piR_000618	0.10
rno_piR_015364	2	piRNA	rno_piR_015364	0.05
rno-miR-376a-5p	14	mature	mir-368	0.37
rno_piR_000030	848	piRNA	rno_piR_000030	22.19
rno_piR_032799	129	piRNA	rno_piR_032799	3.38
rno-miR-101b-5p	1	mature	mir-101	0.03
rno-let-7f-1-3p	1169	mature	let-7	30.59
rno-miR-345-3p	69	mature	mir-345	1.81
rno-miR-3065-3p	5	mature	mir-3065	0.13
rno_piR_035301	1	piRNA	rno_piR_035301	0.03
rno_piR_005604	674	piRNA	rno_piR_005604	17.64
rno-miR-23b-5p	768	mature	mir-23	20.10
rno_piR_022313	3302	piRNA	rno_piR_022313	86.40
rno_piR_033127	4	piRNA	rno_piR_033127	0.10
rno-miR-363-3p	7	mature	mir-363	0.18
rno-miR-138-5p	119503	mature	mir-138	3127.03
rno-miR-148a-3p	238	mature	mir-148	6.23
rno-miR-9a-3p	36972	mature	mir-9	967.44
rno_piR_026374	18	piRNA	rno_piR_026374	0.47
rno-miR-25-3p	939	mature	mir-25	24.57
rno-miR-667-5p	7	mature	mir-667	0.18
rno-miR-409a-5p	93	mature	mir-154	2.43
rno-miR-463-3p	1	mature	mir-463	0.03
rno-miR-375-3p	602	mature	mir-375	15.75
rno-miR-140-5p	3846	mature	mir-140	100.64
rno-miR-27a-5p	96	mature	mir-27	2.51
rno-miR-2985	1	mature	mir-2985	0.03
rno-miR-9a-5p	1647832	mature	mir-9	43118.76
rno-miR-3543	116003	mature	mir-3543	3035.45
rno-miR-187-3p	2209	mature	mir-187	57.80
rno-let-7d-3p	58241	mature	let-7	1523.99
rno-miR-141-5p	1	mature	mir-8	0.03
rno-miR-338-3p	1003	mature	mir-338	26.25
rno-miR-129-5p	30881	mature	mir-129	808.06
rno-miR-181d-3p	16	mature	mir-181	0.42
rno-miR-1224	8	hairpin	mir-1224	0.21
rno-miR-488-3p	722	mature	mir-488	18.89
rno-miR-652-3p	72817	mature	mir-652	1905.40
rno-miR-741-3p	395	mature	mir-743	10.34
rno_piR_001200	870	piRNA	rno_piR_001200	22.77
rno-miR-382-5p	15258	mature	mir-154	399.26
rno_piR_000999	6	piRNA	rno_piR_000999	0.16
rno_piR_005347	1	piRNA	rno_piR_005347	0.03
rno-miR-30e-5p	240	mature	mir-30	6.28
rno-miR-1843b-3p	1596	mature	mir-1843	41.76
rno-miR-3473	9	mature	undef	0.24
rno-miR-187-5p	3	mature	mir-187	0.08
rno-miR-485-5p	103830	mature	mir-485	2716.92
rno-miR-1193-5p	15	mature	mir-1193	0.39
rno-miR-199a-5p	120	mature	mir-199	3.14
rno-miR-29c-5p	2982	mature	mir-29	78.03
rno_piR_034148	4	piRNA	rno_piR_034148	0.10
rno-miR-216a-5p	2	mature	mir-216	0.05
rno-miR-326-5p	5	mature	mir-326	0.13
rno-let-7a-2-3p	86	mature	let-7	2.25
rno_piR_031768	2	piRNA	rno_piR_031768	0.05
rno-miR-1306-5p	389	mature	mir-1306	10.18
rno_piR_005608	212	piRNA	rno_piR_005608	5.55
rno-miR-106b-5p	35	mature	mir-17	0.92
rno-miR-463-5p	8	mature	mir-463	0.21
rno_piR_001634	4	piRNA	rno_piR_001634	0.10
rno_piR_020049	2	piRNA	rno_piR_020049	0.05
rno-miR-540-3p	719	mature	mir-540	18.81
rno-miR-1839-5p	4173	mature	mir-1839	109.19
rno_piR_025791	2	piRNA	rno_piR_025791	0.05
rno_piR_013244	6	piRNA	rno_piR_013244	0.16
rno-miR-26b-3p	18	mature	mir-26	0.47
rno_piR_012639	1	piRNA	rno_piR_012639	0.03
rno-miR-195-3p	71	mature	mir-15	1.86
rno_piR_008075	1	piRNA	rno_piR_008075	0.03
rno-miR-487b-5p	27	mature	mir-154	0.71
rno-miR-3084a-1-5p	53	mature	undef	1.39
rno-miR-322-5p	11901	mature	mir-322	311.41
rno-miR-345-5p	319	mature	mir-345	8.35
rno-miR-3068-3p	9	mature	mir-3068	0.24
rno-miR-6315	14	mature	undef	0.37
rno-miR-32-5p	122	mature	mir-32	3.19
rno-miR-3075	3	mature	mir-3075	0.08
rno-miR-3065-5p	39	mature	mir-3065	1.02
rno-let-7e-5p	101151	mature	let-7	2646.81
rno-miR-653-3p	3	mature	mir-653	0.08
rno-miR-496-3p	15798	mature	mir-154	413.39
rno-miR-3592	32	mature	mir-3578	0.84
rno-miR-186-5p	155	mature	mir-186	4.06
rno-miR-344g	2	mature	mir-344	0.05
rno_piR_000147	1	piRNA	rno_piR_000147	0.03
rno-miR-543-5p	6594	mature	mir-329	172.54
rno_piR_014804	2	piRNA	rno_piR_014804	0.05
rno-miR-3085	135	mature	mir-3085	3.53
rno-miR-26b-5p	14549	mature	mir-26	380.70
rno-miR-146a-5p	4669	mature	mir-146	122.17
rno-miR-541-5p	8592	mature	mir-541	224.83
rno-miR-343	2	mature	mir-343	0.05
rno_piR_030178	3	piRNA	rno_piR_030178	0.08
rno-miR-30c-2-3p	823	mature	mir-30	21.54
rno-miR-29a-5p	363	mature	mir-29	9.50
rno_piR_014058	3	piRNA	rno_piR_014058	0.08
rno-miR-466c-5p	130	mature	mir-467	3.40
rno_piR_000119	12	piRNA	rno_piR_000119	0.31
rno-miR-509-3p	3	mature	mir-506	0.08
rno_piR_018076	1	piRNA	rno_piR_018076	0.03
rno-miR-190b-5p	978	mature	mir-190	25.59
rno-miR-328b-3p	71	mature	undef	1.86
rno_piR_019092	3	piRNA	rno_piR_019092	0.08
rno-miR-19a-5p	1	mature	mir-19	0.03
rno_piR_001233	2	piRNA	rno_piR_001233	0.05
rno_piR_005597	7080	piRNA	rno_piR_005597	185.26
rno-miR-184	650	mature	mir-184	17.01
rno-miR-3596b	663	mature	let-7	17.35
rno-miR-350	235	mature	mir-350	6.15
rno-miR-409a-3p	1503	mature	mir-154	39.33
rno_piR_026882	1	piRNA	rno_piR_026882	0.03
rno-miR-351-5p	482	mature	mir-351	12.61
rno-miR-29a-3p	65445	mature	mir-29	1712.50
rno-miR-412-5p	3529	mature	mir-412	92.34
rno-miR-547-5p	2	mature	mir-547	0.05
rno-miR-201-5p	18	mature	mir-743	0.47
rno-miR-376b-3p	174	mature	mir-368	4.55
rno-miR-770-5p	8570	mature	mir-770	224.25
rno-miR-542-5p	1896	mature	mir-542	49.61
rno-miR-329-5p	135	mature	mir-329	3.53
rno-miR-190b-3p	1	mature	mir-190	0.03
rno-miR-381-3p	5	mature	mir-154	0.13
rno_piR_035392	1	piRNA	rno_piR_035392	0.03
rno-miR-668	4407	mature	mir-668	115.32
rno-miR-130b-3p	5	mature	mir-130	0.13
rno-miR-1193-3p	537	mature	mir-1193	14.05
rno-miR-384-5p	95786	mature	mir-384	2506.43
rno_piR_037482	1	piRNA	rno_piR_037482	0.03
rno-let-7f-2-3p	544	mature	let-7	14.23
rno-miR-344i	53	mature	mir-344	1.39
rno-miR-128-1-5p	388	mature	mir-128	10.15
rno-miR-874-3p	352	mature	mir-874	9.21
rno-miR-3573-3p	1	mature	undef	0.03
rno_piR_005683	5	piRNA	rno_piR_005683	0.13
rno-miR-125b-5p	35212	mature	mir-10	921.39
rno-miR-139-3p	43403	mature	mir-139	1135.72
rno_piR_000235	2	piRNA	rno_piR_000235	0.05
rno-miR-29b-5p	632	mature	mir-29	16.54
rno-miR-219a-1-3p	13	mature	mir-219	0.34
rno-miR-23a-3p	43820	mature	mir-23	1146.64
rno-miR-3596c	269480	mature	mir-3596	7051.47
rno-miR-485-3p	4796	mature	mir-485	125.50
rno-miR-377-3p	15	mature	mir-154	0.39
rno_piR_028118	1	piRNA	rno_piR_028118	0.03
rno_piR_028510	269	piRNA	rno_piR_028510	7.04
rno-miR-33-3p	18	mature	mir-33	0.47
rno-miR-6216	6	mature	undef	0.16
rno-miR-203a-5p	6	mature	mir-203	0.16
rno-miR-337-3p	20	mature	mir-337	0.52
rno-miR-1188-3p	7	mature	mir-1188	0.18
rno-miR-218a-5p	126365	mature	mir-218	3306.59
rno-miR-138-2-3p	9481	mature	mir-138	248.09
rno-miR-140-3p	109	mature	mir-140	2.85
rno_piR_006964	1	piRNA	rno_piR_006964	0.03
rno-miR-19b-3p	246	mature	mir-19	6.44
rno-miR-582-5p	2263	mature	mir-582	59.22
rno-miR-369-5p	192156	mature	mir-154	5028.14
rno_piR_004683	1	piRNA	rno_piR_004683	0.03
rno-miR-99a-3p	183	mature	mir-10	4.79
rno-miR-410-3p	5097	mature	mir-154	133.37
rno-miR-183-5p	238	mature	mir-183	6.23
rno-miR-1306-3p	129	mature	mir-1306	3.38
[truncated: 983 more rows]
