# Supplementary material for: MicroRNA-mediated translational pathways are regulated in the orbitofrontal cortex and peripheral blood samples during acute abstinence from heroin self-administration
Source: Adv Drug Alcohol Res. 2023 Aug 14;3:11668. doi: 10.3389/adar.2023.11668 (PMC10880771; doi:10.3389/adar.2023.11668)
Supplement: Supplementary file 2 [file DataSheet1.ZIP › S2N.expr.xls]

sRNA id	Count(34463694)	Type	Description	TPM
novel_mir1	1876	miRNA	NC_005106.4:-:31883001_31883071	54.43
novel_mir2	1198	miRNA	NC_005110.4:+:58661266_58661327	34.76
novel_mir3	2248	miRNA	NC_005107.4:+:65643142_65643201	65.23
novel_mir4	1852	miRNA	NC_005120.4:+:118131823_118131886	53.74
novel_mir5	109	miRNA	NC_005103.4:-:147718278_147718343	3.16
novel_mir8	109	miRNA	NC_005106.4:-:32983166_32983226	3.16
novel_mir9	121	miRNA	NC_005116.4:-:10572277_10572334	3.51
novel_mir10	215	miRNA	NC_005109.4:-:15198465_15198530	6.24
novel_mir11	86	miRNA	NC_005117.4:-:73403043_73403105	2.50
novel_mir14	32	miRNA	NC_005100.4:+:174134780_174134841	0.93
novel_mir15	189	miRNA	NC_005100.4:+:48104127_48104186	5.48
novel_mir16	56	miRNA	NC_005100.4:-:121202858_121202922	1.62
novel_mir18	68	miRNA	NC_005106.4:+:140547362_140547421	1.97
novel_mir19	76	miRNA	NC_005116.4:-:71800308_71800365	2.21
novel_mir23	42	miRNA	NC_005118.4:-:58624779_58624839	1.22
novel_mir24	24	miRNA	NC_005100.4:-:220867515_220867576	0.70
novel_mir25	63	miRNA	NC_005100.4:+:236276331_236276393	1.83
novel_mir27	18	miRNA	NC_005116.4:-:10456154_10456219	0.52
novel_mir28	23	miRNA	NC_005100.4:+:198994825_198994892	0.67
novel_mir34	14	miRNA	NC_005107.4:-:39687046_39687104	0.41
novel_mir37	10	miRNA	NC_005106.4:-:11393138_11393193	0.29
novel_mir39	24	miRNA	NC_005102.4:+:11791489_11791554	0.70
novel_mir42	20	miRNA	NC_005102.4:-:3674813_3674874	0.58
novel_mir44	28	miRNA	NC_005100.4:-:84347107_84347170	0.81
novel_mir48	15	miRNA	NC_005104.4:+:133464013_133464077	0.44
novel_mir49	10	miRNA	NC_005100.4:+:82175614_82175679	0.29
novel_mir67	84	miRNA	NC_005114.4:-:96770944_96771005	2.44
novel_mir70	356	miRNA	NC_005120.4:-:33516112_33516172	10.33
novel_mir127	11	miRNA	NC_005112.4:-:85818434_85818498	0.32
novel_mir128	11	miRNA	NC_005107.4:-:52565862_52565907	0.32
novel_mir131	566	miRNA	NC_005106.4:+:43324717_43324775	16.42
novel_mir132	13	miRNA	NC_005109.4:-:56272905_56272973	0.38
novel_mir140	14	miRNA	NC_005106.4:-:70967388_70967452	0.41
novel_mir144	22	miRNA	NC_005104.4:-:127617107_127617172	0.64
novel_mir147	205	miRNA	NC_005118.4:-:45500822_45500875	5.95
novel_mir150	25	miRNA	NC_005102.4:-:72885424_72885475	0.73
novel_mir153	12	miRNA	NC_005104.4:-:62294040_62294114	0.35
novel_mir270	10	miRNA	NC_005104.4:-:154927176_154927246	0.29
novel_mir281	11	miRNA	NC_005109.4:+:20591263_20591341	0.32
novel_mir292	20	miRNA	NC_005100.4:-:174495292_174495366	0.58
novel_mir296	46	miRNA	NC_005107.4:-:104542347_104542407	1.33
novel_mir323	44	miRNA	NC_005109.4:-:89005074_89005124	1.28
novel_mir331	11	miRNA	NC_005119.4:-:3918868_3918936	0.32
novel_mir339	23	miRNA	NC_005108.4:+:92290850_92290905	0.67
novel_mir361	163	miRNA	NC_005103.4:+:44936587_44936663	4.73
novel_mir379	48	miRNA	NC_005116.4:+:76532726_76532783	1.39
novel_mir426	81	miRNA	NC_005100.4:-:88138903_88138959	2.35
novel_mir432	10	miRNA	NC_005109.4:+:37313365_37313425	0.29
novel_mir439	14	miRNA	NC_005109.4:+:94696970_94697035	0.41
novel_mir449	16	miRNA	NC_005104.4:+:147374585_147374642	0.46
novel_mir461	10	miRNA	NC_005100.4:-:266483230_266483272	0.29
novel_mir465	10	miRNA	NC_005111.4:+:16042832_16042903	0.29
novel_mir471	27	miRNA	NC_005102.4:+:176405846_176405937	0.78
novel_mir482	23	miRNA	NC_005107.4:+:69859785_69859842	0.67
novel_mir486	16	miRNA	NC_005108.4:+:53419607_53419665	0.46
novel_mir524	13	miRNA	NC_005108.4:+:14551971_14552022	0.38
novel_mir526	13	miRNA	NC_005103.4:+:99133802_99133867	0.38
novel_mir535	10	miRNA	NC_005100.4:-:277510223_277510275	0.29
novel_mir545	56	miRNA	NC_005113.4:+:44548391_44548448	1.62
novel_mir554	11	miRNA	NC_005106.4:+:117026114_117026170	0.32
novel_mir574	55	miRNA	NC_005108.4:-:7465662_7465729	1.60
novel_mir618	10	miRNA	NC_005114.4:+:70731728_70731784	0.29
novel_mir627	14	miRNA	NC_005118.4:+:54132020_54132086	0.41
novel_mir629	257	miRNA	NC_005101.4:-:408837_408875	7.46
novel_mir632	1134	miRNA	NC_005100.4:+:126523306_126523356	32.90
novel_mir635	18	miRNA	NC_005102.4:+:159305943_159305987	0.52
novel_mir643	56	miRNA	NC_005101.4:-:196199380_196199447	1.62
novel_mir651	24	miRNA	NC_005109.4:-:12913457_12913517	0.70
novel_mir664	13	miRNA	NC_005104.4:+:167331253_167331302	0.38
novel_mir679	18	miRNA	NC_005116.4:-:53087002_53087061	0.52
novel_mir680	14	miRNA	NC_005115.4:+:20013767_20013833	0.41
novel_mir695	103	miRNA	NC_005111.4:+:22232667_22232748	2.99
novel_mir699	14	miRNA	NC_005103.4:-:147881759_147881821	0.41
novel_mir712	33	miRNA	NC_005104.4:-:136023250_136023319	0.96
novel_mir716	10	miRNA	NC_005116.4:+:16004712_16004770	0.29
novel_mir730	13	miRNA	NC_005106.4:+:117512923_117512981	0.38
novel_mir746	95	miRNA	NC_005106.4:-:11752544_11752605	2.76
novel_mir760	177	miRNA	NC_005102.4:+:83137312_83137378	5.14
novel_mir772	28	miRNA	NC_005103.4:+:9191349_9191405	0.81
novel_mir783	932	miRNA	NC_005100.4:-:39717702_39717778	27.04
novel_mir791	19	miRNA	NC_005109.4:+:47185810_47185869	0.55
novel_mir801	42	miRNA	NC_005102.4:-:176406218_176406274	1.22
novel_mir826	39	miRNA	NC_005106.4:+:70285473_70285528	1.13
novel_mir827	10	miRNA	NC_005109.4:+:57201020_57201080	0.29
novel_mir829	11	miRNA	NC_005102.4:-:148915118_148915175	0.32
novel_mir832	81	miRNA	NC_005119.4:-:30303769_30303828	2.35
novel_mir834	16	miRNA	NC_005110.4:+:75671297_75671357	0.46
novel_mir908	86	miRNA	NC_005112.4:+:57626466_57626531	2.50
novel_mir922	12	miRNA	NC_005113.4:+:61512012_61512056	0.35
novel_mir942	17	miRNA	NC_005118.4:+:52902657_52902714	0.49
novel_mir965	17	miRNA	NC_005118.4:+:25112282_25112345	0.49
novel_mir969	12	miRNA	NC_005113.4:-:11673599_11673639	0.35
novel_mir973	1100	miRNA	NC_005113.4:-:79635781_79635841	31.92
novel_mir977	13	miRNA	NC_005117.4:+:71136888_71136950	0.38
novel_mir980	25	miRNA	NC_005103.4:-:8969376_8969434	0.73
novel_mir1007	284	miRNA	NC_005105.4:-:72681745_72681805	8.24
novel_mir1018	104	miRNA	NC_005116.4:+:13482412_13482474	3.02
novel_mir1039	18	miRNA	NC_005109.4:-:14087742_14087803	0.52
novel_mir1080	10	miRNA	NC_005102.4:+:124530081_124530134	0.29
novel_mir1108	37	miRNA	NC_005117.4:-:4107544_4107611	1.07
novel_mir1140	12	miRNA	NC_005100.4:-:187779566_187779618	0.35
novel_mir1148	45	miRNA	NC_005104.4:-:150530295_150530349	1.31
novel_mir1178	10	miRNA	NC_005109.4:+:89101336_89101415	0.29
novel_mir1179	13	miRNA	NC_005107.4:+:53864333_53864403	0.38
novel_mir1197	27	miRNA	NC_005119.4:-:14082303_14082360	0.78
novel_mir1198	14	miRNA	NC_005104.4:+:135864685_135864736	0.41
novel_mir1206	10	miRNA	NC_005114.4:+:58654924_58654975	0.29
novel_mir1210	34	miRNA	NC_005106.4:-:66595502_66595556	0.99
novel_mir1215	93	miRNA	NC_005112.4:-:52096572_52096633	2.70
novel_mir1224	191	miRNA	NW_007906435.1:+:9511514_9511577	5.54
novel_mir1225	117	miRNA	NC_005113.4:-:7230301_7230346	3.39
novel_mir1227	327	miRNA	NC_005109.4:-:55645860_55645927	9.49
novel_mir1235	117	miRNA	NC_005102.4:-:58785340_58785408	3.39
novel_mir1238	10	miRNA	NC_005100.4:-:165675078_165675136	0.29
novel_mir1248	90	miRNA	NC_005108.4:-:100175741_100175803	2.61
novel_mir1260	14	miRNA	NC_005107.4:+:29310029_29310096	0.41
novel_mir1262	1147	miRNA	NC_005104.4:+:57493184_57493267	33.28
novel_mir1270	14	miRNA	NC_005107.4:-:69134704_69134780	0.41
novel_mir1272	210	miRNA	NC_005114.4:+:30097804_30097871	6.09
novel_pir78	10	piRNA	NC_005100.4:LINE/L1:-_259323205	0.29
novel_pir81	13	piRNA	NC_005100.4:LINE/L1:-_259323205	0.38
novel_pir85	11	piRNA	NC_005100.4:LINE/L1:-_259323205	0.32
novel_pir90	11	piRNA	NC_005100.4:LINE/L1:-_259323205	0.32
novel_pir93	18	piRNA	NC_005100.4:LINE/L1:-_259323205	0.52
novel_pir159	18	piRNA	NC_005100.4:LINE/L1:-_659914	0.52
novel_pir227	11	piRNA	NC_005100.4:LINE/L1:+_110288721	0.32
novel_pir340	10	piRNA	NC_005100.4:LINE/L1:+_281941412	0.29
novel_pir348	10	piRNA	NC_005100.4:LINE/L1:+_281941412	0.29
novel_pir376	12	piRNA	NC_005100.4:LINE/L1:+_172956876	0.35
novel_pir377	12	piRNA	NC_005100.4:LINE/L1:+_172956876	0.35
novel_pir424	11	piRNA	NC_005100.4:LINE/L1:+_167670374	0.32
novel_pir437	12	piRNA	NC_005100.4:LINE/L1:-_185581933	0.35
novel_pir451	10	piRNA	NC_005100.4:LINE/L1:+_39990367	0.29
novel_pir544	15	piRNA	NC_005100.4:LINE/L1:-_37520364	0.44
novel_pir577	15	piRNA	NC_005100.4:LINE/L1:-_210528785	0.44
novel_pir637	38	piRNA	NC_005100.4:LINE/L1:-_4917546	1.10
novel_pir638	25	piRNA	NC_005100.4:LINE/L1:-_4917546	0.73
novel_pir640	1050	piRNA	NC_005100.4:LINE/L1:-_4917546	30.47
novel_pir642	11	piRNA	NC_005100.4:LINE/L1:-_4917546	0.32
novel_pir643	480	piRNA	NC_005100.4:LINE/L1:-_4917546	13.93
novel_pir644	21	piRNA	NC_005100.4:LINE/L1:-_4917546	0.61
novel_pir645	18	piRNA	NC_005100.4:LINE/L1:-_4917546	0.52
novel_pir646	136	piRNA	NC_005100.4:LINE/L1:-_4917546	3.95
novel_pir648	16	piRNA	NC_005100.4:LINE/L1:-_4917546	0.46
novel_pir649	160	piRNA	NC_005100.4:LINE/L1:-_4917546	4.64
novel_pir650	49	piRNA	NC_005100.4:LINE/L1:-_4917546	1.42
novel_pir652	47	piRNA	NC_005100.4:LINE/L1:-_4917546	1.36
novel_pir653	42	piRNA	NC_005100.4:LINE/L1:-_4917546	1.22
novel_pir669	15	piRNA	NC_005100.4:LINE/L1:+_30803378	0.44
novel_pir707	128	piRNA	NC_005100.4:LTR/ERVK:+_81507632	3.71
novel_pir708	15	piRNA	NC_005100.4:LTR/ERVK:+_81507632	0.44
novel_pir735	41	piRNA	NC_005100.4:LTR/ERVK:+_234087267	1.19
novel_pir741	13	piRNA	NC_005100.4:LINE/L1:+_66997293	0.38
novel_pir766	209	piRNA	NC_005100.4:LINE/L1:+_61609478	6.06
novel_pir778	23	piRNA	NC_005100.4:LTR/ERVK:+_83369253	0.67
novel_pir780	11	piRNA	NC_005100.4:LTR/ERVK:+_83369253	0.32
novel_pir781	15	piRNA	NC_005100.4:LTR/ERVK:+_83369253	0.44
novel_pir783	15	piRNA	NC_005100.4:LTR/ERVK:+_83369253	0.44
novel_pir792	108	piRNA	NC_005100.4:LTR/ERVK:+_83369253	3.13
novel_pir797	11	piRNA	NC_005100.4:LTR/ERVK:+_83369253	0.32
novel_pir800	41	piRNA	NC_005100.4:LTR/ERVK:+_83369253	1.19
novel_pir802	13	piRNA	NC_005100.4:LTR/ERVK:+_83369253	0.38
novel_pir805	10	piRNA	NC_005100.4:LTR/ERVK:+_83369253	0.29
novel_pir807	11	piRNA	NC_005100.4:LTR/ERVK:+_83369253	0.32
novel_pir815	23	piRNA	NC_005100.4:LTR/ERVK:+_83369253	0.67
novel_pir820	12	piRNA	NC_005100.4:LTR/ERVK:+_83369253	0.35
novel_pir824	12	piRNA	NC_005100.4:LTR/ERVK:+_83369253	0.35
novel_pir866	18	piRNA	NC_005100.4:LTR/ERV1:+_111568550	0.52
novel_pir867	61	piRNA	NC_005100.4:LTR/ERV1:+_111568550	1.77
novel_pir940	71	piRNA	NC_005100.4:LTR/ERVK:+_262194536	2.06
novel_pir966	30	piRNA	NC_005100.4:LINE/L1:-_248736325	0.87
novel_pir995	14	piRNA	NC_005100.4:LTR/ERVL-MaLR:+_166700932	0.41
novel_pir1004	15	piRNA	NC_005100.4:LTR/ERVK:+_130512673	0.44
novel_pir1022	56	piRNA	NC_005100.4:LTR/ERV1:+_17651887	1.62
novel_pir1025	85	piRNA	NC_005100.4:LTR/ERV1:+_17651887	2.47
novel_pir1026	415	piRNA	NC_005100.4:LTR/ERV1:+_17651887	12.04
novel_pir1030	14	piRNA	NC_005100.4:LTR/ERVK:-_269854250	0.41
novel_pir1031	262	piRNA	NC_005100.4:LTR/ERVK:-_269854250	7.60
novel_pir1033	373	piRNA	NC_005100.4:LTR/ERVK:-_269854250	10.82
novel_pir1034	27	piRNA	NC_005100.4:LTR/ERVK:-_269854250	0.78
novel_pir1035	66	piRNA	NC_005100.4:LTR/ERVK:-_269854250	1.92
novel_pir1052	40	piRNA	NC_005100.4:DNA/PIF-Harbinger:-_137246413	1.16
novel_pir1053	28	piRNA	NC_005100.4:DNA/PIF-Harbinger:-_137246413	0.81
novel_pir1054	27	piRNA	NC_005100.4:DNA/PIF-Harbinger:-_137246413	0.78
novel_pir1055	10	piRNA	NC_005100.4:DNA/PIF-Harbinger:-_137246413	0.29
novel_pir1056	22	piRNA	NC_005100.4:DNA/PIF-Harbinger:-_137246413	0.64
novel_pir1057	10	piRNA	NC_005100.4:DNA/PIF-Harbinger:-_137246413	0.29
novel_pir1062	36	piRNA	NC_005100.4:DNA/PIF-Harbinger:-_137246413	1.04
novel_pir1063	18	piRNA	NC_005100.4:DNA/PIF-Harbinger:-_137246413	0.52
novel_pir1064	31	piRNA	NC_005100.4:DNA/PIF-Harbinger:-_137246413	0.90
novel_pir1065	21	piRNA	NC_005100.4:DNA/PIF-Harbinger:-_137246413	0.61
novel_pir1084	44	piRNA	NC_005100.4:LTR/ERVK:-_15720031	1.28
novel_pir1088	172	piRNA	NC_005100.4:LTR/ERV1:-_140888735	4.99
novel_pir1089	10	piRNA	NC_005100.4:LTR/ERV1:-_140888735	0.29
novel_pir1090	57	piRNA	NC_005100.4:LTR/ERV1:-_140888735	1.65
novel_pir1091	660	piRNA	NC_005100.4:LTR/ERV1:-_140888735	19.15
novel_pir1092	1085	piRNA	NC_005100.4:LTR/ERV1:-_140888735	31.48
novel_pir1096	14	piRNA	NC_005100.4:LTR/ERV1:-_147114708	0.41
novel_pir1102	20	piRNA	NC_005100.4:LTR/ERV1:-_147114708	0.58
novel_pir1112	10	piRNA	NC_005100.4:LINE/L1:-_162499794	0.29
novel_pir1118	10	piRNA	NC_005100.4:LTR/ERVL:+_236274302	0.29
novel_pir1121	12	piRNA	NC_005100.4:LTR/ERVL:+_236274302	0.35
novel_pir1124	10	piRNA	NC_005100.4:LTR/ERVL:+_236274302	0.29
novel_pir1128	11	piRNA	NC_005100.4:LTR/ERVL:+_236274302	0.32
novel_pir1131	15	piRNA	NC_005100.4:LTR/ERVL:+_236274302	0.44
novel_pir1161	20	piRNA	NC_005100.4:LTR/ERVL:+_236274302	0.58
novel_pir1181	12	piRNA	NC_005100.4:LTR/ERVL-MaLR:-_174709993	0.35
novel_pir1214	74	piRNA	NC_005100.4:LTR/ERVL-MaLR:-_15647153	2.15
novel_pir1219	19	piRNA	NC_005100.4:LTR/ERVL-MaLR:-_15647153	0.55
novel_pir1223	58	piRNA	NC_005100.4:LTR/ERVL-MaLR:-_15647153	1.68
novel_pir1252	17	piRNA	NC_005100.4:LTR/ERVL-MaLR:-_15647153	0.49
novel_pir1254	14	piRNA	NC_005100.4:LTR/ERVL-MaLR:-_15647153	0.41
novel_pir1268	18	piRNA	NC_005100.4:DNA/PIF-Harbinger:+_220818003	0.52
novel_pir1280	26	piRNA	NC_005100.4:DNA/PIF-Harbinger:+_220818003	0.75
novel_pir1283	362	piRNA	NC_005100.4:DNA/PIF-Harbinger:+_220818003	10.50
novel_pir1286	53	piRNA	NC_005100.4:DNA/PIF-Harbinger:+_220818003	1.54
novel_pir1288	127	piRNA	NC_005100.4:DNA/PIF-Harbinger:+_220818003	3.69
novel_pir1290	109	piRNA	NC_005100.4:DNA/PIF-Harbinger:+_220818003	3.16
novel_pir1293	49	piRNA	NC_005100.4:DNA/PIF-Harbinger:+_220818003	1.42
novel_pir1295	81	piRNA	NC_005100.4:DNA/PIF-Harbinger:+_220818003	2.35
novel_pir1296	73	piRNA	NC_005100.4:DNA/PIF-Harbinger:+_220818003	2.12
novel_pir1300	72	piRNA	NC_005100.4:DNA/PIF-Harbinger:+_220818003	2.09
novel_pir1302	27	piRNA	NC_005100.4:DNA/PIF-Harbinger:+_220818003	0.78
novel_pir1303	24	piRNA	NC_005100.4:DNA/PIF-Harbinger:+_220818003	0.70
novel_pir1304	34	piRNA	NC_005100.4:DNA/PIF-Harbinger:+_220818003	0.99
novel_pir1309	22	piRNA	NC_005100.4:DNA/PIF-Harbinger:+_220818003	0.64
novel_pir1310	14	piRNA	NC_005100.4:DNA/PIF-Harbinger:+_220818003	0.41
novel_pir1311	28	piRNA	NC_005100.4:DNA/PIF-Harbinger:+_220818003	0.81
novel_pir1313	94	piRNA	NC_005100.4:DNA/PIF-Harbinger:+_220818003	2.73
novel_pir1315	14	piRNA	NC_005100.4:DNA/PIF-Harbinger:+_220818003	0.41
novel_pir1317	25	piRNA	NC_005100.4:DNA/PIF-Harbinger:+_220818003	0.73
novel_pir1318	18	piRNA	NC_005100.4:DNA/PIF-Harbinger:+_220818003	0.52
novel_pir1319	36	piRNA	NC_005100.4:DNA/PIF-Harbinger:+_220818003	1.04
novel_pir1350	10	piRNA	NC_005100.4:LTR/ERVK:+_236838220	0.29
novel_pir1365	33	piRNA	NC_005100.4:DNA/PIF-Harbinger:-_125413228	0.96
novel_pir1366	18	piRNA	NC_005100.4:DNA/PIF-Harbinger:-_125413228	0.52
novel_pir1367	20	piRNA	NC_005100.4:DNA/PIF-Harbinger:-_125413228	0.58
novel_pir1375	10	piRNA	NC_005100.4:DNA/PIF-Harbinger:-_125413228	0.29
novel_pir1383	17	piRNA	NC_005100.4:LTR/ERV1:-_223747811	0.49
novel_pir1384	35	piRNA	NC_005100.4:LTR/ERV1:-_223747811	1.02
novel_pir1391	112	piRNA	NC_005100.4:LTR/ERVL-MaLR:-_45599031	3.25
novel_pir1414	11	piRNA	NC_005100.4:DNA/hAT-Tip100:+_12445857	0.32
novel_pir1415	13	piRNA	NC_005100.4:LINE/L1:-_27337944	0.38
novel_pir1434	17	piRNA	NC_005100.4:LTR/ERVK:+_255543059	0.49
novel_pir1446	126	piRNA	NC_005100.4:LTR/ERVK:+_255543059	3.66
novel_pir1449	10	piRNA	NC_005100.4:LTR/ERVK:+_255543059	0.29
novel_pir1484	43	piRNA	NC_005100.4:LTR/ERVK:+_65648162	1.25
novel_pir1486	10	piRNA	NC_005100.4:LTR/ERVK:+_65648162	0.29
novel_pir1487	22	piRNA	NC_005100.4:LTR/ERVK:+_65648162	0.64
novel_pir1488	29	piRNA	NC_005100.4:LTR/ERVK:+_65648162	0.84
novel_pir1489	12	piRNA	NC_005100.4:LTR/ERVK:+_65648162	0.35
novel_pir1491	16	piRNA	NC_005100.4:LTR/ERVK:+_65648162	0.46
novel_pir1500	10	piRNA	NC_005100.4:LTR/ERVK:+_65648162	0.29
novel_pir1505	20	piRNA	NC_005100.4:LTR/ERVK:+_65648162	0.58
novel_pir1508	269	piRNA	NC_005100.4:LTR/ERVK:+_65648162	7.81
novel_pir1509	33	piRNA	NC_005100.4:LTR/ERVK:+_65648162	0.96
novel_pir1518	12	piRNA	NC_005100.4:LTR/ERVK:-_266940050	0.35
novel_pir1521	12	piRNA	NC_005100.4:LTR/ERVL-MaLR:-_42274639	0.35
novel_pir1527	14	piRNA	NC_005100.4:LTR/ERVL-MaLR:-_42274639	0.41
novel_pir1530	20	piRNA	NC_005100.4:LTR/ERV1:+_84801753	0.58
novel_pir1537	27	piRNA	NC_005100.4:LTR/ERVK:+_23856895	0.78
novel_pir1539	17	piRNA	NC_005100.4:LTR/ERVL-MaLR:-_52797824	0.49
novel_pir1542	17	piRNA	NC_005100.4:LTR/ERV1:+_82620337	0.49
novel_pir1550	12	piRNA	NC_005100.4:LTR/ERV1:+_82620337	0.35
novel_pir1561	12	piRNA	NC_005100.4:LTR/ERV1:+_82620337	0.35
novel_pir1562	34	piRNA	NC_005100.4:LTR/ERV1:+_82620337	0.99
novel_pir1580	19	piRNA	NC_005100.4:LTR/ERVL:+_143907735	0.55
novel_pir1583	28	piRNA	NC_005100.4:LTR/ERVL:+_143907735	0.81
novel_pir1584	15	piRNA	NC_005100.4:LTR/ERVL:+_143907735	0.44
novel_pir1588	77	piRNA	NC_005100.4:LTR/ERVK:+_257056476	2.23
novel_pir1589	89	piRNA	NC_005100.4:LTR/ERVK:+_257056476	2.58
novel_pir1597	14	piRNA	NC_005100.4:DNA/hAT-Tip100:-_11912822	0.41
novel_pir1602	15	piRNA	NC_005100.4:DNA/hAT-Tip100:-_11912822	0.44
novel_pir1610	65	piRNA	NC_005100.4:DNA/hAT-Tip100:-_11912822	1.89
novel_pir1611	10	piRNA	NC_005100.4:DNA/hAT-Tip100:-_11912822	0.29
novel_pir1612	29	piRNA	NC_005100.4:DNA/hAT-Tip100:-_11912822	0.84
novel_pir1618	16	piRNA	NC_005100.4:DNA/hAT-Tip100:-_11912822	0.46
novel_pir1621	21	piRNA	NC_005100.4:DNA/hAT-Tip100:-_11912822	0.61
novel_pir1666	11	piRNA	NC_005100.4:DNA/hAT-Tip100:-_11912822	0.32
novel_pir1706	55	piRNA	NC_005100.4:LTR/ERVK:+_85280748	1.60
novel_pir1714	13	piRNA	NC_005100.4:LTR/ERV1:-_160995893	0.38
novel_pir1718	74	piRNA	NC_005100.4:LTR/ERV1:-_160995893	2.15
novel_pir1736	21	piRNA	NC_005100.4:DNA/PIF-Harbinger:+_111149874	0.61
novel_pir1739	23	piRNA	NC_005100.4:DNA/PIF-Harbinger:+_111149874	0.67
novel_pir1741	159	piRNA	NC_005100.4:DNA/PIF-Harbinger:+_111149874	4.61
novel_pir1756	14	piRNA	NC_005100.4:LTR/ERV1:+_25932039	0.41
novel_pir1757	10	piRNA	NC_005100.4:LTR/ERV1:+_25932039	0.29
novel_pir1768	17	piRNA	NC_005100.4:LTR/ERVL:+_115026071	0.49
novel_pir1775	36	piRNA	NC_005100.4:LTR/ERVL:+_115026071	1.04
novel_pir1776	25	piRNA	NC_005100.4:LTR/ERVL:+_115026071	0.73
novel_pir1777	10	piRNA	NC_005100.4:LTR/ERVL:+_115026071	0.29
novel_pir1778	26	piRNA	NC_005100.4:LTR/ERVL:+_115026071	0.75
novel_pir1783	22	piRNA	NC_005100.4:LTR/ERVL:+_115026071	0.64
novel_pir1784	47	piRNA	NC_005100.4:LTR/ERVL:+_115026071	1.36
novel_pir1786	13	piRNA	NC_005100.4:LTR/ERVL:+_115026071	0.38
novel_pir1789	20	piRNA	NC_005100.4:LTR/ERVL:+_115026071	0.58
novel_pir1792	65	piRNA	NC_005100.4:LTR/ERVL:+_115026071	1.89
novel_pir1793	10	piRNA	NC_005100.4:LTR/ERVL:+_115026071	0.29
novel_pir1794	56	piRNA	NC_005100.4:LTR/ERVL:+_115026071	1.62
novel_pir1796	40	piRNA	NC_005100.4:LTR/ERVL:+_115026071	1.16
novel_pir1797	65	piRNA	NC_005100.4:LTR/ERVL:+_115026071	1.89
novel_pir1798	26	piRNA	NC_005100.4:LTR/ERVL:+_115026071	0.75
novel_pir1800	171	piRNA	NC_005100.4:LTR/ERVL:+_115026071	4.96
novel_pir1803	54	piRNA	NC_005100.4:LTR/ERVL:+_115026071	1.57
novel_pir1806	15	piRNA	NC_005100.4:LTR/ERVL:+_115026071	0.44
novel_pir1808	291	piRNA	NC_005100.4:LTR/ERVL:+_115026071	8.44
novel_pir1810	36	piRNA	NC_005100.4:LTR/ERVL:+_115026071	1.04
novel_pir1825	10	piRNA	NC_005100.4:LTR/ERVL:+_115026071	0.29
novel_pir1833	11	piRNA	NC_005100.4:LTR/ERVL:+_115026071	0.32
novel_pir1857	20	piRNA	NC_005100.4:LTR/ERVL-MaLR:-_198130865	0.58
novel_pir1877	94	piRNA	NC_005100.4:LTR/ERVK:+_25689356	2.73
novel_pir1879	27	piRNA	NC_005100.4:LTR/ERVK:-_4172904	0.78
novel_pir1893	12	piRNA	NC_005100.4:LINE/L1:-_122615154	0.35
novel_pir1914	12	piRNA	NC_005100.4:LINE/L1:-_119727141	0.35
novel_pir1917	13	piRNA	NC_005100.4:LTR/ERVK:-_1296256	0.38
novel_pir1951	144	piRNA	NC_005100.4:LTR/ERVL-MaLR:-_101915517	4.18
novel_pir1953	20	piRNA	NC_005100.4:LTR/ERVL-MaLR:-_101915517	0.58
novel_pir1955	31	piRNA	NC_005100.4:LTR/ERVL-MaLR:-_101915517	0.90
novel_pir1956	27	piRNA	NC_005100.4:LTR/ERVL-MaLR:-_101915517	0.78
novel_pir1960	19	piRNA	NC_005100.4:LTR/ERVL-MaLR:-_101915517	0.55
novel_pir1961	41	piRNA	NC_005100.4:LTR/ERVL-MaLR:-_101915517	1.19
novel_pir1965	42	piRNA	NC_005100.4:LTR/ERVL-MaLR:-_101915517	1.22
novel_pir1970	42	piRNA	NC_005100.4:LTR/ERVL-MaLR:-_101915517	1.22
novel_pir1973	60	piRNA	NC_005100.4:LTR/ERVL-MaLR:-_101915517	1.74
novel_pir1974	156	piRNA	NC_005100.4:LTR/ERVL-MaLR:-_101915517	4.53
novel_pir1975	29	piRNA	NC_005100.4:LTR/ERVL-MaLR:-_101915517	0.84
novel_pir1976	31	piRNA	NC_005100.4:LTR/ERVL-MaLR:-_101915517	0.90
novel_pir1980	27	piRNA	NC_005100.4:LTR/ERVL-MaLR:-_101915517	0.78
novel_pir1981	40	piRNA	NC_005100.4:LTR/ERVL-MaLR:-_101915517	1.16
novel_pir1982	40	piRNA	NC_005100.4:LTR/ERVL-MaLR:-_101915517	1.16
novel_pir1984	15	piRNA	NC_005100.4:LTR/ERVL-MaLR:-_101915517	0.44
novel_pir1985	42	piRNA	NC_005100.4:LTR/ERVL-MaLR:-_101915517	1.22
novel_pir2007	256	piRNA	NC_005100.4:LTR/ERVL-MaLR:-_104250823	7.43
novel_pir2015	37	piRNA	NC_005100.4:LTR/ERVK:+_269008355	1.07
novel_pir2053	34	piRNA	NC_005100.4:LINE/L1:+_163898044	0.99
novel_pir2054	33	piRNA	NC_005100.4:LINE/L1:+_163898044	0.96
novel_pir2107	25	piRNA	NC_005100.4:LINE/L1:-_252961615	0.73
novel_pir2123	11	piRNA	NC_005100.4:LTR/ERV1:+_39717301	0.32
novel_pir2125	171	piRNA	NC_005100.4:LTR/ERV1:+_39717301	4.96
novel_pir2128	10	piRNA	NC_005100.4:LINE/L1:-_192275604	0.29
novel_pir2134	183	piRNA	NC_005100.4:LTR/ERVL:+_97143658	5.31
novel_pir2135	12	piRNA	NC_005100.4:LTR/ERVL:+_97143658	0.35
novel_pir2138	11	piRNA	NC_005100.4:LTR/ERVK:+_266740866	0.32
novel_pir2139	11	piRNA	NC_005100.4:LTR/ERVK:+_266740866	0.32
novel_pir2140	18	piRNA	NC_005100.4:LTR/ERVK:+_266740866	0.52
novel_pir2142	25	piRNA	NC_005100.4:LTR/ERVK:+_266740866	0.73
novel_pir2146	23	piRNA	NC_005100.4:LTR/ERVK:+_266740866	0.67
novel_pir2149	21	piRNA	NC_005100.4:LTR/ERVK:+_266740866	0.61
novel_pir2150	18	piRNA	NC_005100.4:LTR/ERVK:+_266740866	0.52
novel_pir2151	627	piRNA	NC_005100.4:LTR/ERVK:+_266740866	18.19
novel_pir2154	556	piRNA	NC_005100.4:LTR/ERVK:+_266740866	16.13
novel_pir2155	51	piRNA	NC_005100.4:LTR/ERVK:+_266740866	1.48
novel_pir2157	135	piRNA	NC_005100.4:LTR/ERVK:+_266740866	3.92
novel_pir2158	34	piRNA	NC_005100.4:LTR/ERVK:+_266740866	0.99
novel_pir2183	14	piRNA	NC_005100.4:LTR/ERVL-MaLR:-_143234910	0.41
novel_pir2184	12	piRNA	NC_005100.4:LTR/ERVL-MaLR:-_143234910	0.35
novel_pir2185	41	piRNA	NC_005100.4:LTR/ERVL-MaLR:-_143234910	1.19
novel_pir2187	16	piRNA	NC_005100.4:LTR/ERVL-MaLR:-_143234910	0.46
novel_pir2198	15	piRNA	NC_005100.4:LTR/ERVL-MaLR:-_143234910	0.44
novel_pir2206	198	piRNA	NC_005100.4:LTR/ERVL-MaLR:-_143234910	5.75
novel_pir2207	102	piRNA	NC_005100.4:LTR/ERVL-MaLR:-_143234910	2.96
novel_pir2209	50	piRNA	NC_005100.4:LTR/ERVL-MaLR:-_143234910	1.45
novel_pir2210	10	piRNA	NC_005100.4:LTR/ERVL-MaLR:-_143234910	0.29
novel_pir2212	50	piRNA	NC_005100.4:LTR/ERVL-MaLR:-_143234910	1.45
novel_pir2215	25	piRNA	NC_005100.4:LTR/ERVL-MaLR:-_143234910	0.73
novel_pir2218	18	piRNA	NC_005100.4:LTR/ERVL-MaLR:-_143234910	0.52
novel_pir2220	37	piRNA	NC_005100.4:LTR/ERVL-MaLR:-_143234910	1.07
novel_pir2221	15	piRNA	NC_005100.4:LTR/ERVL-MaLR:-_143234910	0.44
novel_pir2224	21	piRNA	NC_005100.4:LTR/ERVL-MaLR:-_143234910	0.61
novel_pir2226	16	piRNA	NC_005100.4:LTR/ERVL-MaLR:-_143234910	0.46
novel_pir2229	23	piRNA	NC_005100.4:LTR/ERVL-MaLR:-_143234910	0.67
novel_pir2236	76	piRNA	NC_005100.4:LTR/ERVL-MaLR:-_143234910	2.21
novel_pir2240	60	piRNA	NC_005100.4:LTR/ERVL-MaLR:-_143234910	1.74
novel_pir2241	18	piRNA	NC_005100.4:LTR/ERVL-MaLR:-_143234910	0.52
novel_pir2242	37	piRNA	NC_005100.4:LTR/ERVL-MaLR:-_143234910	1.07
novel_pir2243	48	piRNA	NC_005100.4:LTR/ERVL-MaLR:-_143234910	1.39
novel_pir2246	17	piRNA	NC_005100.4:LTR/ERVL-MaLR:-_143234910	0.49
novel_pir2248	39	piRNA	NC_005100.4:LTR/ERVL-MaLR:-_143234910	1.13
novel_pir2249	13	piRNA	NC_005100.4:LTR/ERVL-MaLR:-_143234910	0.38
novel_pir2251	79	piRNA	NC_005100.4:LTR/ERVL-MaLR:-_143234910	2.29
novel_pir2255	28	piRNA	NC_005100.4:LTR/ERVL-MaLR:-_143234910	0.81
novel_pir2256	30	piRNA	NC_005100.4:LTR/ERVL-MaLR:-_143234910	0.87
novel_pir2257	16	piRNA	NC_005100.4:LTR/ERVL-MaLR:-_143234910	0.46
novel_pir2258	25	piRNA	NC_005100.4:LTR/ERVL-MaLR:-_143234910	0.73
novel_pir2260	44	piRNA	NC_005100.4:LTR/ERVL-MaLR:-_143234910	1.28
novel_pir2261	21	piRNA	NC_005100.4:LTR/ERVL-MaLR:-_143234910	0.61
novel_pir2263	21	piRNA	NC_005100.4:LTR/ERVL-MaLR:-_143234910	0.61
novel_pir2264	21	piRNA	NC_005100.4:LTR/ERVL-MaLR:-_143234910	0.61
novel_pir2265	19	piRNA	NC_005100.4:LTR/ERVL-MaLR:-_143234910	0.55
novel_pir2266	46	piRNA	NC_005100.4:LTR/ERVL-MaLR:-_143234910	1.33
novel_pir2267	55	piRNA	NC_005100.4:LTR/ERVL-MaLR:-_143234910	1.60
novel_pir2269	25	piRNA	NC_005100.4:LTR/ERVL-MaLR:-_143234910	0.73
novel_pir2270	118	piRNA	NC_005100.4:LTR/ERVL-MaLR:-_143234910	3.42
novel_pir2271	34	piRNA	NC_005100.4:LTR/ERVL-MaLR:-_143234910	0.99
novel_pir2293	16	piRNA	NC_005100.4:LTR/ERVL-MaLR:-_143234910	0.46
novel_pir2297	27	piRNA	NC_005100.4:LTR/ERVL-MaLR:-_143234910	0.78
novel_pir2303	14	piRNA	NC_005100.4:LTR/ERVL-MaLR:-_143234910	0.41
novel_pir2305	17	piRNA	NC_005100.4:LTR/ERVL-MaLR:-_143234910	0.49
novel_pir2314	34	piRNA	NC_005100.4:LTR/ERVL-MaLR:-_143234910	0.99
novel_pir2315	48	piRNA	NC_005100.4:LTR/ERVL-MaLR:-_143234910	1.39
novel_pir2316	30	piRNA	NC_005100.4:LTR/ERVL-MaLR:-_143234910	0.87
novel_pir2318	13	piRNA	NC_005100.4:LTR/ERVL-MaLR:-_143234910	0.38
novel_pir2319	20	piRNA	NC_005100.4:LTR/ERVL-MaLR:-_143234910	0.58
novel_pir2326	18	piRNA	NC_005100.4:LTR/ERVL-MaLR:-_143234910	0.52
novel_pir2327	15	piRNA	NC_005100.4:LTR/ERVL-MaLR:-_143234910	0.44
novel_pir2333	19	piRNA	NC_005100.4:LTR/ERVL-MaLR:-_143234910	0.55
novel_pir2334	32	piRNA	NC_005100.4:LTR/ERVL-MaLR:-_143234910	0.93
novel_pir2337	29	piRNA	NC_005100.4:LTR/ERVL-MaLR:-_143234910	0.84
novel_pir2340	10	piRNA	NC_005100.4:LTR/ERVL-MaLR:-_143234910	0.29
novel_pir2341	17	piRNA	NC_005100.4:LTR/ERVL-MaLR:-_143234910	0.49
novel_pir2346	17	piRNA	NC_005100.4:LTR/ERVL-MaLR:-_143234910	0.49
novel_pir2351	10	piRNA	NC_005100.4:LTR/ERVL-MaLR:-_143234910	0.29
novel_pir2364	43	piRNA	NC_005101.4:LTR/ERV1:+_138576045	1.25
novel_pir2389	14	piRNA	NC_005101.4:LTR/ERVL:+_94705366	0.41
novel_pir2414	15	piRNA	NC_005101.4:LTR/ERVK:-_49994460	0.44
novel_pir2421	11	piRNA	NC_005101.4:LTR/ERVK:-_40343092	0.32
novel_pir2425	12	piRNA	NC_005101.4:LTR/ERVL-MaLR:-_209916968	0.35
novel_pir2436	108	piRNA	NC_005101.4:LTR/ERV1:-_193695411	3.13
novel_pir2442	15	piRNA	NC_005101.4:LTR/ERV1:-_193695411	0.44
novel_pir2448	17	piRNA	NC_005101.4:LTR/ERV1:-_193695411	0.49
novel_pir2450	182	piRNA	NC_005101.4:LTR/ERV1:-_193695411	5.28
novel_pir2453	23	piRNA	NC_005101.4:LTR/ERV1:-_193695411	0.67
novel_pir2454	20	piRNA	NC_005101.4:LTR/ERV1:-_193695411	0.58
novel_pir2459	12	piRNA	NC_005101.4:LTR/ERVK:+_258534561	0.35
novel_pir2468	12	piRNA	NC_005101.4:LTR/ERVL:-_189508617	0.35
novel_pir2496	29	piRNA	NC_005101.4:LINE/L1:-_124854600	0.84
novel_pir2503	852	piRNA	NC_005101.4:LINE/CR1:-_40863658	24.72
novel_pir2504	10	piRNA	NC_005101.4:LINE/CR1:-_40863658	0.29
novel_pir2505	16	piRNA	NC_005101.4:LINE/CR1:-_40863658	0.46
novel_pir2506	292	piRNA	NC_005101.4:LINE/CR1:-_40863658	8.47
novel_pir2508	19	piRNA	NC_005101.4:LINE/CR1:-_40863658	0.55
novel_pir2509	1242	piRNA	NC_005101.4:LINE/CR1:-_40863658	36.04
novel_pir2511	227	piRNA	NC_005101.4:LINE/CR1:-_40863658	6.59
novel_pir2512	27	piRNA	NC_005101.4:LINE/CR1:-_40863658	0.78
novel_pir2538	59	piRNA	NC_005101.4:LTR/ERVL-MaLR:-_120235829	1.71
novel_pir2539	12	piRNA	NC_005101.4:LTR/ERVL-MaLR:-_120235829	0.35
novel_pir2541	10	piRNA	NC_005101.4:LTR/ERVL-MaLR:-_120235829	0.29
novel_pir2542	24	piRNA	NC_005101.4:LTR/ERVL-MaLR:-_120235829	0.70
novel_pir2545	32	piRNA	NC_005101.4:LTR/ERVL-MaLR:-_120235829	0.93
novel_pir2549	13	piRNA	NC_005101.4:LTR/ERVL-MaLR:-_120235829	0.38
novel_pir2551	16	piRNA	NC_005101.4:LTR/ERVL-MaLR:-_120235829	0.46
novel_pir2554	17	piRNA	NC_005101.4:LTR/ERVL-MaLR:-_120235829	0.49
novel_pir2561	69	piRNA	NC_005102.4:LTR/ERVL:+_146982132	2.00
novel_pir2562	126	piRNA	NC_005102.4:LTR/ERVL:+_146982132	3.66
novel_pir2563	25	piRNA	NC_005102.4:LTR/ERVL:+_146982132	0.73
novel_pir2564	64	piRNA	NC_005102.4:LTR/ERVL:+_146982132	1.86
novel_pir2576	15	piRNA	NC_005102.4:LTR/ERVL:+_154334200	0.44
novel_pir2578	29	piRNA	NC_005102.4:LTR/ERVL-MaLR:+_117394959	0.84
novel_pir2582	11	piRNA	NC_005102.4:LTR/ERVK:-_58018064	0.32
novel_pir2588	12	piRNA	NC_005102.4:LTR/ERVK:-_58018064	0.35
novel_pir2608	20	piRNA	NC_005102.4:LTR/ERVK:+_164003719	0.58
novel_pir2620	13	piRNA	NC_005102.4:LTR/ERVL-MaLR:-_57244232	0.38
novel_pir2645	58	piRNA	NC_005102.4:LTR/ERVL-MaLR:+_65860202	1.68
novel_pir2646	24	piRNA	NC_005102.4:LTR/ERVL-MaLR:+_65860202	0.70
novel_pir2647	46	piRNA	NC_005102.4:LTR/ERVL-MaLR:+_65860202	1.33
novel_pir2662	44	piRNA	NC_005102.4:LTR/ERV1:+_168504838	1.28
novel_pir2664	33	piRNA	NC_005102.4:LTR/ERV1:+_168504838	0.96
novel_pir2666	64	piRNA	NC_005102.4:LTR/ERV1:+_168504838	1.86
novel_pir2668	16	piRNA	NC_005102.4:LTR/ERV1:+_168504838	0.46
novel_pir2672	33	piRNA	NC_005102.4:LTR/ERV1:+_168504838	0.96
novel_pir2673	217	piRNA	NC_005102.4:LTR/ERV1:+_168504838	6.30
novel_pir2675	383	piRNA	NC_005102.4:LTR/ERV1:+_168504838	11.11
novel_pir2676	10	piRNA	NC_005102.4:LTR/ERV1:+_168504838	0.29
novel_pir2677	30	piRNA	NC_005102.4:LTR/ERV1:+_168504838	0.87
novel_pir2710	27	piRNA	NC_005103.4:LINE/L1:+_108146369	0.78
novel_pir2711	96	piRNA	NC_005103.4:LINE/L1:+_108146369	2.79
novel_pir2712	587	piRNA	NC_005103.4:LINE/L1:+_108146369	17.03
novel_pir2723	10	piRNA	NC_005103.4:LINE/L1:+_125917017	0.29
novel_pir2727	17	piRNA	NC_005103.4:LTR/ERVL-MaLR:-_16067536	0.49
novel_pir2729	35	piRNA	NC_005103.4:LTR/ERVL-MaLR:-_16067536	1.02
novel_pir2730	87	piRNA	NC_005103.4:LTR/ERVL-MaLR:-_16067536	2.52
novel_pir2731	43	piRNA	NC_005103.4:LTR/ERVL-MaLR:-_16067536	1.25
novel_pir2734	11	piRNA	NC_005103.4:LTR/ERVL-MaLR:-_16067536	0.32
novel_pir2735	700	piRNA	NC_005103.4:LTR/ERVL-MaLR:-_16067536	20.31
novel_pir2736	11	piRNA	NC_005103.4:LTR/ERVL-MaLR:-_16067536	0.32
novel_pir2737	561	piRNA	NC_005103.4:LTR/ERVL-MaLR:-_16067536	16.28
novel_pir2739	97	piRNA	NC_005103.4:LTR/ERVL-MaLR:-_16067536	2.81
novel_pir2740	10012	piRNA	NC_005103.4:LTR/ERVL-MaLR:-_16067536	290.51
novel_pir2742	11	piRNA	NC_005103.4:LTR/ERVL-MaLR:-_16067536	0.32
novel_pir2743	10	piRNA	NC_005103.4:LTR/ERVL-MaLR:-_16067536	0.29
novel_pir2744	108	piRNA	NC_005103.4:LTR/ERVL-MaLR:-_16067536	3.13
novel_pir2745	14	piRNA	NC_005103.4:LTR/ERVL-MaLR:-_16067536	0.41
novel_pir2750	112	piRNA	NC_005103.4:LTR/ERVL-MaLR:-_16067536	3.25
novel_pir2751	45	piRNA	NC_005103.4:LTR/ERVL-MaLR:-_16067536	1.31
novel_pir2752	23	piRNA	NC_005103.4:LTR/ERVL-MaLR:-_16067536	0.67
novel_pir2764	13	piRNA	NC_005103.4:LTR/ERVK:-_163282628	0.38
novel_pir2765	123	piRNA	NC_005103.4:LTR/ERVK:-_163282628	3.57
novel_pir2769	25	piRNA	NC_005103.4:LTR/ERVK:-_163282628	0.73
novel_pir2773	11	piRNA	NC_005103.4:LTR/ERVK:-_163282628	0.32
novel_pir2782	10	piRNA	NC_005103.4:LTR/ERVK:-_163282628	0.29
novel_pir2787	50	piRNA	NC_005103.4:LTR/ERVK:-_163282628	1.45
novel_pir2788	26	piRNA	NC_005103.4:LTR/ERVK:-_163282628	0.75
novel_pir2790	10	piRNA	NC_005103.4:LTR/ERVK:-_163282628	0.29
novel_pir2832	10	piRNA	NC_005103.4:LINE/L1:+_148731585	0.29
novel_pir2845	11	piRNA	NC_005104.4:LTR/ERVL:+_58795328	0.32
novel_pir2846	12	piRNA	NC_005104.4:LTR/ERVL:+_58795328	0.35
novel_pir2861	19	piRNA	NC_005104.4:LTR/ERVK:-_5765343	0.55
novel_pir2890	56	piRNA	NC_005104.4:LTR/ERVK:-_28772800	1.62
novel_pir2891	14	piRNA	NC_005104.4:LTR/ERVK:-_28772800	0.41
novel_pir2894	20	piRNA	NC_005104.4:LTR/ERVK:-_28772800	0.58
novel_pir2897	75	piRNA	NC_005104.4:LTR/ERVK:-_28772800	2.18
novel_pir2898	30	piRNA	NC_005104.4:LTR/ERVK:-_28772800	0.87
novel_pir2899	11	piRNA	NC_005104.4:LTR/ERVK:-_28772800	0.32
novel_pir2916	12	piRNA	NC_005104.4:LTR/ERVK:-_28772800	0.35
novel_pir2921	10	piRNA	NC_005104.4:LTR/ERVK:-_28772800	0.29
novel_pir2925	11	piRNA	NC_005104.4:LTR/ERVK:-_28772800	0.32
novel_pir2930	31	piRNA	NC_005104.4:LTR/ERVK:-_28772800	0.90
novel_pir2931	30	piRNA	NC_005104.4:LTR/ERVK:-_28772800	0.87
novel_pir2933	36	piRNA	NC_005104.4:LTR/ERVK:-_28772800	1.04
novel_pir2938	15	piRNA	NC_005104.4:LTR/ERVK:-_28772800	0.44
novel_pir2940	16	piRNA	NC_005104.4:LTR/ERVK:-_28772800	0.46
novel_pir2953	11	piRNA	NC_005104.4:LTR/ERVK:-_28772800	0.32
novel_pir2954	23	piRNA	NC_005104.4:LTR/ERVK:-_28772800	0.67
novel_pir2955	17	piRNA	NC_005104.4:LTR/ERVK:-_28772800	0.49
novel_pir2956	44	piRNA	NC_005104.4:LTR/ERVK:-_28772800	1.28
novel_pir2958	20	piRNA	NC_005104.4:LTR/ERVK:-_28772800	0.58
novel_pir2961	46	piRNA	NC_005104.4:LTR/ERVK:-_28772800	1.33
novel_pir2962	11	piRNA	NC_005104.4:LTR/ERVK:-_28772800	0.32
novel_pir2965	17	piRNA	NC_005104.4:LTR/ERVK:-_28772800	0.49
novel_pir2972	35	piRNA	NC_005104.4:LTR/ERVK:-_28772800	1.02
novel_pir2973	13	piRNA	NC_005104.4:LTR/ERVK:-_28772800	0.38
novel_pir2974	49	piRNA	NC_005104.4:LTR/ERVK:-_28772800	1.42
novel_pir2975	22	piRNA	NC_005104.4:LTR/ERVK:-_28772800	0.64
novel_pir2976	43	piRNA	NC_005104.4:LTR/ERVK:-_28772800	1.25
novel_pir2979	67	piRNA	NC_005104.4:LTR/ERVK:-_28772800	1.94
novel_pir2982	64	piRNA	NC_005104.4:LTR/ERVK:-_28772800	1.86
novel_pir2983	22	piRNA	NC_005104.4:LTR/ERVK:-_28772800	0.64
novel_pir2984	54	piRNA	NC_005104.4:LTR/ERVK:-_28772800	1.57
novel_pir2986	43	piRNA	NC_005104.4:LTR/ERVK:-_28772800	1.25
novel_pir2987	121	piRNA	NC_005104.4:LTR/ERVK:-_28772800	3.51
novel_pir2989	21	piRNA	NC_005104.4:LTR/ERVK:-_28772800	0.61
novel_pir2990	10	piRNA	NC_005104.4:LTR/ERVK:-_28772800	0.29
novel_pir2991	27	piRNA	NC_005104.4:LTR/ERVK:-_28772800	0.78
novel_pir2994	18	piRNA	NC_005104.4:LTR/ERVK:-_28772800	0.52
novel_pir2995	26	piRNA	NC_005104.4:LTR/ERVK:-_28772800	0.75
novel_pir2998	29	piRNA	NC_005104.4:LTR/ERVK:-_28772800	0.84
novel_pir2999	194	piRNA	NC_005104.4:LTR/ERVK:-_28772800	5.63
novel_pir3001	62	piRNA	NC_005104.4:LTR/ERVK:-_28772800	1.80
novel_pir3002	26	piRNA	NC_005104.4:LTR/ERVK:-_28772800	0.75
novel_pir3004	28	piRNA	NC_005104.4:LTR/ERVK:-_28772800	0.81
novel_pir3007	19	piRNA	NC_005104.4:LTR/ERVK:-_28772800	0.55
novel_pir3010	51	piRNA	NC_005104.4:LTR/ERVK:-_28772800	1.48
novel_pir3011	143	piRNA	NC_005104.4:LTR/ERVK:-_28772800	4.15
novel_pir3013	11	piRNA	NC_005104.4:LTR/ERVK:-_28772800	0.32
novel_pir3014	16	piRNA	NC_005104.4:LTR/ERVK:-_28772800	0.46
novel_pir3015	36	piRNA	NC_005104.4:LTR/ERVK:-_28772800	1.04
novel_pir3031	49	piRNA	NC_005104.4:LINE/L2:+_113657749	1.42
novel_pir3032	19	piRNA	NC_005104.4:LINE/L2:+_113657749	0.55
novel_pir3037	118	piRNA	NC_005104.4:LTR/ERVK:+_34074496	3.42
novel_pir3038	17	piRNA	NC_005104.4:LTR/ERVK:+_34074496	0.49
novel_pir3041	17	piRNA	NC_005104.4:LTR/ERVK:+_34074496	0.49
novel_pir3042	52	piRNA	NC_005104.4:LTR/ERVK:+_34074496	1.51
novel_pir3043	27	piRNA	NC_005104.4:LTR/ERVK:+_34074496	0.78
novel_pir3044	27	piRNA	NC_005104.4:LTR/ERVK:+_34074496	0.78
novel_pir3045	303	piRNA	NC_005104.4:LTR/ERVK:+_34074496	8.79
novel_pir3046	11	piRNA	NC_005104.4:LTR/ERVK:+_34074496	0.32
novel_pir3047	41	piRNA	NC_005104.4:LTR/ERVK:+_34074496	1.19
novel_pir3048	25	piRNA	NC_005104.4:LTR/ERVK:+_34074496	0.73
novel_pir3049	339	piRNA	NC_005104.4:LTR/ERVK:+_34074496	9.84
novel_pir3051	112	piRNA	NC_005104.4:LTR/ERVK:+_34074496	3.25
novel_pir3053	19	piRNA	NC_005104.4:LTR/ERVK:+_34074496	0.55
novel_pir3057	13	piRNA	NC_005104.4:LTR/ERVK:+_34074496	0.38
novel_pir3058	10	piRNA	NC_005104.4:LTR/ERVK:+_34074496	0.29
novel_pir3059	98	piRNA	NC_005104.4:LTR/ERVK:+_34074496	2.84
novel_pir3060	140	piRNA	NC_005104.4:LTR/ERVK:+_34074496	4.06
novel_pir3061	27	piRNA	NC_005104.4:LTR/ERVK:+_34074496	0.78
novel_pir3063	251	piRNA	NC_005104.4:LTR/ERVK:+_34074496	7.28
novel_pir3066	91	piRNA	NC_005104.4:LTR/ERVK:+_34074496	2.64
novel_pir3068	50	piRNA	NC_005104.4:LTR/ERVK:+_34074496	1.45
novel_pir3069	34	piRNA	NC_005104.4:LTR/ERVK:+_34074496	0.99
novel_pir3070	13	piRNA	NC_005104.4:LTR/ERVK:+_34074496	0.38
novel_pir3072	31	piRNA	NC_005104.4:LTR/ERVK:+_34074496	0.90
novel_pir3075	12	piRNA	NC_005104.4:LTR/ERVK:+_34074496	0.35
novel_pir3079	128	piRNA	NC_005104.4:LTR/ERVK:+_34074496	3.71
novel_pir3080	18	piRNA	NC_005104.4:LTR/ERVK:+_34074496	0.52
novel_pir3081	20	piRNA	NC_005104.4:LTR/ERVK:+_34074496	0.58
novel_pir3082	17	piRNA	NC_005104.4:LTR/ERVK:+_34074496	0.49
novel_pir3083	50	piRNA	NC_005104.4:LTR/ERVK:+_34074496	1.45
novel_pir3084	23	piRNA	NC_005104.4:LTR/ERVK:+_34074496	0.67
novel_pir3085	10	piRNA	NC_005104.4:LTR/ERVK:+_34074496	0.29
novel_pir3093	39	piRNA	NC_005104.4:LTR/ERVK:+_34074496	1.13
novel_pir3096	11	piRNA	NC_005104.4:LTR/ERVK:+_34074496	0.32
novel_pir3098	23	piRNA	NC_005104.4:LTR/ERVK:+_34074496	0.67
novel_pir3099	39	piRNA	NC_005104.4:LTR/ERVK:+_34074496	1.13
novel_pir3102	12	piRNA	NC_005104.4:LTR/ERVK:+_34074496	0.35
novel_pir3103	12	piRNA	NC_005104.4:LTR/ERVK:+_34074496	0.35
novel_pir3114	42	piRNA	NC_005104.4:LTR/ERVK:+_34074496	1.22
novel_pir3118	10	piRNA	NC_005104.4:LTR/ERVK:+_34074496	0.29
novel_pir3119	23	piRNA	NC_005104.4:LTR/ERVK:+_34074496	0.67
novel_pir3123	12	piRNA	NC_005104.4:LTR/ERVK:+_136054059	0.35
novel_pir3125	14	piRNA	NC_005104.4:LTR/ERVL-MaLR:-_170919514	0.41
novel_pir3136	34	piRNA	NC_005104.4:LTR/ERVL-MaLR:-_170919514	0.99
novel_pir3139	21	piRNA	NC_005104.4:LTR/ERVL-MaLR:-_170919514	0.61
novel_pir3140	23	piRNA	NC_005104.4:LTR/ERVL-MaLR:-_170919514	0.67
novel_pir3157	44	piRNA	NC_005104.4:DNA/hAT-Charlie:+_9955479	1.28
novel_pir3162	59	piRNA	NC_005104.4:LTR/ERVL:-_47726516	1.71
novel_pir3170	13	piRNA	NC_005104.4:LINE/L1:+_166711402	0.38
novel_pir3175	15	piRNA	NC_005104.4:LTR/ERVK:-_159924409	0.44
novel_pir3178	47	piRNA	NC_005104.4:LINE/L1:-_89889164	1.36
novel_pir3179	78	piRNA	NC_005104.4:LINE/L1:-_89889164	2.26
novel_pir3181	23	piRNA	NC_005104.4:LINE/L1:-_89889164	0.67
novel_pir3183	57	piRNA	NC_005104.4:LINE/L1:-_89889164	1.65
novel_pir3187	10	piRNA	NC_005104.4:LTR/ERVL-MaLR:-_170087289	0.29
novel_pir3206	16	piRNA	NC_005105.4:LTR/ERVL-MaLR:+_44334350	0.46
novel_pir3207	23	piRNA	NC_005105.4:LTR/ERVL-MaLR:+_44334350	0.67
novel_pir3208	22	piRNA	NC_005105.4:LTR/ERVL-MaLR:+_44334350	0.64
novel_pir3209	28	piRNA	NC_005105.4:LTR/ERVL-MaLR:+_44334350	0.81
novel_pir3210	23	piRNA	NC_005105.4:LTR/ERVL-MaLR:+_44334350	0.67
novel_pir3238	49	piRNA	NC_005105.4:LTR/ERVL-MaLR:-_117627110	1.42
novel_pir3244	12	piRNA	NC_005105.4:LTR/ERVL-MaLR:-_89633193	0.35
novel_pir3248	11	piRNA	NC_005105.4:LTR/ERVL:-_72781079	0.32
novel_pir3259	12	piRNA	NC_005106.4:LTR/ERVK:-_76963332	0.35
novel_pir3262	17	piRNA	NC_005106.4:LTR/ERVL-MaLR:-_70657898	0.49
novel_pir3278	27	piRNA	NC_005106.4:LINE/L2:-_125860984	0.78
novel_pir3290	11	piRNA	NC_005106.4:LTR/ERVL-MaLR:+_58792707	0.32
novel_pir3297	21	piRNA	NC_005106.4:LINE/L2:+_144912095	0.61
novel_pir3299	14	piRNA	NC_005106.4:LTR/ERVL:+_15239594	0.41
novel_pir3300	36	piRNA	NC_005106.4:LTR/ERV1:-_75574964	1.04
novel_pir3308	13	piRNA	NC_005106.4:LTR/ERVK:-_20720010	0.38
novel_pir3339	17	piRNA	NC_005107.4:LINE/L1:+_78073280	0.49
novel_pir3340	17	piRNA	NC_005107.4:LINE/L1:+_78073280	0.49
novel_pir3352	94	piRNA	NC_005107.4:LTR/ERV1:+_93407578	2.73
novel_pir3355	14	piRNA	NC_005107.4:LTR/ERVK:+_50599370	0.41
novel_pir3369	457	piRNA	NC_005108.4:LTR/ERVL-MaLR:+_112905938	13.26
novel_pir3370	636	piRNA	NC_005108.4:LTR/ERVL-MaLR:+_112905938	18.45
novel_pir3372	461	piRNA	NC_005108.4:LTR/ERVL-MaLR:+_112905938	13.38
novel_pir3373	1540	piRNA	NC_005108.4:LTR/ERVL-MaLR:+_112905938	44.68
novel_pir3374	312	piRNA	NC_005108.4:LTR/ERVL-MaLR:+_112905938	9.05
novel_pir3376	159	piRNA	NC_005108.4:LTR/ERVL-MaLR:+_112905938	4.61
novel_pir3378	30	piRNA	NC_005108.4:LTR/ERVL-MaLR:+_112905938	0.87
novel_pir3379	551	piRNA	NC_005108.4:LTR/ERVL-MaLR:+_112905938	15.99
novel_pir3381	204	piRNA	NC_005108.4:LTR/ERVL-MaLR:+_112905938	5.92
novel_pir3382	194	piRNA	NC_005108.4:LTR/ERVL-MaLR:+_112905938	5.63
novel_pir3384	24	piRNA	NC_005108.4:LTR/ERVL-MaLR:+_112905938	0.70
novel_pir3385	169	piRNA	NC_005108.4:LTR/ERVL-MaLR:+_112905938	4.90
novel_pir3387	509	piRNA	NC_005108.4:LTR/ERVL-MaLR:+_112905938	14.77
novel_pir3389	291	piRNA	NC_005108.4:LTR/ERVL-MaLR:+_112905938	8.44
novel_pir3390	302	piRNA	NC_005108.4:LTR/ERVL-MaLR:+_112905938	8.76
novel_pir3392	15	piRNA	NC_005108.4:LTR/ERVL-MaLR:+_112905938	0.44
novel_pir3393	74	piRNA	NC_005108.4:LTR/ERVL-MaLR:+_112905938	2.15
novel_pir3394	25	piRNA	NC_005108.4:LTR/ERVL-MaLR:+_112905938	0.73
novel_pir3396	43	piRNA	NC_005108.4:LTR/ERVL-MaLR:+_112905938	1.25
novel_pir3397	31	piRNA	NC_005108.4:LTR/ERVL-MaLR:+_112905938	0.90
novel_pir3400	108	piRNA	NC_005108.4:LTR/ERVL-MaLR:+_112905938	3.13
novel_pir3401	18	piRNA	NC_005108.4:LTR/ERVL-MaLR:+_112905938	0.52
novel_pir3402	35	piRNA	NC_005108.4:LTR/ERVL-MaLR:+_112905938	1.02
novel_pir3403	15	piRNA	NC_005108.4:LTR/ERVL-MaLR:+_112905938	0.44
novel_pir3404	18	piRNA	NC_005108.4:LTR/ERVL-MaLR:+_112905938	0.52
novel_pir3405	39	piRNA	NC_005108.4:LTR/ERVL-MaLR:+_112905938	1.13
novel_pir3406	51	piRNA	NC_005108.4:LTR/ERVL-MaLR:+_112905938	1.48
novel_pir3407	34	piRNA	NC_005108.4:LTR/ERVL-MaLR:+_112905938	0.99
novel_pir3409	59	piRNA	NC_005108.4:LTR/ERVL-MaLR:+_112905938	1.71
novel_pir3410	16	piRNA	NC_005108.4:LTR/ERVL-MaLR:+_112905938	0.46
novel_pir3411	92	piRNA	NC_005108.4:LTR/ERVL-MaLR:+_112905938	2.67
novel_pir3412	19	piRNA	NC_005108.4:LTR/ERVL-MaLR:+_112905938	0.55
novel_pir3414	20	piRNA	NC_005108.4:LTR/ERVL-MaLR:+_112905938	0.58
novel_pir3429	12	piRNA	NC_005108.4:LTR/ERVL-MaLR:+_112905938	0.35
novel_pir3430	29	piRNA	NC_005108.4:LTR/ERVL-MaLR:+_112905938	0.84
novel_pir3431	18	piRNA	NC_005108.4:LTR/ERVL-MaLR:+_112905938	0.52
novel_pir3436	10	piRNA	NC_005108.4:LTR/ERVL-MaLR:+_112905938	0.29
novel_pir3453	10	piRNA	NC_005108.4:LTR/ERVL-MaLR:+_112905938	0.29
novel_pir3456	12	piRNA	NC_005108.4:LTR/ERVL-MaLR:+_112905938	0.35
novel_pir3460	32	piRNA	NC_005108.4:LTR/ERVL-MaLR:+_112905938	0.93
novel_pir3461	43	piRNA	NC_005108.4:LTR/ERVL-MaLR:+_112905938	1.25
novel_pir3463	15	piRNA	NC_005108.4:LTR/ERVL-MaLR:+_112905938	0.44
novel_pir3464	66	piRNA	NC_005108.4:LTR/ERVL-MaLR:+_112905938	1.92
novel_pir3466	14	piRNA	NC_005108.4:LTR/ERVL-MaLR:+_112905938	0.41
novel_pir3468	10	piRNA	NC_005108.4:LTR/ERVL-MaLR:+_112905938	0.29
novel_pir3474	44	piRNA	NC_005108.4:LTR/ERVL-MaLR:+_112905938	1.28
novel_pir3475	93	piRNA	NC_005108.4:LTR/ERVL-MaLR:+_112905938	2.70
novel_pir3478	41	piRNA	NC_005108.4:LTR/ERVL-MaLR:+_112905938	1.19
novel_pir3479	28	piRNA	NC_005108.4:LTR/ERVL-MaLR:+_112905938	0.81
novel_pir3480	11	piRNA	NC_005108.4:LTR/ERVL-MaLR:+_112905938	0.32
novel_pir3481	44	piRNA	NC_005108.4:LTR/ERVL-MaLR:+_112905938	1.28
novel_pir3482	59	piRNA	NC_005108.4:LTR/ERVL-MaLR:+_112905938	1.71
novel_pir3485	10	piRNA	NC_005108.4:LTR/ERVL-MaLR:+_112905938	0.29
novel_pir3486	13	piRNA	NC_005108.4:LTR/ERVL-MaLR:+_112905938	0.38
novel_pir3497	64	piRNA	NC_005108.4:LTR/ERVL-MaLR:+_112905938	1.86
novel_pir3498	65	piRNA	NC_005108.4:LTR/ERVL-MaLR:+_112905938	1.89
novel_pir3499	45	piRNA	NC_005108.4:LTR/ERVL-MaLR:+_112905938	1.31
novel_pir3500	25	piRNA	NC_005108.4:LTR/ERVL-MaLR:+_112905938	0.73
novel_pir3501	35	piRNA	NC_005108.4:LTR/ERVL-MaLR:+_112905938	1.02
novel_pir3502	15	piRNA	NC_005108.4:LTR/ERVL-MaLR:+_112905938	0.44
novel_pir3506	19	piRNA	NC_005108.4:LTR/ERVL-MaLR:+_112905938	0.55
novel_pir3509	20	piRNA	NC_005108.4:LTR/ERVL-MaLR:+_112905938	0.58
novel_pir3510	11	piRNA	NC_005108.4:LTR/ERVL-MaLR:+_112905938	0.32
novel_pir3511	21	piRNA	NC_005108.4:LTR/ERVL-MaLR:+_112905938	0.61
novel_pir3512	23	piRNA	NC_005108.4:LTR/ERVL-MaLR:+_112905938	0.67
novel_pir3514	22	piRNA	NC_005108.4:LTR/ERVL-MaLR:+_112905938	0.64
novel_pir3517	16	piRNA	NC_005108.4:LTR/ERVL-MaLR:+_112905938	0.46
novel_pir3518	83	piRNA	NC_005108.4:LTR/ERVL-MaLR:+_112905938	2.41
novel_pir3519	36	piRNA	NC_005108.4:LTR/ERVL-MaLR:+_112905938	1.04
novel_pir3520	48	piRNA	NC_005108.4:LTR/ERVL-MaLR:+_112905938	1.39
novel_pir3522	11	piRNA	NC_005108.4:LTR/ERVL-MaLR:+_112905938	0.32
novel_pir3527	16	piRNA	NC_005108.4:LTR/ERVL-MaLR:+_112905938	0.46
novel_pir3531	11	piRNA	NC_005108.4:LTR/ERVL-MaLR:+_112905938	0.32
novel_pir3532	16	piRNA	NC_005108.4:LTR/ERVL-MaLR:+_112905938	0.46
novel_pir3535	29	piRNA	NC_005108.4:LTR/ERVL-MaLR:+_112905938	0.84
novel_pir3540	20	piRNA	NC_005108.4:LTR/ERVL-MaLR:+_112905938	0.58
novel_pir3545	13	piRNA	NC_005108.4:LTR/ERVL-MaLR:+_112905938	0.38
novel_pir3548	29	piRNA	NC_005108.4:LTR/ERVL-MaLR:+_112905938	0.84
novel_pir3561	10	piRNA	NC_005108.4:LTR/ERVL-MaLR:+_112905938	0.29
novel_pir3562	79	piRNA	NC_005108.4:LTR/ERVL-MaLR:+_112905938	2.29
novel_pir3564	42	piRNA	NC_005108.4:LTR/ERVL-MaLR:+_112905938	1.22
novel_pir3565	39	piRNA	NC_005108.4:LTR/ERVL-MaLR:+_112905938	1.13
novel_pir3566	12	piRNA	NC_005108.4:LTR/ERVL-MaLR:+_112905938	0.35
novel_pir3567	20	piRNA	NC_005108.4:LTR/ERVL-MaLR:+_112905938	0.58
novel_pir3569	61	piRNA	NC_005108.4:LTR/ERVL-MaLR:+_112905938	1.77
novel_pir3570	12	piRNA	NC_005108.4:LTR/ERVL-MaLR:+_112905938	0.35
novel_pir3571	11	piRNA	NC_005108.4:LTR/ERVL-MaLR:+_112905938	0.32
novel_pir3575	16	piRNA	NC_005108.4:LTR/ERVL-MaLR:+_112905938	0.46
novel_pir3577	22	piRNA	NC_005108.4:LTR/ERVL-MaLR:+_112905938	0.64
novel_pir3578	39	piRNA	NC_005108.4:LTR/ERVL-MaLR:+_112905938	1.13
novel_pir3579	40	piRNA	NC_005108.4:LTR/ERVL-MaLR:+_112905938	1.16
novel_pir3581	51	piRNA	NC_005108.4:LTR/ERVL-MaLR:+_112905938	1.48
novel_pir3610	57	piRNA	NC_005108.4:LTR/ERVL:+_9728521	1.65
novel_pir3611	12	piRNA	NC_005108.4:LTR/ERVL:+_9728521	0.35
novel_pir3612	55	piRNA	NC_005108.4:LTR/ERVL:+_9728521	1.60
novel_pir3631	486	piRNA	NC_005108.4:LINE/L1:+_77733556	14.10
novel_pir3639	18	piRNA	NC_005108.4:LTR/ERV1:-_1650267	0.52
novel_pir3641	98	piRNA	NC_005108.4:LTR/ERV1:-_1650267	2.84
novel_pir3645	20	piRNA	NC_005108.4:LTR/ERVK:+_46839447	0.58
novel_pir3646	11	piRNA	NC_005108.4:LTR/ERVK:+_46839447	0.32
novel_pir3648	18	piRNA	NC_005108.4:LTR/ERVK:+_46839447	0.52
novel_pir3649	38	piRNA	NC_005108.4:LTR/ERVK:+_46839447	1.10
novel_pir3650	72	piRNA	NC_005108.4:LTR/ERVK:+_46839447	2.09
novel_pir3651	36	piRNA	NC_005108.4:LTR/ERVK:+_46839447	1.04
novel_pir3654	17	piRNA	NC_005108.4:LTR/ERVK:+_46839447	0.49
novel_pir3655	10	piRNA	NC_005108.4:LTR/ERVK:+_46839447	0.29
novel_pir3656	23	piRNA	NC_005108.4:LTR/ERVK:+_46839447	0.67
novel_pir3668	20	piRNA	NC_005109.4:LTR/ERV1:+_44815163	0.58
novel_pir3669	16	piRNA	NC_005109.4:LTR/ERV1:+_44815163	0.46
novel_pir3674	10	piRNA	NC_005109.4:LTR/ERV1:+_44815163	0.29
novel_pir3684	23	piRNA	NC_005109.4:DNA/TcMar-Mariner:+_35571755	0.67
novel_pir3687	11	piRNA	NC_005109.4:DNA/TcMar-Mariner:+_35571755	0.32
novel_pir3723	19	piRNA	NC_005110.4:LTR/ERVL-MaLR:+_11317383	0.55
novel_pir3730	26	piRNA	NC_005111.4:LTR/ERVL-MaLR:+_16275420	0.75
novel_pir3731	87	piRNA	NC_005111.4:LTR/ERVL-MaLR:+_16275420	2.52
novel_pir3732	67	piRNA	NC_005111.4:LTR/ERVL-MaLR:+_16275420	1.94
novel_pir3733	25	piRNA	NC_005111.4:LTR/ERVL-MaLR:+_16275420	0.73
novel_pir3735	39	piRNA	NC_005111.4:LTR/ERVL-MaLR:+_16275420	1.13
novel_pir3736	41	piRNA	NC_005111.4:LTR/ERVL-MaLR:+_16275420	1.19
novel_pir3737	19	piRNA	NC_005111.4:LTR/ERVL-MaLR:+_16275420	0.55
novel_pir3738	149	piRNA	NC_005111.4:LTR/ERVL-MaLR:+_16275420	4.32
novel_pir3741	44	piRNA	NC_005111.4:LTR/ERVL-MaLR:+_16275420	1.28
novel_pir3742	14	piRNA	NC_005111.4:LTR/ERVL-MaLR:+_16275420	0.41
novel_pir3743	15	piRNA	NC_005111.4:LTR/ERVL-MaLR:+_16275420	0.44
novel_pir3748	16	piRNA	NC_005111.4:LTR/ERVL-MaLR:+_16275420	0.46
novel_pir3750	17	piRNA	NC_005111.4:LTR/ERVL-MaLR:+_16275420	0.49
novel_pir3754	13	piRNA	NC_005111.4:LTR/ERVL-MaLR:+_16275420	0.38
novel_pir3755	10	piRNA	NC_005111.4:LTR/ERVL-MaLR:+_16275420	0.29
novel_pir3760	10	piRNA	NC_005111.4:LTR/ERVL-MaLR:+_16275420	0.29
novel_pir3764	15	piRNA	NC_005111.4:LINE/L2:+_7681256	0.44
novel_pir3767	15	piRNA	NC_005111.4:LTR/ERV1:+_46595502	0.44
novel_pir3794	14	piRNA	NC_005112.4:LTR/ERVL-MaLR:+_111301018	0.41
novel_pir3795	1106	piRNA	NC_005112.4:LTR/ERVL-MaLR:+_111301018	32.09
novel_pir3796	121	piRNA	NC_005112.4:LTR/ERVL-MaLR:+_111301018	3.51
novel_pir3797	30	piRNA	NC_005112.4:LTR/ERVL-MaLR:+_111301018	0.87
novel_pir3799	11	piRNA	NC_005112.4:LTR/ERVL-MaLR:+_111301018	0.32
novel_pir3801	56	piRNA	NC_005112.4:LTR/ERVL-MaLR:+_111301018	1.62
novel_pir3802	53	piRNA	NC_005112.4:LTR/ERVL-MaLR:+_111301018	1.54
novel_pir3803	45	piRNA	NC_005112.4:LTR/ERVL-MaLR:+_111301018	1.31
novel_pir3805	15	piRNA	NC_005112.4:LTR/ERVL-MaLR:+_111301018	0.44
novel_pir3808	11	piRNA	NC_005112.4:LTR/ERVL-MaLR:+_111301018	0.32
novel_pir3809	12	piRNA	NC_005112.4:LTR/ERVL-MaLR:+_111301018	0.35
novel_pir3811	45	piRNA	NC_005112.4:LTR/ERVL-MaLR:+_111301018	1.31
novel_pir3813	21	piRNA	NC_005112.4:LTR/ERVL-MaLR:+_111301018	0.61
novel_pir3814	19	piRNA	NC_005112.4:LTR/ERVL-MaLR:+_111301018	0.55
novel_pir3816	86	piRNA	NC_005112.4:LTR/ERVL-MaLR:+_111301018	2.50
novel_pir3817	615	piRNA	NC_005112.4:LTR/ERVL-MaLR:+_111301018	17.84
novel_pir3818	418	piRNA	NC_005112.4:LTR/ERVL-MaLR:+_111301018	12.13
novel_pir3820	80	piRNA	NC_005112.4:LTR/ERVL-MaLR:+_111301018	2.32
novel_pir3821	14	piRNA	NC_005112.4:LTR/ERVL-MaLR:+_111301018	0.41
novel_pir3822	49	piRNA	NC_005112.4:LTR/ERVL-MaLR:+_111301018	1.42
novel_pir3823	32	piRNA	NC_005112.4:LTR/ERVL-MaLR:+_111301018	0.93
novel_pir3827	231	piRNA	NC_005112.4:LTR/ERVL-MaLR:+_111301018	6.70
novel_pir3828	20	piRNA	NC_005112.4:LTR/ERVL-MaLR:+_111301018	0.58
novel_pir3829	830	piRNA	NC_005112.4:LTR/ERVL-MaLR:+_111301018	24.08
novel_pir3830	624	piRNA	NC_005112.4:LTR/ERVL-MaLR:+_111301018	18.11
novel_pir3831	584	piRNA	NC_005112.4:LTR/ERVL-MaLR:+_111301018	16.95
novel_pir3832	20	piRNA	NC_005112.4:LTR/ERVL-MaLR:+_111301018	0.58
novel_pir3833	87	piRNA	NC_005112.4:LTR/ERVL-MaLR:+_111301018	2.52
novel_pir3834	177	piRNA	NC_005112.4:LTR/ERVL-MaLR:+_111301018	5.14
novel_pir3835	132	piRNA	NC_005112.4:LTR/ERVL-MaLR:+_111301018	3.83
novel_pir3837	16	piRNA	NC_005112.4:LTR/ERVL-MaLR:+_111301018	0.46
novel_pir3840	49	piRNA	NC_005112.4:LTR/ERVL-MaLR:+_111301018	1.42
novel_pir3841	18	piRNA	NC_005112.4:LTR/ERVL-MaLR:+_111301018	0.52
novel_pir3842	44	piRNA	NC_005112.4:LTR/ERVL-MaLR:+_111301018	1.28
novel_pir3844	42	piRNA	NC_005112.4:LTR/ERVL-MaLR:+_111301018	1.22
novel_pir3845	23	piRNA	NC_005112.4:LTR/ERVL-MaLR:+_111301018	0.67
novel_pir3846	185	piRNA	NC_005112.4:LTR/ERVL-MaLR:+_111301018	5.37
novel_pir3847	195	piRNA	NC_005112.4:LTR/ERVL-MaLR:+_111301018	5.66
novel_pir3848	132	piRNA	NC_005112.4:LTR/ERVL-MaLR:+_111301018	3.83
novel_pir3849	163	piRNA	NC_005112.4:LTR/ERVL-MaLR:+_111301018	4.73
novel_pir3850	72	piRNA	NC_005112.4:LTR/ERVL-MaLR:+_111301018	2.09
novel_pir3851	425	piRNA	NC_005112.4:LTR/ERVL-MaLR:+_111301018	12.33
novel_pir3853	473	piRNA	NC_005112.4:LTR/ERVL-MaLR:+_111301018	13.72
novel_pir3854	700	piRNA	NC_005112.4:LTR/ERVL-MaLR:+_111301018	20.31
novel_pir3855	11	piRNA	NC_005112.4:LTR/ERVL-MaLR:+_111301018	0.32
novel_pir3856	12	piRNA	NC_005112.4:LTR/ERVL-MaLR:+_111301018	0.35
novel_pir3857	115	piRNA	NC_005112.4:LTR/ERVL-MaLR:+_111301018	3.34
novel_pir3859	12	piRNA	NC_005112.4:LTR/ERVL-MaLR:+_111301018	0.35
novel_pir3860	244	piRNA	NC_005112.4:LTR/ERVL-MaLR:+_111301018	7.08
novel_pir3861	169	piRNA	NC_005112.4:LTR/ERVL-MaLR:+_111301018	4.90
novel_pir3862	227	piRNA	NC_005112.4:LTR/ERVL-MaLR:+_111301018	6.59
novel_pir3863	534	piRNA	NC_005112.4:LTR/ERVL-MaLR:+_111301018	15.49
novel_pir3864	53	piRNA	NC_005112.4:LTR/ERVL-MaLR:+_111301018	1.54
novel_pir3865	35	piRNA	NC_005112.4:LTR/ERVL-MaLR:+_111301018	1.02
novel_pir3866	72	piRNA	NC_005112.4:LTR/ERVL-MaLR:+_111301018	2.09
novel_pir3867	128	piRNA	NC_005112.4:LTR/ERVL-MaLR:+_111301018	3.71
novel_pir3868	97	piRNA	NC_005112.4:LTR/ERVL-MaLR:+_111301018	2.81
novel_pir3869	13	piRNA	NC_005112.4:LTR/ERVL-MaLR:+_111301018	0.38
novel_pir3870	46	piRNA	NC_005112.4:LTR/ERVL-MaLR:+_111301018	1.33
novel_pir3871	102	piRNA	NC_005112.4:LTR/ERVL-MaLR:+_111301018	2.96
novel_pir3872	29	piRNA	NC_005112.4:LTR/ERVL-MaLR:+_111301018	0.84
novel_pir3873	92	piRNA	NC_005112.4:LTR/ERVL-MaLR:+_111301018	2.67
novel_pir3875	132	piRNA	NC_005112.4:LTR/ERVL-MaLR:+_111301018	3.83
novel_pir3876	10	piRNA	NC_005112.4:LTR/ERVL-MaLR:+_111301018	0.29
novel_pir3877	51	piRNA	NC_005112.4:LTR/ERVL-MaLR:+_111301018	1.48
novel_pir3905	29	piRNA	NC_005112.4:LTR/ERVK:-_99599144	0.84
novel_pir3906	35	piRNA	NC_005112.4:LTR/ERVK:-_99599144	1.02
novel_pir3923	20	piRNA	NC_005112.4:LTR/ERVK:-_99599144	0.58
novel_pir3924	20	piRNA	NC_005112.4:LTR/ERVK:-_99599144	0.58
novel_pir3928	11	piRNA	NC_005112.4:LTR/ERVK:-_99599144	0.32
novel_pir3935	10	piRNA	NC_005112.4:LINE/L1:+_77387602	0.29
novel_pir4013	13	piRNA	NC_005115.4:LTR/ERVL-MaLR:+_25307423	0.38
novel_pir4015	20	piRNA	NC_005115.4:LTR/ERVL:+_90509351	0.58
novel_pir4017	10	piRNA	NC_005115.4:LTR/ERVL:+_90509351	0.29
novel_pir4036	10	piRNA	NC_005115.4:LTR/ERVL-MaLR:+_16219043	0.29
novel_pir4054	18	piRNA	NC_005116.4:LTR/ERVK:-_71809087	0.52
novel_pir4057	376	piRNA	NC_005116.4:LTR/ERVK:-_72069793	10.91
novel_pir4059	16	piRNA	NC_005116.4:LTR/ERVK:-_71802577	0.46
novel_pir4068	52	piRNA	NC_005116.4:LTR/ERVK:-_71782173	1.51
novel_pir4076	15	piRNA	NC_005116.4:LTR/ERVK:-_44619472	0.44
novel_pir4078	47	piRNA	NC_005116.4:LTR/ERVK:-_44619472	1.36
novel_pir4128	41	piRNA	NC_005117.4:LTR/ERVK:+_9671314	1.19
novel_pir4129	22	piRNA	NC_005117.4:LTR/ERVK:+_9671314	0.64
novel_pir4137	121	piRNA	NC_005117.4:LTR/ERVK:-_62870685	3.51
novel_pir4140	27	piRNA	NC_005117.4:LTR/ERVK:-_62870685	0.78
novel_pir4154	31	piRNA	NC_005117.4:LTR/ERVK:-_62870685	0.90
novel_pir4155	27	piRNA	NC_005117.4:LTR/ERVK:-_62870685	0.78
novel_pir4158	12	piRNA	NC_005117.4:LINE/L1:+_45262199	0.35
novel_pir4160	501	piRNA	NC_005117.4:LTR/ERVK:-_61568805	14.54
novel_pir4161	56	piRNA	NC_005117.4:LTR/ERV1:-_51196046	1.62
novel_pir4180	20	piRNA	NC_005118.4:LINE/L1:+_10479244	0.58
novel_pir4196	27	piRNA	NC_005119.4:LTR/ERVK:-_22703921	0.78
novel_pir4209	12	piRNA	NC_005119.4:LTR/ERVK:+_9640458	0.35
novel_pir4211	10	piRNA	NC_005119.4:LTR/ERVL-MaLR:-_14090839	0.29
novel_pir4224	95	piRNA	NC_005119.4:LTR/ERVK:-_10281670	2.76
novel_pir4226	47	piRNA	NC_005119.4:LTR/ERVK:-_10281670	1.36
novel_pir4227	13	piRNA	NC_005119.4:LTR/ERVK:-_10281670	0.38
novel_pir4228	16	piRNA	NC_005119.4:LTR/ERVK:-_10281670	0.46
novel_pir4250	12	piRNA	NC_005120.4:DNA:+_118190236	0.35
novel_pir4251	24	piRNA	NC_005120.4:LTR/ERVL-MaLR:+_110129005	0.70
novel_pir4260	109	piRNA	NC_005120.4:LTR/ERVK:+_9504645	3.16
novel_pir4262	23	piRNA	NC_005120.4:LINE/L2:+_76334212	0.67
novel_pir4263	1462	piRNA	NC_005120.4:LINE/L2:+_76334212	42.42
novel_pir4265	11	piRNA	NC_005120.4:LINE/L2:+_76334212	0.32
novel_pir4282	24	piRNA	NC_005120.4:LTR/ERVL-MaLR:+_12394659	0.70
novel_pir4291	29	piRNA	NC_005120.4:LTR/ERVL-MaLR:+_12394659	0.84
novel_pir4295	154	piRNA	NC_005120.4:LTR/ERVL-MaLR:+_12394659	4.47
novel_pir4299	52	piRNA	NC_005120.4:LTR/ERVL-MaLR:+_12394659	1.51
novel_pir4300	146	piRNA	NC_005120.4:LTR/ERVL-MaLR:+_12394659	4.24
novel_pir4304	23	piRNA	NC_005120.4:LTR/ERVL-MaLR:+_12394659	0.67
novel_pir4306	26	piRNA	NC_005120.4:DNA/hAT-Tip100:-_114002530	0.75
novel_pir4318	595	piRNA	NC_005120.4:LTR/ERVL-MaLR:-_33536085	17.26
novel_pir4319	13	piRNA	NC_005120.4:LINE/L2:+_74443475	0.38
novel_pir4320	136	piRNA	NC_005120.4:LINE/L2:+_74443475	3.95
novel_pir4326	27	piRNA	NC_005120.4:LINE/L2:-_74443530	0.78
novel_pir4327	10	piRNA	NC_005120.4:LINE/L2:-_74443530	0.29
novel_pir4333	30	piRNA	NC_005120.4:LTR/ERV1:-_131025640	0.87
novel_pir4339	34	piRNA	NC_005120.4:LTR/ERVK:-_21316438	0.99
novel_pir4340	153	piRNA	NC_005120.4:LTR/ERVK:-_21316438	4.44
novel_pir4341	2307	piRNA	NC_005120.4:LTR/ERVK:-_21316438	66.94
novel_pir4342	5405	piRNA	NC_005120.4:LTR/ERVK:-_21316438	156.83
novel_pir4344	500	piRNA	NC_005120.4:LTR/ERVK:-_21316438	14.51
novel_pir4346	285	piRNA	NC_005120.4:LTR/ERVK:-_21316438	8.27
novel_pir4359	12	piRNA	NC_005120.4:LINE/L1:-_66517213	0.35
novel_pir4360	36	piRNA	NC_005120.4:LINE/L1:-_66517213	1.04
novel_pir4361	708	piRNA	NC_005120.4:LINE/L1:-_66517213	20.54
rno-miR-143-3p	83985	mature	mir-143	2436.91
rno-miR-93-3p	27	mature	mir-17	0.78
rno-miR-344b-3p	194	mature	mir-344	5.63
rno-miR-411-5p	414165	mature	mir-379	12017.43
rno-miR-299b-5p	27	mature	mir-299	0.78
rno-miR-200a-3p	100	mature	mir-8	2.90
rno-miR-421-3p	46	mature	mir-95	1.33
rno-miR-423-3p	14357	mature	mir-423	416.58
rno_piR_000690	22210	piRNA	rno_piR_000690	644.45
rno-miR-3576	5381	mature	mir-3578	156.14
rno_piR_012738	45863	piRNA	rno_piR_012738	1330.76
rno_piR_027873	4	piRNA	rno_piR_027873	0.12
rno-miR-541-3p	13	mature	mir-541	0.38
rno_piR_033234	1	piRNA	rno_piR_033234	0.03
rno-miR-210-5p	10	mature	mir-210	0.29
rno-miR-495	1802	mature	mir-329	52.29
rno-miR-743b-5p	1	mature	mir-743	0.03
rno-miR-344b-5p	177	mature	mir-344	5.14
rno-miR-425-3p	271	mature	mir-425	7.86
rno-miR-6215	358	mature	undef	10.39
rno_piR_031279	5	piRNA	rno_piR_031279	0.15
rno-miR-324-3p	1575	mature	mir-324	45.70
rno-miR-3553	134	mature	undef	3.89
rno_piR_001199	347	piRNA	rno_piR_001199	10.07
rno-miR-376c-5p	30243	mature	mir-368	877.53
rno_piR_000618	4	piRNA	rno_piR_000618	0.12
rno-miR-376a-5p	37	mature	mir-368	1.07
rno_piR_032799	155	piRNA	rno_piR_032799	4.50
rno_piR_000030	188	piRNA	rno_piR_000030	5.46
rno-miR-345-3p	181	mature	mir-345	5.25
rno-let-7f-1-3p	2148	mature	let-7	62.33
rno-miR-3065-3p	1	mature	mir-3065	0.03
rno_piR_028108	1	piRNA	rno_piR_028108	0.03
rno-miR-489-3p	1	mature	mir-489	0.03
rno_piR_035301	1	piRNA	rno_piR_035301	0.03
rno_piR_027598	1	piRNA	rno_piR_027598	0.03
rno_piR_005604	188	piRNA	rno_piR_005604	5.46
rno-miR-23b-5p	508	mature	mir-23	14.74
rno_piR_022313	1758	piRNA	rno_piR_022313	51.01
rno-miR-363-3p	6	mature	mir-363	0.17
rno_piR_033127	3	piRNA	rno_piR_033127	0.09
rno-miR-138-5p	175666	mature	mir-138	5097.13
rno-miR-148a-3p	844	mature	mir-148	24.49
rno-miR-9a-3p	102128	mature	mir-9	2963.35
rno_piR_026374	6	piRNA	rno_piR_026374	0.17
rno-miR-25-3p	1044	mature	mir-25	30.29
rno-miR-667-5p	10	mature	mir-667	0.29
rno-miR-409a-5p	131	mature	mir-154	3.80
rno_piR_000267	1	piRNA	rno_piR_000267	0.03
rno-miR-375-3p	1404	mature	mir-375	40.74
rno-miR-140-5p	6223	mature	mir-140	180.57
rno-miR-27a-5p	108	mature	mir-27	3.13
rno-miR-2985	6	mature	mir-2985	0.17
rno-miR-9a-5p	3275794	mature	mir-9	95050.58
rno-miR-3543	200949	mature	mir-3543	5830.74
rno-miR-187-3p	2113	mature	mir-187	61.31
rno-let-7d-3p	55872	mature	let-7	1621.18
rno-miR-141-5p	5	mature	mir-8	0.15
rno-miR-338-3p	2740	mature	mir-338	79.50
rno-miR-215	1	mature	mir-192	0.03
rno-miR-871-3p	1	mature	mir-743	0.03
rno-miR-129-5p	30832	mature	mir-129	894.62
rno-miR-181d-3p	3	mature	mir-181	0.09
rno-miR-1224	2	hairpin	mir-1224	0.06
rno_piR_008315	7	piRNA	rno_piR_008315	0.20
rno-miR-488-3p	1216	mature	mir-488	35.28
rno-miR-652-3p	87012	mature	mir-652	2524.74
rno_piR_001200	47	piRNA	rno_piR_001200	1.36
rno-miR-741-3p	66	mature	mir-743	1.92
rno-miR-382-5p	18216	mature	mir-154	528.56
rno_piR_000999	4	piRNA	rno_piR_000999	0.12
rno_piR_005347	1	piRNA	rno_piR_005347	0.03
rno-miR-30e-5p	843	mature	mir-30	24.46
rno-miR-1843b-3p	2569	mature	mir-1843	74.54
rno-miR-3473	18	mature	undef	0.52
rno-miR-187-5p	5	mature	mir-187	0.15
rno-miR-485-5p	102032	mature	mir-485	2960.56
rno-miR-1193-5p	15	mature	mir-1193	0.44
rno-miR-29c-5p	3681	mature	mir-29	106.81
rno-miR-199a-5p	122	mature	mir-199	3.54
rno-miR-216a-5p	7	mature	mir-216	0.20
rno-miR-326-5p	2	mature	mir-326	0.06
rno-let-7a-2-3p	105	mature	let-7	3.05
rno-miR-1306-5p	402	mature	mir-1306	11.66
rno_piR_005608	35	piRNA	rno_piR_005608	1.02
rno-miR-106b-5p	114	mature	mir-17	3.31
rno-miR-463-5p	3	mature	mir-463	0.09
rno_piR_020049	8	piRNA	rno_piR_020049	0.23
rno-miR-540-3p	440	mature	mir-540	12.77
rno-miR-1839-5p	9923	mature	mir-1839	287.93
rno_piR_013244	11	piRNA	rno_piR_013244	0.32
rno-miR-26b-3p	34	mature	mir-26	0.99
rno-miR-181b-2-3p	1	mature	mir-181	0.03
rno-miR-188-3p	1	mature	mir-188	0.03
rno-miR-195-3p	89	mature	mir-15	2.58
rno_piR_008075	1	piRNA	rno_piR_008075	0.03
rno-miR-487b-5p	34	mature	mir-154	0.99
rno-miR-3084a-1-5p	187	mature	undef	5.43
rno-miR-322-5p	16631	mature	mir-322	482.57
rno-miR-345-5p	345	mature	mir-345	10.01
rno-miR-3068-3p	8	mature	mir-3068	0.23
rno-miR-6315	24	mature	undef	0.70
rno-miR-32-5p	469	mature	mir-32	13.61
rno-miR-3075	7	mature	mir-3075	0.20
rno-miR-3065-5p	56	mature	mir-3065	1.62
rno-let-7e-5p	301325	mature	let-7	8743.26
rno-miR-653-3p	3	mature	mir-653	0.09
rno-miR-496-3p	26083	mature	mir-154	756.83
rno-miR-186-5p	342	mature	mir-186	9.92
rno-miR-3592	794	mature	mir-3578	23.04
rno-miR-344g	1	mature	mir-344	0.03
rno-miR-543-5p	8850	mature	mir-329	256.79
rno_piR_014804	2	piRNA	rno_piR_014804	0.06
rno-miR-3085	178	mature	mir-3085	5.16
rno-miR-26b-5p	46079	mature	mir-26	1337.03
rno_piR_005879	3	piRNA	rno_piR_005879	0.09
rno-miR-146a-5p	9107	mature	mir-146	264.25
rno-miR-541-5p	11031	mature	mir-541	320.08
rno-miR-343	3	mature	mir-343	0.09
rno-miR-29a-5p	407	mature	mir-29	11.81
rno-miR-30c-2-3p	880	mature	mir-30	25.53
rno-miR-466c-5p	143	mature	mir-467	4.15
rno_piR_000119	1	piRNA	rno_piR_000119	0.03
rno-miR-509-3p	2	mature	mir-506	0.06
rno-miR-190b-5p	1950	mature	mir-190	56.58
rno-miR-328b-3p	10	mature	undef	0.29
rno_piR_001233	3	piRNA	rno_piR_001233	0.09
rno_piR_005597	12946	piRNA	rno_piR_005597	375.64
rno-miR-184	1008	mature	mir-184	29.25
rno-miR-3596b	945	mature	let-7	27.42
rno-miR-350	488	mature	mir-350	14.16
rno-miR-409a-3p	3475	mature	mir-154	100.83
rno-miR-351-5p	734	mature	mir-351	21.30
rno-miR-29a-3p	161209	mature	mir-29	4677.65
rno-miR-412-5p	4401	mature	mir-412	127.70
rno_piR_005639	1	piRNA	rno_piR_005639	0.03
rno-miR-547-5p	1	mature	mir-547	0.03
rno-miR-201-5p	30	mature	mir-743	0.87
rno-miR-376b-3p	1063	mature	mir-368	30.84
rno-miR-770-5p	10428	mature	mir-770	302.58
rno-miR-542-5p	2060	mature	mir-542	59.77
rno-miR-329-5p	124	mature	mir-329	3.60
rno-miR-190b-3p	3	mature	mir-190	0.09
rno-miR-381-3p	2	mature	mir-154	0.06
rno-miR-668	3559	mature	mir-668	103.27
rno-miR-130b-3p	11	mature	mir-130	0.32
rno-miR-1193-3p	1033	mature	mir-1193	29.97
rno-miR-384-5p	129195	mature	mir-384	3748.73
rno-let-7f-2-3p	853	mature	let-7	24.75
rno-miR-344i	43	mature	mir-344	1.25
rno-miR-128-1-5p	240	mature	mir-128	6.96
rno-miR-874-3p	640	mature	mir-874	18.57
rno-miR-125b-5p	58953	mature	mir-10	1710.58
rno-miR-139-3p	29936	mature	mir-139	868.62
rno_piR_000235	7	piRNA	rno_piR_000235	0.20
rno-miR-29b-5p	552	mature	mir-29	16.02
rno-miR-219a-1-3p	9	mature	mir-219	0.26
rno-miR-3596c	608909	mature	mir-3596	17668.13
rno-miR-23a-3p	75003	mature	mir-23	2176.29
rno-miR-485-3p	5463	mature	mir-485	158.51
rno-miR-377-3p	42	mature	mir-154	1.22
rno_piR_028510	416	piRNA	rno_piR_028510	12.07
rno-miR-6216	1	mature	undef	0.03
rno-miR-33-3p	44	mature	mir-33	1.28
rno-miR-203a-5p	12	mature	mir-203	0.35
rno-miR-337-3p	59	mature	mir-337	1.71
rno-miR-1188-3p	7	mature	mir-1188	0.20
rno-miR-218a-5p	134122	mature	mir-218	3891.69
rno-miR-138-2-3p	5317	mature	mir-138	154.28
rno-miR-140-3p	157	mature	mir-140	4.56
rno-miR-19b-3p	378	mature	mir-19	10.97
rno-miR-582-5p	4196	mature	mir-582	121.75
rno-miR-369-5p	135729	mature	mir-154	3938.32
rno-miR-99a-3p	251	mature	mir-10	7.28
rno-miR-410-3p	12475	mature	mir-154	361.98
rno-miR-183-5p	260	mature	mir-183	7.54
rno-miR-1306-3p	123	mature	mir-1306	3.57
rno-miR-329-3p	5148	mature	mir-329	149.37
rno-miR-98-3p	71	mature	let-7	2.06
rno-miR-873-5p	55	mature	mir-873	1.60
rno-miR-204-5p	225137	mature	mir-204	6532.58
rno-miR-151-5p	89039	mature	mir-28	2583.56
rno_piR_034961	9	piRNA	rno_piR_034961	0.26
rno-miR-296-5p	476	mature	mir-296	13.81
rno-miR-376c-3p	1433	mature	mir-368	41.58
rno-miR-325-3p	1637	mature	mir-325	47.50
rno-let-7g-3p	84	mature	let-7	2.44
rno-miR-218b	37560	mature	undef	1089.84
rno_piR_023447	27057	piRNA	rno_piR_023447	785.09
rno-miR-205	34	mature	mir-205	0.99
rno-miR-191b	154	mature	mir-191	4.47
rno-miR-339-3p	201	mature	mir-339	5.83
rno-miR-702-3p	2755	mature	mir-702	79.94
rno-miR-103-3p	6829	mature	mir-103	198.15
rno-miR-493-3p	522	mature	mir-493	15.15
rno-miR-148b-3p	533	mature	mir-148	15.47
rno-miR-145-5p	1149	mature	mir-145	33.34
rno-miR-298-5p	26	mature	mir-298	0.75
rno-miR-3120	15	mature	mir-214	0.44
rno-miR-154-5p	8392	mature	mir-154	243.50
rno-let-7c-1-3p	123	mature	let-7	3.57
rno-miR-500-3p	61	mature	mir-500	1.77
rno-miR-450b-3p	2499	mature	mir-450	72.51
rno-miR-499-3p	1	mature	mir-499	0.03
rno-miR-135b-5p	24566	mature	mir-135	712.81
rno-miR-378b	4	mature	undef	0.12
rno-miR-16-5p	41932	mature	mir-15	1216.70
rno-miR-760-5p	7	mature	mir-760	0.20
rno-miR-488-5p	1	mature	mir-488	0.03
rno_piR_035441	16	piRNA	rno_piR_035441	0.46
rno-miR-133b-3p	6	mature	mir-133	0.17
rno-miR-24-2-5p	2646	mature	mir-24	76.78
rno-miR-125a-5p	276244	mature	mir-10	8015.51
rno-miR-330-5p	14606	mature	mir-330	423.81
rno-miR-5132-5p	1	mature	mir-5132	0.03
rno-miR-489-5p	9	mature	mir-489	0.26
rno_piR_015914	167	piRNA	rno_piR_015914	4.85
rno-miR-344b-1-3p	3093	mature	mir-344	89.75
rno-miR-26a-3p	33	mature	mir-26	0.96
rno-miR-29b-3p	20719	mature	mir-29	601.18
rno-let-7a-1-3p,rno-let-7c-2-3p	6319	mature	let-7	183.35
rno_piR_005522	5	piRNA	rno_piR_005522	0.15
rno-miR-23a-5p	4	mature	mir-23	0.12
rno-miR-3596a	5890	mature	mir-3596	170.90
rno-miR-216a-3p	2	mature	mir-216	0.06
rno_piR_026378	1	piRNA	rno_piR_026378	0.03
rno-miR-874-5p	21	mature	mir-874	0.61
rno_piR_005901	72	piRNA	rno_piR_005901	2.09
rno-miR-155-5p	116	mature	mir-155	3.37
rno_piR_000116	2	piRNA	rno_piR_000116	0.06
rno-miR-201-3p	4	mature	mir-743	0.12
rno-miR-323-3p	41195	mature	mir-154	1195.32
rno-miR-328a-3p	181863	mature	mir-328	5276.94
rno_piR_008639	8	piRNA	rno_piR_008639	0.23
rno-miR-142-5p	113	mature	mir-142	3.28
rno-miR-434-3p	2930	mature	mir-434	85.02
rno-miR-148a-5p	2	mature	mir-148	0.06
rno-miR-203a-3p	239	mature	mir-203	6.93
rno-miR-3590-5p	1589	mature	undef	46.11
rno-miR-3580-3p	1	mature	undef	0.03
rno-miR-3559-5p	382	mature	undef	11.08
rno_piR_003775	1	piRNA	rno_piR_003775	0.03
rno-miR-143-5p	1	mature	mir-143	0.03
rno-miR-758-5p	11	mature	mir-379	0.32
rno-miR-150-5p	101739	mature	mir-150	2952.06
rno-miR-33-5p	6271	mature	mir-33	181.96
rno-miR-30a-5p	5568	mature	mir-30	161.56
rno-miR-325-5p	734	mature	mir-325	21.30
rno-miR-3587	156	mature	undef	4.53
rno-miR-107-3p	40	mature	mir-103	1.16
rno_piR_021965	3	piRNA	rno_piR_021965	0.09
rno-miR-547-3p	1	mature	mir-547	0.03
rno-miR-134-5p	947	mature	mir-134	27.48
rno-miR-124-3p	689836	mature	mir-124	20016.31
rno-miR-107-5p	95	mature	mir-103	2.76
rno-miR-449a-5p	578	mature	mir-449	16.77
rno-miR-186-3p	4	mature	mir-186	0.12
rno-miR-3572	30	mature	mir-3572	0.87
rno-miR-3562	11	mature	undef	0.32
rno-miR-30b-3p	343	mature	mir-30	9.95
rno-miR-22-3p	309467	mature	mir-22	8979.51
rno-miR-539-5p	24	mature	mir-154	0.70
rno-miR-346	8394	mature	mir-346	243.56
rno-miR-135b-3p	69	mature	mir-135	2.00
rno-miR-7b	47823	mature	mir-7	1387.63
rno-miR-103-1-5p	14	mature	mir-103	0.41
rno_piR_000685	5290	piRNA	rno_piR_000685	153.49
rno-miR-18a-3p	2	mature	mir-17	0.06
rno-miR-23b-3p	95718	mature	mir-23	2777.36
rno-miR-192-3p	21	mature	mir-192	0.61
rno-miR-344a-5p	5	mature	mir-344	0.15
rno-miR-370-3p	2641	mature	mir-370	76.63
rno-miR-455-3p	558	mature	mir-455	16.19
rno-miR-411-3p	14527	mature	mir-379	421.52
rno-miR-466b-5p	20	mature	mir-467	0.58
rno-miR-5132-3p	1	mature	mir-5132	0.03
rno-miR-101a-5p	2	mature	mir-101	0.06
rno-miR-503-5p	23	mature	mir-503	0.67
rno-miR-675-3p	3	mature	mir-675	0.09
rno_piR_012322	1	piRNA	rno_piR_012322	0.03
rno-miR-3589	177	mature	undef	5.14
rno_piR_008318	3	piRNA	rno_piR_008318	0.09
rno-miR-145-3p	153	mature	mir-145	4.44
rno-miR-99b-5p	241830	mature	mir-10	7016.95
rno-miR-153-3p	60792	mature	mir-153	1763.94
rno-miR-15a-5p	1372	mature	mir-15	39.81
rno-miR-146a-3p	15	mature	mir-146	0.44
rno_piR_000562	2	piRNA	rno_piR_000562	0.06
rno-miR-27b-5p	558	mature	mir-27	16.19
rno_piR_030373	57	piRNA	rno_piR_030373	1.65
rno-miR-200b-3p	31	mature	mir-8	0.90
rno-miR-341	51060	mature	mir-341	1481.56
rno_piR_000746	17	piRNA	rno_piR_000746	0.49
rno_piR_033824	26	piRNA	rno_piR_033824	0.75
rno-miR-150-3p	73	mature	mir-150	2.12
rno-miR-203b-3p	4	mature	mir-203	0.12
rno-miR-3102	150	mature	mir-3102	4.35
rno-miR-384-3p	85312	mature	mir-384	2475.42
rno-miR-3084a-3p	75	mature	undef	2.18
rno_piR_024382	1	piRNA	rno_piR_024382	0.03
rno-miR-532-3p	94	mature	mir-188	2.73
rno-miR-1843a-5p	4144	mature	mir-1843	120.24
rno_piR_034684	8	piRNA	rno_piR_034684	0.23
rno-miR-877	1048	mature	mir-877	30.41
rno-miR-34b-3p	1122	mature	mir-34	32.56
rno-miR-6331	9725	mature	undef	282.18
rno_piR_035901	12	piRNA	rno_piR_035901	0.35
rno-miR-3547	165	mature	mir-3547	4.79
rno-miR-181d-5p	12553	mature	mir-181	364.24
rno-miR-770-3p	240	mature	mir-770	6.96
rno-miR-181c-3p	163	mature	mir-181	4.73
rno_piR_005777	367	piRNA	rno_piR_005777	10.65
rno-miR-3595	1404	mature	mir-368	40.74
rno-miR-331-3p	221	mature	mir-331	6.41
rno_piR_000324	4	piRNA	rno_piR_000324	0.12
rno-miR-15b-3p	101	mature	mir-15	2.93
rno_piR_005769	1	piRNA	rno_piR_005769	0.03
rno-miR-19a-3p	2	mature	mir-19	0.06
rno-miR-300-3p	3608	mature	mir-154	104.69
rno-miR-326-3p	3346	mature	mir-326	97.09
rno-miR-3560	84	mature	undef	2.44
rno-miR-126a-5p	3436	mature	mir-126	99.70
rno_piR_022904	3349	piRNA	rno_piR_022904	97.17
rno-miR-1949	25	mature	mir-1949	0.73
rno-miR-352	26	mature	undef	0.75
rno-miR-6319	45	mature	mir-6319	1.31
rno-miR-3585-3p	67	mature	mir-506	1.94
rno-miR-32-3p	49	mature	mir-32	1.42
rno-miR-181b-5p	109852	mature	mir-181	3187.47
rno-miR-340-5p	5858	mature	mir-340	169.98
rno-miR-200c-3p	136	mature	mir-8	3.95
rno-miR-494-5p	294	mature	mir-154	8.53
rno-let-7b-3p	426	mature	let-7	12.36
rno-miR-200a-5p	1	mature	mir-8	0.03
rno-miR-365-3p	22	mature	mir-365	0.64
rno_piR_024921	33	piRNA	rno_piR_024921	0.96
rno-miR-331-5p	63	mature	mir-331	1.83
rno-miR-802-3p	6	mature	mir-802	0.17
rno-miR-1298	633	mature	mir-1298	18.37
rno-miR-378a-3p	5125	mature	mir-378	148.71
rno_piR_005633	43298	piRNA	rno_piR_005633	1256.34
rno-miR-383-3p	45	mature	mir-383	1.31
rno-miR-505-5p	967	mature	mir-505	28.06
rno-miR-99a-5p	378806	mature	mir-10	10991.45
rno_piR_033803	1	piRNA	rno_piR_033803	0.03
rno-miR-219a-2-3p	41537	mature	mir-219	1205.24
rno-miR-192-5p	2736	mature	mir-192	79.39
rno-miR-291b	10	mature	mir-290	0.29
rno-miR-935	9333	mature	mir-935	270.81
rno-let-7d-5p	478512	mature	let-7	13884.52
rno_piR_034905	1	piRNA	rno_piR_034905	0.03
rno_piR_005891	1	piRNA	rno_piR_005891	0.03
rno_piR_009682	1	piRNA	rno_piR_009682	0.03
rno-miR-448-5p	6	mature	mir-448	0.17
rno-miR-15b-5p	886	mature	mir-15	25.71
rno_piR_012193	1	piRNA	rno_piR_012193	0.03
rno-miR-871-5p	1	mature	mir-743	0.03
rno-miR-19b-1-5p	1	mature	mir-19	0.03
rno_piR_002302	1	piRNA	rno_piR_002302	0.03
rno-miR-3556a	13372	mature	mir-3556	388.00
rno-miR-7578	3	mature	mir-7578	0.09
rno-miR-674-5p	2063	mature	mir-674	59.86
rno-miR-672-3p	562	mature	mir-672	16.31
rno-miR-31b	64	mature	mir-31	1.86
rno-miR-412-3p	374	mature	mir-412	10.85
rno-miR-126a-3p	459368	mature	mir-126	13329.04
rno-miR-224-5p	28	mature	mir-224	0.81
rno-miR-471-5p	2	mature	mir-471	0.06
rno-miR-448-3p	131	mature	mir-448	3.80
rno-miR-674-3p	126	mature	mir-674	3.66
rno-miR-212-3p	36339	mature	mir-132	1054.41
rno-miR-376b-5p	1066	mature	mir-368	30.93
rno_piR_000699	170	piRNA	rno_piR_000699	4.93
rno-miR-423-5p	2132	mature	mir-423	61.86
rno-miR-377-5p	13	mature	mir-154	0.38
rno-miR-3552	2	mature	mir-3552	0.06
rno-miR-28-3p	261	mature	mir-28	7.57
rno-miR-182	152	mature	mir-182	4.41
rno-miR-503-3p	138	mature	mir-503	4.00
rno-miR-125b-2-3p	1244	mature	mir-10	36.10
rno-miR-802-5p	3	mature	mir-802	0.09
rno_piR_018183	6	piRNA	rno_piR_018183	0.17
rno-miR-1249	613	mature	mir-1249	17.79
rno-miR-3596c	1	hairpin	mir-3596	0.03
rno-miR-3586-3p	718	mature	mir-28	20.83
rno-let-7i-3p	464	mature	let-7	13.46
rno-miR-34b-5p	44	mature	mir-34	1.28
rno-miR-542-3p	22	mature	mir-542	0.64
rno-miR-501-3p	14	mature	mir-500	0.41
rno-miR-144-3p	205	mature	mir-144	5.95
rno-miR-101a-3p	316	mature	mir-101	9.17
rno_piR_005567	246	piRNA	rno_piR_005567	7.14
rno-miR-551b-3p	717	mature	mir-551	20.80
rno-miR-3064-5p	68	mature	mir-3064	1.97
rno-miR-664-2-5p	2609	mature	mir-664	75.70
rno-miR-598-3p	2868	mature	mir-598	83.22
rno_piR_003606	1	piRNA	rno_piR_003606	0.03
rno-miR-10a-5p	260	mature	mir-10	7.54
rno-miR-3544	9	mature	mir-3544	0.26
rno-miR-543-3p	3375	mature	mir-329	97.93
rno-miR-149-5p	490596	mature	mir-149	14235.15
rno-miR-539-3p	224	mature	mir-154	6.50
rno_piR_005556	17	piRNA	rno_piR_005556	0.49
rno-miR-298-3p	38	mature	mir-298	1.10
rno-miR-191a-3p	6826	mature	mir-191	198.06
rno-miR-299a-3p	50	mature	mir-299	1.45
rno-miR-181a-1-3p	6454	mature	mir-181	187.27
rno_piR_015359	1	piRNA	rno_piR_015359	0.03
rno-miR-369-3p	6208	mature	mir-154	180.13
rno-miR-340-3p	8672	mature	mir-340	251.63
rno-miR-151-3p	2014	mature	mir-28	58.44
rno_piR_005887	2	piRNA	rno_piR_005887	0.06
rno_piR_000962	20	piRNA	rno_piR_000962	0.58
rno-miR-7a-1-3p	474	mature	mir-7	13.75
rno-miR-3084a-5p	372	mature	undef	10.79
rno-miR-129-2-3p	4018	mature	mir-129	116.59
rno-miR-30c-1-3p	394	mature	mir-30	11.43
rno-miR-666-3p	173	mature	mir-666	5.02
rno-miR-873-3p	166	mature	mir-873	4.82
rno_piR_034365	19	piRNA	rno_piR_034365	0.55
rno-miR-100-5p	111931	mature	mir-10	3247.79
rno-miR-141-3p	20	mature	mir-8	0.58
rno-miR-431	5237	mature	mir-431	151.96
rno-miR-20a-3p	2	mature	mir-17	0.06
rno-miR-34c-3p	245	mature	mir-34	7.11
rno-miR-450b-5p	1089	mature	mir-450	31.60
rno-let-7f-5p	484697	mature	let-7	14063.99
rno-miR-18a-5p	43	mature	mir-17	1.25
rno-miR-7a-5p	259360	mature	mir-7	7525.60
rno_piR_005595	522	piRNA	rno_piR_005595	15.15
rno_piR_019160	450	piRNA	rno_piR_019160	13.06
rno-miR-98-5p	79095	mature	let-7	2295.02
rno-miR-17-5p	75	mature	mir-17	2.18
rno-miR-433-5p	1002	mature	mir-433	29.07
rno-miR-3583-3p	32	mature	undef	0.93
rno-miR-92a-1-5p	8	mature	mir-25	0.23
rno-miR-3570	120	mature	undef	3.48
rno-miR-702-5p	52	mature	mir-702	1.51
rno-miR-323-5p	15557	mature	mir-154	451.40
rno_piR_001527	1	piRNA	rno_piR_001527	0.03
rno_piR_000753	22	piRNA	rno_piR_000753	0.64
rno-miR-376a-3p	13087	mature	mir-368	379.73
rno-miR-374-3p	6667	mature	mir-374	193.45
rno-miR-760-3p	2826	mature	mir-760	82.00
rno_piR_005700	99	piRNA	rno_piR_005700	2.87
rno_piR_005596	213	piRNA	rno_piR_005596	6.18
rno-miR-320-3p	1876	mature	mir-320	54.43
rno-miR-134-3p	1817	mature	mir-134	52.72
rno-miR-483-3p	48	mature	mir-483	1.39
rno_piR_016874	56	piRNA	rno_piR_016874	1.62
rno-let-7i-5p	432507	mature	let-7	12549.64
rno-miR-30b-5p	9275	mature	mir-30	269.12
rno-miR-221-3p	10126	mature	mir-221	293.82
rno-miR-31a-5p	1679	mature	mir-31	48.72
rno-miR-92b-5p	605	mature	mir-25	17.55
rno_piR_031043	359	piRNA	rno_piR_031043	10.42
rno_piR_006336	1	piRNA	rno_piR_006336	0.03
rno-miR-381-5p	85	mature	mir-154	2.47
rno_piR_005900	1	piRNA	rno_piR_005900	0.03
rno-miR-301a-5p	23	mature	mir-130	0.67
rno-miR-130b-5p	206	mature	mir-130	5.98
rno-miR-136-5p	4192	mature	mir-136	121.64
rno-miR-185-5p	8487	mature	mir-185	246.26
rno-miR-496-5p	104	mature	mir-154	3.02
rno-miR-337-5p	7421	mature	mir-337	215.33
rno-miR-34a-5p	160452	mature	mir-34	4655.68
rno-miR-27b-3p	79345	mature	mir-27	2302.28
rno-miR-679	1	mature	mir-679	0.03
rno_piR_006711	1	piRNA	rno_piR_006711	0.03
rno-miR-487b-3p	35445	mature	mir-154	1028.47
rno-miR-295-3p	8	mature	mir-290	0.23
rno_piR_005593	541	piRNA	rno_piR_005593	15.70
rno-miR-96-5p	143	mature	mir-96	4.15
rno-miR-194-3p	20	mature	mir-194	0.58
rno-miR-128-2-5p	9887	mature	mir-128	286.88
rno-miR-6324	64	mature	undef	1.86
rno-miR-34c-5p	92	mature	mir-34	2.67
rno_piR_000606	4378	piRNA	rno_piR_000606	127.03
rno-miR-344a-3p	18502	mature	mir-344	536.85
rno-miR-451-5p	14515	mature	mir-451	421.17
rno-miR-3593-5p	2	mature	undef	0.06
rno-miR-292-3p	12	mature	mir-290	0.35
rno_piR_024916	1	piRNA	rno_piR_024916	0.03
rno-miR-221-5p	368	mature	mir-221	10.68
rno-miR-362-3p	5	mature	mir-362	0.15
rno-miR-196b-5p	13	mature	mir-196	0.38
rno-miR-3594-5p	31	mature	undef	0.90
rno-miR-218a-2-3p	247	mature	mir-218	7.17
rno-miR-494-3p	86	mature	mir-154	2.50
rno-miR-136-3p	3759	mature	mir-136	109.07
rno-miR-208a-5p	2	mature	mir-208	0.06
rno-miR-598-5p	57	mature	mir-598	1.65
rno-miR-146b-3p	8	mature	mir-146	0.23
rno_piR_006383	1	piRNA	rno_piR_006383	0.03
rno-miR-128-3p	329813	mature	mir-128	9569.87
rno-miR-484	220	mature	mir-484	6.38
rno_piR_000194	85	piRNA	rno_piR_000194	2.47
rno-miR-137-5p	60	mature	mir-137	1.74
rno-miR-3064-3p	3	mature	mir-3064	0.09
rno_piR_035262	1	piRNA	rno_piR_035262	0.03
rno-miR-532-5p	189	mature	mir-188	5.48
rno-let-7e-3p	10229	mature	let-7	296.81
rno-miR-466b-2-3p,rno-miR-466b-4-3p	2	mature	mir-467	0.06
rno-miR-223-5p	3	mature	mir-223	0.09
rno-let-7b-5p	799592	mature	let-7	23201.00
rno_piR_005854	2	piRNA	rno_piR_005854	0.06
rno-miR-207	1	mature	mir-207	0.03
rno-miR-351-3p	18	mature	mir-351	0.52
rno-miR-29c-3p	3486	mature	mir-29	101.15
rno-miR-93-5p	7960	mature	mir-17	230.97
rno_piR_001198	91946	piRNA	rno_piR_001198	2667.91
rno-miR-362-5p	5	mature	mir-362	0.15
rno-miR-139-5p	383694	mature	mir-139	11133.28
rno_piR_002430	3	piRNA	rno_piR_002430	0.09
rno-miR-193a-5p	10	mature	mir-193	0.29
rno-miR-196a-5p	22	mature	mir-196	0.64
rno-miR-382-3p	8	mature	mir-154	0.23
rno-miR-219a-5p	7430	mature	mir-219	215.59
rno_piR_010928	9	piRNA	rno_piR_010928	0.26
rno-miR-667-3p	3126	mature	mir-667	90.70
rno-miR-122-5p	66	mature	mir-122	1.92
rno-miR-673-3p	20	mature	mir-673	0.58
rno-miR-324-5p	1251	mature	mir-324	36.30
rno-miR-127-5p	49	mature	mir-127	1.42
rno-let-7g-5p	658868	mature	let-7	19117.74
rno-miR-708-3p	547	mature	mir-708	15.87
rno-miR-433-3p	12330	mature	mir-433	357.77
rno-miR-22-5p	2372	mature	mir-22	68.83
rno-miR-222-3p	226310	mature	mir-221	6566.62
rno-miR-336-5p	4	mature	undef	0.12
rno_piR_009660	1	piRNA	rno_piR_009660	0.03
rno-miR-455-5p	393	mature	mir-455	11.40
rno_piR_001690	1	piRNA	rno_piR_001690	0.03
rno-miR-383-5p	16347	mature	mir-383	474.33
rno-miR-124-5p	252	mature	mir-124	7.31
rno-miR-219b	1238	mature	mir-219	35.92
rno-miR-92a-3p	8940	mature	mir-25	259.40
rno_piR_012452	73	piRNA	rno_piR_012452	2.12
rno-miR-592	3547	mature	mir-592	102.92
rno-miR-1-3p	191	mature	mir-1	5.54
rno-miR-379-5p	129967	mature	mir-379	3771.13
rno-miR-181c-5p	27406	mature	mir-181	795.21
rno-miR-758-3p	272	mature	mir-379	7.89
rno-miR-183-3p	1	mature	mir-183	0.03
rno-miR-142-3p	239	mature	mir-142	6.93
rno-miR-879-3p	1529	mature	mir-879	44.37
rno-miR-3593-3p	8	mature	undef	0.23
rno-miR-504	1083	mature	mir-504	31.42
rno-miR-202-5p	3	mature	mir-202	0.09
rno_piR_000929	2	piRNA	rno_piR_000929	0.06
rno-miR-421-5p	8836	mature	mir-95	256.39
rno-miR-190a-3p	106	mature	mir-190	3.08
rno-miR-181a-5p	992035	mature	mir-181	28784.93
rno-miR-3557-5p	23552	mature	mir-378	683.39
rno_piR_001414	138	piRNA	rno_piR_001414	4.00
rno-miR-486	850	mature	mir-486	24.66
rno-miR-133c	326	mature	mir-133	9.46
rno_piR_003607	1	piRNA	rno_piR_003607	0.03
rno_piR_016960	5	piRNA	rno_piR_016960	0.15
rno_piR_009890	1	piRNA	rno_piR_009890	0.03
rno-miR-505-3p	85	mature	mir-505	2.47
rno-miR-194-5p	3160	mature	mir-194	91.69
rno_piR_000521	18	piRNA	rno_piR_000521	0.52
rno-miR-6318	89	mature	undef	2.58
rno-miR-9b-5p	3284	mature	mir-9	95.29
rno-miR-3068-5p	1009	mature	mir-3068	29.28
rno-miR-299a-5p	36	mature	mir-299	1.04
rno-miR-450a-5p	1102	mature	mir-450	31.98
rno-miR-483-5p	42	mature	mir-483	1.22
rno-miR-135a-5p	19272	mature	mir-135	559.20
rno-miR-322-3p	286	mature	mir-322	8.30
rno-miR-338-5p	2893	mature	mir-338	83.94
rno-miR-31a-3p	513	mature	mir-31	14.89
rno_piR_030257	5	piRNA	rno_piR_030257	0.15
rno-miR-1b	1643	mature	mir-1	47.67
rno-miR-301a-3p	1092	mature	mir-130	31.69
rno-miR-1188-5p	501	mature	mir-1188	14.54
rno-miR-3574	13	mature	undef	0.38
rno-miR-671	24	mature	mir-671	0.70
rno-miR-361-3p	209	mature	mir-361	6.06
rno-miR-3596d	386551	mature	let-7	11216.18
rno-miR-672-5p	1094	mature	mir-672	31.74
rno-miR-144-5p	19	mature	mir-144	0.55
rno-miR-544-3p	22	mature	mir-544	0.64
rno-miR-6329	20	mature	undef	0.58
rno_piR_017275	2	piRNA	rno_piR_017275	0.06
rno-miR-509-5p	1	mature	mir-506	0.03
rno-miR-434-5p	4952	mature	mir-434	143.69
rno-miR-9b-3p	26237	mature	mir-9	761.29
rno-miR-190a-5p	2232	mature	mir-190	64.76
rno_piR_008131	2253	piRNA	rno_piR_008131	65.37
rno-miR-17-1-3p	14	mature	mir-17	0.41
rno-miR-218a-1-3p	18	mature	mir-218	0.52
rno-miR-188-5p	9	mature	mir-188	0.26
rno-miR-1839-3p	158	mature	mir-1839	4.58
rno-miR-30d-5p	45379	mature	mir-30	1316.72
rno-miR-135a-3p	66	mature	mir-135	1.92
rno-miR-500-5p	3	mature	mir-500	0.09
rno-miR-92a-2-5p	2	mature	mir-25	0.06
rno-miR-499-5p	15781	mature	mir-499	457.90
rno-miR-3585-5p	12	mature	mir-506	0.35
rno-miR-206-3p	3257	mature	mir-1	94.51
rno-miR-380-5p	1397	mature	mir-379	40.54
rno-miR-153-5p	13031	mature	mir-153	378.11
rno-miR-24-3p	200347	mature	mir-24	5813.28
rno-miR-27a-3p	43562	mature	mir-27	1264.00
rno-miR-339-5p	17	mature	mir-339	0.49
rno-miR-154-3p	319	mature	mir-154	9.26
rno_piR_001415	15	piRNA	rno_piR_001415	0.44
rno-miR-125b-1-3p	3514	mature	mir-10	101.96
rno-miR-450a-3p	5	mature	mir-450	0.15
rno_piR_005780	31779	piRNA	rno_piR_005780	922.10
rno-miR-330-3p	1957	mature	mir-330	56.78
rno-miR-203b-5p	111	mature	mir-203	3.22
rno-miR-138-1-3p	601	mature	mir-138	17.44
rno-miR-125a-3p	182	mature	mir-10	5.28
rno-miR-875	1	mature	mir-875	0.03
rno-miR-103-2-5p	5	mature	mir-103	0.15
rno-miR-764-3p	11	mature	mir-764	0.32
rno-miR-129-1-3p	2300	mature	mir-129	66.74
rno-let-7a-5p	842925	mature	let-7	24458.35
rno-miR-378a-5p	280	mature	mir-378	8.12
rno-miR-101b-3p	643	mature	mir-101	18.66
rno-miR-3594-3p	69	mature	undef	2.00
rno-miR-490-3p	693	mature	mir-490	20.11
rno-miR-7a-2-3p	1415	mature	mir-7	41.06
rno-miR-199a-3p	4107	mature	mir-199	119.17
rno_piR_005598	194	piRNA	rno_piR_005598	5.63
rno-miR-133a-3p	268	mature	mir-133	7.78
rno-miR-551b-5p	383	mature	mir-551	11.11
rno-miR-3542	10	mature	mir-3542	0.29
rno-miR-24-1-5p	265	mature	mir-24	7.69
rno_piR_011853	2	piRNA	rno_piR_011853	0.06
rno-miR-193b-5p	102	mature	mir-193	2.96
rno-miR-34a-3p	4	mature	mir-34	0.12
rno-miR-99b-3p	1203	mature	mir-10	34.91
rno-miR-1843b-5p	964	mature	mir-1843	27.97
rno-miR-106b-3p	38	mature	mir-17	1.10
rno-miR-3549	10	mature	mir-193	0.29
rno-miR-540-5p	11	mature	mir-540	0.32
rno_piR_009369	1	piRNA	rno_piR_009369	0.03
rno_piR_019073	1	piRNA	rno_piR_019073	0.03
rno-miR-429	390	mature	mir-8	11.32
rno-miR-152-3p	341	mature	mir-148	9.89
rno-miR-342-3p	15033	mature	mir-342	436.20
rno-miR-361-5p	1056	mature	mir-361	30.64
rno-miR-132-3p	3889	mature	mir-132	112.84
rno-miR-3556b	33455	mature	mir-3556	970.73
rno_piR_003035	16	piRNA	rno_piR_003035	0.46
rno_piR_004014	1	piRNA	rno_piR_004014	0.03
rno-miR-28-5p	650	mature	mir-28	18.86
rno-miR-122b	1	mature	undef	0.03
rno-miR-296-3p	4	mature	mir-296	0.12
rno-miR-181a-2-3p	207	mature	mir-181	6.01
rno-miR-652-5p	24	mature	mir-652	0.70
rno_piR_007332	1	piRNA	rno_piR_007332	0.03
rno-let-7c-5p	2122855	mature	let-7	61596.85
rno-miR-374-5p	977	mature	mir-374	28.35
rno-miR-664-3p	2437	mature	mir-664	70.71
rno-miR-30d-3p	270	mature	mir-30	7.83
rno_piR_021676	44	piRNA	rno_piR_021676	1.28
rno_piR_005736	16	piRNA	rno_piR_005736	0.46
rno-miR-342-5p	1638	mature	mir-342	47.53
rno-miR-665	6	mature	mir-665	0.17
rno-miR-872-3p	6114	mature	mir-872	177.40
rno-miR-3583-5p	13	mature	undef	0.38
rno-miR-370-5p	101	mature	mir-370	2.93
rno-miR-3557-3p	38	mature	mir-378	1.10
rno-miR-425-5p	7010	mature	mir-425	203.40
rno-miR-132-5p	465511	mature	mir-132	13507.29
rno-miR-20a-5p	347	mature	mir-17	10.07
rno-miR-147	1	mature	mir-147	0.03
rno-miR-872-5p	10703	mature	mir-872	310.56
rno-miR-3074	89	mature	mir-3074	2.58
rno-miR-1247-3p	2	mature	mir-1247	0.06
rno-miR-100-3p	47	mature	mir-10	1.36
rno-miR-3559-3p	43	mature	undef	1.25
rno-miR-25-5p	846	mature	mir-25	24.55
rno_piR_005772	115	piRNA	rno_piR_005772	3.34
rno_piR_005781	8	piRNA	rno_piR_005781	0.23
rno-miR-379-3p	6665	mature	mir-379	193.39
rno-miR-223-3p	119	mature	mir-223	3.45
rno-miR-708-5p	1640	mature	mir-708	47.59
rno-miR-582-3p	84	mature	mir-582	2.44
rno-miR-3099	3238	mature	mir-3099	93.95
rno-miR-335	2064	mature	mir-335	59.89
rno-miR-214-3p	22	mature	mir-214	0.64
rno-miR-127-3p	1491354	mature	mir-127	43273.19
rno_piR_005880	4	piRNA	rno_piR_005880	0.12
rno-miR-148b-5p	6	mature	mir-148	0.17
rno-miR-1843a-3p	5969	mature	mir-1843	173.20
rno-miR-210-3p	18	mature	mir-210	0.52
rno-miR-193a-3p	5	mature	mir-193	0.15
rno-miR-1224	2671	mature	mir-1224	77.50
rno-miR-211-5p	2212	mature	mir-204	64.18
rno-miR-130a-5p	3	mature	mir-130	0.09
rno-miR-3578	266412	mature	mir-3578	7730.22
rno-miR-3588	85425	mature	mir-10	2478.70
rno-miR-764-5p	129	mature	mir-764	3.74
rno_piR_038396	2	piRNA	rno_piR_038396	0.06
rno-miR-26a-5p	1450330	mature	mir-26	42082.84
rno-miR-544-5p	15	mature	mir-544	0.44
rno_piR_000765	3	piRNA	rno_piR_000765	0.09
rno-miR-3577	1712	mature	undef	49.68
rno-miR-493-5p	928	mature	mir-493	26.93
rno-miR-137-3p	17752	mature	mir-137	515.09
rno-miR-3072	95	mature	mir-3072	2.76
rno-miR-191a-5p	157788	mature	mir-191	4578.38
rno-miR-30a-3p	5300	mature	mir-30	153.79
rno-miR-328a-5p	12	mature	mir-328	0.35
rno_piR_000965	44	piRNA	rno_piR_000965	1.28
rno-miR-300-5p	159	mature	mir-154	4.61
rno-miR-20b-5p	3	mature	mir-17	0.09
rno-miR-195-5p	2030	mature	mir-15	58.90
rno_piR_031138	5	piRNA	rno_piR_031138	0.15
rno-miR-1247-5p	93	mature	mir-1247	2.70
rno-miR-380-3p	35594	mature	mir-379	1032.80
rno-miR-30c-5p	16040	mature	mir-30	465.42
rno_piR_020500	3	piRNA	rno_piR_020500	0.09
rno_piR_007344	1	piRNA	rno_piR_007344	0.03
rno_piR_004288	48	piRNA	rno_piR_004288	1.39
rno-miR-193b-3p	467	mature	mir-193	13.55
rno-miR-676	7242	mature	mir-676	210.13
rno-miR-466d	1	mature	mir-467	0.03
rno-miR-879-5p	9	mature	mir-879	0.26
rno-miR-3550	79	mature	undef	2.29
rno_piR_000587	7	piRNA	rno_piR_000587	0.20
rno-miR-497-5p	3358	mature	mir-497	97.44
rno-miR-3084b-5p	11	mature	undef	0.32
rno_piR_005348	1	piRNA	rno_piR_005348	0.03
rno-miR-204-3p	397	mature	mir-204	11.52
rno-miR-146b-5p	10374	mature	mir-146	301.01
rno-miR-30e-3p	8352	mature	mir-30	242.34
rno-miR-92b-3p	106450	mature	mir-25	3088.76
rno-miR-15a-3p	6	mature	mir-15	0.17
rno-miR-490-5p	20983	mature	mir-490	608.84
rno_piR_028133	7	piRNA	rno_piR_028133	0.20
rno_piR_016219	2	piRNA	rno_piR_016219	0.06
rno-miR-21-5p	49980	mature	mir-21	1450.22
rno_piR_005552	198	piRNA	rno_piR_005552	5.75
rno-miR-130a-3p	459	mature	mir-130	13.32
rno-miR-666-5p	221	mature	mir-666	6.41
rno-miR-410-5p	184	mature	mir-154	5.34
rno-miR-673-5p	133	mature	mir-673	3.86
rno-miR-409b	10210	mature	mir-154	296.25
rno-miR-212-5p	3070	mature	mir-132	89.08
RF00942	872	precursor	microRNA mir-1224	25.30
RF00051	26	precursor	mir-17 microRNA precursor family	0.75
RF00413	11	snoRNA	Small nucleolar RNA SNORA19	0.32
RF00047	7	precursor	mir-2 microRNA precursor	0.20
RF01144	1	snoRNA	Small nucleolar RNA sR17	0.03
RF02475	1	snoRNA	Small nucleolar RNA GlsR6	0.03
RF01174	2	snoRNA	Small nucleolar RNA U43	0.06
RF01370	3	Rfam other sncRNA	CRISPR RNA direct repeat element	0.09
RF00018	2	Rfam other sncRNA	CsrB/RsmB RNA family	0.06
RF00608	77	snoRNA	Small nucleolar RNA SNORD99	2.23
RF01118	24	rRNA	Pseudoknot of the domain G(G12) of 23S ribosomal RNA	0.70
RF00694	29842	precursor	microRNA mir-137	865.90
RF00658	382	precursor	microRNA mir-21	11.08
RF01768	14	Rfam other sncRNA	ribosomal frameshift site	0.41
RF00202	5	snoRNA	Small nucleolar RNA R66	0.15
RF00067	9	snoRNA	Small nucleolar RNA SNORD15	0.26
RF00840	1	precursor	microRNA mir-374	0.03
RF00581	4	snoRNA	Small nucleolar SNORD12/SNORD106	0.12
RF00752	5	precursor	microRNA mir-14	0.15
RF01833	8	Rfam other sncRNA	ribosomal frameshift site	0.23
RF00003	815	snRNA	U1 spliceosomal RNA	23.65
RF00493	1	snoRNA	Small nucleolar RNA U2-30	0.03
RF01268	5	snoRNA	Small Cajal body-specific RNA 2	0.15
RF00604	2	snoRNA	Small nucleolar RNA SNORD88	0.06
RF00375	349	Rfam other sncRNA	HIV primer binding site (PBS)	10.13
RF00071	22	snoRNA	Small nucleolar RNA SNORD73	0.64
RF01737	1	Rfam other sncRNA	flpD RNA	0.03
RF00342	37	snoRNA	Small nucleolar RNA Z40	1.07
RF02263	10	Rfam other sncRNA	MAT2A 3'UTR stem loop D	0.29
RF00588	19	snoRNA	Small nucleolar RNA SNORD41	0.55
RF00876	2	precursor	microRNA mir-684	0.06
RF00090	9	snoRNA	Small nucleolar RNA SNORA74	0.26
RF02182	21	Rfam other sncRNA	ST7 antisense RNA 2 conserved region 2	0.61
RF00706	12	precursor	microRNA mir-263	0.35
RF01687	2	Rfam other sncRNA	Acido-Lenti-1 RNA	0.06
RF00283	44	snoRNA	small Cajal body-specific RNA 18	1.28
RF00891	592	precursor	microRNA mir-671	17.18
RF00431	8	snoRNA	Small nucleolar RNA SNORA55	0.23
RF00912	1174	precursor	microRNA mir-877	34.06
RF00674	640	precursor	microRNA mir-187	18.57
RF00704	1	precursor	microRNA MIR397	0.03
RF00677	50	precursor	microRNA MIR168	1.45
RF00266	2	snoRNA	Small nucleolar RNA Z17	0.06
RF00686	157	precursor	microRNA mir-338	4.56
RF01186	1	snoRNA	Small nucleolar RNA SNORD127	0.03
RF00657	94	precursor	microRNA mir-184	2.73
RF00593	126	snoRNA	Small nucleolar RNA U83B	3.66
RF00647	4	precursor	microRNA MIR164	0.12
RF01173	9	snoRNA	Small nucleolar RNA U105B	0.26
RF00517	9	Rfam other sncRNA	serC leader	0.26
RF01871	1	Rfam other sncRNA	Metastasis associated lung adenocarcinoma transcript 1	0.03
RF00226	1	Rfam other sncRNA	n-myc internal ribosome entry site (IRES)	0.03
RF00133	1	snoRNA	Small nucleolar RNA Z195/SNORD33/SNORD32 family	0.03
RF00007	5	snRNA	U12 minor spliceosomal RNA	0.15
RF01211	3	snoRNA	Small nucleolar RNA SNORD124	0.09
RF01852	16	tRNA	Selenocysteine transfer RNA	0.46
RF02253	3	Rfam other sncRNA	Iron response element II	0.09
RF01707	2	Rfam other sncRNA	JUMPstart RNA	0.06
RF00502	4	Rfam other sncRNA	Turnip crinkle virus (TCV) core promoter hairpin (Pr)	0.12
RF00217	51	snoRNA	Small nucleolar RNA SNORD20	1.48
RF00890	21	precursor	microRNA mir-668	0.61
RF00180	26	Rfam other sncRNA	Renin stability regulatory element (REN-SRE)	0.75
RF00666	2	precursor	microRNA mir-32	0.06
RF00231	14	snoRNA	Small Cajal body specific RNA 13	0.41
RF00137	2	snoRNA	Small nucleolar RNA SNORD83	0.06
RF00568	157	snoRNA	Small nucleolar RNA SNORA26	4.56
RF02224	14	Rfam other sncRNA	Xanthomonadaceae sRNA sX5	0.41
RF01959	326	rRNA	Archaeal small subunit ribosomal RNA	9.46
RF01977	1	Rfam other sncRNA	HOX antisense intergenic RNA myeloid 1 conserved region 3	0.03
RF00744	12	precursor	microRNA mir-361	0.35
RF01985	1	Rfam other sncRNA	ZEB2 antisense RNA 1 conserved region 2	0.03
RF01346	5	Rfam other sncRNA	CRISPR RNA direct repeat element	0.15
RF01130	3	snoRNA	Small nucleolar RNA sR46	0.09
RF00151	43	snoRNA	Small nucleolar RNA SNORD58	1.25
RF00075	179	precursor	mir-166 microRNA precursor	5.19
RF02359	6	Rfam other sncRNA	Bacteriophage MS2 operator hairpin	0.17
RF01303	1	snoRNA	Small nucleolar RNA sR49	0.03
RF00700	45	precursor	microRNA mir-375	1.31
RF00783	1	precursor	microRNA mir-484	0.03
RF00757	2	precursor	microRNA mir-275	0.06
RF00095	1	snoRNA	Pyrococcus C/D box small nucleolar RNA	0.03
RF00695	104	precursor	microRNA MIR398	3.02
RF00181	124	snoRNA	Small nucleolar RNA SNORD113/SNORD114 family	3.60
RF00492	2	snoRNA	small Cajal body-specific RNA 17	0.06
RF00088	41	snoRNA	Small nucleolar RNA SNORD30	1.19
RF00563	430	snoRNA	Small nucleolar RNA SNORA53	12.48
RF00156	41	snoRNA	Small nucleolar RNA SNORA70	1.19
RF00641	2	precursor	microRNA mir-154	0.06
RF00287	5	snoRNA	Small nucleolar RNA SNORD44	0.15
RF01149	1	snoRNA	Small nucleolar RNA sR10	0.03
RF00679	5	precursor	microRNA mir-210	0.15
RF00662	28788	precursor	microRNA mir-132	835.31
RF00572	25	snoRNA	Small nucleolar RNA SNORD66	0.73
RF01813	2	Rfam other sncRNA	rdlD antitoxin	0.06
RF00076	42322	precursor	mir-181 microRNA precursor	1228.02
RF01277	7	snoRNA	Small nucleolar RNA U54	0.20
RF00341	9	snoRNA	Small nucleolar RNA Z39	0.26
RF02223	5	Rfam other sncRNA	Proteobacterial sRNA sX4	0.15
RF00412	17	snoRNA	Small nucleolar RNA SNORA21	0.49
RF02162	1	Rfam other sncRNA	XIST RNA A repeat	0.03
RF00619	10	snRNA	U6atac minor spliceosomal RNA	0.29
RF00409	119	snoRNA	Small nucleolar RNA SNORA7	3.45
RF00416	250	snoRNA	Small nucleolar RNA SNORA43	7.25
RF00656	1	precursor	microRNA mir-205	0.03
RF00522	1	Rfam other sncRNA	PreQ1 riboswitch	0.03
RF00646	1511	precursor	microRNA mir-204	43.84
RF00582	1	snoRNA	Small Cajal body specific RNA 14	0.03
RF00001	2	rRNA	5S ribosomal RNA	0.06
RF02214	1	precursor	microRNA mir-56	0.03
RF01299	2	snoRNA	Small nucleolar RNA SNORD2	0.06
RF02194	2	Rfam other sncRNA	Bacterial antisense RNA HPnc0260	0.06
RF00157	15	snoRNA	Small nucleolar RNA SNORD55/SNORD39	0.44
RF01704	1	Rfam other sncRNA	Downstream peptide RNA	0.03
RF02466	1	Rfam other sncRNA	Actinobacteria sRNA Ms_AS-8	0.03
RF00699	20	precursor	microRNA mir-134	0.58
RF02543	18571	rRNA	Eukaryotic large subunit ribosomal RNA	538.86
RF00592	1	snoRNA	Small nucleolar RNA SNORD78	0.03
RF00614	2	snoRNA	Small nucleolar RNA SNORA11	0.06
RF00678	2	precursor	microRNA mir-140	0.06
RF00649	33300	precursor	microRNA mir-128	966.23
RF00190	520	snoRNA	Small nucleolar RNA SNORA16B/SNORA16A family	15.09
RF00724	1	precursor	microRNA mir-282	0.03
RF00696	735	precursor	microRNA mir-203	21.33
RF00195	2	Rfam other sncRNA	RsmY RNA family	0.06
RF00100	2447	Rfam other sncRNA	7SK RNA	71.00
RF00245	6	precursor	mir-19 microRNA precursor family	0.17
RF00192	1	Rfam other sncRNA	Bovine leukaemia virus RNA packaging signal	0.03
RF00177	1193	rRNA	Bacterial small subunit ribosomal RNA	34.62
RF01851	25	Rfam other sncRNA	Cyanobacteria transfer-messenger RNA	0.73
RF00711	27	precursor	microRNA mir-449	0.78
RF00919	200	precursor	microRNA mir-874	5.80
RF00004	1184	snRNA	U2 spliceosomal RNA	34.35
RF01716	59	Rfam other sncRNA	PhotoRC-I RNA	1.71
RF01308	3	snoRNA	Small nucleolar RNA sR58	0.09
RF00284	65	snoRNA	Small nucleolar RNA SNORD74	1.89
RF00607	1	snoRNA	Small nucleolar RNA SNORD98	0.03
RF00653	36	precursor	microRNA mir-22	1.04
RF02563	1	Rfam other sncRNA	Coxiella burnetii sRNA 3	0.03
RF01274	1	snoRNA	Small nucleolar RNA sR45	0.03
RF02278	4	Rfam other sncRNA	Betaproteobacteria toxic small RNA	0.12
RF01849	268	Rfam other sncRNA	Alphaproteobacteria transfer-messenger RNA	7.78
RF01225	15	snoRNA	Small nucleolar RNA ACA64	0.44
RF02540	14	rRNA	Archaeal large subunit ribosomal RNA	0.41
RF00270	11	snoRNA	Small nucleolar RNA SNORD61	0.32
RF02028	1	precursor	microRNA mir-1827	0.03
RF00053	5564	precursor	mir-7 microRNA precursor	161.45
RF01295	19	snoRNA	Small Cajal body-specific RNA 7	0.55
RF01753	2	Rfam other sncRNA	psbNH RNA	0.06
RF00277	5	snoRNA	Small nucleolar RNA SNORD49	0.15
RF01068	2	Rfam other sncRNA	mini-ykkC RNA motif	0.06
RF00675	8	precursor	microRNA mir-145	0.23
RF00144	403	precursor	mir-199 microRNA precursor	11.69
RF01306	4	snoRNA	Small nucleolar RNA sR52	0.12
RF00429	15	snoRNA	Small nucleolar RNA SNORA29	0.44
RF00282	10	snoRNA	Small nucleolar RNA SNORD48	0.29
RF00289	220	snoRNA	Small nucleolar RNA SNORD104	6.38
RF00690	6	precursor	microRNA MIR408	0.17
RF00747	2	precursor	microRNA mir-283	0.06
RF00459	110	Rfam other sncRNA	Mason-Pfizer monkey virus packaging signal	3.19
RF00637	54	precursor	microRNA mir-276	1.57
RF01135	6	snoRNA	Small nucleolar RNA sR24	0.17
RF00032	7	Rfam other sncRNA	Histone 3' UTR stem-loop	0.20
RF00029	1	Rfam other sncRNA	Group II catalytic intron	0.03
RF00397	4	snoRNA	Small nucleolar RNA SNORA14	0.12
RF00010	24	Rfam other sncRNA	Bacterial RNase P class A	0.70
RF00303	1	snoRNA	Small nucleolar RNA snoR86	0.03
RF00052	3391	precursor	lin-4 microRNA precursor	98.39
RF00257	90	precursor	mir-194 microRNA precursor family	2.61
RF01229	24	snoRNA	Small nucleolar RNA SNORA84	0.70
RF01291	6	snoRNA	Small nucleolar RNA SNORD97	0.17
RF00136	470	snoRNA	Small nucleolar RNA SNORD81	13.64
RF02061	72	precursor	microRNA mir-301	2.09
RF00381	1	Rfam other sncRNA	Antizyme RNA frameshifting stimulation element	0.03
RF00569	5	snoRNA	Small nucleolar RNA SNORD19	0.15
RF00486	386	precursor	mir-129 microRNA precursor family	11.20
RF00089	3	snoRNA	Small nucleolar RNA SNORD31	0.09
RF01748	2	Rfam other sncRNA	nuoG RNA	0.06
RF02553	32	Rfam other sncRNA	Y RNA-like	0.93
RF00191	24	snoRNA	Small nucleolar RNA SNORA57	0.70
RF00401	1	snoRNA	Small nucleolar RNA SNORA20	0.03
RF00671	66834	precursor	microRNA mir-138	1939.26
RF00392	115	snoRNA	Small nucleolar RNA SNORA5	3.34
RF02232	1	Rfam other sncRNA	Xanthomonadaceae sRNA sX13	0.03
RF01414	1	Rfam other sncRNA	Class I RNA	0.03
RF00602	10	snoRNA	Small Cajal body specific RNA 21	0.29
RF01803	13	Rfam other sncRNA	Editing element of GABA-3 exon 9	0.38
RF00439	11	snoRNA	Small nucleolar RNA SNORD87	0.32
RF00644	11854	precursor	microRNA mir-27	343.96
RF00715	47081	precursor	microRNA mir-383	1366.10
RF01904	6	Rfam other sncRNA	HOTAIR conserved region 1	0.17
RF01159	4	snoRNA	Small nucleolar RNA U18	0.12
RF00562	4	snoRNA	Small nucleolar RNA SNORA49	0.12
RF00104	12030	precursor	mir-10 microRNA precursor family	349.06
RF00068	6	snoRNA	Small nucleolar RNA SNORD21	0.17
RF00324	51	snoRNA	Small nucleolar RNA MBII-202	1.48
RF00251	277	precursor	mir-219 microRNA precursor family	8.04
RF00045	226	snoRNA	Small nucleolar RNA SNORA73 family	6.56
RF00756	5	precursor	microRNA mir-299	0.15
RF01367	1	Rfam other sncRNA	CRISPR RNA direct repeat element	0.03
RF00740	14	precursor	microRNA mir-370	0.41
RF01960	37429	rRNA	Eukaryotic small subunit ribosomal RNA	1086.04
RF00150	4	snoRNA	Small nucleolar RNA SNORD42	0.12
RF00411	1	snoRNA	Small nucleolar RNA SNORA9	0.03
RF00405	46	snoRNA	Small nucleolar RNA SNORA44	1.33
RF00189	27	snoRNA	Small nucleolar RNA SNORD95	0.78
RF01309	8	snoRNA	Small nucleolar RNA sR60	0.23
RF01131	4	snoRNA	Small nucleolar RNA sR47	0.12
RF00223	3	Rfam other sncRNA	bip internal ribosome entry site (IRES)	0.09
RF00017	1583	Rfam other sncRNA	Metazoan signal recognition particle RNA	45.93
RF00430	118	snoRNA	Small nucleolar RNA SNORA54	3.42
RF01232	1	snoRNA	Small nucleolar RNA R442	0.03
RF02201	2	Rfam other sncRNA	TTC28 antisense RNA 1 conserved region 4	0.06
RF00377	23	snoRNA	Small nucleolar RNA U6-53/MBII-28	0.67
RF01642	2	snoRNA	Caenorhabditis snoRNA ceN54	0.06
RF01506	4	snoRNA	A. fumigatus snoRNA Afu_294	0.12
RF01942	8	precursor	microRNA mir-1937	0.23
RF01382	4	Rfam other sncRNA	HIV-1 stem-loop 4 packaging signal	0.12
RF01044	1	precursor	microRNA mir-345	0.03
RF00703	8604	precursor	microRNA mir-139	249.65
RF02126	1	Rfam other sncRNA	Ghrelin opposite strand RNA conserved region	0.03
RF00241	89	precursor	mir-8/mir-141/mir-200 microRNA precursor family	2.58
RF00612	25	snoRNA	Small nucleolar RNA SNORD75	0.73
RF00622	1	Rfam other sncRNA	Mammalian CPEB3 ribozyme	0.03
RF00425	51	snoRNA	Small nucleolar RNA SNORA18	1.48
RF01914	2	precursor	microRNA mir-932	0.06
RF01184	10	snoRNA	Small nucleolar RNA snR79	0.29
RF00278	108	snoRNA	Small nucleolar RNA SNORD50	3.13
RF01304	9	snoRNA	Small nucleolar RNA sR5	0.26
RF01109	1	Rfam other sncRNA	Pseudoknot of upstream pseudoknot domain (UPD) of the 3'UTR	0.03
RF01340	2	Rfam other sncRNA	CRISPR RNA direct repeat element	0.06
RF00131	66942	precursor	mir-30 microRNA precursor	1942.39
RF00702	93	precursor	microRNA mir-182	2.70
RF00335	3	snoRNA	Small nucleolar RNA Z13/snr52	0.09
RF00598	3	snoRNA	Small nucleolar RNA SNORA76	0.09
RF00571	8	snoRNA	Small nucleolar RNA SNORD65	0.23
RF00489	2	Rfam other sncRNA	ctRNA	0.06
RF00456	1	precursor	mir-34 microRNA precursor family	0.03
RF00325	9	snoRNA	Small nucleolar RNA SNORD53/SNORD92	0.26
RF00478	13	snoRNA	Small Cajal body specific RNA 6	0.38
RF00221	1367	snoRNA	Small nucleolar RNA SNORD43	39.66
RF00498	1	Rfam other sncRNA	Equine arteritis virus leader TRS hairpin (LTH)	0.03
RF00640	98	precursor	microRNA MIR167_1	2.84
RF00638	359	precursor	microRNA MIR159	10.42
RF00661	95	precursor	microRNA mir-31	2.76
RF00784	79	precursor	microRNA mir-486	2.29
RF00254	1852	precursor	mir-16 microRNA precursor family	53.74
RF00037	9	Rfam other sncRNA	Iron response element I	0.26
RF01850	1468	Rfam other sncRNA	Betaproteobacteria transfer-messenger RNA	42.60
RF00158	1	snoRNA	Small nucleolar RNA SNORD82	0.03
RF01305	1	snoRNA	Small nucleolar RNA sR51	0.03
RF00237	72071	precursor	mir-9/mir-79 microRNA precursor family	2091.22
RF00016	165	snoRNA	Small nucleolar RNA SNORD14	4.79
RF00600	2	snoRNA	Small nucleolar RNA SNORA79	0.06
RF00099	8	snoRNA	Small nucleolar RNA SNORD22	0.23
RF01792	10	Rfam other sncRNA	ribosomal frameshift site	0.29
RF02129	4	Rfam other sncRNA	GNAS antisense RNA 1 conserved region 3	0.12
RF00212	2	snoRNA	Small nucleolar RNA SNORD38	0.06
RF01675	5	Rfam other sncRNA	Pseudomonas sRNA CrcZ	0.15
RF00244	32540	precursor	mir-26 microRNA precursor family	944.18
RF00258	1	precursor	mir-130 microRNA precursor family	0.03
RF00672	1	precursor	microRNA mir-190	0.03
RF00005	22079	tRNA	tRNA	640.65
RF00153	70	snoRNA	Small nucleolar RNA SNORD62	2.03
RF00691	3239	precursor	microRNA mir-146	93.98
RF00092	5	snoRNA	Small nucleolar RNA SNORA63	0.15
RF01072	3	Rfam other sncRNA	Pseudoknot of upstream pseudoknot domain (UPD) of the 3'UTR	0.09
RF02261	1	Rfam other sncRNA	MAT2A 3'UTR stem loop B	0.03
RF00218	18	snoRNA	Small nucleolar RNA SNORD46	0.52
RF00668	2	precursor	microRNA mir-302	0.06
RF00565	230	snoRNA	Small Cajal body specific RNA 3	6.67
RF00273	36	snoRNA	Small nucleolar RNA SNORD59	1.04
RF01550	1	snoRNA	Trypanosomatid snoRNA TB8Cs3H1	0.03
RF00309	1	snoRNA	Small nucleolar RNA snR60/Z15/Z230/Z193/J17	0.03
RF00424	19	snoRNA	Small Cajal body specific RNA 16	0.55
RF00027	11231	precursor	let-7 microRNA precursor	325.88
RF01348	1	Rfam other sncRNA	CRISPR RNA direct repeat element	0.03
RF00664	34	precursor	microRNA mir-223	0.99
RF00618	3	snRNA	U4atac minor spliceosomal RNA	0.09
RF00129	1651	precursor	mir-103/107 microRNA precursor	47.91
RF00165	2	Rfam other sncRNA	Coronavirus 3' UTR pseudoknot	0.06
RF00396	29	snoRNA	Small nucleolar RNA SNORA13	0.84
RF00871	65	precursor	microRNA mir-689	1.89
RF00247	14	precursor	mir-160 microRNA precursor family	0.41
RF00574	10	snoRNA	Small nucleolar RNA SNORD69	0.29
RF00838	5	precursor	microRNA mir-252	0.15
RF00648	53	precursor	microRNA MIR396	1.54
RF01099	1	Rfam other sncRNA	Pseudoknot of influenza A virus gene	0.03
RF01164	3	snoRNA	Small nucleolar RNA SNORD107	0.09
RF00748	2	precursor	microRNA mir-433	0.06
RF00108	64	snoRNA	Small nucleolar RNA SNORD116	1.86
RF01684	5508	Rfam other sncRNA	MALAT1-associated small cytoplasmic RNA/MEN beta RNA	159.82
RF00410	4	snoRNA	Small nucleolar RNA SNORA2/SNORA34 family	0.12
RF00645	2	precursor	microRNA MIR169_2	0.06
RF00009	42	Rfam other sncRNA	Nuclear RNase P	1.22
RF00946	34	precursor	microRNA mir-1225	0.99
RF00418	54	snoRNA	Small nucleolar RNA SNORA58	1.57
RF00601	12	snoRNA	Small Cajal body specific RNA 20	0.35
RF00385	2	Rfam other sncRNA	Infectious bronchitis virus D-RNA	0.06
RF00683	80	precursor	microRNA mir-143	2.32
RF00302	4	snoRNA	Small nucleolar RNA SNORA65	0.12
RF02541	1145	rRNA	Bacterial large subunit ribosomal RNA	33.22
RF00091	1	snoRNA	Small nucleolar RNA SNORA62/SNORA6 family	0.03
RF01136	1	snoRNA	Small nucleolar RNA sR28	0.03
RF01290	18	snoRNA	Small nucleolar RNA SNORD10	0.52
RF01125	5	snoRNA	Small nucleolar RNA sR4	0.15
RF02470	1	Rfam other sncRNA	Mycobacterium sRNA Ms_IGR-8	0.03
RF02262	1	Rfam other sncRNA	MAT2A 3'UTR stem loop C	0.03
RF00093	9	snoRNA	Small nucleolar RNA SNORD18	0.26
RF00103	658	precursor	mir-1 microRNA precursor family	19.09
RF00730	1	precursor	microRNA mir-277	0.03
RF00281	12	snoRNA	Small nucleolar RNA SNORD47	0.35
RF00722	11061	precursor	microRNA mir-451	320.95
RF00069	23	snoRNA	Small nucleolar RNA SNORD24	0.67
RF00406	327	snoRNA	Small nucleolar RNA SNORA42/SNORA80 family	9.49
RF02219	1	Rfam other sncRNA	ZNRD1 antisense RNA 1 conserved region 2	0.03
RF00669	4	precursor	microRNA mir-96	0.12
RF01156	2	snoRNA	Small nucleolar RNA SNORD123	0.06
RF00255	1959	precursor	mir-218 microRNA precursor family	56.84
RF02467	11	Rfam other sncRNA	Mycobacterium sRNA Ms_IGR-2	0.32
RF00915	2	precursor	microRNA mir-760	0.06
RF00676	82	precursor	microRNA mir-127	2.38
RF02444	15	Rfam other sncRNA	Streptococcus sRNA SpR10	0.44
RF00566	2	snoRNA	Small nucleolar RNA SNORA35	0.06
RF00155	69	snoRNA	Small nucleolar RNA SNORA66	2.00
RF01172	1	snoRNA	Small nucleolar RNA sn2343	0.03
RF01381	21	Rfam other sncRNA	HIV-1 stem-loop 3 Psi packaging signal	0.61
RF01296	17	snoRNA	Small nucleolar RNA U85	0.49
RF01046	40	Rfam other sncRNA	Wingless localisation element 3 (WLE3)	1.16
RF00610	6657	snoRNA	Small nucleolar RNA SNORD110	193.16
RF02448	3	Rfam other sncRNA	Streptococcus sRNA SpR20	0.09
RF01895	1102	precursor	microRNA mir-193	31.98
RF01954	1	Rfam other sncRNA	SOX2 overlapping transcript exon 4	0.03
RF01804	2	Rfam other sncRNA	Lambda phage CIII thermoregulator element	0.06
RF00400	1	snoRNA	Small nucleolar RNA SNORA28	0.03
RF01727	1	Rfam other sncRNA	SAM/SAH riboswitch	0.03
RF00253	30	precursor	mir-101 microRNA precursor family	0.87
RF00803	317	precursor	microRNA mir-425	9.20
RF00753	3	precursor	microRNA mir-503	0.09
RF00741	445	precursor	microRNA mir-378	12.91
RF02044	16	Rfam other sncRNA	CDKN2B antisense RNA 1 convserved region 2	0.46
RF00573	9	snoRNA	Small nucleolar RNA SNORD67	0.26
RF00012	4850	snoRNA	Small nucleolar RNA U3	140.73
RF00015	45	snRNA	U4 spliceosomal RNA	1.31
RF00446	117	precursor	mir-133 microRNA precursor family	3.39
RF00428	6	snoRNA	Small nucleolar RNA SNORA38	0.17
RF00772	2	precursor	microRNA mir-328	0.06
RF00485	2	Rfam other sncRNA	Potassium channel RNA editing signal	0.06
RF00138	1	snoRNA	Small nucleolar RNA SNORD16	0.03
RF00576	1	snoRNA	Small nucleolar RNA SNORD71	0.03
RF00271	6	snoRNA	Small nucleolar RNA SNORD60	0.17
RF00613	10	snoRNA	Small nucleolar RNA SNORD94	0.29
RF00892	1	precursor	microRNA mir-551	0.03
RF01241	23	snoRNA	Small nucleolar RNA SNORA81	0.67
RF00164	6	Rfam other sncRNA	Coronavirus 3' stem-loop II-like motif (s2m)	0.17
RF00286	5	snoRNA	Small Cajal body specific RNA 8	0.15
RF00651	29235	precursor	microRNA mir-221	848.28
RF01014	15	precursor	microRNA mir-1306	0.44
RF00002	41685	rRNA	5.8S ribosomal RNA	1209.53
RF00110	1	Rfam other sncRNA	RybB RNA	0.03
RF00599	1	snoRNA	Small nucleolar RNA SNORA77	0.03
RF00643	10	precursor	microRNA MIR171_1	0.29
RF01903	1	precursor	microRNA mir-500	0.03
RF00066	14	snRNA	U7 small nuclear RNA	0.41
RF00019	70360	Rfam other sncRNA	Y RNA	2041.57
RF00358	1	snoRNA	Small nucleolar RNA Z101	0.03
RF00080	5	Rfam other sncRNA	yybP-ykoY leader	0.15
RF01545	1	snoRNA	Trypanosomatid snoRNA TB3Cs2H1	0.03
RF00030	9	Rfam other sncRNA	RNase MRP	0.26
RF01234	1	snoRNA	Small nucleolar RNA SNORA47	0.03
RF01317	2	Rfam other sncRNA	CRISPR RNA direct repeat element	0.06
RF00006	49	Rfam other sncRNA	Vault RNA	1.42
RF00420	3	snoRNA	Small nucleolar RNA SNORA61	0.09
RF00580	5	snoRNA	Small nucleolar RNA SNORD91 family	0.15
[truncated: 71 more rows]
