# Supplementary material for: MicroRNA-mediated translational pathways are regulated in the orbitofrontal cortex and peripheral blood samples during acute abstinence from heroin self-administration
Source: Adv Drug Alcohol Res. 2023 Aug 14;3:11668. doi: 10.3389/adar.2023.11668 (PMC10880771; doi:10.3389/adar.2023.11668)
Supplement: Supplementary file 2 [file DataSheet1.ZIP › S3N.expr.xls]

sRNA id	Count(44234619)	Type	Description	TPM
novel_mir1	5537	miRNA	NC_005106.4:-:31883001_31883071	125.17
novel_mir2	800	miRNA	NC_005110.4:+:58661266_58661327	18.09
novel_mir3	1787	miRNA	NC_005107.4:+:65643142_65643201	40.40
novel_mir4	2376	miRNA	NC_005120.4:+:118131823_118131886	53.71
novel_mir5	160	miRNA	NC_005103.4:-:147718278_147718343	3.62
novel_mir8	110	miRNA	NC_005106.4:-:32983166_32983226	2.49
novel_mir9	179	miRNA	NC_005116.4:-:10572277_10572334	4.05
novel_mir10	192	miRNA	NC_005109.4:-:15198465_15198530	4.34
novel_mir11	146	miRNA	NC_005117.4:-:73403043_73403105	3.30
novel_mir14	116	miRNA	NC_005100.4:+:174134780_174134841	2.62
novel_mir15	137	miRNA	NC_005100.4:+:48104127_48104186	3.10
novel_mir16	58	miRNA	NC_005100.4:-:121202858_121202922	1.31
novel_mir18	53	miRNA	NC_005106.4:+:140547362_140547421	1.20
novel_mir19	96	miRNA	NC_005116.4:-:71800308_71800365	2.17
novel_mir23	24	miRNA	NC_005118.4:-:58624779_58624839	0.54
novel_mir24	68	miRNA	NC_005100.4:-:220867515_220867576	1.54
novel_mir25	36	miRNA	NC_005100.4:+:236276331_236276393	0.81
novel_mir27	20	miRNA	NC_005116.4:-:10456154_10456219	0.45
novel_mir28	23	miRNA	NC_005100.4:+:198994825_198994892	0.52
novel_mir29	10	miRNA	NC_005106.4:+:143932118_143932175	0.23
novel_mir34	27	miRNA	NC_005107.4:-:39687046_39687104	0.61
novel_mir38	10	miRNA	NC_005110.4:-:88317218_88317283	0.23
novel_mir39	11	miRNA	NC_005102.4:+:11791489_11791554	0.25
novel_mir42	19	miRNA	NC_005102.4:-:3674813_3674874	0.43
novel_mir67	85	miRNA	NC_005114.4:-:96770944_96771005	1.92
novel_mir70	328	miRNA	NC_005120.4:-:33516112_33516172	7.42
novel_mir74	10	miRNA	NC_005108.4:-:54212366_54212423	0.23
novel_mir78	10	miRNA	NC_005116.4:-:71783924_71783984	0.23
novel_mir87	10	miRNA	NC_005102.4:-:5771445_5771523	0.23
novel_mir120	25	miRNA	NC_005117.4:-:6387481_6387543	0.57
novel_mir131	824	miRNA	NC_005106.4:+:43324717_43324775	18.63
novel_mir140	19	miRNA	NC_005106.4:-:70967388_70967452	0.43
novel_mir147	200	miRNA	NC_005118.4:-:45500822_45500875	4.52
novel_mir150	10	miRNA	NC_005102.4:-:72885424_72885475	0.23
novel_mir281	28	miRNA	NC_005109.4:+:20591263_20591341	0.63
novel_mir292	16	miRNA	NC_005100.4:-:174495292_174495366	0.36
novel_mir296	23	miRNA	NC_005107.4:-:104542347_104542407	0.52
novel_mir305	10	miRNA	NC_005110.4:+:15436057_15436119	0.23
novel_mir323	62	miRNA	NC_005109.4:-:89005074_89005124	1.40
novel_mir328	13	miRNA	NC_005106.4:+:127057325_127057386	0.29
novel_mir339	10	miRNA	NC_005108.4:+:92290850_92290905	0.23
novel_mir361	53	miRNA	NC_005103.4:+:44936587_44936663	1.20
novel_mir377	11	miRNA	NC_005100.4:+:142198353_142198396	0.25
novel_mir379	27	miRNA	NC_005116.4:+:76532726_76532783	0.61
novel_mir426	97	miRNA	NC_005100.4:-:88138903_88138959	2.19
novel_mir439	40	miRNA	NC_005109.4:+:94696970_94697035	0.90
novel_mir465	10	miRNA	NC_005111.4:+:16042832_16042903	0.23
novel_mir471	14	miRNA	NC_005102.4:+:176405846_176405937	0.32
novel_mir473	21	miRNA	NC_005109.4:-:88842109_88842171	0.47
novel_mir482	32	miRNA	NC_005107.4:+:69859785_69859842	0.72
novel_mir486	44	miRNA	NC_005108.4:+:53419607_53419665	0.99
novel_mir526	12	miRNA	NC_005103.4:+:99133802_99133867	0.27
novel_mir545	85	miRNA	NC_005113.4:+:44548391_44548448	1.92
novel_mir554	11	miRNA	NC_005106.4:+:117026114_117026170	0.25
novel_mir574	17	miRNA	NC_005108.4:-:7465662_7465729	0.38
novel_mir607	12	miRNA	NC_005109.4:+:56256735_56256813	0.27
novel_mir608	21	miRNA	NC_005100.4:+:221683007_221683078	0.47
novel_mir612	10	miRNA	NC_005109.4:+:82028002_82028059	0.23
novel_mir615	12	miRNA	NC_005100.4:-:100859476_100859526	0.27
novel_mir619	12	miRNA	NC_005114.4:-:12514935_12515000	0.27
novel_mir629	256	miRNA	NC_005101.4:-:408837_408875	5.79
novel_mir632	271	miRNA	NC_005100.4:+:126523306_126523356	6.13
novel_mir639	10	miRNA	NC_005110.4:+:86516572_86516647	0.23
novel_mir643	81	miRNA	NC_005101.4:-:196199380_196199447	1.83
novel_mir651	44	miRNA	NC_005109.4:-:12913457_12913517	0.99
novel_mir685	22	miRNA	NC_005100.4:-:212547326_212547400	0.50
novel_mir689	10	miRNA	NC_005111.4:+:11438958_11439018	0.23
novel_mir692	10	miRNA	NC_005105.4:+:95053660_95053742	0.23
novel_mir695	107	miRNA	NC_005111.4:+:22232667_22232748	2.42
novel_mir699	10	miRNA	NC_005103.4:-:147881759_147881821	0.23
novel_mir712	42	miRNA	NC_005104.4:-:136023250_136023319	0.95
novel_mir716	10	miRNA	NC_005116.4:+:16004712_16004770	0.23
novel_mir730	25	miRNA	NC_005106.4:+:117512923_117512981	0.57
novel_mir746	99	miRNA	NC_005106.4:-:11752544_11752605	2.24
novel_mir760	141	miRNA	NC_005102.4:+:83137312_83137378	3.19
novel_mir772	27	miRNA	NC_005103.4:+:9191349_9191405	0.61
novel_mir773	11	miRNA	NC_005103.4:-:147867497_147867562	0.25
novel_mir777	14	miRNA	NC_005109.4:-:82165628_82165689	0.32
novel_mir783	246	miRNA	NC_005100.4:-:39717702_39717778	5.56
novel_mir791	14	miRNA	NC_005109.4:+:47185810_47185869	0.32
novel_mir801	335	miRNA	NC_005102.4:-:176406218_176406274	7.57
novel_mir826	50	miRNA	NC_005106.4:+:70285473_70285528	1.13
novel_mir829	12	miRNA	NC_005102.4:-:148915118_148915175	0.27
novel_mir832	276	miRNA	NC_005119.4:-:30303769_30303828	6.24
novel_mir856	10	miRNA	NC_005100.4:-:84983630_84983672	0.23
novel_mir872	13	miRNA	NC_005119.4:+:4334640_4334694	0.29
novel_mir874	26	miRNA	NC_005111.4:+:17012872_17012928	0.59
novel_mir891	10	miRNA	NC_005116.4:-:71785800_71785869	0.23
novel_mir908	305	miRNA	NC_005112.4:+:57626466_57626531	6.90
novel_mir942	37	miRNA	NC_005118.4:+:52902657_52902714	0.84
novel_mir943	17	miRNA	NC_005115.4:-:8338001_8338059	0.38
novel_mir962	12	miRNA	NC_005113.4:+:2075773_2075828	0.27
novel_mir965	27	miRNA	NC_005118.4:+:25112282_25112345	0.61
novel_mir973	1185	miRNA	NC_005113.4:-:79635781_79635841	26.79
novel_mir977	11	miRNA	NC_005117.4:+:71136888_71136950	0.25
novel_mir980	51	miRNA	NC_005103.4:-:8969376_8969434	1.15
novel_mir990	10	miRNA	NC_005118.4:-:24327770_24327833	0.23
novel_mir1007	632	miRNA	NC_005105.4:-:72681745_72681805	14.29
novel_mir1018	218	miRNA	NC_005116.4:+:13482412_13482474	4.93
novel_mir1023	13	miRNA	NC_005104.4:+:166599223_166599277	0.29
novel_mir1039	20	miRNA	NC_005109.4:-:14087742_14087803	0.45
novel_mir1074	10	miRNA	NC_005102.4:+:172434410_172434467	0.23
novel_mir1080	14	miRNA	NC_005102.4:+:124530081_124530134	0.32
novel_mir1108	53	miRNA	NC_005117.4:-:4107544_4107611	1.20
novel_mir1112	19	miRNA	NC_005107.4:+:45797775_45797838	0.43
novel_mir1135	10	miRNA	NC_005108.4:-:73758664_73758730	0.23
novel_mir1148	103	miRNA	NC_005104.4:-:150530295_150530349	2.33
novel_mir1179	11	miRNA	NC_005107.4:+:53864333_53864403	0.25
novel_mir1197	45	miRNA	NC_005119.4:-:14082303_14082360	1.02
novel_mir1206	15	miRNA	NC_005114.4:+:58654924_58654975	0.34
novel_mir1210	10	miRNA	NC_005106.4:-:66595502_66595556	0.23
novel_mir1215	129	miRNA	NC_005112.4:-:52096572_52096633	2.92
novel_mir1224	491	miRNA	NW_007906435.1:+:9511514_9511577	11.10
novel_mir1225	123	miRNA	NC_005113.4:-:7230301_7230346	2.78
novel_mir1227	1416	miRNA	NC_005109.4:-:55645860_55645927	32.01
novel_mir1235	206	miRNA	NC_005102.4:-:58785340_58785408	4.66
novel_mir1238	14	miRNA	NC_005100.4:-:165675078_165675136	0.32
novel_mir1248	98	miRNA	NC_005108.4:-:100175741_100175803	2.22
novel_mir1262	1522	miRNA	NC_005104.4:+:57493184_57493267	34.41
novel_mir1272	94	miRNA	NC_005114.4:+:30097804_30097871	2.13
novel_pir3	19	piRNA	NC_005100.4:LINE/L1:-_131544027	0.43
novel_pir6	13	piRNA	NC_005100.4:LINE/L1:-_131544027	0.29
novel_pir11	13	piRNA	NC_005100.4:LINE/L1:-_131544027	0.29
novel_pir20	11	piRNA	NC_005100.4:LINE/L1:-_131544027	0.25
novel_pir34	11	piRNA	NC_005100.4:LINE/L1:+_38704042	0.25
novel_pir36	19	piRNA	NC_005100.4:LINE/L1:+_38704042	0.43
novel_pir50	13	piRNA	NC_005100.4:LINE/L1:-_259323205	0.29
novel_pir51	10	piRNA	NC_005100.4:LINE/L1:-_259323205	0.23
novel_pir60	10	piRNA	NC_005100.4:LINE/L1:-_259323205	0.23
novel_pir62	13	piRNA	NC_005100.4:LINE/L1:-_259323205	0.29
novel_pir63	10	piRNA	NC_005100.4:LINE/L1:-_259323205	0.23
novel_pir77	18	piRNA	NC_005100.4:LINE/L1:-_259323205	0.41
novel_pir80	14	piRNA	NC_005100.4:LINE/L1:-_259323205	0.32
novel_pir81	10	piRNA	NC_005100.4:LINE/L1:-_259323205	0.23
novel_pir85	14	piRNA	NC_005100.4:LINE/L1:-_259323205	0.32
novel_pir90	15	piRNA	NC_005100.4:LINE/L1:-_259323205	0.34
novel_pir93	23	piRNA	NC_005100.4:LINE/L1:-_259323205	0.52
novel_pir104	10	piRNA	NC_005100.4:LINE/L1:-_259323205	0.23
novel_pir107	14	piRNA	NC_005100.4:LINE/L1:-_259323205	0.32
novel_pir109	23	piRNA	NC_005100.4:LINE/L1:-_259323205	0.52
novel_pir112	10	piRNA	NC_005100.4:LINE/L1:-_259323205	0.23
novel_pir113	14	piRNA	NC_005100.4:LINE/L1:-_259323205	0.32
novel_pir114	12	piRNA	NC_005100.4:LINE/L1:-_259323205	0.27
novel_pir119	18	piRNA	NC_005100.4:LINE/L1:-_259323205	0.41
novel_pir121	11	piRNA	NC_005100.4:LINE/L1:-_259323205	0.25
novel_pir124	22	piRNA	NC_005100.4:LINE/L1:-_259323205	0.50
novel_pir129	10	piRNA	NC_005100.4:LINE/L1:-_259323205	0.23
novel_pir137	12	piRNA	NC_005100.4:LINE/L1:-_259323205	0.27
novel_pir141	14	piRNA	NC_005100.4:LINE/L1:+_225391418	0.32
novel_pir149	18	piRNA	NC_005100.4:LINE/L1:+_225391418	0.41
novel_pir158	19	piRNA	NC_005100.4:LINE/L1:-_659914	0.43
novel_pir159	31	piRNA	NC_005100.4:LINE/L1:-_659914	0.70
novel_pir162	13	piRNA	NC_005100.4:LINE/L1:-_659914	0.29
novel_pir163	17	piRNA	NC_005100.4:LINE/L1:-_659914	0.38
novel_pir169	11	piRNA	NC_005100.4:LINE/L1:-_659914	0.25
novel_pir174	13	piRNA	NC_005100.4:LINE/L1:-_659914	0.29
novel_pir175	10	piRNA	NC_005100.4:LINE/L1:-_659914	0.23
novel_pir181	10	piRNA	NC_005100.4:LINE/L1:-_659914	0.23
novel_pir188	10	piRNA	NC_005100.4:LINE/L1:-_659914	0.23
novel_pir193	11	piRNA	NC_005100.4:LINE/L1:+_186367113	0.25
novel_pir214	18	piRNA	NC_005100.4:LINE/L1:+_110288721	0.41
novel_pir222	10	piRNA	NC_005100.4:LINE/L1:+_110288721	0.23
novel_pir223	13	piRNA	NC_005100.4:LINE/L1:+_110288721	0.29
novel_pir225	13	piRNA	NC_005100.4:LINE/L1:+_110288721	0.29
novel_pir227	39	piRNA	NC_005100.4:LINE/L1:+_110288721	0.88
novel_pir228	16	piRNA	NC_005100.4:LINE/L1:+_110288721	0.36
novel_pir280	14	piRNA	NC_005100.4:LINE/L1:+_249359584	0.32
novel_pir309	11	piRNA	NC_005100.4:LINE/L1:+_62126645	0.25
novel_pir315	10	piRNA	NC_005100.4:LINE/L1:+_62126645	0.23
novel_pir336	10	piRNA	NC_005100.4:LINE/L1:+_281941412	0.23
novel_pir338	33	piRNA	NC_005100.4:LINE/L1:+_281941412	0.75
novel_pir339	18	piRNA	NC_005100.4:LINE/L1:+_281941412	0.41
novel_pir340	14	piRNA	NC_005100.4:LINE/L1:+_281941412	0.32
novel_pir342	15	piRNA	NC_005100.4:LINE/L1:+_281941412	0.34
novel_pir345	14	piRNA	NC_005100.4:LINE/L1:+_281941412	0.32
novel_pir348	26	piRNA	NC_005100.4:LINE/L1:+_281941412	0.59
novel_pir350	12	piRNA	NC_005100.4:LINE/L1:+_281941412	0.27
novel_pir351	10	piRNA	NC_005100.4:LINE/L1:+_281941412	0.23
novel_pir361	10	piRNA	NC_005100.4:LINE/L1:+_64821727	0.23
novel_pir373	13	piRNA	NC_005100.4:LINE/L1:+_172956876	0.29
novel_pir377	12	piRNA	NC_005100.4:LINE/L1:+_172956876	0.27
novel_pir389	11	piRNA	NC_005100.4:LINE/L1:+_172956876	0.25
novel_pir397	14	piRNA	NC_005100.4:LINE/L1:+_263556725	0.32
novel_pir406	10	piRNA	NC_005100.4:LINE/L1:+_120034443	0.23
novel_pir417	10	piRNA	NC_005100.4:LTR/ERVK:-_273472295	0.23
novel_pir470	13	piRNA	NC_005100.4:LINE/L1:+_113943149	0.29
novel_pir477	23	piRNA	NC_005100.4:LINE/L1:+_113943149	0.52
novel_pir480	12	piRNA	NC_005100.4:LINE/L1:+_113943149	0.27
novel_pir491	13	piRNA	NC_005100.4:LINE/L1:-_38738212	0.29
novel_pir503	13	piRNA	NC_005100.4:LTR/ERVK:-_102842687	0.29
novel_pir513	10	piRNA	NC_005100.4:LINE/L1:-_23944191	0.23
novel_pir517	14	piRNA	NC_005100.4:LTR/ERVL:-_218139662	0.32
novel_pir542	10	piRNA	NC_005100.4:LINE/L1:-_37520364	0.23
novel_pir544	16	piRNA	NC_005100.4:LINE/L1:-_37520364	0.36
novel_pir577	25	piRNA	NC_005100.4:LINE/L1:-_210528785	0.57
novel_pir578	16	piRNA	NC_005100.4:LINE/L1:-_210528785	0.36
novel_pir581	12	piRNA	NC_005100.4:LINE/L1:-_210528785	0.27
novel_pir600	20	piRNA	NC_005100.4:LINE/L1:-_868946	0.45
novel_pir637	122	piRNA	NC_005100.4:LINE/L1:-_4917546	2.76
novel_pir638	66	piRNA	NC_005100.4:LINE/L1:-_4917546	1.49
novel_pir640	1885	piRNA	NC_005100.4:LINE/L1:-_4917546	42.61
novel_pir642	19	piRNA	NC_005100.4:LINE/L1:-_4917546	0.43
novel_pir643	1052	piRNA	NC_005100.4:LINE/L1:-_4917546	23.78
novel_pir644	42	piRNA	NC_005100.4:LINE/L1:-_4917546	0.95
novel_pir645	50	piRNA	NC_005100.4:LINE/L1:-_4917546	1.13
novel_pir646	172	piRNA	NC_005100.4:LINE/L1:-_4917546	3.89
novel_pir649	268	piRNA	NC_005100.4:LINE/L1:-_4917546	6.06
novel_pir650	67	piRNA	NC_005100.4:LINE/L1:-_4917546	1.51
novel_pir652	92	piRNA	NC_005100.4:LINE/L1:-_4917546	2.08
novel_pir653	40	piRNA	NC_005100.4:LINE/L1:-_4917546	0.90
novel_pir663	10	piRNA	NC_005100.4:LTR/ERVK:+_185773638	0.23
novel_pir683	12	piRNA	NC_005100.4:LINE/L1:-_82381424	0.27
novel_pir706	12	piRNA	NC_005100.4:LINE/L1:+_148898708	0.27
novel_pir707	66	piRNA	NC_005100.4:LTR/ERVK:+_81507632	1.49
novel_pir717	10	piRNA	NC_005100.4:DNA/PIF-Harbinger:+_179633764	0.23
novel_pir722	13	piRNA	NC_005100.4:DNA/PIF-Harbinger:+_179633764	0.29
novel_pir735	21	piRNA	NC_005100.4:LTR/ERVK:+_234087267	0.47
novel_pir741	32	piRNA	NC_005100.4:LINE/L1:+_66997293	0.72
novel_pir742	20	piRNA	NC_005100.4:LINE/L1:+_66997293	0.45
novel_pir744	22	piRNA	NC_005100.4:LINE/L1:+_66997293	0.50
novel_pir766	84	piRNA	NC_005100.4:LINE/L1:+_61609478	1.90
novel_pir769	11	piRNA	NC_005100.4:LTR/ERVK:+_83369253	0.25
novel_pir771	11	piRNA	NC_005100.4:LTR/ERVK:+_83369253	0.25
novel_pir774	10	piRNA	NC_005100.4:LTR/ERVK:+_83369253	0.23
novel_pir775	17	piRNA	NC_005100.4:LTR/ERVK:+_83369253	0.38
novel_pir778	60	piRNA	NC_005100.4:LTR/ERVK:+_83369253	1.36
novel_pir779	10	piRNA	NC_005100.4:LTR/ERVK:+_83369253	0.23
novel_pir780	49	piRNA	NC_005100.4:LTR/ERVK:+_83369253	1.11
novel_pir781	19	piRNA	NC_005100.4:LTR/ERVK:+_83369253	0.43
novel_pir783	26	piRNA	NC_005100.4:LTR/ERVK:+_83369253	0.59
novel_pir788	15	piRNA	NC_005100.4:LTR/ERVK:+_83369253	0.34
novel_pir792	139	piRNA	NC_005100.4:LTR/ERVK:+_83369253	3.14
novel_pir793	12	piRNA	NC_005100.4:LTR/ERVK:+_83369253	0.27
novel_pir796	14	piRNA	NC_005100.4:LTR/ERVK:+_83369253	0.32
novel_pir797	11	piRNA	NC_005100.4:LTR/ERVK:+_83369253	0.25
novel_pir799	17	piRNA	NC_005100.4:LTR/ERVK:+_83369253	0.38
novel_pir800	54	piRNA	NC_005100.4:LTR/ERVK:+_83369253	1.22
novel_pir802	37	piRNA	NC_005100.4:LTR/ERVK:+_83369253	0.84
novel_pir810	12	piRNA	NC_005100.4:LTR/ERVK:+_83369253	0.27
novel_pir815	36	piRNA	NC_005100.4:LTR/ERVK:+_83369253	0.81
novel_pir820	11	piRNA	NC_005100.4:LTR/ERVK:+_83369253	0.25
novel_pir826	14	piRNA	NC_005100.4:LTR/ERVK:+_83369253	0.32
novel_pir865	21	piRNA	NC_005100.4:LTR/ERV1:+_111568550	0.47
novel_pir866	48	piRNA	NC_005100.4:LTR/ERV1:+_111568550	1.09
novel_pir867	67	piRNA	NC_005100.4:LTR/ERV1:+_111568550	1.51
novel_pir870	11	piRNA	NC_005100.4:LTR/ERV1:+_111568550	0.25
novel_pir878	12	piRNA	NC_005100.4:LTR/ERV1:+_111568550	0.27
novel_pir888	12	piRNA	NC_005100.4:LINE/L1:-_193637817	0.27
novel_pir889	10	piRNA	NC_005100.4:LINE/L1:-_193637817	0.23
novel_pir893	11	piRNA	NC_005100.4:LINE/L1:-_193637817	0.25
novel_pir902	14	piRNA	NC_005100.4:LINE/L1:-_193637817	0.32
novel_pir924	11	piRNA	NC_005100.4:LINE/L1:-_193637817	0.25
novel_pir939	12	piRNA	NC_005100.4:LTR/ERVK:+_262194536	0.27
novel_pir940	62	piRNA	NC_005100.4:LTR/ERVK:+_262194536	1.40
novel_pir951	10	piRNA	NC_005100.4:LINE/L1:-_190449332	0.23
novel_pir966	38	piRNA	NC_005100.4:LINE/L1:-_248736325	0.86
novel_pir967	25	piRNA	NC_005100.4:LINE/L1:-_248736325	0.57
novel_pir975	11	piRNA	NC_005100.4:LINE/L1:-_248736325	0.25
novel_pir977	13	piRNA	NC_005100.4:LINE/L1:-_248736325	0.29
novel_pir995	29	piRNA	NC_005100.4:LTR/ERVL-MaLR:+_166700932	0.66
novel_pir1001	11	piRNA	NC_005100.4:DNA/hAT-Charlie:-_30350274	0.25
novel_pir1004	16	piRNA	NC_005100.4:LTR/ERVK:+_130512673	0.36
novel_pir1005	10	piRNA	NC_005100.4:LTR/ERVK:+_130512673	0.23
novel_pir1006	12	piRNA	NC_005100.4:LTR/ERVK:+_130512673	0.27
novel_pir1010	12	piRNA	NC_005100.4:LTR/ERVK:+_130512673	0.27
novel_pir1011	11	piRNA	NC_005100.4:LTR/ERVK:+_130512673	0.25
novel_pir1022	51	piRNA	NC_005100.4:LTR/ERV1:+_17651887	1.15
novel_pir1025	64	piRNA	NC_005100.4:LTR/ERV1:+_17651887	1.45
novel_pir1026	128	piRNA	NC_005100.4:LTR/ERV1:+_17651887	2.89
novel_pir1030	12	piRNA	NC_005100.4:LTR/ERVK:-_269854250	0.27
novel_pir1031	207	piRNA	NC_005100.4:LTR/ERVK:-_269854250	4.68
novel_pir1033	204	piRNA	NC_005100.4:LTR/ERVK:-_269854250	4.61
novel_pir1034	29	piRNA	NC_005100.4:LTR/ERVK:-_269854250	0.66
novel_pir1035	65	piRNA	NC_005100.4:LTR/ERVK:-_269854250	1.47
novel_pir1052	37	piRNA	NC_005100.4:DNA/PIF-Harbinger:-_137246413	0.84
novel_pir1053	33	piRNA	NC_005100.4:DNA/PIF-Harbinger:-_137246413	0.75
novel_pir1054	62	piRNA	NC_005100.4:DNA/PIF-Harbinger:-_137246413	1.40
novel_pir1056	33	piRNA	NC_005100.4:DNA/PIF-Harbinger:-_137246413	0.75
novel_pir1057	14	piRNA	NC_005100.4:DNA/PIF-Harbinger:-_137246413	0.32
novel_pir1062	24	piRNA	NC_005100.4:DNA/PIF-Harbinger:-_137246413	0.54
novel_pir1065	27	piRNA	NC_005100.4:DNA/PIF-Harbinger:-_137246413	0.61
novel_pir1084	29	piRNA	NC_005100.4:LTR/ERVK:-_15720031	0.66
novel_pir1087	16	piRNA	NC_005100.4:LTR/ERV1:-_140888735	0.36
novel_pir1088	203	piRNA	NC_005100.4:LTR/ERV1:-_140888735	4.59
novel_pir1089	10	piRNA	NC_005100.4:LTR/ERV1:-_140888735	0.23
novel_pir1090	23	piRNA	NC_005100.4:LTR/ERV1:-_140888735	0.52
novel_pir1091	403	piRNA	NC_005100.4:LTR/ERV1:-_140888735	9.11
novel_pir1092	463	piRNA	NC_005100.4:LTR/ERV1:-_140888735	10.47
novel_pir1096	12	piRNA	NC_005100.4:LTR/ERV1:-_147114708	0.27
novel_pir1102	21	piRNA	NC_005100.4:LTR/ERV1:-_147114708	0.47
novel_pir1118	18	piRNA	NC_005100.4:LTR/ERVL:+_236274302	0.41
novel_pir1119	11	piRNA	NC_005100.4:LTR/ERVL:+_236274302	0.25
novel_pir1120	10	piRNA	NC_005100.4:LTR/ERVL:+_236274302	0.23
novel_pir1121	25	piRNA	NC_005100.4:LTR/ERVL:+_236274302	0.57
novel_pir1124	23	piRNA	NC_005100.4:LTR/ERVL:+_236274302	0.52
novel_pir1128	12	piRNA	NC_005100.4:LTR/ERVL:+_236274302	0.27
novel_pir1132	11	piRNA	NC_005100.4:LTR/ERVL:+_236274302	0.25
novel_pir1144	12	piRNA	NC_005100.4:LTR/ERVL:+_236274302	0.27
novel_pir1153	11	piRNA	NC_005100.4:LTR/ERVL:+_236274302	0.25
novel_pir1155	10	piRNA	NC_005100.4:LTR/ERVL:+_236274302	0.23
novel_pir1156	14	piRNA	NC_005100.4:LTR/ERVL:+_236274302	0.32
novel_pir1161	31	piRNA	NC_005100.4:LTR/ERVL:+_236274302	0.70
novel_pir1163	12	piRNA	NC_005100.4:LTR/ERVL:+_236274302	0.27
novel_pir1164	15	piRNA	NC_005100.4:LTR/ERVL:+_236274302	0.34
novel_pir1165	16	piRNA	NC_005100.4:LTR/ERVL:+_236274302	0.36
novel_pir1167	10	piRNA	NC_005100.4:LTR/ERVL:+_236274302	0.23
novel_pir1168	10	piRNA	NC_005100.4:LTR/ERVL:+_236274302	0.23
novel_pir1181	12	piRNA	NC_005100.4:LTR/ERVL-MaLR:-_174709993	0.27
novel_pir1184	15	piRNA	NC_005100.4:LTR/ERVL-MaLR:-_174709993	0.34
novel_pir1192	17	piRNA	NC_005100.4:LTR/ERVL-MaLR:-_174709993	0.38
novel_pir1195	19	piRNA	NC_005100.4:LTR/ERVL-MaLR:-_174709993	0.43
novel_pir1197	12	piRNA	NC_005100.4:LTR/ERVL-MaLR:-_174709993	0.27
novel_pir1214	94	piRNA	NC_005100.4:LTR/ERVL-MaLR:-_15647153	2.13
novel_pir1215	17	piRNA	NC_005100.4:LTR/ERVL-MaLR:-_15647153	0.38
novel_pir1218	12	piRNA	NC_005100.4:LTR/ERVL-MaLR:-_15647153	0.27
novel_pir1219	18	piRNA	NC_005100.4:LTR/ERVL-MaLR:-_15647153	0.41
novel_pir1223	19	piRNA	NC_005100.4:LTR/ERVL-MaLR:-_15647153	0.43
novel_pir1245	10	piRNA	NC_005100.4:LTR/ERVL-MaLR:-_15647153	0.23
novel_pir1249	11	piRNA	NC_005100.4:LTR/ERVL-MaLR:-_15647153	0.25
novel_pir1268	29	piRNA	NC_005100.4:DNA/PIF-Harbinger:+_220818003	0.66
novel_pir1270	13	piRNA	NC_005100.4:DNA/PIF-Harbinger:+_220818003	0.29
novel_pir1274	20	piRNA	NC_005100.4:DNA/PIF-Harbinger:+_220818003	0.45
novel_pir1280	36	piRNA	NC_005100.4:DNA/PIF-Harbinger:+_220818003	0.81
novel_pir1283	766	piRNA	NC_005100.4:DNA/PIF-Harbinger:+_220818003	17.32
novel_pir1286	130	piRNA	NC_005100.4:DNA/PIF-Harbinger:+_220818003	2.94
novel_pir1288	346	piRNA	NC_005100.4:DNA/PIF-Harbinger:+_220818003	7.82
novel_pir1290	329	piRNA	NC_005100.4:DNA/PIF-Harbinger:+_220818003	7.44
novel_pir1293	148	piRNA	NC_005100.4:DNA/PIF-Harbinger:+_220818003	3.35
novel_pir1295	247	piRNA	NC_005100.4:DNA/PIF-Harbinger:+_220818003	5.58
novel_pir1296	159	piRNA	NC_005100.4:DNA/PIF-Harbinger:+_220818003	3.59
novel_pir1300	221	piRNA	NC_005100.4:DNA/PIF-Harbinger:+_220818003	5.00
novel_pir1302	58	piRNA	NC_005100.4:DNA/PIF-Harbinger:+_220818003	1.31
novel_pir1303	76	piRNA	NC_005100.4:DNA/PIF-Harbinger:+_220818003	1.72
novel_pir1304	117	piRNA	NC_005100.4:DNA/PIF-Harbinger:+_220818003	2.64
novel_pir1305	10	piRNA	NC_005100.4:DNA/PIF-Harbinger:+_220818003	0.23
novel_pir1306	22	piRNA	NC_005100.4:DNA/PIF-Harbinger:+_220818003	0.50
novel_pir1307	14	piRNA	NC_005100.4:DNA/PIF-Harbinger:+_220818003	0.32
novel_pir1309	83	piRNA	NC_005100.4:DNA/PIF-Harbinger:+_220818003	1.88
novel_pir1310	60	piRNA	NC_005100.4:DNA/PIF-Harbinger:+_220818003	1.36
novel_pir1311	26	piRNA	NC_005100.4:DNA/PIF-Harbinger:+_220818003	0.59
novel_pir1312	32	piRNA	NC_005100.4:DNA/PIF-Harbinger:+_220818003	0.72
novel_pir1313	209	piRNA	NC_005100.4:DNA/PIF-Harbinger:+_220818003	4.72
novel_pir1315	31	piRNA	NC_005100.4:DNA/PIF-Harbinger:+_220818003	0.70
novel_pir1317	77	piRNA	NC_005100.4:DNA/PIF-Harbinger:+_220818003	1.74
novel_pir1318	34	piRNA	NC_005100.4:DNA/PIF-Harbinger:+_220818003	0.77
novel_pir1319	60	piRNA	NC_005100.4:DNA/PIF-Harbinger:+_220818003	1.36
novel_pir1323	20	piRNA	NC_005100.4:DNA/PIF-Harbinger:+_220818003	0.45
novel_pir1328	10	piRNA	NC_005100.4:DNA/PIF-Harbinger:+_220818003	0.23
novel_pir1330	11	piRNA	NC_005100.4:DNA/PIF-Harbinger:+_220818003	0.25
novel_pir1333	19	piRNA	NC_005100.4:DNA/PIF-Harbinger:+_220818003	0.43
novel_pir1337	10	piRNA	NC_005100.4:DNA/PIF-Harbinger:+_220818003	0.23
novel_pir1363	33	piRNA	NC_005100.4:DNA/PIF-Harbinger:-_125413228	0.75
novel_pir1364	12	piRNA	NC_005100.4:DNA/PIF-Harbinger:-_125413228	0.27
novel_pir1365	86	piRNA	NC_005100.4:DNA/PIF-Harbinger:-_125413228	1.94
novel_pir1366	52	piRNA	NC_005100.4:DNA/PIF-Harbinger:-_125413228	1.18
novel_pir1367	91	piRNA	NC_005100.4:DNA/PIF-Harbinger:-_125413228	2.06
novel_pir1368	18	piRNA	NC_005100.4:DNA/PIF-Harbinger:-_125413228	0.41
novel_pir1371	10	piRNA	NC_005100.4:DNA/PIF-Harbinger:-_125413228	0.23
novel_pir1374	21	piRNA	NC_005100.4:DNA/PIF-Harbinger:-_125413228	0.47
novel_pir1375	34	piRNA	NC_005100.4:DNA/PIF-Harbinger:-_125413228	0.77
novel_pir1376	12	piRNA	NC_005100.4:DNA/PIF-Harbinger:-_125413228	0.27
novel_pir1379	18	piRNA	NC_005100.4:DNA/PIF-Harbinger:-_125413228	0.41
novel_pir1383	15	piRNA	NC_005100.4:LTR/ERV1:-_223747811	0.34
novel_pir1384	43	piRNA	NC_005100.4:LTR/ERV1:-_223747811	0.97
novel_pir1390	21	piRNA	NC_005100.4:LTR/ERVL-MaLR:-_45599031	0.47
novel_pir1391	319	piRNA	NC_005100.4:LTR/ERVL-MaLR:-_45599031	7.21
novel_pir1419	13	piRNA	NC_005100.4:LTR/ERVK:+_255543059	0.29
novel_pir1424	16	piRNA	NC_005100.4:LTR/ERVK:+_255543059	0.36
novel_pir1425	26	piRNA	NC_005100.4:LTR/ERVK:+_255543059	0.59
novel_pir1434	39	piRNA	NC_005100.4:LTR/ERVK:+_255543059	0.88
novel_pir1441	10	piRNA	NC_005100.4:LTR/ERVK:+_255543059	0.23
novel_pir1444	11	piRNA	NC_005100.4:LTR/ERVK:+_255543059	0.25
novel_pir1446	95	piRNA	NC_005100.4:LTR/ERVK:+_255543059	2.15
novel_pir1463	18	piRNA	NC_005100.4:LTR/ERVK:+_123816602	0.41
novel_pir1465	14	piRNA	NC_005100.4:LTR/ERVK:+_123816602	0.32
novel_pir1484	99	piRNA	NC_005100.4:LTR/ERVK:+_65648162	2.24
novel_pir1485	16	piRNA	NC_005100.4:LTR/ERVK:+_65648162	0.36
novel_pir1486	36	piRNA	NC_005100.4:LTR/ERVK:+_65648162	0.81
novel_pir1487	58	piRNA	NC_005100.4:LTR/ERVK:+_65648162	1.31
novel_pir1488	19	piRNA	NC_005100.4:LTR/ERVK:+_65648162	0.43
novel_pir1489	32	piRNA	NC_005100.4:LTR/ERVK:+_65648162	0.72
novel_pir1490	44	piRNA	NC_005100.4:LTR/ERVK:+_65648162	0.99
novel_pir1491	25	piRNA	NC_005100.4:LTR/ERVK:+_65648162	0.57
novel_pir1492	16	piRNA	NC_005100.4:LTR/ERVK:+_65648162	0.36
novel_pir1494	15	piRNA	NC_005100.4:LTR/ERVK:+_65648162	0.34
novel_pir1505	13	piRNA	NC_005100.4:LTR/ERVK:+_65648162	0.29
novel_pir1508	237	piRNA	NC_005100.4:LTR/ERVK:+_65648162	5.36
novel_pir1509	27	piRNA	NC_005100.4:LTR/ERVK:+_65648162	0.61
novel_pir1521	30	piRNA	NC_005100.4:LTR/ERVL-MaLR:-_42274639	0.68
novel_pir1530	24	piRNA	NC_005100.4:LTR/ERV1:+_84801753	0.54
novel_pir1537	37	piRNA	NC_005100.4:LTR/ERVK:+_23856895	0.84
novel_pir1539	17	piRNA	NC_005100.4:LTR/ERVL-MaLR:-_52797824	0.38
novel_pir1542	17	piRNA	NC_005100.4:LTR/ERV1:+_82620337	0.38
novel_pir1550	15	piRNA	NC_005100.4:LTR/ERV1:+_82620337	0.34
novel_pir1562	13	piRNA	NC_005100.4:LTR/ERV1:+_82620337	0.29
novel_pir1570	10	piRNA	NC_005100.4:LTR/ERVL-MaLR:+_208131194	0.23
novel_pir1580	27	piRNA	NC_005100.4:LTR/ERVL:+_143907735	0.61
novel_pir1583	16	piRNA	NC_005100.4:LTR/ERVL:+_143907735	0.36
novel_pir1588	52	piRNA	NC_005100.4:LTR/ERVK:+_257056476	1.18
novel_pir1589	71	piRNA	NC_005100.4:LTR/ERVK:+_257056476	1.61
novel_pir1593	14	piRNA	NC_005100.4:DNA/hAT-Tip100:-_11912822	0.32
novel_pir1597	18	piRNA	NC_005100.4:DNA/hAT-Tip100:-_11912822	0.41
novel_pir1598	12	piRNA	NC_005100.4:DNA/hAT-Tip100:-_11912822	0.27
novel_pir1599	10	piRNA	NC_005100.4:DNA/hAT-Tip100:-_11912822	0.23
novel_pir1600	23	piRNA	NC_005100.4:DNA/hAT-Tip100:-_11912822	0.52
novel_pir1602	28	piRNA	NC_005100.4:DNA/hAT-Tip100:-_11912822	0.63
novel_pir1606	10	piRNA	NC_005100.4:DNA/hAT-Tip100:-_11912822	0.23
novel_pir1607	29	piRNA	NC_005100.4:DNA/hAT-Tip100:-_11912822	0.66
novel_pir1608	10	piRNA	NC_005100.4:DNA/hAT-Tip100:-_11912822	0.23
novel_pir1610	72	piRNA	NC_005100.4:DNA/hAT-Tip100:-_11912822	1.63
novel_pir1611	20	piRNA	NC_005100.4:DNA/hAT-Tip100:-_11912822	0.45
novel_pir1612	26	piRNA	NC_005100.4:DNA/hAT-Tip100:-_11912822	0.59
novel_pir1616	22	piRNA	NC_005100.4:DNA/hAT-Tip100:-_11912822	0.50
novel_pir1648	10	piRNA	NC_005100.4:DNA/hAT-Tip100:-_11912822	0.23
novel_pir1667	10	piRNA	NC_005100.4:DNA/hAT-Tip100:-_11912822	0.23
novel_pir1683	16	piRNA	NC_005100.4:DNA/hAT-Tip100:-_11912822	0.36
novel_pir1703	13	piRNA	NC_005100.4:LTR/ERVK:+_272565579	0.29
novel_pir1706	38	piRNA	NC_005100.4:LTR/ERVK:+_85280748	0.86
novel_pir1711	10	piRNA	NC_005100.4:DNA/PIF-Harbinger:+_222308474	0.23
novel_pir1714	14	piRNA	NC_005100.4:LTR/ERV1:-_160995893	0.32
novel_pir1718	18	piRNA	NC_005100.4:LTR/ERV1:-_160995893	0.41
novel_pir1731	28	piRNA	NC_005100.4:DNA/PIF-Harbinger:+_111149874	0.63
novel_pir1733	28	piRNA	NC_005100.4:DNA/PIF-Harbinger:+_111149874	0.63
novel_pir1734	28	piRNA	NC_005100.4:DNA/PIF-Harbinger:+_111149874	0.63
novel_pir1736	40	piRNA	NC_005100.4:DNA/PIF-Harbinger:+_111149874	0.90
novel_pir1737	17	piRNA	NC_005100.4:DNA/PIF-Harbinger:+_111149874	0.38
novel_pir1739	65	piRNA	NC_005100.4:DNA/PIF-Harbinger:+_111149874	1.47
novel_pir1740	14	piRNA	NC_005100.4:DNA/PIF-Harbinger:+_111149874	0.32
novel_pir1741	416	piRNA	NC_005100.4:DNA/PIF-Harbinger:+_111149874	9.40
novel_pir1742	10	piRNA	NC_005100.4:DNA/PIF-Harbinger:+_111149874	0.23
novel_pir1755	11	piRNA	NC_005100.4:LTR/ERV1:+_25932039	0.25
novel_pir1756	26	piRNA	NC_005100.4:LTR/ERV1:+_25932039	0.59
novel_pir1757	11	piRNA	NC_005100.4:LTR/ERV1:+_25932039	0.25
novel_pir1762	11	piRNA	NC_005100.4:LTR/ERVL:+_115026071	0.25
novel_pir1764	25	piRNA	NC_005100.4:LTR/ERVL:+_115026071	0.57
novel_pir1767	19	piRNA	NC_005100.4:LTR/ERVL:+_115026071	0.43
novel_pir1768	54	piRNA	NC_005100.4:LTR/ERVL:+_115026071	1.22
novel_pir1770	22	piRNA	NC_005100.4:LTR/ERVL:+_115026071	0.50
novel_pir1771	12	piRNA	NC_005100.4:LTR/ERVL:+_115026071	0.27
novel_pir1772	14	piRNA	NC_005100.4:LTR/ERVL:+_115026071	0.32
novel_pir1773	16	piRNA	NC_005100.4:LTR/ERVL:+_115026071	0.36
novel_pir1775	85	piRNA	NC_005100.4:LTR/ERVL:+_115026071	1.92
novel_pir1776	20	piRNA	NC_005100.4:LTR/ERVL:+_115026071	0.45
novel_pir1777	26	piRNA	NC_005100.4:LTR/ERVL:+_115026071	0.59
novel_pir1778	46	piRNA	NC_005100.4:LTR/ERVL:+_115026071	1.04
novel_pir1780	13	piRNA	NC_005100.4:LTR/ERVL:+_115026071	0.29
novel_pir1781	14	piRNA	NC_005100.4:LTR/ERVL:+_115026071	0.32
novel_pir1782	24	piRNA	NC_005100.4:LTR/ERVL:+_115026071	0.54
novel_pir1783	65	piRNA	NC_005100.4:LTR/ERVL:+_115026071	1.47
novel_pir1784	153	piRNA	NC_005100.4:LTR/ERVL:+_115026071	3.46
novel_pir1787	21	piRNA	NC_005100.4:LTR/ERVL:+_115026071	0.47
novel_pir1789	43	piRNA	NC_005100.4:LTR/ERVL:+_115026071	0.97
novel_pir1791	27	piRNA	NC_005100.4:LTR/ERVL:+_115026071	0.61
novel_pir1792	74	piRNA	NC_005100.4:LTR/ERVL:+_115026071	1.67
novel_pir1793	15	piRNA	NC_005100.4:LTR/ERVL:+_115026071	0.34
novel_pir1794	168	piRNA	NC_005100.4:LTR/ERVL:+_115026071	3.80
novel_pir1795	11	piRNA	NC_005100.4:LTR/ERVL:+_115026071	0.25
novel_pir1796	75	piRNA	NC_005100.4:LTR/ERVL:+_115026071	1.70
novel_pir1797	137	piRNA	NC_005100.4:LTR/ERVL:+_115026071	3.10
novel_pir1798	22	piRNA	NC_005100.4:LTR/ERVL:+_115026071	0.50
novel_pir1799	21	piRNA	NC_005100.4:LTR/ERVL:+_115026071	0.47
novel_pir1800	141	piRNA	NC_005100.4:LTR/ERVL:+_115026071	3.19
novel_pir1803	64	piRNA	NC_005100.4:LTR/ERVL:+_115026071	1.45
novel_pir1805	21	piRNA	NC_005100.4:LTR/ERVL:+_115026071	0.47
novel_pir1806	25	piRNA	NC_005100.4:LTR/ERVL:+_115026071	0.57
novel_pir1808	324	piRNA	NC_005100.4:LTR/ERVL:+_115026071	7.32
novel_pir1810	21	piRNA	NC_005100.4:LTR/ERVL:+_115026071	0.47
novel_pir1811	13	piRNA	NC_005100.4:LTR/ERVL:+_115026071	0.29
novel_pir1812	14	piRNA	NC_005100.4:LTR/ERVL:+_115026071	0.32
novel_pir1833	47	piRNA	NC_005100.4:LTR/ERVL:+_115026071	1.06
novel_pir1835	15	piRNA	NC_005100.4:LTR/ERVL:+_115026071	0.34
novel_pir1839	11	piRNA	NC_005100.4:LTR/ERVL:+_115026071	0.25
novel_pir1846	13	piRNA	NC_005100.4:LTR/ERVK:+_82673562	0.29
novel_pir1856	17	piRNA	NC_005100.4:LTR/ERVL-MaLR:-_198130865	0.38
novel_pir1857	14	piRNA	NC_005100.4:LTR/ERVL-MaLR:-_198130865	0.32
novel_pir1877	88	piRNA	NC_005100.4:LTR/ERVK:+_25689356	1.99
novel_pir1878	33	piRNA	NC_005100.4:LTR/ERVK:+_25689356	0.75
novel_pir1879	20	piRNA	NC_005100.4:LTR/ERVK:-_4172904	0.45
novel_pir1893	18	piRNA	NC_005100.4:LINE/L1:-_122615154	0.41
novel_pir1914	16	piRNA	NC_005100.4:LINE/L1:-_119727141	0.36
novel_pir1917	15	piRNA	NC_005100.4:LTR/ERVK:-_1296256	0.34
novel_pir1920	11	piRNA	NC_005100.4:LTR/ERVK:-_1296256	0.25
novel_pir1927	14	piRNA	NC_005100.4:LTR/ERVK:-_1296256	0.32
novel_pir1934	13	piRNA	NC_005100.4:LTR/ERVK:-_114586175	0.29
novel_pir1951	226	piRNA	NC_005100.4:LTR/ERVL-MaLR:-_101915517	5.11
novel_pir1953	39	piRNA	NC_005100.4:LTR/ERVL-MaLR:-_101915517	0.88
novel_pir1954	13	piRNA	NC_005100.4:LTR/ERVL-MaLR:-_101915517	0.29
novel_pir1955	56	piRNA	NC_005100.4:LTR/ERVL-MaLR:-_101915517	1.27
novel_pir1956	55	piRNA	NC_005100.4:LTR/ERVL-MaLR:-_101915517	1.24
novel_pir1960	22	piRNA	NC_005100.4:LTR/ERVL-MaLR:-_101915517	0.50
novel_pir1961	46	piRNA	NC_005100.4:LTR/ERVL-MaLR:-_101915517	1.04
novel_pir1962	10	piRNA	NC_005100.4:LTR/ERVL-MaLR:-_101915517	0.23
novel_pir1965	42	piRNA	NC_005100.4:LTR/ERVL-MaLR:-_101915517	0.95
novel_pir1967	12	piRNA	NC_005100.4:LTR/ERVL-MaLR:-_101915517	0.27
novel_pir1970	51	piRNA	NC_005100.4:LTR/ERVL-MaLR:-_101915517	1.15
novel_pir1971	17	piRNA	NC_005100.4:LTR/ERVL-MaLR:-_101915517	0.38
novel_pir1973	203	piRNA	NC_005100.4:LTR/ERVL-MaLR:-_101915517	4.59
novel_pir1974	283	piRNA	NC_005100.4:LTR/ERVL-MaLR:-_101915517	6.40
novel_pir1975	41	piRNA	NC_005100.4:LTR/ERVL-MaLR:-_101915517	0.93
novel_pir1976	37	piRNA	NC_005100.4:LTR/ERVL-MaLR:-_101915517	0.84
novel_pir1977	15	piRNA	NC_005100.4:LTR/ERVL-MaLR:-_101915517	0.34
novel_pir1980	24	piRNA	NC_005100.4:LTR/ERVL-MaLR:-_101915517	0.54
novel_pir1981	102	piRNA	NC_005100.4:LTR/ERVL-MaLR:-_101915517	2.31
novel_pir1982	54	piRNA	NC_005100.4:LTR/ERVL-MaLR:-_101915517	1.22
novel_pir1984	23	piRNA	NC_005100.4:LTR/ERVL-MaLR:-_101915517	0.52
novel_pir1985	72	piRNA	NC_005100.4:LTR/ERVL-MaLR:-_101915517	1.63
novel_pir1995	11	piRNA	NC_005100.4:DNA/PIF-Harbinger:+_204882358	0.25
novel_pir2007	250	piRNA	NC_005100.4:LTR/ERVL-MaLR:-_104250823	5.65
novel_pir2010	10	piRNA	NC_005100.4:LTR/ERVK:+_81164240	0.23
novel_pir2015	51	piRNA	NC_005100.4:LTR/ERVK:+_269008355	1.15
novel_pir2016	14	piRNA	NC_005100.4:LTR/ERVK:+_269008355	0.32
novel_pir2053	77	piRNA	NC_005100.4:LINE/L1:+_163898044	1.74
novel_pir2054	83	piRNA	NC_005100.4:LINE/L1:+_163898044	1.88
novel_pir2063	10	piRNA	NC_005100.4:DNA/PIF-Harbinger:-_229408869	0.23
novel_pir2071	14	piRNA	NC_005100.4:LTR/ERV1:-_102749439	0.32
novel_pir2080	12	piRNA	NC_005100.4:DNA/hAT-Charlie:+_143484726	0.27
novel_pir2083	18	piRNA	NC_005100.4:DNA/hAT-Charlie:+_143484726	0.41
novel_pir2086	11	piRNA	NC_005100.4:DNA/hAT-Charlie:+_143484726	0.25
novel_pir2087	14	piRNA	NC_005100.4:DNA/hAT-Charlie:+_143484726	0.32
novel_pir2093	18	piRNA	NC_005100.4:DNA/hAT-Charlie:+_143484726	0.41
novel_pir2098	17	piRNA	NC_005100.4:DNA/hAT-Charlie:+_143484726	0.38
novel_pir2103	10	piRNA	NC_005100.4:DNA/hAT-Charlie:+_143484726	0.23
novel_pir2125	134	piRNA	NC_005100.4:LTR/ERV1:+_39717301	3.03
novel_pir2134	247	piRNA	NC_005100.4:LTR/ERVL:+_97143658	5.58
novel_pir2135	28	piRNA	NC_005100.4:LTR/ERVL:+_97143658	0.63
novel_pir2137	14	piRNA	NC_005100.4:LTR/ERVK:+_266740866	0.32
novel_pir2138	27	piRNA	NC_005100.4:LTR/ERVK:+_266740866	0.61
novel_pir2139	12	piRNA	NC_005100.4:LTR/ERVK:+_266740866	0.27
novel_pir2140	20	piRNA	NC_005100.4:LTR/ERVK:+_266740866	0.45
novel_pir2142	24	piRNA	NC_005100.4:LTR/ERVK:+_266740866	0.54
novel_pir2146	27	piRNA	NC_005100.4:LTR/ERVK:+_266740866	0.61
novel_pir2149	26	piRNA	NC_005100.4:LTR/ERVK:+_266740866	0.59
novel_pir2151	579	piRNA	NC_005100.4:LTR/ERVK:+_266740866	13.09
novel_pir2154	248	piRNA	NC_005100.4:LTR/ERVK:+_266740866	5.61
novel_pir2157	109	piRNA	NC_005100.4:LTR/ERVK:+_266740866	2.46
novel_pir2158	14	piRNA	NC_005100.4:LTR/ERVK:+_266740866	0.32
novel_pir2183	25	piRNA	NC_005100.4:LTR/ERVL-MaLR:-_143234910	0.57
novel_pir2184	16	piRNA	NC_005100.4:LTR/ERVL-MaLR:-_143234910	0.36
novel_pir2187	13	piRNA	NC_005100.4:LTR/ERVL-MaLR:-_143234910	0.29
novel_pir2188	15	piRNA	NC_005100.4:LTR/ERVL-MaLR:-_143234910	0.34
novel_pir2198	14	piRNA	NC_005100.4:LTR/ERVL-MaLR:-_143234910	0.32
novel_pir2200	26	piRNA	NC_005100.4:LTR/ERVL-MaLR:-_143234910	0.59
novel_pir2206	674	piRNA	NC_005100.4:LTR/ERVL-MaLR:-_143234910	15.24
novel_pir2207	151	piRNA	NC_005100.4:LTR/ERVL-MaLR:-_143234910	3.41
novel_pir2209	37	piRNA	NC_005100.4:LTR/ERVL-MaLR:-_143234910	0.84
novel_pir2212	64	piRNA	NC_005100.4:LTR/ERVL-MaLR:-_143234910	1.45
novel_pir2214	12	piRNA	NC_005100.4:LTR/ERVL-MaLR:-_143234910	0.27
novel_pir2215	29	piRNA	NC_005100.4:LTR/ERVL-MaLR:-_143234910	0.66
novel_pir2216	11	piRNA	NC_005100.4:LTR/ERVL-MaLR:-_143234910	0.25
novel_pir2218	31	piRNA	NC_005100.4:LTR/ERVL-MaLR:-_143234910	0.70
novel_pir2220	54	piRNA	NC_005100.4:LTR/ERVL-MaLR:-_143234910	1.22
novel_pir2224	20	piRNA	NC_005100.4:LTR/ERVL-MaLR:-_143234910	0.45
novel_pir2226	32	piRNA	NC_005100.4:LTR/ERVL-MaLR:-_143234910	0.72
novel_pir2229	17	piRNA	NC_005100.4:LTR/ERVL-MaLR:-_143234910	0.38
novel_pir2234	10	piRNA	NC_005100.4:LTR/ERVL-MaLR:-_143234910	0.23
novel_pir2236	55	piRNA	NC_005100.4:LTR/ERVL-MaLR:-_143234910	1.24
novel_pir2237	16	piRNA	NC_005100.4:LTR/ERVL-MaLR:-_143234910	0.36
novel_pir2238	20	piRNA	NC_005100.4:LTR/ERVL-MaLR:-_143234910	0.45
novel_pir2240	29	piRNA	NC_005100.4:LTR/ERVL-MaLR:-_143234910	0.66
novel_pir2241	17	piRNA	NC_005100.4:LTR/ERVL-MaLR:-_143234910	0.38
novel_pir2242	32	piRNA	NC_005100.4:LTR/ERVL-MaLR:-_143234910	0.72
novel_pir2243	34	piRNA	NC_005100.4:LTR/ERVL-MaLR:-_143234910	0.77
novel_pir2248	11	piRNA	NC_005100.4:LTR/ERVL-MaLR:-_143234910	0.25
novel_pir2249	15	piRNA	NC_005100.4:LTR/ERVL-MaLR:-_143234910	0.34
novel_pir2251	61	piRNA	NC_005100.4:LTR/ERVL-MaLR:-_143234910	1.38
novel_pir2253	20	piRNA	NC_005100.4:LTR/ERVL-MaLR:-_143234910	0.45
novel_pir2254	14	piRNA	NC_005100.4:LTR/ERVL-MaLR:-_143234910	0.32
novel_pir2256	17	piRNA	NC_005100.4:LTR/ERVL-MaLR:-_143234910	0.38
novel_pir2257	45	piRNA	NC_005100.4:LTR/ERVL-MaLR:-_143234910	1.02
novel_pir2258	36	piRNA	NC_005100.4:LTR/ERVL-MaLR:-_143234910	0.81
novel_pir2259	13	piRNA	NC_005100.4:LTR/ERVL-MaLR:-_143234910	0.29
novel_pir2261	27	piRNA	NC_005100.4:LTR/ERVL-MaLR:-_143234910	0.61
novel_pir2262	12	piRNA	NC_005100.4:LTR/ERVL-MaLR:-_143234910	0.27
novel_pir2263	27	piRNA	NC_005100.4:LTR/ERVL-MaLR:-_143234910	0.61
novel_pir2264	22	piRNA	NC_005100.4:LTR/ERVL-MaLR:-_143234910	0.50
novel_pir2265	64	piRNA	NC_005100.4:LTR/ERVL-MaLR:-_143234910	1.45
novel_pir2266	44	piRNA	NC_005100.4:LTR/ERVL-MaLR:-_143234910	0.99
novel_pir2267	14	piRNA	NC_005100.4:LTR/ERVL-MaLR:-_143234910	0.32
novel_pir2269	79	piRNA	NC_005100.4:LTR/ERVL-MaLR:-_143234910	1.79
novel_pir2270	233	piRNA	NC_005100.4:LTR/ERVL-MaLR:-_143234910	5.27
novel_pir2271	104	piRNA	NC_005100.4:LTR/ERVL-MaLR:-_143234910	2.35
novel_pir2273	11	piRNA	NC_005100.4:LTR/ERVL-MaLR:-_143234910	0.25
novel_pir2276	21	piRNA	NC_005100.4:LTR/ERVL-MaLR:-_143234910	0.47
novel_pir2279	25	piRNA	NC_005100.4:LTR/ERVL-MaLR:-_143234910	0.57
novel_pir2290	19	piRNA	NC_005100.4:LTR/ERVL-MaLR:-_143234910	0.43
novel_pir2293	51	piRNA	NC_005100.4:LTR/ERVL-MaLR:-_143234910	1.15
novel_pir2297	80	piRNA	NC_005100.4:LTR/ERVL-MaLR:-_143234910	1.81
novel_pir2299	16	piRNA	NC_005100.4:LTR/ERVL-MaLR:-_143234910	0.36
novel_pir2301	48	piRNA	NC_005100.4:LTR/ERVL-MaLR:-_143234910	1.09
novel_pir2303	44	piRNA	NC_005100.4:LTR/ERVL-MaLR:-_143234910	0.99
novel_pir2304	12	piRNA	NC_005100.4:LTR/ERVL-MaLR:-_143234910	0.27
novel_pir2305	49	piRNA	NC_005100.4:LTR/ERVL-MaLR:-_143234910	1.11
novel_pir2309	26	piRNA	NC_005100.4:LTR/ERVL-MaLR:-_143234910	0.59
novel_pir2311	12	piRNA	NC_005100.4:LTR/ERVL-MaLR:-_143234910	0.27
novel_pir2312	11	piRNA	NC_005100.4:LTR/ERVL-MaLR:-_143234910	0.25
novel_pir2313	15	piRNA	NC_005100.4:LTR/ERVL-MaLR:-_143234910	0.34
novel_pir2314	76	piRNA	NC_005100.4:LTR/ERVL-MaLR:-_143234910	1.72
novel_pir2315	55	piRNA	NC_005100.4:LTR/ERVL-MaLR:-_143234910	1.24
novel_pir2316	139	piRNA	NC_005100.4:LTR/ERVL-MaLR:-_143234910	3.14
novel_pir2318	39	piRNA	NC_005100.4:LTR/ERVL-MaLR:-_143234910	0.88
novel_pir2319	27	piRNA	NC_005100.4:LTR/ERVL-MaLR:-_143234910	0.61
novel_pir2322	17	piRNA	NC_005100.4:LTR/ERVL-MaLR:-_143234910	0.38
novel_pir2325	10	piRNA	NC_005100.4:LTR/ERVL-MaLR:-_143234910	0.23
novel_pir2326	53	piRNA	NC_005100.4:LTR/ERVL-MaLR:-_143234910	1.20
novel_pir2327	37	piRNA	NC_005100.4:LTR/ERVL-MaLR:-_143234910	0.84
novel_pir2330	15	piRNA	NC_005100.4:LTR/ERVL-MaLR:-_143234910	0.34
novel_pir2333	50	piRNA	NC_005100.4:LTR/ERVL-MaLR:-_143234910	1.13
novel_pir2334	55	piRNA	NC_005100.4:LTR/ERVL-MaLR:-_143234910	1.24
novel_pir2337	10	piRNA	NC_005100.4:LTR/ERVL-MaLR:-_143234910	0.23
novel_pir2340	14	piRNA	NC_005100.4:LTR/ERVL-MaLR:-_143234910	0.32
novel_pir2341	17	piRNA	NC_005100.4:LTR/ERVL-MaLR:-_143234910	0.38
novel_pir2346	10	piRNA	NC_005100.4:LTR/ERVL-MaLR:-_143234910	0.23
novel_pir2364	33	piRNA	NC_005101.4:LTR/ERV1:+_138576045	0.75
novel_pir2379	12	piRNA	NC_005101.4:LTR/ERVK:+_112845468	0.27
novel_pir2399	15	piRNA	NC_005101.4:LTR/ERVL-MaLR:-_95413875	0.34
novel_pir2401	13	piRNA	NC_005101.4:LTR/ERVL-MaLR:-_95413875	0.29
novel_pir2414	15	piRNA	NC_005101.4:LTR/ERVK:-_49994460	0.34
novel_pir2430	32	piRNA	NC_005101.4:LTR/ERV1:-_193695411	0.72
novel_pir2432	12	piRNA	NC_005101.4:LTR/ERV1:-_193695411	0.27
novel_pir2433	19	piRNA	NC_005101.4:LTR/ERV1:-_193695411	0.43
novel_pir2436	250	piRNA	NC_005101.4:LTR/ERV1:-_193695411	5.65
novel_pir2442	29	piRNA	NC_005101.4:LTR/ERV1:-_193695411	0.66
novel_pir2443	13	piRNA	NC_005101.4:LTR/ERV1:-_193695411	0.29
novel_pir2447	12	piRNA	NC_005101.4:LTR/ERV1:-_193695411	0.27
novel_pir2448	18	piRNA	NC_005101.4:LTR/ERV1:-_193695411	0.41
novel_pir2449	17	piRNA	NC_005101.4:LTR/ERV1:-_193695411	0.38
novel_pir2450	360	piRNA	NC_005101.4:LTR/ERV1:-_193695411	8.14
novel_pir2451	13	piRNA	NC_005101.4:LTR/ERV1:-_193695411	0.29
novel_pir2453	65	piRNA	NC_005101.4:LTR/ERV1:-_193695411	1.47
novel_pir2454	44	piRNA	NC_005101.4:LTR/ERV1:-_193695411	0.99
novel_pir2455	27	piRNA	NC_005101.4:LTR/ERV1:-_193695411	0.61
novel_pir2468	16	piRNA	NC_005101.4:LTR/ERVL:-_189508617	0.36
novel_pir2496	13	piRNA	NC_005101.4:LINE/L1:-_124854600	0.29
novel_pir2503	1175	piRNA	NC_005101.4:LINE/CR1:-_40863658	26.56
novel_pir2505	22	piRNA	NC_005101.4:LINE/CR1:-_40863658	0.50
novel_pir2506	317	piRNA	NC_005101.4:LINE/CR1:-_40863658	7.17
novel_pir2507	10	piRNA	NC_005101.4:LINE/CR1:-_40863658	0.23
novel_pir2509	967	piRNA	NC_005101.4:LINE/CR1:-_40863658	21.86
novel_pir2511	143	piRNA	NC_005101.4:LINE/CR1:-_40863658	3.23
novel_pir2512	25	piRNA	NC_005101.4:LINE/CR1:-_40863658	0.57
novel_pir2525	11	piRNA	NC_005101.4:LTR/ERVL-MaLR:-_120235829	0.25
novel_pir2535	16	piRNA	NC_005101.4:LTR/ERVL-MaLR:-_120235829	0.36
novel_pir2538	46	piRNA	NC_005101.4:LTR/ERVL-MaLR:-_120235829	1.04
novel_pir2539	19	piRNA	NC_005101.4:LTR/ERVL-MaLR:-_120235829	0.43
novel_pir2541	12	piRNA	NC_005101.4:LTR/ERVL-MaLR:-_120235829	0.27
novel_pir2542	21	piRNA	NC_005101.4:LTR/ERVL-MaLR:-_120235829	0.47
novel_pir2543	10	piRNA	NC_005101.4:LTR/ERVL-MaLR:-_120235829	0.23
novel_pir2544	12	piRNA	NC_005101.4:LTR/ERVL-MaLR:-_120235829	0.27
novel_pir2545	38	piRNA	NC_005101.4:LTR/ERVL-MaLR:-_120235829	0.86
novel_pir2547	11	piRNA	NC_005101.4:LTR/ERVL-MaLR:-_120235829	0.25
novel_pir2551	24	piRNA	NC_005101.4:LTR/ERVL-MaLR:-_120235829	0.54
novel_pir2553	21	piRNA	NC_005101.4:LTR/ERVL-MaLR:-_120235829	0.47
novel_pir2554	10	piRNA	NC_005101.4:LTR/ERVL-MaLR:-_120235829	0.23
novel_pir2561	144	piRNA	NC_005102.4:LTR/ERVL:+_146982132	3.26
novel_pir2562	193	piRNA	NC_005102.4:LTR/ERVL:+_146982132	4.36
novel_pir2563	22	piRNA	NC_005102.4:LTR/ERVL:+_146982132	0.50
novel_pir2564	11	piRNA	NC_005102.4:LTR/ERVL:+_146982132	0.25
novel_pir2576	23	piRNA	NC_005102.4:LTR/ERVL:+_154334200	0.52
novel_pir2580	14	piRNA	NC_005102.4:LTR/ERVK:-_58018064	0.32
novel_pir2582	18	piRNA	NC_005102.4:LTR/ERVK:-_58018064	0.41
novel_pir2583	20	piRNA	NC_005102.4:LTR/ERVK:-_58018064	0.45
novel_pir2584	12	piRNA	NC_005102.4:LTR/ERVK:-_58018064	0.27
novel_pir2586	13	piRNA	NC_005102.4:LTR/ERVK:-_58018064	0.29
novel_pir2588	38	piRNA	NC_005102.4:LTR/ERVK:-_58018064	0.86
novel_pir2592	12	piRNA	NC_005102.4:LTR/ERVK:-_58018064	0.27
novel_pir2602	21	piRNA	NC_005102.4:LTR/ERVL:-_171334930	0.47
novel_pir2608	25	piRNA	NC_005102.4:LTR/ERVK:+_164003719	0.57
novel_pir2618	32	piRNA	NC_005102.4:LTR/ERVL-MaLR:-_57244232	0.72
novel_pir2645	52	piRNA	NC_005102.4:LTR/ERVL-MaLR:+_65860202	1.18
novel_pir2647	29	piRNA	NC_005102.4:LTR/ERVL-MaLR:+_65860202	0.66
novel_pir2651	11	piRNA	NC_005102.4:LTR/ERVL-MaLR:-_128591856	0.25
novel_pir2657	10	piRNA	NC_005102.4:DNA/PIF-Harbinger:-_74243507	0.23
novel_pir2662	88	piRNA	NC_005102.4:LTR/ERV1:+_168504838	1.99
novel_pir2663	18	piRNA	NC_005102.4:LTR/ERV1:+_168504838	0.41
novel_pir2665	3067	piRNA	NC_005102.4:LTR/ERV1:+_168504838	69.33
novel_pir2666	110	piRNA	NC_005102.4:LTR/ERV1:+_168504838	2.49
novel_pir2667	50	piRNA	NC_005102.4:LTR/ERV1:+_168504838	1.13
novel_pir2668	45	piRNA	NC_005102.4:LTR/ERV1:+_168504838	1.02
novel_pir2669	31	piRNA	NC_005102.4:LTR/ERV1:+_168504838	0.70
novel_pir2670	12	piRNA	NC_005102.4:LTR/ERV1:+_168504838	0.27
novel_pir2672	33	piRNA	NC_005102.4:LTR/ERV1:+_168504838	0.75
novel_pir2673	651	piRNA	NC_005102.4:LTR/ERV1:+_168504838	14.72
novel_pir2675	896	piRNA	NC_005102.4:LTR/ERV1:+_168504838	20.26
novel_pir2676	12	piRNA	NC_005102.4:LTR/ERV1:+_168504838	0.27
novel_pir2677	66	piRNA	NC_005102.4:LTR/ERV1:+_168504838	1.49
novel_pir2710	22	piRNA	NC_005103.4:LINE/L1:+_108146369	0.50
novel_pir2711	62	piRNA	NC_005103.4:LINE/L1:+_108146369	1.40
novel_pir2712	554	piRNA	NC_005103.4:LINE/L1:+_108146369	12.52
novel_pir2713	17	piRNA	NC_005103.4:LINE/L1:+_108146369	0.38
novel_pir2718	11	piRNA	NC_005103.4:LINE/L1:+_108146369	0.25
novel_pir2727	24	piRNA	NC_005103.4:LTR/ERVL-MaLR:-_16067536	0.54
novel_pir2729	81	piRNA	NC_005103.4:LTR/ERVL-MaLR:-_16067536	1.83
novel_pir2730	273	piRNA	NC_005103.4:LTR/ERVL-MaLR:-_16067536	6.17
novel_pir2731	247	piRNA	NC_005103.4:LTR/ERVL-MaLR:-_16067536	5.58
novel_pir2734	104	piRNA	NC_005103.4:LTR/ERVL-MaLR:-_16067536	2.35
novel_pir2735	2974	piRNA	NC_005103.4:LTR/ERVL-MaLR:-_16067536	67.23
novel_pir2736	34	piRNA	NC_005103.4:LTR/ERVL-MaLR:-_16067536	0.77
novel_pir2737	1255	piRNA	NC_005103.4:LTR/ERVL-MaLR:-_16067536	28.37
novel_pir2738	15	piRNA	NC_005103.4:LTR/ERVL-MaLR:-_16067536	0.34
novel_pir2739	45	piRNA	NC_005103.4:LTR/ERVL-MaLR:-_16067536	1.02
novel_pir2740	37649	piRNA	NC_005103.4:LTR/ERVL-MaLR:-_16067536	851.12
novel_pir2742	18	piRNA	NC_005103.4:LTR/ERVL-MaLR:-_16067536	0.41
novel_pir2743	27	piRNA	NC_005103.4:LTR/ERVL-MaLR:-_16067536	0.61
novel_pir2744	254	piRNA	NC_005103.4:LTR/ERVL-MaLR:-_16067536	5.74
novel_pir2745	36	piRNA	NC_005103.4:LTR/ERVL-MaLR:-_16067536	0.81
novel_pir2750	326	piRNA	NC_005103.4:LTR/ERVL-MaLR:-_16067536	7.37
novel_pir2751	144	piRNA	NC_005103.4:LTR/ERVL-MaLR:-_16067536	3.26
novel_pir2752	44	piRNA	NC_005103.4:LTR/ERVL-MaLR:-_16067536	0.99
novel_pir2753	17	piRNA	NC_005103.4:LTR/ERVL-MaLR:-_16067536	0.38
novel_pir2764	84	piRNA	NC_005103.4:LTR/ERVK:-_163282628	1.90
novel_pir2765	361	piRNA	NC_005103.4:LTR/ERVK:-_163282628	8.16
novel_pir2769	28	piRNA	NC_005103.4:LTR/ERVK:-_163282628	0.63
novel_pir2771	18	piRNA	NC_005103.4:LTR/ERVK:-_163282628	0.41
novel_pir2772	17	piRNA	NC_005103.4:LTR/ERVK:-_163282628	0.38
novel_pir2779	23	piRNA	NC_005103.4:LTR/ERVK:-_163282628	0.52
novel_pir2782	24	piRNA	NC_005103.4:LTR/ERVK:-_163282628	0.54
novel_pir2786	29	piRNA	NC_005103.4:LTR/ERVK:-_163282628	0.66
novel_pir2787	94	piRNA	NC_005103.4:LTR/ERVK:-_163282628	2.13
novel_pir2788	47	piRNA	NC_005103.4:LTR/ERVK:-_163282628	1.06
novel_pir2789	15	piRNA	NC_005103.4:LTR/ERVK:-_163282628	0.34
novel_pir2790	21	piRNA	NC_005103.4:LTR/ERVK:-_163282628	0.47
novel_pir2814	13	piRNA	NC_005103.4:LTR/ERVL:-_116755654	0.29
novel_pir2819	11	piRNA	NC_005103.4:LTR/ERVL:-_116755654	0.25
novel_pir2845	50	piRNA	NC_005104.4:LTR/ERVL:+_58795328	1.13
novel_pir2846	59	piRNA	NC_005104.4:LTR/ERVL:+_58795328	1.33
novel_pir2847	24	piRNA	NC_005104.4:LTR/ERVL:+_58795328	0.54
novel_pir2861	37	piRNA	NC_005104.4:LTR/ERVK:-_5765343	0.84
novel_pir2862	10	piRNA	NC_005104.4:LTR/ERVK:-_5765343	0.23
novel_pir2872	10	piRNA	NC_005104.4:LTR/ERVL-MaLR:-_147612403	0.23
novel_pir2889	10	piRNA	NC_005104.4:LTR/ERVK:-_116313642	0.23
novel_pir2890	164	piRNA	NC_005104.4:LTR/ERVK:-_28772800	3.71
novel_pir2891	27	piRNA	NC_005104.4:LTR/ERVK:-_28772800	0.61
novel_pir2894	51	piRNA	NC_005104.4:LTR/ERVK:-_28772800	1.15
novel_pir2897	202	piRNA	NC_005104.4:LTR/ERVK:-_28772800	4.57
novel_pir2898	83	piRNA	NC_005104.4:LTR/ERVK:-_28772800	1.88
novel_pir2899	19	piRNA	NC_005104.4:LTR/ERVK:-_28772800	0.43
novel_pir2900	11	piRNA	NC_005104.4:LTR/ERVK:-_28772800	0.25
novel_pir2901	30	piRNA	NC_005104.4:LTR/ERVK:-_28772800	0.68
novel_pir2917	12	piRNA	NC_005104.4:LTR/ERVK:-_28772800	0.27
novel_pir2921	27	piRNA	NC_005104.4:LTR/ERVK:-_28772800	0.61
novel_pir2922	16	piRNA	NC_005104.4:LTR/ERVK:-_28772800	0.36
novel_pir2923	36	piRNA	NC_005104.4:LTR/ERVK:-_28772800	0.81
novel_pir2925	34	piRNA	NC_005104.4:LTR/ERVK:-_28772800	0.77
novel_pir2927	35	piRNA	NC_005104.4:LTR/ERVK:-_28772800	0.79
novel_pir2928	22	piRNA	NC_005104.4:LTR/ERVK:-_28772800	0.50
novel_pir2929	12	piRNA	NC_005104.4:LTR/ERVK:-_28772800	0.27
novel_pir2930	152	piRNA	NC_005104.4:LTR/ERVK:-_28772800	3.44
novel_pir2931	81	piRNA	NC_005104.4:LTR/ERVK:-_28772800	1.83
novel_pir2932	20	piRNA	NC_005104.4:LTR/ERVK:-_28772800	0.45
novel_pir2933	120	piRNA	NC_005104.4:LTR/ERVK:-_28772800	2.71
novel_pir2936	12	piRNA	NC_005104.4:LTR/ERVK:-_28772800	0.27
novel_pir2937	35	piRNA	NC_005104.4:LTR/ERVK:-_28772800	0.79
novel_pir2938	97	piRNA	NC_005104.4:LTR/ERVK:-_28772800	2.19
novel_pir2939	11	piRNA	NC_005104.4:LTR/ERVK:-_28772800	0.25
novel_pir2940	50	piRNA	NC_005104.4:LTR/ERVK:-_28772800	1.13
novel_pir2942	31	piRNA	NC_005104.4:LTR/ERVK:-_28772800	0.70
novel_pir2944	17	piRNA	NC_005104.4:LTR/ERVK:-_28772800	0.38
novel_pir2945	12	piRNA	NC_005104.4:LTR/ERVK:-_28772800	0.27
novel_pir2947	23	piRNA	NC_005104.4:LTR/ERVK:-_28772800	0.52
novel_pir2948	44	piRNA	NC_005104.4:LTR/ERVK:-_28772800	0.99
novel_pir2949	19	piRNA	NC_005104.4:LTR/ERVK:-_28772800	0.43
novel_pir2951	18	piRNA	NC_005104.4:LTR/ERVK:-_28772800	0.41
novel_pir2952	10	piRNA	NC_005104.4:LTR/ERVK:-_28772800	0.23
novel_pir2953	35	piRNA	NC_005104.4:LTR/ERVK:-_28772800	0.79
novel_pir2954	135	piRNA	NC_005104.4:LTR/ERVK:-_28772800	3.05
novel_pir2955	55	piRNA	NC_005104.4:LTR/ERVK:-_28772800	1.24
novel_pir2956	153	piRNA	NC_005104.4:LTR/ERVK:-_28772800	3.46
novel_pir2958	90	piRNA	NC_005104.4:LTR/ERVK:-_28772800	2.03
novel_pir2961	85	piRNA	NC_005104.4:LTR/ERVK:-_28772800	1.92
novel_pir2962	34	piRNA	NC_005104.4:LTR/ERVK:-_28772800	0.77
novel_pir2965	42	piRNA	NC_005104.4:LTR/ERVK:-_28772800	0.95
novel_pir2966	17	piRNA	NC_005104.4:LTR/ERVK:-_28772800	0.38
novel_pir2967	16	piRNA	NC_005104.4:LTR/ERVK:-_28772800	0.36
novel_pir2969	51	piRNA	NC_005104.4:LTR/ERVK:-_28772800	1.15
novel_pir2970	16	piRNA	NC_005104.4:LTR/ERVK:-_28772800	0.36
novel_pir2971	27	piRNA	NC_005104.4:LTR/ERVK:-_28772800	0.61
novel_pir2972	80	piRNA	NC_005104.4:LTR/ERVK:-_28772800	1.81
novel_pir2974	104	piRNA	NC_005104.4:LTR/ERVK:-_28772800	2.35
novel_pir2975	66	piRNA	NC_005104.4:LTR/ERVK:-_28772800	1.49
novel_pir2976	63	piRNA	NC_005104.4:LTR/ERVK:-_28772800	1.42
novel_pir2977	19	piRNA	NC_005104.4:LTR/ERVK:-_28772800	0.43
novel_pir2978	15	piRNA	NC_005104.4:LTR/ERVK:-_28772800	0.34
novel_pir2979	107	piRNA	NC_005104.4:LTR/ERVK:-_28772800	2.42
novel_pir2980	15	piRNA	NC_005104.4:LTR/ERVK:-_28772800	0.34
novel_pir2982	128	piRNA	NC_005104.4:LTR/ERVK:-_28772800	2.89
novel_pir2983	53	piRNA	NC_005104.4:LTR/ERVK:-_28772800	1.20
novel_pir2984	89	piRNA	NC_005104.4:LTR/ERVK:-_28772800	2.01
novel_pir2986	52	piRNA	NC_005104.4:LTR/ERVK:-_28772800	1.18
novel_pir2987	208	piRNA	NC_005104.4:LTR/ERVK:-_28772800	4.70
novel_pir2989	56	piRNA	NC_005104.4:LTR/ERVK:-_28772800	1.27
novel_pir2991	41	piRNA	NC_005104.4:LTR/ERVK:-_28772800	0.93
novel_pir2994	20	piRNA	NC_005104.4:LTR/ERVK:-_28772800	0.45
novel_pir2995	44	piRNA	NC_005104.4:LTR/ERVK:-_28772800	0.99
novel_pir2996	14	piRNA	NC_005104.4:LTR/ERVK:-_28772800	0.32
novel_pir2998	97	piRNA	NC_005104.4:LTR/ERVK:-_28772800	2.19
novel_pir2999	277	piRNA	NC_005104.4:LTR/ERVK:-_28772800	6.26
novel_pir3001	140	piRNA	NC_005104.4:LTR/ERVK:-_28772800	3.16
novel_pir3002	40	piRNA	NC_005104.4:LTR/ERVK:-_28772800	0.90
novel_pir3003	16	piRNA	NC_005104.4:LTR/ERVK:-_28772800	0.36
novel_pir3004	94	piRNA	NC_005104.4:LTR/ERVK:-_28772800	2.13
novel_pir3007	16	piRNA	NC_005104.4:LTR/ERVK:-_28772800	0.36
novel_pir3010	148	piRNA	NC_005104.4:LTR/ERVK:-_28772800	3.35
novel_pir3011	240	piRNA	NC_005104.4:LTR/ERVK:-_28772800	5.43
novel_pir3014	47	piRNA	NC_005104.4:LTR/ERVK:-_28772800	1.06
novel_pir3015	72	piRNA	NC_005104.4:LTR/ERVK:-_28772800	1.63
novel_pir3023	10	piRNA	NC_005104.4:LTR/ERVK:-_28772800	0.23
novel_pir3031	32	piRNA	NC_005104.4:LINE/L2:+_113657749	0.72
novel_pir3032	17	piRNA	NC_005104.4:LINE/L2:+_113657749	0.38
novel_pir3037	379	piRNA	NC_005104.4:LTR/ERVK:+_34074496	8.57
novel_pir3038	83	piRNA	NC_005104.4:LTR/ERVK:+_34074496	1.88
novel_pir3039	12	piRNA	NC_005104.4:LTR/ERVK:+_34074496	0.27
novel_pir3041	43	piRNA	NC_005104.4:LTR/ERVK:+_34074496	0.97
novel_pir3042	139	piRNA	NC_005104.4:LTR/ERVK:+_34074496	3.14
novel_pir3043	83	piRNA	NC_005104.4:LTR/ERVK:+_34074496	1.88
novel_pir3044	64	piRNA	NC_005104.4:LTR/ERVK:+_34074496	1.45
novel_pir3045	897	piRNA	NC_005104.4:LTR/ERVK:+_34074496	20.28
novel_pir3046	17	piRNA	NC_005104.4:LTR/ERVK:+_34074496	0.38
novel_pir3047	149	piRNA	NC_005104.4:LTR/ERVK:+_34074496	3.37
novel_pir3048	59	piRNA	NC_005104.4:LTR/ERVK:+_34074496	1.33
novel_pir3049	1086	piRNA	NC_005104.4:LTR/ERVK:+_34074496	24.55
novel_pir3051	396	piRNA	NC_005104.4:LTR/ERVK:+_34074496	8.95
novel_pir3053	19	piRNA	NC_005104.4:LTR/ERVK:+_34074496	0.43
novel_pir3054	18	piRNA	NC_005104.4:LTR/ERVK:+_34074496	0.41
novel_pir3055	36	piRNA	NC_005104.4:LTR/ERVK:+_34074496	0.81
novel_pir3057	41	piRNA	NC_005104.4:LTR/ERVK:+_34074496	0.93
novel_pir3059	217	piRNA	NC_005104.4:LTR/ERVK:+_34074496	4.91
novel_pir3060	391	piRNA	NC_005104.4:LTR/ERVK:+_34074496	8.84
novel_pir3061	60	piRNA	NC_005104.4:LTR/ERVK:+_34074496	1.36
novel_pir3063	682	piRNA	NC_005104.4:LTR/ERVK:+_34074496	15.42
novel_pir3066	298	piRNA	NC_005104.4:LTR/ERVK:+_34074496	6.74
novel_pir3067	37	piRNA	NC_005104.4:LTR/ERVK:+_34074496	0.84
novel_pir3068	149	piRNA	NC_005104.4:LTR/ERVK:+_34074496	3.37
novel_pir3069	117	piRNA	NC_005104.4:LTR/ERVK:+_34074496	2.64
novel_pir3070	32	piRNA	NC_005104.4:LTR/ERVK:+_34074496	0.72
novel_pir3072	72	piRNA	NC_005104.4:LTR/ERVK:+_34074496	1.63
novel_pir3075	21	piRNA	NC_005104.4:LTR/ERVK:+_34074496	0.47
novel_pir3079	183	piRNA	NC_005104.4:LTR/ERVK:+_34074496	4.14
novel_pir3080	31	piRNA	NC_005104.4:LTR/ERVK:+_34074496	0.70
novel_pir3081	48	piRNA	NC_005104.4:LTR/ERVK:+_34074496	1.09
novel_pir3082	31	piRNA	NC_005104.4:LTR/ERVK:+_34074496	0.70
novel_pir3083	97	piRNA	NC_005104.4:LTR/ERVK:+_34074496	2.19
novel_pir3084	38	piRNA	NC_005104.4:LTR/ERVK:+_34074496	0.86
novel_pir3085	29	piRNA	NC_005104.4:LTR/ERVK:+_34074496	0.66
novel_pir3093	83	piRNA	NC_005104.4:LTR/ERVK:+_34074496	1.88
novel_pir3095	18	piRNA	NC_005104.4:LTR/ERVK:+_34074496	0.41
novel_pir3098	30	piRNA	NC_005104.4:LTR/ERVK:+_34074496	0.68
novel_pir3099	86	piRNA	NC_005104.4:LTR/ERVK:+_34074496	1.94
novel_pir3102	55	piRNA	NC_005104.4:LTR/ERVK:+_34074496	1.24
novel_pir3103	46	piRNA	NC_005104.4:LTR/ERVK:+_34074496	1.04
novel_pir3106	16	piRNA	NC_005104.4:LTR/ERVK:+_34074496	0.36
novel_pir3108	17	piRNA	NC_005104.4:LTR/ERVK:+_34074496	0.38
novel_pir3114	75	piRNA	NC_005104.4:LTR/ERVK:+_34074496	1.70
novel_pir3118	34	piRNA	NC_005104.4:LTR/ERVK:+_34074496	0.77
novel_pir3119	55	piRNA	NC_005104.4:LTR/ERVK:+_34074496	1.24
novel_pir3123	26	piRNA	NC_005104.4:LTR/ERVK:+_136054059	0.59
novel_pir3127	12	piRNA	NC_005104.4:LTR/ERVL-MaLR:-_170919514	0.27
novel_pir3134	41	piRNA	NC_005104.4:LTR/ERVL-MaLR:-_170919514	0.93
novel_pir3136	73	piRNA	NC_005104.4:LTR/ERVL-MaLR:-_170919514	1.65
novel_pir3138	13	piRNA	NC_005104.4:LTR/ERVL-MaLR:-_170919514	0.29
novel_pir3139	25	piRNA	NC_005104.4:LTR/ERVL-MaLR:-_170919514	0.57
novel_pir3140	22	piRNA	NC_005104.4:LTR/ERVL-MaLR:-_170919514	0.50
novel_pir3145	17	piRNA	NC_005104.4:LTR/ERVL-MaLR:-_170919514	0.38
novel_pir3147	22	piRNA	NC_005104.4:LTR/ERVL-MaLR:-_170919514	0.50
novel_pir3157	19	piRNA	NC_005104.4:DNA/hAT-Charlie:+_9955479	0.43
novel_pir3162	93	piRNA	NC_005104.4:LTR/ERVL:-_47726516	2.10
novel_pir3168	14	piRNA	NC_005104.4:LTR/ERVL:-_97021870	0.32
novel_pir3174	12	piRNA	NC_005104.4:LTR/ERVK:-_159924409	0.27
novel_pir3175	20	piRNA	NC_005104.4:LTR/ERVK:-_159924409	0.45
novel_pir3178	74	piRNA	NC_005104.4:LINE/L1:-_89889164	1.67
novel_pir3179	201	piRNA	NC_005104.4:LINE/L1:-_89889164	4.54
novel_pir3181	14	piRNA	NC_005104.4:LINE/L1:-_89889164	0.32
novel_pir3183	23	piRNA	NC_005104.4:LINE/L1:-_89889164	0.52
novel_pir3186	11	piRNA	NC_005104.4:LTR/ERVL-MaLR:-_170087289	0.25
novel_pir3188	11	piRNA	NC_005104.4:LTR/ERVL-MaLR:-_170087289	0.25
novel_pir3195	11	piRNA	NC_005105.4:LTR/ERVL:+_69712864	0.25
novel_pir3206	13	piRNA	NC_005105.4:LTR/ERVL-MaLR:+_44334350	0.29
novel_pir3207	71	piRNA	NC_005105.4:LTR/ERVL-MaLR:+_44334350	1.61
novel_pir3208	37	piRNA	NC_005105.4:LTR/ERVL-MaLR:+_44334350	0.84
novel_pir3209	44	piRNA	NC_005105.4:LTR/ERVL-MaLR:+_44334350	0.99
novel_pir3210	50	piRNA	NC_005105.4:LTR/ERVL-MaLR:+_44334350	1.13
novel_pir3221	10	piRNA	NC_005105.4:LTR/ERVL-MaLR:-_43109500	0.23
novel_pir3223	10	piRNA	NC_005105.4:LTR/ERVL-MaLR:-_43109500	0.23
novel_pir3238	57	piRNA	NC_005105.4:LTR/ERVL-MaLR:-_117627110	1.29
novel_pir3278	20	piRNA	NC_005106.4:LINE/L2:-_125860984	0.45
novel_pir3297	27	piRNA	NC_005106.4:LINE/L2:+_144912095	0.61
novel_pir3300	19	piRNA	NC_005106.4:LTR/ERV1:-_75574964	0.43
novel_pir3308	40	piRNA	NC_005106.4:LTR/ERVK:-_20720010	0.90
novel_pir3339	11	piRNA	NC_005107.4:LINE/L1:+_78073280	0.25
novel_pir3352	47	piRNA	NC_005107.4:LTR/ERV1:+_93407578	1.06
novel_pir3369	256	piRNA	NC_005108.4:LTR/ERVL-MaLR:+_112905938	5.79
novel_pir3370	462	piRNA	NC_005108.4:LTR/ERVL-MaLR:+_112905938	10.44
novel_pir3372	669	piRNA	NC_005108.4:LTR/ERVL-MaLR:+_112905938	15.12
novel_pir3373	759	piRNA	NC_005108.4:LTR/ERVL-MaLR:+_112905938	17.16
novel_pir3374	60	piRNA	NC_005108.4:LTR/ERVL-MaLR:+_112905938	1.36
novel_pir3376	203	piRNA	NC_005108.4:LTR/ERVL-MaLR:+_112905938	4.59
novel_pir3377	18	piRNA	NC_005108.4:LTR/ERVL-MaLR:+_112905938	0.41
novel_pir3378	76	piRNA	NC_005108.4:LTR/ERVL-MaLR:+_112905938	1.72
novel_pir3379	591	piRNA	NC_005108.4:LTR/ERVL-MaLR:+_112905938	13.36
novel_pir3381	237	piRNA	NC_005108.4:LTR/ERVL-MaLR:+_112905938	5.36
novel_pir3382	30	piRNA	NC_005108.4:LTR/ERVL-MaLR:+_112905938	0.68
novel_pir3383	14	piRNA	NC_005108.4:LTR/ERVL-MaLR:+_112905938	0.32
novel_pir3384	69	piRNA	NC_005108.4:LTR/ERVL-MaLR:+_112905938	1.56
novel_pir3385	21	piRNA	NC_005108.4:LTR/ERVL-MaLR:+_112905938	0.47
novel_pir3386	19	piRNA	NC_005108.4:LTR/ERVL-MaLR:+_112905938	0.43
novel_pir3387	773	piRNA	NC_005108.4:LTR/ERVL-MaLR:+_112905938	17.48
novel_pir3389	149	piRNA	NC_005108.4:LTR/ERVL-MaLR:+_112905938	3.37
novel_pir3390	556	piRNA	NC_005108.4:LTR/ERVL-MaLR:+_112905938	12.57
novel_pir3392	24	piRNA	NC_005108.4:LTR/ERVL-MaLR:+_112905938	0.54
novel_pir3393	41	piRNA	NC_005108.4:LTR/ERVL-MaLR:+_112905938	0.93
novel_pir3394	44	piRNA	NC_005108.4:LTR/ERVL-MaLR:+_112905938	0.99
novel_pir3400	109	piRNA	NC_005108.4:LTR/ERVL-MaLR:+_112905938	2.46
novel_pir3401	34	piRNA	NC_005108.4:LTR/ERVL-MaLR:+_112905938	0.77
novel_pir3403	42	piRNA	NC_005108.4:LTR/ERVL-MaLR:+_112905938	0.95
novel_pir3404	31	piRNA	NC_005108.4:LTR/ERVL-MaLR:+_112905938	0.70
novel_pir3405	66	piRNA	NC_005108.4:LTR/ERVL-MaLR:+_112905938	1.49
novel_pir3406	75	piRNA	NC_005108.4:LTR/ERVL-MaLR:+_112905938	1.70
novel_pir3407	92	piRNA	NC_005108.4:LTR/ERVL-MaLR:+_112905938	2.08
novel_pir3409	87	piRNA	NC_005108.4:LTR/ERVL-MaLR:+_112905938	1.97
novel_pir3411	128	piRNA	NC_005108.4:LTR/ERVL-MaLR:+_112905938	2.89
novel_pir3412	31	piRNA	NC_005108.4:LTR/ERVL-MaLR:+_112905938	0.70
novel_pir3420	56	piRNA	NC_005108.4:LTR/ERVL-MaLR:+_112905938	1.27
novel_pir3429	19	piRNA	NC_005108.4:LTR/ERVL-MaLR:+_112905938	0.43
novel_pir3430	79	piRNA	NC_005108.4:LTR/ERVL-MaLR:+_112905938	1.79
novel_pir3431	49	piRNA	NC_005108.4:LTR/ERVL-MaLR:+_112905938	1.11
novel_pir3433	12	piRNA	NC_005108.4:LTR/ERVL-MaLR:+_112905938	0.27
novel_pir3435	10	piRNA	NC_005108.4:LTR/ERVL-MaLR:+_112905938	0.23
novel_pir3436	14	piRNA	NC_005108.4:LTR/ERVL-MaLR:+_112905938	0.32
novel_pir3437	45	piRNA	NC_005108.4:LTR/ERVL-MaLR:+_112905938	1.02
novel_pir3438	15	piRNA	NC_005108.4:LTR/ERVL-MaLR:+_112905938	0.34
novel_pir3440	27	piRNA	NC_005108.4:LTR/ERVL-MaLR:+_112905938	0.61
novel_pir3453	14	piRNA	NC_005108.4:LTR/ERVL-MaLR:+_112905938	0.32
novel_pir3454	10	piRNA	NC_005108.4:LTR/ERVL-MaLR:+_112905938	0.23
novel_pir3456	21	piRNA	NC_005108.4:LTR/ERVL-MaLR:+_112905938	0.47
novel_pir3457	10	piRNA	NC_005108.4:LTR/ERVL-MaLR:+_112905938	0.23
novel_pir3460	25	piRNA	NC_005108.4:LTR/ERVL-MaLR:+_112905938	0.57
novel_pir3461	35	piRNA	NC_005108.4:LTR/ERVL-MaLR:+_112905938	0.79
novel_pir3463	27	piRNA	NC_005108.4:LTR/ERVL-MaLR:+_112905938	0.61
novel_pir3464	66	piRNA	NC_005108.4:LTR/ERVL-MaLR:+_112905938	1.49
novel_pir3466	13	piRNA	NC_005108.4:LTR/ERVL-MaLR:+_112905938	0.29
novel_pir3470	14	piRNA	NC_005108.4:LTR/ERVL-MaLR:+_112905938	0.32
novel_pir3474	11	piRNA	NC_005108.4:LTR/ERVL-MaLR:+_112905938	0.25
novel_pir3475	72	piRNA	NC_005108.4:LTR/ERVL-MaLR:+_112905938	1.63
novel_pir3478	56	piRNA	NC_005108.4:LTR/ERVL-MaLR:+_112905938	1.27
novel_pir3481	18	piRNA	NC_005108.4:LTR/ERVL-MaLR:+_112905938	0.41
novel_pir3485	16	piRNA	NC_005108.4:LTR/ERVL-MaLR:+_112905938	0.36
novel_pir3496	22	piRNA	NC_005108.4:LTR/ERVL-MaLR:+_112905938	0.50
novel_pir3497	138	piRNA	NC_005108.4:LTR/ERVL-MaLR:+_112905938	3.12
novel_pir3498	78	piRNA	NC_005108.4:LTR/ERVL-MaLR:+_112905938	1.76
novel_pir3499	17	piRNA	NC_005108.4:LTR/ERVL-MaLR:+_112905938	0.38
novel_pir3500	34	piRNA	NC_005108.4:LTR/ERVL-MaLR:+_112905938	0.77
novel_pir3501	42	piRNA	NC_005108.4:LTR/ERVL-MaLR:+_112905938	0.95
novel_pir3502	12	piRNA	NC_005108.4:LTR/ERVL-MaLR:+_112905938	0.27
novel_pir3503	19	piRNA	NC_005108.4:LTR/ERVL-MaLR:+_112905938	0.43
novel_pir3505	21	piRNA	NC_005108.4:LTR/ERVL-MaLR:+_112905938	0.47
novel_pir3506	21	piRNA	NC_005108.4:LTR/ERVL-MaLR:+_112905938	0.47
novel_pir3508	12	piRNA	NC_005108.4:LTR/ERVL-MaLR:+_112905938	0.27
novel_pir3509	88	piRNA	NC_005108.4:LTR/ERVL-MaLR:+_112905938	1.99
novel_pir3510	13	piRNA	NC_005108.4:LTR/ERVL-MaLR:+_112905938	0.29
novel_pir3511	69	piRNA	NC_005108.4:LTR/ERVL-MaLR:+_112905938	1.56
novel_pir3512	33	piRNA	NC_005108.4:LTR/ERVL-MaLR:+_112905938	0.75
novel_pir3514	33	piRNA	NC_005108.4:LTR/ERVL-MaLR:+_112905938	0.75
novel_pir3515	15	piRNA	NC_005108.4:LTR/ERVL-MaLR:+_112905938	0.34
novel_pir3516	18	piRNA	NC_005108.4:LTR/ERVL-MaLR:+_112905938	0.41
novel_pir3517	41	piRNA	NC_005108.4:LTR/ERVL-MaLR:+_112905938	0.93
novel_pir3518	294	piRNA	NC_005108.4:LTR/ERVL-MaLR:+_112905938	6.65
novel_pir3519	153	piRNA	NC_005108.4:LTR/ERVL-MaLR:+_112905938	3.46
novel_pir3520	112	piRNA	NC_005108.4:LTR/ERVL-MaLR:+_112905938	2.53
novel_pir3521	18	piRNA	NC_005108.4:LTR/ERVL-MaLR:+_112905938	0.41
novel_pir3522	22	piRNA	NC_005108.4:LTR/ERVL-MaLR:+_112905938	0.50
novel_pir3527	60	piRNA	NC_005108.4:LTR/ERVL-MaLR:+_112905938	1.36
novel_pir3529	18	piRNA	NC_005108.4:LTR/ERVL-MaLR:+_112905938	0.41
novel_pir3530	11	piRNA	NC_005108.4:LTR/ERVL-MaLR:+_112905938	0.25
novel_pir3532	26	piRNA	NC_005108.4:LTR/ERVL-MaLR:+_112905938	0.59
novel_pir3535	66	piRNA	NC_005108.4:LTR/ERVL-MaLR:+_112905938	1.49
novel_pir3539	27	piRNA	NC_005108.4:LTR/ERVL-MaLR:+_112905938	0.61
novel_pir3540	35	piRNA	NC_005108.4:LTR/ERVL-MaLR:+_112905938	0.79
novel_pir3541	24	piRNA	NC_005108.4:LTR/ERVL-MaLR:+_112905938	0.54
novel_pir3542	18	piRNA	NC_005108.4:LTR/ERVL-MaLR:+_112905938	0.41
novel_pir3544	13	piRNA	NC_005108.4:LTR/ERVL-MaLR:+_112905938	0.29
novel_pir3545	44	piRNA	NC_005108.4:LTR/ERVL-MaLR:+_112905938	0.99
novel_pir3546	14	piRNA	NC_005108.4:LTR/ERVL-MaLR:+_112905938	0.32
novel_pir3548	76	piRNA	NC_005108.4:LTR/ERVL-MaLR:+_112905938	1.72
novel_pir3561	31	piRNA	NC_005108.4:LTR/ERVL-MaLR:+_112905938	0.70
novel_pir3562	148	piRNA	NC_005108.4:LTR/ERVL-MaLR:+_112905938	3.35
novel_pir3564	117	piRNA	NC_005108.4:LTR/ERVL-MaLR:+_112905938	2.64
novel_pir3565	66	piRNA	NC_005108.4:LTR/ERVL-MaLR:+_112905938	1.49
novel_pir3566	14	piRNA	NC_005108.4:LTR/ERVL-MaLR:+_112905938	0.32
novel_pir3569	108	piRNA	NC_005108.4:LTR/ERVL-MaLR:+_112905938	2.44
novel_pir3571	38	piRNA	NC_005108.4:LTR/ERVL-MaLR:+_112905938	0.86
novel_pir3575	38	piRNA	NC_005108.4:LTR/ERVL-MaLR:+_112905938	0.86
novel_pir3576	21	piRNA	NC_005108.4:LTR/ERVL-MaLR:+_112905938	0.47
novel_pir3578	118	piRNA	NC_005108.4:LTR/ERVL-MaLR:+_112905938	2.67
novel_pir3579	87	piRNA	NC_005108.4:LTR/ERVL-MaLR:+_112905938	1.97
novel_pir3581	108	piRNA	NC_005108.4:LTR/ERVL-MaLR:+_112905938	2.44
novel_pir3610	178	piRNA	NC_005108.4:LTR/ERVL:+_9728521	4.02
novel_pir3611	38	piRNA	NC_005108.4:LTR/ERVL:+_9728521	0.86
novel_pir3612	66	piRNA	NC_005108.4:LTR/ERVL:+_9728521	1.49
novel_pir3613	10	piRNA	NC_005108.4:LTR/ERVL:+_9728521	0.23
novel_pir3631	407	piRNA	NC_005108.4:LINE/L1:+_77733556	9.20
novel_pir3639	61	piRNA	NC_005108.4:LTR/ERV1:-_1650267	1.38
novel_pir3641	164	piRNA	NC_005108.4:LTR/ERV1:-_1650267	3.71
novel_pir3645	33	piRNA	NC_005108.4:LTR/ERVK:+_46839447	0.75
novel_pir3646	21	piRNA	NC_005108.4:LTR/ERVK:+_46839447	0.47
novel_pir3648	13	piRNA	NC_005108.4:LTR/ERVK:+_46839447	0.29
novel_pir3649	45	piRNA	NC_005108.4:LTR/ERVK:+_46839447	1.02
novel_pir3650	145	piRNA	NC_005108.4:LTR/ERVK:+_46839447	3.28
novel_pir3651	19	piRNA	NC_005108.4:LTR/ERVK:+_46839447	0.43
novel_pir3652	10	piRNA	NC_005108.4:LTR/ERVK:+_46839447	0.23
novel_pir3654	43	piRNA	NC_005108.4:LTR/ERVK:+_46839447	0.97
novel_pir3655	31	piRNA	NC_005108.4:LTR/ERVK:+_46839447	0.70
novel_pir3656	53	piRNA	NC_005108.4:LTR/ERVK:+_46839447	1.20
novel_pir3668	39	piRNA	NC_005109.4:LTR/ERV1:+_44815163	0.88
novel_pir3669	67	piRNA	NC_005109.4:LTR/ERV1:+_44815163	1.51
novel_pir3670	21	piRNA	NC_005109.4:LTR/ERV1:+_44815163	0.47
novel_pir3684	36	piRNA	NC_005109.4:DNA/TcMar-Mariner:+_35571755	0.81
novel_pir3687	17	piRNA	NC_005109.4:DNA/TcMar-Mariner:+_35571755	0.38
novel_pir3723	34	piRNA	NC_005110.4:LTR/ERVL-MaLR:+_11317383	0.77
novel_pir3730	56	piRNA	NC_005111.4:LTR/ERVL-MaLR:+_16275420	1.27
novel_pir3731	205	piRNA	NC_005111.4:LTR/ERVL-MaLR:+_16275420	4.63
novel_pir3732	74	piRNA	NC_005111.4:LTR/ERVL-MaLR:+_16275420	1.67
novel_pir3733	110	piRNA	NC_005111.4:LTR/ERVL-MaLR:+_16275420	2.49
novel_pir3734	19	piRNA	NC_005111.4:LTR/ERVL-MaLR:+_16275420	0.43
novel_pir3735	100	piRNA	NC_005111.4:LTR/ERVL-MaLR:+_16275420	2.26
novel_pir3736	124	piRNA	NC_005111.4:LTR/ERVL-MaLR:+_16275420	2.80
novel_pir3737	41	piRNA	NC_005111.4:LTR/ERVL-MaLR:+_16275420	0.93
novel_pir3738	218	piRNA	NC_005111.4:LTR/ERVL-MaLR:+_16275420	4.93
novel_pir3741	85	piRNA	NC_005111.4:LTR/ERVL-MaLR:+_16275420	1.92
novel_pir3742	48	piRNA	NC_005111.4:LTR/ERVL-MaLR:+_16275420	1.09
novel_pir3743	44	piRNA	NC_005111.4:LTR/ERVL-MaLR:+_16275420	0.99
novel_pir3748	49	piRNA	NC_005111.4:LTR/ERVL-MaLR:+_16275420	1.11
novel_pir3750	25	piRNA	NC_005111.4:LTR/ERVL-MaLR:+_16275420	0.57
novel_pir3760	11	piRNA	NC_005111.4:LTR/ERVL-MaLR:+_16275420	0.25
novel_pir3764	27	piRNA	NC_005111.4:LINE/L2:+_7681256	0.61
novel_pir3778	12	piRNA	NC_005111.4:LINE/CR1:-_50457491	0.27
novel_pir3794	46	piRNA	NC_005112.4:LTR/ERVL-MaLR:+_111301018	1.04
novel_pir3795	208	piRNA	NC_005112.4:LTR/ERVL-MaLR:+_111301018	4.70
novel_pir3796	281	piRNA	NC_005112.4:LTR/ERVL-MaLR:+_111301018	6.35
novel_pir3797	82	piRNA	NC_005112.4:LTR/ERVL-MaLR:+_111301018	1.85
novel_pir3801	176	piRNA	NC_005112.4:LTR/ERVL-MaLR:+_111301018	3.98
novel_pir3802	175	piRNA	NC_005112.4:LTR/ERVL-MaLR:+_111301018	3.96
novel_pir3803	99	piRNA	NC_005112.4:LTR/ERVL-MaLR:+_111301018	2.24
novel_pir3805	23	piRNA	NC_005112.4:LTR/ERVL-MaLR:+_111301018	0.52
novel_pir3808	15	piRNA	NC_005112.4:LTR/ERVL-MaLR:+_111301018	0.34
novel_pir3809	20	piRNA	NC_005112.4:LTR/ERVL-MaLR:+_111301018	0.45
novel_pir3810	15	piRNA	NC_005112.4:LTR/ERVL-MaLR:+_111301018	0.34
novel_pir3811	15	piRNA	NC_005112.4:LTR/ERVL-MaLR:+_111301018	0.34
novel_pir3812	18	piRNA	NC_005112.4:LTR/ERVL-MaLR:+_111301018	0.41
novel_pir3813	59	piRNA	NC_005112.4:LTR/ERVL-MaLR:+_111301018	1.33
novel_pir3814	30	piRNA	NC_005112.4:LTR/ERVL-MaLR:+_111301018	0.68
novel_pir3816	175	piRNA	NC_005112.4:LTR/ERVL-MaLR:+_111301018	3.96
novel_pir3817	1576	piRNA	NC_005112.4:LTR/ERVL-MaLR:+_111301018	35.63
novel_pir3818	1154	piRNA	NC_005112.4:LTR/ERVL-MaLR:+_111301018	26.09
novel_pir3820	190	piRNA	NC_005112.4:LTR/ERVL-MaLR:+_111301018	4.30
novel_pir3821	29	piRNA	NC_005112.4:LTR/ERVL-MaLR:+_111301018	0.66
novel_pir3822	145	piRNA	NC_005112.4:LTR/ERVL-MaLR:+_111301018	3.28
novel_pir3823	36	piRNA	NC_005112.4:LTR/ERVL-MaLR:+_111301018	0.81
novel_pir3827	794	piRNA	NC_005112.4:LTR/ERVL-MaLR:+_111301018	17.95
novel_pir3828	57	piRNA	NC_005112.4:LTR/ERVL-MaLR:+_111301018	1.29
novel_pir3829	2788	piRNA	NC_005112.4:LTR/ERVL-MaLR:+_111301018	63.03
novel_pir3830	1286	piRNA	NC_005112.4:LTR/ERVL-MaLR:+_111301018	29.07
novel_pir3831	1793	piRNA	NC_005112.4:LTR/ERVL-MaLR:+_111301018	40.53
novel_pir3832	35	piRNA	NC_005112.4:LTR/ERVL-MaLR:+_111301018	0.79
novel_pir3833	174	piRNA	NC_005112.4:LTR/ERVL-MaLR:+_111301018	3.93
novel_pir3834	483	piRNA	NC_005112.4:LTR/ERVL-MaLR:+_111301018	10.92
novel_pir3835	349	piRNA	NC_005112.4:LTR/ERVL-MaLR:+_111301018	7.89
novel_pir3837	29	piRNA	NC_005112.4:LTR/ERVL-MaLR:+_111301018	0.66
novel_pir3840	57	piRNA	NC_005112.4:LTR/ERVL-MaLR:+_111301018	1.29
novel_pir3841	107	piRNA	NC_005112.4:LTR/ERVL-MaLR:+_111301018	2.42
novel_pir3842	98	piRNA	NC_005112.4:LTR/ERVL-MaLR:+_111301018	2.22
novel_pir3844	86	piRNA	NC_005112.4:LTR/ERVL-MaLR:+_111301018	1.94
novel_pir3845	20	piRNA	NC_005112.4:LTR/ERVL-MaLR:+_111301018	0.45
novel_pir3846	512	piRNA	NC_005112.4:LTR/ERVL-MaLR:+_111301018	11.57
novel_pir3847	170	piRNA	NC_005112.4:LTR/ERVL-MaLR:+_111301018	3.84
novel_pir3848	245	piRNA	NC_005112.4:LTR/ERVL-MaLR:+_111301018	5.54
novel_pir3849	171	piRNA	NC_005112.4:LTR/ERVL-MaLR:+_111301018	3.87
novel_pir3850	143	piRNA	NC_005112.4:LTR/ERVL-MaLR:+_111301018	3.23
novel_pir3851	179	piRNA	NC_005112.4:LTR/ERVL-MaLR:+_111301018	4.05
novel_pir3853	916	piRNA	NC_005112.4:LTR/ERVL-MaLR:+_111301018	20.71
novel_pir3854	813	piRNA	NC_005112.4:LTR/ERVL-MaLR:+_111301018	18.38
novel_pir3855	12	piRNA	NC_005112.4:LTR/ERVL-MaLR:+_111301018	0.27
novel_pir3856	42	piRNA	NC_005112.4:LTR/ERVL-MaLR:+_111301018	0.95
novel_pir3857	206	piRNA	NC_005112.4:LTR/ERVL-MaLR:+_111301018	4.66
novel_pir3858	13	piRNA	NC_005112.4:LTR/ERVL-MaLR:+_111301018	0.29
novel_pir3859	13	piRNA	NC_005112.4:LTR/ERVL-MaLR:+_111301018	0.29
novel_pir3860	320	piRNA	NC_005112.4:LTR/ERVL-MaLR:+_111301018	7.23
novel_pir3861	174	piRNA	NC_005112.4:LTR/ERVL-MaLR:+_111301018	3.93
novel_pir3862	306	piRNA	NC_005112.4:LTR/ERVL-MaLR:+_111301018	6.92
novel_pir3863	541	piRNA	NC_005112.4:LTR/ERVL-MaLR:+_111301018	12.23
novel_pir3864	81	piRNA	NC_005112.4:LTR/ERVL-MaLR:+_111301018	1.83
novel_pir3865	22	piRNA	NC_005112.4:LTR/ERVL-MaLR:+_111301018	0.50
novel_pir3866	124	piRNA	NC_005112.4:LTR/ERVL-MaLR:+_111301018	2.80
novel_pir3867	133	piRNA	NC_005112.4:LTR/ERVL-MaLR:+_111301018	3.01
novel_pir3868	107	piRNA	NC_005112.4:LTR/ERVL-MaLR:+_111301018	2.42
novel_pir3869	12	piRNA	NC_005112.4:LTR/ERVL-MaLR:+_111301018	0.27
novel_pir3870	88	piRNA	NC_005112.4:LTR/ERVL-MaLR:+_111301018	1.99
novel_pir3871	140	piRNA	NC_005112.4:LTR/ERVL-MaLR:+_111301018	3.16
novel_pir3872	15	piRNA	NC_005112.4:LTR/ERVL-MaLR:+_111301018	0.34
novel_pir3873	145	piRNA	NC_005112.4:LTR/ERVL-MaLR:+_111301018	3.28
novel_pir3874	27	piRNA	NC_005112.4:LTR/ERVL-MaLR:+_111301018	0.61
novel_pir3875	86	piRNA	NC_005112.4:LTR/ERVL-MaLR:+_111301018	1.94
novel_pir3877	26	piRNA	NC_005112.4:LTR/ERVL-MaLR:+_111301018	0.59
novel_pir3903	16	piRNA	NC_005112.4:LTR/ERVK:-_99599144	0.36
novel_pir3905	117	piRNA	NC_005112.4:LTR/ERVK:-_99599144	2.64
novel_pir3906	141	piRNA	NC_005112.4:LTR/ERVK:-_99599144	3.19
novel_pir3907	12	piRNA	NC_005112.4:LTR/ERVK:-_99599144	0.27
novel_pir3908	10	piRNA	NC_005112.4:LTR/ERVK:-_99599144	0.23
novel_pir3910	37	piRNA	NC_005112.4:LTR/ERVK:-_99599144	0.84
novel_pir3911	34	piRNA	NC_005112.4:LTR/ERVK:-_99599144	0.77
novel_pir3924	37	piRNA	NC_005112.4:LTR/ERVK:-_99599144	0.84
novel_pir3926	10	piRNA	NC_005112.4:LTR/ERVK:-_99599144	0.23
novel_pir3928	14	piRNA	NC_005112.4:LTR/ERVK:-_99599144	0.32
novel_pir3933	16	piRNA	NC_005112.4:LTR/ERVK:-_65786498	0.36
novel_pir3966	37	piRNA	NC_005113.4:LTR/ERVL-MaLR:-_8823838	0.84
novel_pir4015	51	piRNA	NC_005115.4:LTR/ERVL:+_90509351	1.15
novel_pir4016	12	piRNA	NC_005115.4:LTR/ERVL:+_90509351	0.27
novel_pir4017	10	piRNA	NC_005115.4:LTR/ERVL:+_90509351	0.23
novel_pir4028	11	piRNA	NC_005115.4:LTR/ERVK:+_90603205	0.25
novel_pir4052	13	piRNA	NC_005116.4:LTR/ERVK:-_71809087	0.29
novel_pir4054	41	piRNA	NC_005116.4:LTR/ERVK:-_71809087	0.93
novel_pir4055	24	piRNA	NC_005116.4:LTR/ERVK:-_71809087	0.54
novel_pir4057	609	piRNA	NC_005116.4:LTR/ERVK:-_72069793	13.77
novel_pir4058	11	piRNA	NC_005116.4:LTR/ERVK:-_72069793	0.25
novel_pir4059	27	piRNA	NC_005116.4:LTR/ERVK:-_71802577	0.61
novel_pir4068	27	piRNA	NC_005116.4:LTR/ERVK:-_71782173	0.61
novel_pir4076	11	piRNA	NC_005116.4:LTR/ERVK:-_44619472	0.25
novel_pir4078	77	piRNA	NC_005116.4:LTR/ERVK:-_44619472	1.74
novel_pir4079	11	piRNA	NC_005116.4:LTR/ERVK:-_44619472	0.25
novel_pir4126	10	piRNA	NC_005117.4:LTR/ERVK:+_9671314	0.23
novel_pir4128	84	piRNA	NC_005117.4:LTR/ERVK:+_9671314	1.90
novel_pir4131	14	piRNA	NC_005117.4:LTR/ERVK:+_9671314	0.32
novel_pir4137	391	piRNA	NC_005117.4:LTR/ERVK:-_62870685	8.84
novel_pir4140	131	piRNA	NC_005117.4:LTR/ERVK:-_62870685	2.96
novel_pir4142	17	piRNA	NC_005117.4:LTR/ERVK:-_62870685	0.38
novel_pir4143	19	piRNA	NC_005117.4:LTR/ERVK:-_62870685	0.43
novel_pir4146	12	piRNA	NC_005117.4:LTR/ERVK:-_62870685	0.27
novel_pir4151	10	piRNA	NC_005117.4:LTR/ERVK:-_62870685	0.23
novel_pir4152	13	piRNA	NC_005117.4:LTR/ERVK:-_62870685	0.29
novel_pir4153	21	piRNA	NC_005117.4:LTR/ERVK:-_62870685	0.47
novel_pir4154	35	piRNA	NC_005117.4:LTR/ERVK:-_62870685	0.79
novel_pir4155	93	piRNA	NC_005117.4:LTR/ERVK:-_62870685	2.10
novel_pir4160	636	piRNA	NC_005117.4:LTR/ERVK:-_61568805	14.38
novel_pir4161	174	piRNA	NC_005117.4:LTR/ERV1:-_51196046	3.93
novel_pir4175	16	piRNA	NC_005118.4:LTR/ERVL-MaLR:-_58624626	0.36
novel_pir4180	15	piRNA	NC_005118.4:LINE/L1:+_10479244	0.34
novel_pir4194	10	piRNA	NC_005119.4:LTR/ERVK:-_22703921	0.23
novel_pir4196	67	piRNA	NC_005119.4:LTR/ERVK:-_22703921	1.51
novel_pir4197	14	piRNA	NC_005119.4:LTR/ERVK:-_22703921	0.32
novel_pir4206	11	piRNA	NC_005119.4:LTR/ERVL:-_3624104	0.25
novel_pir4209	20	piRNA	NC_005119.4:LTR/ERVK:+_9640458	0.45
novel_pir4211	19	piRNA	NC_005119.4:LTR/ERVL-MaLR:-_14090839	0.43
novel_pir4215	14	piRNA	NC_005119.4:LTR/ERVK:-_10281670	0.32
novel_pir4220	12	piRNA	NC_005119.4:LTR/ERVK:-_10281670	0.27
novel_pir4221	16	piRNA	NC_005119.4:LTR/ERVK:-_10281670	0.36
novel_pir4222	17	piRNA	NC_005119.4:LTR/ERVK:-_10281670	0.38
novel_pir4223	11	piRNA	NC_005119.4:LTR/ERVK:-_10281670	0.25
novel_pir4224	75	piRNA	NC_005119.4:LTR/ERVK:-_10281670	1.70
novel_pir4226	42	piRNA	NC_005119.4:LTR/ERVK:-_10281670	0.95
novel_pir4228	11	piRNA	NC_005119.4:LTR/ERVK:-_10281670	0.25
novel_pir4241	10	piRNA	NC_005119.4:LTR/ERVK:+_17076479	0.23
novel_pir4250	16	piRNA	NC_005120.4:DNA:+_118190236	0.36
novel_pir4258	244	piRNA	NC_005120.4:LTR/ERVK:+_9504645	5.52
novel_pir4259	139	piRNA	NC_005120.4:LTR/ERVK:+_9504645	3.14
novel_pir4260	76	piRNA	NC_005120.4:LTR/ERVK:+_9504645	1.72
novel_pir4262	16	piRNA	NC_005120.4:LINE/L2:+_76334212	0.36
novel_pir4263	1559	piRNA	NC_005120.4:LINE/L2:+_76334212	35.24
novel_pir4265	13	piRNA	NC_005120.4:LINE/L2:+_76334212	0.29
novel_pir4274	12	piRNA	NC_005120.4:LTR/ERVL-MaLR:+_12394659	0.27
novel_pir4282	35	piRNA	NC_005120.4:LTR/ERVL-MaLR:+_12394659	0.79
novel_pir4291	71	piRNA	NC_005120.4:LTR/ERVL-MaLR:+_12394659	1.61
novel_pir4295	195	piRNA	NC_005120.4:LTR/ERVL-MaLR:+_12394659	4.41
novel_pir4296	10	piRNA	NC_005120.4:LTR/ERVL-MaLR:+_12394659	0.23
novel_pir4299	57	piRNA	NC_005120.4:LTR/ERVL-MaLR:+_12394659	1.29
novel_pir4300	111	piRNA	NC_005120.4:LTR/ERVL-MaLR:+_12394659	2.51
novel_pir4304	23	piRNA	NC_005120.4:LTR/ERVL-MaLR:+_12394659	0.52
novel_pir4306	42	piRNA	NC_005120.4:DNA/hAT-Tip100:-_114002530	0.95
novel_pir4309	24	piRNA	NC_005120.4:DNA/hAT-Tip100:-_114002530	0.54
novel_pir4318	150	piRNA	NC_005120.4:LTR/ERVL-MaLR:-_33536085	3.39
novel_pir4320	160	piRNA	NC_005120.4:LINE/L2:+_74443475	3.62
novel_pir4324	13	piRNA	NC_005120.4:LINE/L2:-_74443530	0.29
novel_pir4326	26	piRNA	NC_005120.4:LINE/L2:-_74443530	0.59
novel_pir4333	38	piRNA	NC_005120.4:LTR/ERV1:-_131025640	0.86
novel_pir4335	13	piRNA	NC_005120.4:LTR/ERVK:-_21316438	0.29
novel_pir4337	30	piRNA	NC_005120.4:LTR/ERVK:-_21316438	0.68
novel_pir4339	65	piRNA	NC_005120.4:LTR/ERVK:-_21316438	1.47
novel_pir4340	305	piRNA	NC_005120.4:LTR/ERVK:-_21316438	6.90
novel_pir4341	6976	piRNA	NC_005120.4:LTR/ERVK:-_21316438	157.70
novel_pir4342	11444	piRNA	NC_005120.4:LTR/ERVK:-_21316438	258.71
novel_pir4344	1160	piRNA	NC_005120.4:LTR/ERVK:-_21316438	26.22
novel_pir4346	414	piRNA	NC_005120.4:LTR/ERVK:-_21316438	9.36
novel_pir4360	41	piRNA	NC_005120.4:LINE/L1:-_66517213	0.93
novel_pir4361	615	piRNA	NC_005120.4:LINE/L1:-_66517213	13.90
rno-miR-143-3p	111386	mature	mir-143	2518.07
rno_piR_004962	2	piRNA	rno_piR_004962	0.05
rno-miR-93-3p	40	mature	mir-17	0.90
rno-miR-344b-3p	319	mature	mir-344	7.21
rno-miR-411-5p	416809	mature	mir-379	9422.69
rno-miR-299b-5p	30	mature	mir-299	0.68
rno-miR-200a-3p	16973	mature	mir-8	383.70
rno-miR-421-3p	73	mature	mir-95	1.65
rno_piR_021540	1	piRNA	rno_piR_021540	0.02
rno-miR-423-3p	21418	mature	mir-423	484.19
rno_piR_000690	19011	piRNA	rno_piR_000690	429.78
rno-miR-3576	605	mature	mir-3578	13.68
rno_piR_012738	40861	piRNA	rno_piR_012738	923.73
rno-miR-541-3p	6	mature	mir-541	0.14
rno_piR_027873	2	piRNA	rno_piR_027873	0.05
rno-miR-210-5p	21	mature	mir-210	0.47
rno-miR-495	1926	mature	mir-329	43.54
rno-miR-344b-5p	282	mature	mir-344	6.38
rno-miR-6215	372	mature	undef	8.41
rno-miR-425-3p	373	mature	mir-425	8.43
rno_piR_031279	5	piRNA	rno_piR_031279	0.11
rno-miR-324-3p	2270	mature	mir-324	51.32
rno_piR_001199	387	piRNA	rno_piR_001199	8.75
rno-miR-3553	8602	mature	undef	194.46
rno-miR-376c-5p	31565	mature	mir-368	713.58
rno_piR_000618	2	piRNA	rno_piR_000618	0.05
rno_piR_015364	4	piRNA	rno_piR_015364	0.09
rno-miR-376a-5p	53	mature	mir-368	1.20
rno_piR_032799	220	piRNA	rno_piR_032799	4.97
rno_piR_000030	264	piRNA	rno_piR_000030	5.97
rno-miR-345-3p	248	mature	mir-345	5.61
rno-let-7f-1-3p	1999	mature	let-7	45.19
rno-miR-3065-3p	33	mature	mir-3065	0.75
rno_piR_035301	6	piRNA	rno_piR_035301	0.14
rno_piR_005604	702	piRNA	rno_piR_005604	15.87
rno-miR-23b-5p	652	mature	mir-23	14.74
rno_piR_022313	5108	piRNA	rno_piR_022313	115.48
rno_piR_033127	13	piRNA	rno_piR_033127	0.29
rno-miR-363-3p	14	mature	mir-363	0.32
rno-miR-138-5p	226105	mature	mir-138	5111.49
rno-miR-466c-3p	1	mature	mir-467	0.02
rno-miR-148a-3p	1885	mature	mir-148	42.61
rno-miR-9a-3p	106145	mature	mir-9	2399.59
rno_piR_026374	22	piRNA	rno_piR_026374	0.50
rno-miR-25-3p	1715	mature	mir-25	38.77
rno-miR-667-5p	11	mature	mir-667	0.25
rno-miR-409a-5p	240	mature	mir-154	5.43
rno-miR-375-3p	845	mature	mir-375	19.10
rno-miR-140-5p	8721	mature	mir-140	197.15
rno-miR-27a-5p	168	mature	mir-27	3.80
rno_piR_005579	2	piRNA	rno_piR_005579	0.05
rno-miR-2985	12	mature	mir-2985	0.27
rno-miR-3543	162768	mature	mir-3543	3679.65
rno-miR-9a-5p	3352426	mature	mir-9	75787.38
rno-miR-187-3p	5493	mature	mir-187	124.18
rno-let-7d-3p	54247	mature	let-7	1226.35
rno-miR-141-5p	53	mature	mir-8	1.20
rno-miR-338-3p	6900	mature	mir-338	155.99
rno-miR-215	2	mature	mir-192	0.05
rno-miR-129-5p	29583	mature	mir-129	668.77
rno-miR-181d-3p	1	mature	mir-181	0.02
rno-miR-1224	2	hairpin	mir-1224	0.05
rno_piR_008315	9	piRNA	rno_piR_008315	0.20
rno-miR-488-3p	1257	mature	mir-488	28.42
rno-miR-652-3p	88593	mature	mir-652	2002.80
rno-miR-741-3p	83	mature	mir-743	1.88
rno-miR-382-5p	22414	mature	mir-154	506.71
rno_piR_001200	42980	piRNA	rno_piR_001200	971.64
rno-miR-30e-5p	1256	mature	mir-30	28.39
rno-miR-1843b-3p	1930	mature	mir-1843	43.63
rno-miR-3473	14	mature	undef	0.32
rno-miR-187-5p	20	mature	mir-187	0.45
rno-miR-485-5p	83538	mature	mir-485	1888.52
rno-miR-199a-5p	146	mature	mir-199	3.30
rno-miR-1193-5p	16	mature	mir-1193	0.36
rno-miR-29c-5p	5234	mature	mir-29	118.32
rno-miR-216a-5p	2	mature	mir-216	0.05
rno-miR-326-5p	5	mature	mir-326	0.11
rno-let-7a-2-3p	141	mature	let-7	3.19
rno-miR-1306-5p	573	mature	mir-1306	12.95
rno_piR_005608	118	piRNA	rno_piR_005608	2.67
rno-miR-106b-5p	205	mature	mir-17	4.63
rno-miR-463-5p	6	mature	mir-463	0.14
rno_piR_001634	2	piRNA	rno_piR_001634	0.05
rno_piR_020049	7	piRNA	rno_piR_020049	0.16
rno-miR-540-3p	809	mature	mir-540	18.29
rno-miR-1839-5p	9211	mature	mir-1839	208.23
rno_piR_025791	3	piRNA	rno_piR_025791	0.07
rno-miR-26b-3p	180	mature	mir-26	4.07
rno_piR_013244	17	piRNA	rno_piR_013244	0.38
rno-miR-511-3p	2	mature	mir-511	0.05
rno-miR-326-5p	1	hairpin	mir-326	0.02
rno-miR-181b-2-3p	3	mature	mir-181	0.07
rno-miR-188-3p	1	mature	mir-188	0.02
rno_piR_038353	2	piRNA	rno_piR_038353	0.05
rno-miR-195-3p	164	mature	mir-15	3.71
rno_piR_008075	5	piRNA	rno_piR_008075	0.11
rno_piR_028247	2	piRNA	rno_piR_028247	0.05
rno-miR-487b-5p	57	mature	mir-154	1.29
rno-miR-3084a-1-5p	106	mature	undef	2.40
rno-miR-322-5p	18579	mature	mir-322	420.01
rno-miR-345-5p	492	mature	mir-345	11.12
rno-miR-3068-3p	19	mature	mir-3068	0.43
rno-miR-6315	31	mature	undef	0.70
rno-miR-32-5p	582	mature	mir-32	13.16
rno-miR-3075	20	mature	mir-3075	0.45
rno-miR-3065-5p	87	mature	mir-3065	1.97
rno-let-7e-5p	249195	mature	let-7	5633.48
rno-miR-653-3p	10	mature	mir-653	0.23
rno-miR-496-3p	23350	mature	mir-154	527.87
rno-miR-3592	21	mature	mir-3578	0.47
rno-miR-186-5p	785	mature	mir-186	17.75
rno_piR_000147	1	piRNA	rno_piR_000147	0.02
rno-miR-344g	1	mature	mir-344	0.02
rno-miR-543-5p	7629	mature	mir-329	172.47
rno_piR_014804	3	piRNA	rno_piR_014804	0.07
rno-miR-3085	174	mature	mir-3085	3.93
rno-miR-26b-5p	59263	mature	mir-26	1339.74
rno-miR-146a-5p	11506	mature	mir-146	260.11
rno-miR-541-5p	15440	mature	mir-541	349.05
rno-miR-29a-5p	568	mature	mir-29	12.84
rno-miR-30c-2-3p	980	mature	mir-30	22.15
rno_piR_037100	1	piRNA	rno_piR_037100	0.02
rno-miR-466c-5p	189	mature	mir-467	4.27
rno_piR_000119	26	piRNA	rno_piR_000119	0.59
rno-miR-190b-5p	2403	mature	mir-190	54.32
rno-miR-328b-3p	19	mature	undef	0.43
rno_piR_019092	2	piRNA	rno_piR_019092	0.05
rno_piR_001233	3	piRNA	rno_piR_001233	0.07
rno_piR_005597	120873	piRNA	rno_piR_005597	2732.54
rno_piR_009659	1	piRNA	rno_piR_009659	0.02
rno-miR-184	582	mature	mir-184	13.16
rno-miR-3596b	887	mature	let-7	20.05
rno-miR-350	737	mature	mir-350	16.66
rno-miR-409a-3p	3393	mature	mir-154	76.70
rno_piR_026882	3	piRNA	rno_piR_026882	0.07
rno-miR-351-5p	1166	mature	mir-351	26.36
rno-miR-29a-3p	214257	mature	mir-29	4843.65
rno-miR-412-5p	5195	mature	mir-412	117.44
rno_piR_005639	6	piRNA	rno_piR_005639	0.14
rno-miR-547-5p	3	mature	mir-547	0.07
rno-miR-201-5p	25	mature	mir-743	0.57
rno-miR-376b-3p	983	mature	mir-368	22.22
rno-miR-770-5p	10440	mature	mir-770	236.01
rno-miR-542-5p	3760	mature	mir-542	85.00
rno-miR-329-5p	166	mature	mir-329	3.75
rno-miR-190b-3p	3	mature	mir-190	0.07
rno_piR_035392	1	piRNA	rno_piR_035392	0.02
rno-miR-668	6485	mature	mir-668	146.60
rno-miR-130b-3p	12	mature	mir-130	0.27
rno-miR-1193-3p	927	mature	mir-1193	20.96
rno-miR-384-5p	155649	mature	mir-384	3518.71
rno-let-7f-2-3p	816	mature	let-7	18.45
rno-miR-344i	64	mature	mir-344	1.45
rno-miR-874-3p	1198	mature	mir-874	27.08
rno-miR-128-1-5p	578	mature	mir-128	13.07
rno_piR_005683	3	piRNA	rno_piR_005683	0.07
rno-miR-125b-5p	53150	mature	mir-10	1201.55
rno-miR-139-3p	33476	mature	mir-139	756.78
rno_piR_000235	6	piRNA	rno_piR_000235	0.14
rno-miR-29b-5p	510	mature	mir-29	11.53
rno-miR-219a-1-3p	29	mature	mir-219	0.66
rno-miR-200b-5p	122	mature	mir-8	2.76
rno-miR-23a-3p	55032	mature	mir-23	1244.09
rno-miR-3596c	527315	mature	mir-3596	11920.87
rno_piR_003407	1	piRNA	rno_piR_003407	0.02
rno-miR-485-3p	5463	mature	mir-485	123.50
rno-miR-377-3p	103	mature	mir-154	2.33
rno_piR_028510	493	piRNA	rno_piR_028510	11.15
rno-miR-6216	8	mature	undef	0.18
rno-miR-33-3p	31	mature	mir-33	0.70
rno-miR-203a-5p	8	mature	mir-203	0.18
rno-miR-337-3p	72	mature	mir-337	1.63
rno-miR-1188-3p	10	mature	mir-1188	0.23
rno-miR-218a-5p	249404	mature	mir-218	5638.21
rno-miR-138-2-3p	7922	mature	mir-138	179.09
rno-miR-140-3p	239	mature	mir-140	5.40
rno_piR_006964	2	piRNA	rno_piR_006964	0.05
rno-miR-19b-3p	696	mature	mir-19	15.73
rno-miR-582-5p	4723	mature	mir-582	106.77
rno_piR_006724	1	piRNA	rno_piR_006724	0.02
rno-miR-369-5p	422229	mature	mir-154	9545.22
rno-miR-99a-3p	540	mature	mir-10	12.21
rno-miR-410-3p	11211	mature	mir-154	253.44
rno-miR-183-5p	12291	mature	mir-183	277.86
rno-miR-1306-3p	180	mature	mir-1306	4.07
rno-miR-329-3p	5756	mature	mir-329	130.12
rno-miR-98-3p	86	mature	let-7	1.94
rno-miR-873-5p	45	mature	mir-873	1.02
rno-miR-204-5p	369334	mature	mir-204	8349.43
rno-miR-151-5p	101741	mature	mir-28	2300.03
rno_piR_008654	1	piRNA	rno_piR_008654	0.02
rno_piR_034961	1	piRNA	rno_piR_034961	0.02
rno-miR-296-5p	680	mature	mir-296	15.37
rno-miR-376c-3p	1345	mature	mir-368	30.41
rno-miR-325-3p	2020	mature	mir-325	45.67
rno-miR-181b-1-3p	1	mature	mir-181	0.02
rno-let-7g-3p	123	mature	let-7	2.78
rno-miR-218b	45657	mature	undef	1032.16
rno_piR_023447	44043	piRNA	rno_piR_023447	995.67
rno-miR-191b	276	mature	mir-191	6.24
rno-miR-205	56	mature	mir-205	1.27
rno-miR-339-3p	233	mature	mir-339	5.27
rno-miR-702-3p	3303	mature	mir-702	74.67
rno-miR-103-3p	9914	mature	mir-103	224.12
rno-miR-493-3p	453	mature	mir-493	10.24
rno_piR_032082	3	piRNA	rno_piR_032082	0.07
rno-miR-148b-3p	766	mature	mir-148	17.32
rno-miR-145-5p	2540	mature	mir-145	57.42
rno-miR-3120	44	mature	mir-214	0.99
rno-miR-298-5p	34	mature	mir-298	0.77
rno-miR-154-5p	10789	mature	mir-154	243.90
rno-let-7c-1-3p	154	mature	let-7	3.48
rno_piR_008668	5	piRNA	rno_piR_008668	0.11
rno-miR-500-3p	81	mature	mir-500	1.83
rno-miR-450b-3p	3476	mature	mir-450	78.58
rno-miR-499-3p	1	mature	mir-499	0.02
rno-miR-135b-5p	25923	mature	mir-135	586.03
rno-miR-378b	8	mature	undef	0.18
rno_piR_006420	1	piRNA	rno_piR_006420	0.02
rno-miR-16-5p	56749	mature	mir-15	1282.91
rno-miR-760-5p	9	mature	mir-760	0.20
rno_piR_035441	3	piRNA	rno_piR_035441	0.07
rno-miR-133b-3p	8	mature	mir-133	0.18
rno-miR-24-2-5p	2430	mature	mir-24	54.93
rno-miR-125a-5p	342520	mature	mir-10	7743.26
rno-miR-330-5p	13678	mature	mir-330	309.21
rno-miR-489-5p	4	mature	mir-489	0.09
rno_piR_015914	225	piRNA	rno_piR_015914	5.09
rno_piR_037270	2	piRNA	rno_piR_037270	0.05
rno-miR-344b-1-3p	3895	mature	mir-344	88.05
rno-miR-26a-3p	54	mature	mir-26	1.22
rno-miR-29b-3p	26145	mature	mir-29	591.05
rno-let-7a-1-3p,rno-let-7c-2-3p	8279	mature	let-7	187.16
rno_piR_023773	2	piRNA	rno_piR_023773	0.05
rno_piR_005522	7	piRNA	rno_piR_005522	0.16
rno-miR-23a-5p	8	mature	mir-23	0.18
rno_piR_001037	2	piRNA	rno_piR_001037	0.05
rno-miR-452-3p	3	mature	mir-452	0.07
rno-miR-336-3p	1	mature	undef	0.02
rno-miR-3596a	738716	mature	mir-3596	16699.95
rno_piR_026378	2	piRNA	rno_piR_026378	0.05
rno-miR-874-5p	64	mature	mir-874	1.45
rno_piR_005901	138	piRNA	rno_piR_005901	3.12
rno-miR-155-5p	177	mature	mir-155	4.00
rno_piR_008114	3	piRNA	rno_piR_008114	0.07
rno_piR_000116	4	piRNA	rno_piR_000116	0.09
rno-miR-201-3p	4	mature	mir-743	0.09
rno-miR-323-3p	39708	mature	mir-154	897.67
rno_piR_018894	1	piRNA	rno_piR_018894	0.02
rno-miR-328a-3p	244290	mature	mir-328	5522.60
rno_piR_008639	53	piRNA	rno_piR_008639	1.20
rno-miR-142-5p	105	mature	mir-142	2.37
rno-miR-434-3p	1223	mature	mir-434	27.65
rno-miR-148a-5p	3	mature	mir-148	0.07
rno-miR-203a-3p	327	mature	mir-203	7.39
rno-miR-3590-5p	1247	mature	undef	28.19
rno-miR-3559-5p	527	mature	undef	11.91
rno_piR_003775	1	piRNA	rno_piR_003775	0.02
rno-miR-758-5p	2	mature	mir-379	0.05
rno-miR-150-5p	127503	mature	mir-150	2882.43
rno-miR-33-5p	8194	mature	mir-33	185.24
rno-miR-30a-5p	8151	mature	mir-30	184.27
rno-miR-3587	210	mature	undef	4.75
rno-miR-325-5p	756	mature	mir-325	17.09
rno-miR-107-3p	70	mature	mir-103	1.58
rno-miR-743a-3p	1	mature	mir-743	0.02
rno-miR-134-5p	833	mature	mir-134	18.83
rno-miR-124-3p	421368	mature	mir-124	9525.75
rno-miR-107-5p	90	mature	mir-103	2.03
rno-miR-449a-5p	762	mature	mir-449	17.23
rno-miR-186-3p	2	mature	mir-186	0.05
rno-miR-3572	31	mature	mir-3572	0.70
rno-miR-96-3p	1	mature	mir-96	0.02
rno-miR-3562	4	mature	undef	0.09
rno-miR-30b-3p	285	mature	mir-30	6.44
rno-miR-22-3p	316430	mature	mir-22	7153.45
rno_piR_023930	1	piRNA	rno_piR_023930	0.02
rno-miR-539-5p	4201	mature	mir-154	94.97
rno-miR-346	15493	mature	mir-346	350.25
rno-miR-135b-3p	79	mature	mir-135	1.79
rno-miR-7b	82571	mature	mir-7	1866.66
rno-miR-103-1-5p	36	mature	mir-103	0.81
rno_piR_000685	10616	piRNA	rno_piR_000685	239.99
rno-miR-18a-3p	3	mature	mir-17	0.07
rno-miR-23b-3p	109262	mature	mir-23	2470.06
rno-miR-192-3p	25	mature	mir-192	0.57
rno-miR-344a-5p	3	mature	mir-344	0.07
rno-miR-370-3p	2311	mature	mir-370	52.24
rno-miR-455-3p	892	mature	mir-455	20.17
rno-miR-411-3p	2975	mature	mir-379	67.26
rno_piR_027968	1	piRNA	rno_piR_027968	0.02
rno-miR-466b-5p	23	mature	mir-467	0.52
rno-miR-5132-3p	2	mature	mir-5132	0.05
rno-miR-101a-5p	10	mature	mir-101	0.23
rno-miR-503-5p	38	mature	mir-503	0.86
rno-miR-675-3p	3	mature	mir-675	0.07
rno_piR_012322	3	piRNA	rno_piR_012322	0.07
rno-miR-3589	517	mature	undef	11.69
rno-miR-145-3p	262	mature	mir-145	5.92
rno-miR-99b-5p	261554	mature	mir-10	5912.88
rno-miR-153-3p	86887	mature	mir-153	1964.23
rno-miR-15a-5p	1904	mature	mir-15	43.04
rno-miR-146a-3p	13	mature	mir-146	0.29
rno_piR_020537	3	piRNA	rno_piR_020537	0.07
rno-miR-27b-5p	770	mature	mir-27	17.41
rno-miR-200b-3p	3258	mature	mir-8	73.65
rno-miR-341	40284	mature	mir-341	910.69
rno_piR_033824	26	piRNA	rno_piR_033824	0.59
rno_piR_000746	36	piRNA	rno_piR_000746	0.81
rno-miR-150-3p	23	mature	mir-150	0.52
rno-miR-203b-3p	2	mature	mir-203	0.05
rno-miR-3102	239	mature	mir-3102	5.40
rno_piR_000575	1	piRNA	rno_piR_000575	0.02
rno-miR-384-3p	104186	mature	mir-384	2355.30
rno-miR-3084a-3p	101	mature	undef	2.28
rno-miR-532-3p	141	mature	mir-188	3.19
rno-miR-1843a-5p	4421	mature	mir-1843	99.94
rno_piR_034684	5	piRNA	rno_piR_034684	0.11
rno-miR-34b-3p	1288	mature	mir-34	29.12
rno-miR-6331	12641	mature	undef	285.77
rno-miR-877	666	mature	mir-877	15.06
rno_piR_035901	33	piRNA	rno_piR_035901	0.75
rno-miR-3547	358	mature	mir-3547	8.09
rno-miR-181d-5p	18378	mature	mir-181	415.47
rno-miR-181c-3p	194	mature	mir-181	4.39
rno-miR-770-3p	186	mature	mir-770	4.20
rno_piR_005777	104	piRNA	rno_piR_005777	2.35
rno-miR-3595	1225	mature	mir-368	27.69
rno-miR-331-3p	541	mature	mir-331	12.23
rno_piR_031659	4	piRNA	rno_piR_031659	0.09
rno_piR_001062	1	piRNA	rno_piR_001062	0.02
rno_piR_000324	6	piRNA	rno_piR_000324	0.14
rno-miR-15b-3p	171	mature	mir-15	3.87
rno-miR-300-3p	4448	mature	mir-154	100.55
rno-miR-326-3p	3578	mature	mir-326	80.89
rno-miR-3560	45	mature	undef	1.02
rno-miR-126a-5p	3583	mature	mir-126	81.00
rno_piR_022904	13316	piRNA	rno_piR_022904	301.03
rno-miR-1949	54	mature	mir-1949	1.22
rno-miR-352	51	mature	undef	1.15
rno-miR-6319	68	mature	mir-6319	1.54
rno_piR_015178	4	piRNA	rno_piR_015178	0.09
rno-miR-3585-3p	52	mature	mir-506	1.18
rno-miR-32-3p	55	mature	mir-32	1.24
rno-miR-181b-5p	202502	mature	mir-181	4577.91
rno-miR-340-5p	5754	mature	mir-340	130.08
rno-miR-200c-3p	3712	mature	mir-8	83.92
rno-miR-494-5p	267	mature	mir-154	6.04
rno_piR_001825	2	piRNA	rno_piR_001825	0.05
rno-let-7b-3p	553	mature	let-7	12.50
rno-miR-331-5p	58	mature	mir-331	1.31
rno-miR-200a-5p	128	mature	mir-8	2.89
rno_piR_024921	65	piRNA	rno_piR_024921	1.47
rno-miR-365-3p	50	mature	mir-365	1.13
rno-miR-802-3p	26	mature	mir-802	0.59
rno-miR-1298	858	mature	mir-1298	19.40
rno-miR-6321	2	mature	undef	0.05
rno-miR-378a-3p	6388	mature	mir-378	144.41
rno_piR_005633	169390	piRNA	rno_piR_005633	3829.35
rno-miR-383-3p	88	mature	mir-383	1.99
rno-miR-505-5p	243	mature	mir-505	5.49
rno-miR-99a-5p	448105	mature	mir-10	10130.19
rno_piR_032031	2	piRNA	rno_piR_032031	0.05
rno-miR-219a-2-3p	94341	mature	mir-219	2132.74
rno-miR-192-5p	3190	mature	mir-192	72.12
rno-let-7d-5p	440872	mature	let-7	9966.67
rno-miR-935	10190	mature	mir-935	230.36
rno_piR_034905	1	piRNA	rno_piR_034905	0.02
rno-miR-16-3p	2	mature	mir-15	0.05
rno-miR-448-5p	8	mature	mir-448	0.18
rno-miR-15b-5p	919	mature	mir-15	20.78
rno-miR-19b-1-5p	1	mature	mir-19	0.02
rno_piR_002302	2	piRNA	rno_piR_002302	0.05
rno-miR-3556a	8482	mature	mir-3556	191.75
rno-miR-7578	6	mature	mir-7578	0.14
rno-miR-674-5p	1809	mature	mir-674	40.90
rno-miR-672-3p	499	mature	mir-672	11.28
rno-miR-31b	62	mature	mir-31	1.40
rno-miR-412-3p	412	mature	mir-412	9.31
rno-miR-126a-3p	521199	mature	mir-126	11782.60
rno_piR_031928	1	piRNA	rno_piR_031928	0.02
rno-miR-217-5p	2	mature	mir-217	0.05
rno-miR-224-5p	77	mature	mir-224	1.74
rno-miR-299b-3p	5	mature	mir-299	0.11
rno-miR-448-3p	181	mature	mir-448	4.09
rno-miR-674-3p	154	mature	mir-674	3.48
rno_piR_001377	2	piRNA	rno_piR_001377	0.05
rno-miR-29b-1-5p	3	mature	mir-29	0.07
rno-miR-212-3p	44020	mature	mir-132	995.15
rno-miR-376b-5p	1150	mature	mir-368	26.00
rno-miR-423-5p	1710	mature	mir-423	38.66
rno_piR_000699	376	piRNA	rno_piR_000699	8.50
rno-miR-466b-3p	3	mature	mir-467	0.07
rno-miR-377-5p	36	mature	mir-154	0.81
rno-miR-497-3p	2	mature	mir-497	0.05
rno-miR-28-3p	339	mature	mir-28	7.66
rno-miR-182	5237	mature	mir-182	118.39
rno-miR-3590-3p	3	mature	undef	0.07
rno-miR-503-3p	202	mature	mir-503	4.57
rno-miR-125b-2-3p	1827	mature	mir-10	41.30
rno-miR-802-5p	12	mature	mir-802	0.27
rno_piR_018183	4	piRNA	rno_piR_018183	0.09
rno-miR-1249	978	mature	mir-1249	22.11
rno-miR-3586-3p	735	mature	mir-28	16.62
rno_piR_000556	3	piRNA	rno_piR_000556	0.07
rno-let-7i-3p	492	mature	let-7	11.12
rno_piR_026864	4	piRNA	rno_piR_026864	0.09
rno-miR-216b-5p	3	mature	mir-216	0.07
rno-miR-34b-5p	69	mature	mir-34	1.56
rno_piR_030575	2	piRNA	rno_piR_030575	0.05
rno-miR-501-3p	62	mature	mir-500	1.40
rno-miR-144-3p	158	mature	mir-144	3.57
rno-miR-101a-3p	408	mature	mir-101	9.22
rno-miR-542-3p	44	mature	mir-542	0.99
rno_piR_005567	322	piRNA	rno_piR_005567	7.28
rno_piR_002007	5	piRNA	rno_piR_002007	0.11
rno-miR-551b-3p	1067	mature	mir-551	24.12
rno-miR-3064-5p	66	mature	mir-3064	1.49
rno_piR_032832	3	piRNA	rno_piR_032832	0.07
rno-miR-664-2-5p	2166	mature	mir-664	48.97
rno-miR-598-3p	4654	mature	mir-598	105.21
rno-miR-10a-5p	222	mature	mir-10	5.02
rno-miR-200c-5p	3	mature	mir-8	0.07
rno-miR-3544	79	mature	mir-3544	1.79
rno-miR-543-3p	3277	mature	mir-329	74.08
rno-miR-149-5p	431796	mature	mir-149	9761.49
rno_piR_005556	56	piRNA	rno_piR_005556	1.27
rno-miR-539-3p	310	mature	mir-154	7.01
rno-miR-298-3p	98	mature	mir-298	2.22
rno-miR-191a-3p	8971	mature	mir-191	202.80
rno-miR-299a-3p	68	mature	mir-299	1.54
rno-miR-181a-1-3p	7713	mature	mir-181	174.37
rno_piR_015359	2	piRNA	rno_piR_015359	0.05
rno-miR-369-3p	5770	mature	mir-154	130.44
rno-miR-340-3p	16757	mature	mir-340	378.82
rno-miR-151-3p	3586	mature	mir-28	81.07
rno_piR_005887	1	piRNA	rno_piR_005887	0.02
rno-miR-7a-1-3p	493	mature	mir-7	11.15
rno_piR_000962	35	piRNA	rno_piR_000962	0.79
rno-miR-3084a-5p	312	mature	undef	7.05
rno-miR-129-2-3p	4833	mature	mir-129	109.26
rno-miR-30c-1-3p	460	mature	mir-30	10.40
rno-miR-666-3p	255	mature	mir-666	5.76
rno-miR-873-3p	255	mature	mir-873	5.76
rno_piR_034365	23	piRNA	rno_piR_034365	0.52
rno-miR-100-5p	133152	mature	mir-10	3010.13
rno_piR_011544	2	piRNA	rno_piR_011544	0.05
rno-miR-431	6088	mature	mir-431	137.63
rno-miR-141-3p	1627	mature	mir-8	36.78
rno-miR-20a-3p	8	mature	mir-17	0.18
rno-miR-34c-3p	219	mature	mir-34	4.95
rno-miR-450b-5p	1824	mature	mir-450	41.23
rno-let-7f-5p	493383	mature	let-7	11153.78
rno-miR-18a-5p	55	mature	mir-17	1.24
rno-miR-7a-5p	556192	mature	mir-7	12573.68
rno_piR_019160	758	piRNA	rno_piR_019160	17.14
rno_piR_005595	951	piRNA	rno_piR_005595	21.50
rno-miR-98-5p	89311	mature	let-7	2019.03
rno-miR-17-5p	265	mature	mir-17	5.99
rno-miR-3583-3p	29	mature	undef	0.66
rno-miR-433-5p	1162	mature	mir-433	26.27
rno-miR-92a-1-5p	13	mature	mir-25	0.29
rno-miR-3570	137	mature	undef	3.10
rno_piR_016118	3	piRNA	rno_piR_016118	0.07
rno-miR-702-5p	72	mature	mir-702	1.63
rno-miR-323-5p	19386	mature	mir-154	438.25
rno_piR_000753	44	piRNA	rno_piR_000753	0.99
rno_piR_005876	2	piRNA	rno_piR_005876	0.05
rno-miR-376a-3p	16588	mature	mir-368	375.00
rno-miR-374-3p	6944	mature	mir-374	156.98
rno-miR-760-3p	2534	mature	mir-760	57.29
rno_piR_005700	21	piRNA	rno_piR_005700	0.47
rno_piR_005596	629	piRNA	rno_piR_005596	14.22
rno-miR-320-3p	2041	mature	mir-320	46.14
rno-miR-134-3p	2188	mature	mir-134	49.46
rno-miR-483-3p	200	mature	mir-483	4.52
rno_piR_016874	36	piRNA	rno_piR_016874	0.81
rno-miR-30b-5p	12944	mature	mir-30	292.62
rno-miR-221-3p	15610	mature	mir-221	352.89
rno-let-7i-5p	535347	mature	let-7	12102.44
rno-miR-31a-5p	2140	mature	mir-31	48.38
rno_piR_031043	766	piRNA	rno_piR_031043	17.32
rno-miR-92b-5p	634	mature	mir-25	14.33
rno_piR_019709	1	piRNA	rno_piR_019709	0.02
rno_piR_006336	2	piRNA	rno_piR_006336	0.05
rno-miR-381-5p	119	mature	mir-154	2.69
rno_piR_005900	5	piRNA	rno_piR_005900	0.11
rno-miR-301a-5p	38	mature	mir-130	0.86
rno-miR-130b-5p	364	mature	mir-130	8.23
rno-miR-301b-3p	2	mature	mir-130	0.05
rno-miR-136-5p	4096	mature	mir-136	92.60
rno-miR-185-5p	6303	mature	mir-185	142.49
rno-miR-496-5p	114	mature	mir-154	2.58
rno-miR-337-5p	9737	mature	mir-337	220.12
rno-miR-34a-5p	188673	mature	mir-34	4265.28
rno-miR-27b-3p	85895	mature	mir-27	1941.80
rno_piR_006711	3	piRNA	rno_piR_006711	0.07
rno-miR-679	1	mature	mir-679	0.02
rno-miR-487b-3p	40623	mature	mir-154	918.35
rno-miR-96-5p	6312	mature	mir-96	142.69
rno_piR_005593	2908	piRNA	rno_piR_005593	65.74
rno-miR-194-3p	28	mature	mir-194	0.63
rno-miR-6324	46	mature	undef	1.04
rno-miR-128-2-5p	5174	mature	mir-128	116.97
rno-miR-34c-5p	144	mature	mir-34	3.26
rno_piR_024132	1	piRNA	rno_piR_024132	0.02
rno-miR-344a-3p	33307	mature	mir-344	752.96
rno_piR_000606	12677	piRNA	rno_piR_000606	286.59
rno-miR-451-5p	14296	mature	mir-451	323.19
rno-miR-3593-5p	9	mature	undef	0.20
rno-miR-221-5p	454	mature	mir-221	10.26
rno-miR-362-3p	1	mature	mir-362	0.02
rno-miR-196b-5p	13	mature	mir-196	0.29
rno-miR-3594-5p	34	mature	undef	0.77
rno-miR-218a-2-3p	228	mature	mir-218	5.15
rno_piR_020965	2	piRNA	rno_piR_020965	0.05
rno-miR-494-3p	119	mature	mir-154	2.69
rno-miR-136-3p	3803	mature	mir-136	85.97
rno-miR-208a-5p	2	mature	mir-208	0.05
rno-miR-598-5p	82	mature	mir-598	1.85
rno-miR-146b-3p	8	mature	mir-146	0.18
rno_piR_006383	4	piRNA	rno_piR_006383	0.09
rno-miR-128-3p	277186	mature	mir-128	6266.27
rno-miR-484	321	mature	mir-484	7.26
rno_piR_000194	121	piRNA	rno_piR_000194	2.74
rno-miR-137-5p	97	mature	mir-137	2.19
rno-miR-3064-3p	3	mature	mir-3064	0.07
rno-miR-532-5p	220	mature	mir-188	4.97
rno-miR-3575	1	mature	mir-8	0.02
rno-miR-466b-2-3p,rno-miR-466b-4-3p	1	mature	mir-467	0.02
rno-let-7e-3p	10696	mature	let-7	241.80
rno-miR-223-5p	6	mature	mir-223	0.14
rno-miR-876	2	mature	mir-876	0.05
rno-let-7b-5p	818148	mature	let-7	18495.65
rno_piR_005854	1	piRNA	rno_piR_005854	0.02
rno-miR-351-3p	37	mature	mir-351	0.84
rno-miR-29c-3p	4861	mature	mir-29	109.89
rno-miR-93-5p	14098	mature	mir-17	318.71
rno_piR_006189	2	piRNA	rno_piR_006189	0.05
rno_piR_001198	221441	piRNA	rno_piR_001198	5006.06
rno-miR-362-5p	18	mature	mir-362	0.41
rno-miR-139-5p	370139	mature	mir-139	8367.63
rno_piR_000553	1	piRNA	rno_piR_000553	0.02
rno-miR-193a-5p	25	mature	mir-193	0.57
rno-miR-196a-5p	30	mature	mir-196	0.68
rno-miR-219a-5p	20551	mature	mir-219	464.59
rno-miR-382-3p	719	mature	mir-154	16.25
rno_piR_010928	3	piRNA	rno_piR_010928	0.07
rno-miR-667-3p	3903	mature	mir-667	88.23
rno-miR-122-5p	1383	mature	mir-122	31.27
rno-miR-324-5p	2175	mature	mir-324	49.17
rno-miR-673-3p	34	mature	mir-673	0.77
rno-let-7g-5p	525334	mature	let-7	11876.08
rno-miR-127-5p	62	mature	mir-127	1.40
rno-miR-433-3p	15693	mature	mir-433	354.77
rno-miR-708-3p	517	mature	mir-708	11.69
rno-miR-22-5p	2089	mature	mir-22	47.23
rno-miR-222-3p	289583	mature	mir-221	6546.52
rno_piR_026453	2	piRNA	rno_piR_026453	0.05
rno-miR-336-5p	11	mature	undef	0.25
rno_piR_009660	2	piRNA	rno_piR_009660	0.05
rno-miR-455-5p	576	mature	mir-455	13.02
rno-miR-383-5p	18794	mature	mir-383	424.87
rno-miR-124-5p	315	mature	mir-124	7.12
rno-miR-219b	2162	mature	mir-219	48.88
rno_piR_012452	8	piRNA	rno_piR_012452	0.18
rno-miR-92a-3p	13867	mature	mir-25	313.49
rno-miR-592	2826	mature	mir-592	63.89
rno-miR-1-3p	112	mature	mir-1	2.53
rno-miR-379-5p	132233	mature	mir-379	2989.36
rno-miR-181c-5p	35323	mature	mir-181	798.54
rno-miR-758-3p	395	mature	mir-379	8.93
rno_piR_026142	2	piRNA	rno_piR_026142	0.05
rno-miR-183-3p	64	mature	mir-183	1.45
rno-miR-142-3p	340	mature	mir-142	7.69
rno-miR-879-3p	1782	mature	mir-879	40.29
rno-miR-3593-3p	3	mature	undef	0.07
rno-miR-504	1551	mature	mir-504	35.06
rno-miR-202-5p	17	mature	mir-202	0.38
rno_piR_001010	1	piRNA	rno_piR_001010	0.02
rno_piR_000929	3	piRNA	rno_piR_000929	0.07
rno-miR-421-5p	9215	mature	mir-95	208.32
rno-miR-190a-3p	192	mature	mir-190	4.34
rno-miR-181a-5p	1480177	mature	mir-181	33461.96
rno-miR-3557-5p	33420	mature	mir-378	755.52
rno_piR_001414	225	piRNA	rno_piR_001414	5.09
rno-miR-486	1042	mature	mir-486	23.56
rno-miR-133c	410	mature	mir-133	9.27
rno-miR-505-3p	188	mature	mir-505	4.25
rno_piR_020846	2	piRNA	rno_piR_020846	0.05
rno-miR-194-5p	2170	mature	mir-194	49.06
rno_piR_000521	30	piRNA	rno_piR_000521	0.68
rno-miR-6318	92	mature	undef	2.08
rno-miR-9b-5p	3280	mature	mir-9	74.15
rno-miR-3068-5p	19426	mature	mir-3068	439.16
rno-miR-299a-5p	33	mature	mir-299	0.75
rno-miR-450a-5p	2006	mature	mir-450	45.35
rno-miR-483-5p	149	mature	mir-483	3.37
rno-miR-135a-5p	18106	mature	mir-135	409.32
rno-miR-322-3p	212	mature	mir-322	4.79
rno-miR-338-5p	5199	mature	mir-338	117.53
rno-miR-471-3p	4	mature	mir-471	0.09
rno-miR-31a-3p	557	mature	mir-31	12.59
rno_piR_030257	4	piRNA	rno_piR_030257	0.09
rno-miR-301a-3p	1507	mature	mir-130	34.07
rno-miR-1b	1183	mature	mir-1	26.74
rno_piR_011541	5	piRNA	rno_piR_011541	0.11
rno-miR-1188-5p	306	mature	mir-1188	6.92
rno-miR-3574	31	mature	undef	0.70
rno_piR_028962	2	piRNA	rno_piR_028962	0.05
rno-miR-671	52	mature	mir-671	1.18
rno-miR-361-3p	417	mature	mir-361	9.43
rno-miR-3596d	356869	mature	let-7	8067.64
rno-miR-144-5p	15	mature	mir-144	0.34
rno-miR-672-5p	982	mature	mir-672	22.20
rno-miR-544-3p	17	mature	mir-544	0.38
rno-miR-6329	25	mature	undef	0.57
rno-miR-434-5p	5969	mature	mir-434	134.94
rno-miR-9b-3p	20461	mature	mir-9	462.56
rno-miR-190a-5p	2880	mature	mir-190	65.11
rno_piR_008131	5459	piRNA	rno_piR_008131	123.41
rno-miR-17-1-3p	15	mature	mir-17	0.34
rno_piR_008665	2	piRNA	rno_piR_008665	0.05
rno-miR-188-5p	13	mature	mir-188	0.29
rno-miR-218a-1-3p	24	mature	mir-218	0.54
rno-miR-1839-3p	209	mature	mir-1839	4.72
rno-miR-30d-5p	62174	mature	mir-30	1405.55
rno-miR-135a-3p	80	mature	mir-135	1.81
rno_piR_000219	1	piRNA	rno_piR_000219	0.02
rno-miR-499-5p	17785	mature	mir-499	402.06
rno_piR_000645	2	piRNA	rno_piR_000645	0.05
rno-miR-206-3p	1522	mature	mir-1	34.41
rno-miR-3585-5p	41	mature	mir-506	0.93
rno-miR-10b-5p	1	mature	mir-10	0.02
rno-miR-153-5p	15858	mature	mir-153	358.50
rno-miR-380-5p	834	mature	mir-379	18.85
rno_piR_005791	1	piRNA	rno_piR_005791	0.02
rno-miR-24-3p	179917	mature	mir-24	4067.33
rno-miR-27a-3p	37245	mature	mir-27	841.99
rno-miR-154-3p	424	mature	mir-154	9.59
rno-miR-339-5p	41	mature	mir-339	0.93
rno_piR_012714	1	piRNA	rno_piR_012714	0.02
rno_piR_001415	27	piRNA	rno_piR_001415	0.61
rno_piR_019162	2	piRNA	rno_piR_019162	0.05
rno-miR-125b-1-3p	3926	mature	mir-10	88.75
rno-miR-450a-3p	2	mature	mir-450	0.05
rno-miR-330-3p	2603	mature	mir-330	58.85
rno_piR_005780	84131	piRNA	rno_piR_005780	1901.93
rno-miR-6314	1	mature	undef	0.02
rno_piR_006846	1	piRNA	rno_piR_006846	0.02
rno-miR-203b-5p	89	mature	mir-203	2.01
rno-miR-138-1-3p	895	mature	mir-138	20.23
rno-miR-125a-3p	195	mature	mir-10	4.41
rno-miR-875	5	mature	mir-875	0.11
rno-miR-103-2-5p	7	mature	mir-103	0.16
rno-miR-764-3p	10	mature	mir-764	0.23
rno-miR-129-1-3p	2335	mature	mir-129	52.79
rno-let-7a-5p	28551	mature	let-7	645.44
rno-miR-378a-5p	33	mature	mir-378	0.75
rno-miR-101b-3p	774	mature	mir-101	17.50
rno-miR-3594-3p	98	mature	undef	2.22
rno-miR-490-3p	1053	mature	mir-490	23.80
rno_piR_026863	2	piRNA	rno_piR_026863	0.05
rno-miR-199a-3p	4305	mature	mir-199	97.32
rno-miR-7a-2-3p	1833	mature	mir-7	41.44
rno_piR_005598	543	piRNA	rno_piR_005598	12.28
rno-miR-133a-3p	328	mature	mir-133	7.42
rno-miR-551b-5p	566	mature	mir-551	12.80
rno-miR-3542	10	mature	mir-3542	0.23
rno-miR-24-1-5p	467	mature	mir-24	10.56
rno_piR_011853	10	piRNA	rno_piR_011853	0.23
rno-miR-193b-5p	49	mature	mir-193	1.11
rno-miR-34a-3p	16	mature	mir-34	0.36
rno-miR-99b-3p	1069	mature	mir-10	24.17
rno-miR-1843b-5p	1063	mature	mir-1843	24.03
rno-miR-106b-3p	86	mature	mir-17	1.94
rno-miR-3549	25	mature	mir-193	0.57
rno-miR-540-5p	10	mature	mir-540	0.23
rno_piR_008174	2	piRNA	rno_piR_008174	0.05
rno_piR_009369	1	piRNA	rno_piR_009369	0.02
rno-miR-429	58269	mature	mir-8	1317.27
rno_piR_000142	3	piRNA	rno_piR_000142	0.07
rno-miR-152-3p	438	mature	mir-148	9.90
rno-miR-342-3p	22174	mature	mir-342	501.28
rno-miR-361-5p	1626	mature	mir-361	36.76
rno-miR-132-3p	6731	mature	mir-132	152.17
rno-miR-217-3p	2	mature	mir-217	0.05
rno-miR-3556b	38240	mature	mir-3556	864.48
rno_piR_003035	35	piRNA	rno_piR_003035	0.79
rno-miR-28-5p	837	mature	mir-28	18.92
rno-miR-122b	4	mature	undef	0.09
rno_piR_002400	1	piRNA	rno_piR_002400	0.02
rno_piR_011264	4	piRNA	rno_piR_011264	0.09
rno_piR_026590	1	piRNA	rno_piR_026590	0.02
rno-miR-296-3p	5	mature	mir-296	0.11
rno-miR-181a-2-3p	249	mature	mir-181	5.63
rno-miR-222-5p	5	mature	mir-221	0.11
rno-miR-652-5p	33	mature	mir-652	0.75
rno_piR_007332	2	piRNA	rno_piR_007332	0.05
rno-let-7c-5p	1752057	mature	let-7	39608.28
rno-miR-374-5p	1185	mature	mir-374	26.79
rno-miR-30d-3p	419	mature	mir-30	9.47
rno-miR-664-3p	3290	mature	mir-664	74.38
rno_piR_011909	1	piRNA	rno_piR_011909	0.02
rno_piR_021676	25	piRNA	rno_piR_021676	0.57
rno_piR_005736	74	piRNA	rno_piR_005736	1.67
rno-miR-342-5p	1607	mature	mir-342	36.33
rno-miR-665	9	mature	mir-665	0.20
rno_piR_021993	6	piRNA	rno_piR_021993	0.14
rno-miR-3583-5p	18	mature	undef	0.41
rno-miR-370-5p	137	mature	mir-370	3.10
rno-miR-872-3p	7464	mature	mir-872	168.74
rno-miR-3557-3p	471	mature	mir-378	10.65
rno-miR-425-5p	9331	mature	mir-425	210.94
rno-miR-132-5p	479005	mature	mir-132	10828.74
rno-miR-20a-5p	834	mature	mir-17	18.85
rno_piR_027130	1	piRNA	rno_piR_027130	0.02
rno-miR-21-3p	3	mature	mir-21	0.07
rno-miR-872-5p	7725	mature	mir-872	174.64
rno-miR-3074	141	mature	mir-3074	3.19
rno-miR-1247-3p	1	mature	mir-1247	0.02
rno-miR-100-3p	53	mature	mir-10	1.20
rno-miR-3559-3p	81	mature	undef	1.83
rno-miR-25-5p	782	mature	mir-25	17.68
rno_piR_005772	639	piRNA	rno_piR_005772	14.45
rno_piR_007198	1	piRNA	rno_piR_007198	0.02
rno_piR_005781	19	piRNA	rno_piR_005781	0.43
rno-miR-379-3p	17839	mature	mir-379	403.28
rno-miR-223-3p	193	mature	mir-223	4.36
rno-miR-708-5p	2235	mature	mir-708	50.53
rno-miR-582-3p	111	mature	mir-582	2.51
rno-miR-3099	2693	mature	mir-3099	60.88
rno-miR-335	2048	mature	mir-335	46.30
rno-miR-214-3p	38	mature	mir-214	0.86
rno-miR-127-3p	2163220	mature	mir-127	48903.33
rno-miR-148b-5p	8	mature	mir-148	0.18
rno_piR_005880	1	piRNA	rno_piR_005880	0.02
rno-miR-1843a-3p	6707	mature	mir-1843	151.62
rno-miR-210-3p	43	mature	mir-210	0.97
rno-miR-193a-3p	26	mature	mir-193	0.59
rno-miR-1224	2905	mature	mir-1224	65.67
rno-miR-211-5p	4089	mature	mir-204	92.44
rno-miR-130a-5p	4	mature	mir-130	0.09
rno-miR-3578	853	mature	mir-3578	19.28
rno-miR-3588	152254	mature	mir-10	3441.96
rno-miR-764-5p	136	mature	mir-764	3.07
rno-miR-544-5p	11	mature	mir-544	0.25
rno-miR-26a-5p	1584178	mature	mir-26	35813.08
rno_piR_000765	2	piRNA	rno_piR_000765	0.05
rno-miR-3577	1497	mature	undef	33.84
rno-miR-3072	144	mature	mir-3072	3.26
rno-miR-137-3p	25368	mature	mir-137	573.49
rno-miR-493-5p	1041	mature	mir-493	23.53
rno-miR-191a-5p	217296	mature	mir-191	4912.35
rno-miR-328a-5p	8	mature	mir-328	0.18
rno-miR-30a-3p	5523	mature	mir-30	124.86
rno_piR_000965	62	piRNA	rno_piR_000965	1.40
rno-miR-300-5p	138	mature	mir-154	3.12
rno-miR-6328	3	mature	undef	0.07
rno-miR-20b-5p	7	mature	mir-17	0.16
rno-miR-195-5p	2066	mature	mir-15	46.71
rno-miR-3579	1	mature	undef	0.02
rno_piR_031138	2	piRNA	rno_piR_031138	0.05
rno-miR-1247-5p	110	mature	mir-1247	2.49
rno-miR-380-3p	33751	mature	mir-379	763.00
rno-miR-30c-5p	24784	mature	mir-30	560.29
rno_piR_020500	10	piRNA	rno_piR_020500	0.23
rno_piR_004288	94	piRNA	rno_piR_004288	2.13
rno-miR-193b-3p	1417	mature	mir-193	32.03
rno-miR-676	14860	mature	mir-676	335.94
rno-miR-879-5p	5	mature	mir-879	0.11
rno-miR-3550	70	mature	undef	1.58
rno-miR-497-5p	4019	mature	mir-497	90.86
rno_piR_000587	13	piRNA	rno_piR_000587	0.29
rno-miR-3084b-5p	11	mature	undef	0.25
rno_piR_005348	1	piRNA	rno_piR_005348	0.02
rno-miR-146b-5p	8289	mature	mir-146	187.39
rno-miR-204-3p	221	mature	mir-204	5.00
rno-miR-30e-3p	8200	mature	mir-30	185.38
rno-miR-92b-3p	191663	mature	mir-25	4332.87
rno-miR-15a-3p	5	mature	mir-15	0.11
rno_piR_000331	1	piRNA	rno_piR_000331	0.02
rno-miR-490-5p	12927	mature	mir-490	292.24
rno_piR_028133	2	piRNA	rno_piR_028133	0.05
rno_piR_005552	392	piRNA	rno_piR_005552	8.86
rno-miR-21-5p	71972	mature	mir-21	1627.05
rno-miR-130a-3p	604	mature	mir-130	13.65
rno-miR-511-5p	2	mature	mir-511	0.05
rno-miR-666-5p	239	mature	mir-666	5.40
rno-miR-410-5p	200	mature	mir-154	4.52
rno-miR-673-5p	133	mature	mir-673	3.01
rno_piR_000996	1	piRNA	rno_piR_000996	0.02
rno_piR_002100	5	piRNA	rno_piR_002100	0.11
rno-miR-409b	10973	mature	mir-154	248.06
rno-miR-212-5p	4396	mature	mir-132	99.38
RF00051	34	precursor	mir-17 microRNA precursor family	0.77
RF00942	789	precursor	microRNA mir-1224	17.84
RF00047	2	precursor	mir-2 microRNA precursor	0.05
RF00413	25	snoRNA	Small nucleolar RNA SNORA19	0.57
RF01280	1	snoRNA	Small nucleolar RNA snoR14	0.02
RF01335	1	Rfam other sncRNA	CRISPR RNA direct repeat element	0.02
RF01118	40	rRNA	Pseudoknot of the domain G(G12) of 23S ribosomal RNA	0.90
RF00694	112	precursor	microRNA mir-137	2.53
RF00608	155	snoRNA	Small nucleolar RNA SNORD99	3.50
RF01768	2	Rfam other sncRNA	ribosomal frameshift site	0.05
RF00658	734	precursor	microRNA mir-21	16.59
RF01933	1	Rfam other sncRNA	Bithoraxoid conserved region 5	0.02
[truncated: 446 more rows]
