# Supplementary material for: MicroRNA-mediated translational pathways are regulated in the orbitofrontal cortex and peripheral blood samples during acute abstinence from heroin self-administration
Source: Adv Drug Alcohol Res. 2023 Aug 14;3:11668. doi: 10.3389/adar.2023.11668 (PMC10880771; doi:10.3389/adar.2023.11668)
Supplement: Supplementary file 2 [file DataSheet1.ZIP › S4N.expr.xls]

sRNA id	Count(41282215)	Type	Description	TPM
novel_mir1	8360	miRNA	NC_005106.4:-:31883001_31883071	202.51
novel_mir2	448	miRNA	NC_005110.4:+:58661266_58661327	10.85
novel_mir3	1722	miRNA	NC_005107.4:+:65643142_65643201	41.71
novel_mir4	1498	miRNA	NC_005120.4:+:118131823_118131886	36.29
novel_mir5	116	miRNA	NC_005103.4:-:147718278_147718343	2.81
novel_mir8	232	miRNA	NC_005106.4:-:32983166_32983226	5.62
novel_mir9	123	miRNA	NC_005116.4:-:10572277_10572334	2.98
novel_mir10	85	miRNA	NC_005109.4:-:15198465_15198530	2.06
novel_mir11	94	miRNA	NC_005117.4:-:73403043_73403105	2.28
novel_mir14	78	miRNA	NC_005100.4:+:174134780_174134841	1.89
novel_mir15	171	miRNA	NC_005100.4:+:48104127_48104186	4.14
novel_mir16	51	miRNA	NC_005100.4:-:121202858_121202922	1.24
novel_mir18	37	miRNA	NC_005106.4:+:140547362_140547421	0.90
novel_mir19	84	miRNA	NC_005116.4:-:71800308_71800365	2.03
novel_mir23	34	miRNA	NC_005118.4:-:58624779_58624839	0.82
novel_mir24	64	miRNA	NC_005100.4:-:220867515_220867576	1.55
novel_mir25	41	miRNA	NC_005100.4:+:236276331_236276393	0.99
novel_mir27	24	miRNA	NC_005116.4:-:10456154_10456219	0.58
novel_mir28	10	miRNA	NC_005100.4:+:198994825_198994892	0.24
novel_mir29	15	miRNA	NC_005106.4:+:143932118_143932175	0.36
novel_mir31	11	miRNA	NC_005109.4:-:65025338_65025408	0.27
novel_mir32	13	miRNA	NC_005109.4:+:57480688_57480743	0.31
novel_mir34	11	miRNA	NC_005107.4:-:39687046_39687104	0.27
novel_mir44	10	miRNA	NC_005100.4:-:84347107_84347170	0.24
novel_mir48	10	miRNA	NC_005104.4:+:133464013_133464077	0.24
novel_mir57	11	miRNA	NC_005101.4:-:210224884_210224933	0.27
novel_mir59	11	miRNA	NC_005119.4:+:12429332_12429397	0.27
novel_mir67	48	miRNA	NC_005114.4:-:96770944_96771005	1.16
novel_mir70	222	miRNA	NC_005120.4:-:33516112_33516172	5.38
novel_mir78	22	miRNA	NC_005116.4:-:71783924_71783984	0.53
novel_mir128	11	miRNA	NC_005107.4:-:52565862_52565907	0.27
novel_mir131	1155	miRNA	NC_005106.4:+:43324717_43324775	27.98
novel_mir140	21	miRNA	NC_005106.4:-:70967388_70967452	0.51
novel_mir144	13	miRNA	NC_005104.4:-:127617107_127617172	0.31
novel_mir147	436	miRNA	NC_005118.4:-:45500822_45500875	10.56
novel_mir150	11	miRNA	NC_005102.4:-:72885424_72885475	0.27
novel_mir205	11	miRNA	NC_005100.4:+:219981769_219981830	0.27
novel_mir281	11	miRNA	NC_005109.4:+:20591263_20591341	0.27
novel_mir292	83	miRNA	NC_005100.4:-:174495292_174495366	2.01
novel_mir296	28	miRNA	NC_005107.4:-:104542347_104542407	0.68
novel_mir323	13	miRNA	NC_005109.4:-:89005074_89005124	0.31
novel_mir328	33	miRNA	NC_005106.4:+:127057325_127057386	0.80
novel_mir339	17	miRNA	NC_005108.4:+:92290850_92290905	0.41
novel_mir360	13	miRNA	NC_005109.4:-:56445192_56445246	0.31
novel_mir361	383	miRNA	NC_005103.4:+:44936587_44936663	9.28
novel_mir372	10	miRNA	NC_005100.4:-:247084421_247084483	0.24
novel_mir379	40	miRNA	NC_005116.4:+:76532726_76532783	0.97
novel_mir426	66	miRNA	NC_005100.4:-:88138903_88138959	1.60
novel_mir439	24	miRNA	NC_005109.4:+:94696970_94697035	0.58
novel_mir461	47	miRNA	NC_005100.4:-:266483230_266483272	1.14
novel_mir464	10	miRNA	NC_005113.4:+:11878484_11878542	0.24
novel_mir482	41	miRNA	NC_005107.4:+:69859785_69859842	0.99
novel_mir486	18	miRNA	NC_005108.4:+:53419607_53419665	0.44
novel_mir489	12	miRNA	NW_007906169.1:+:61366_61407	0.29
novel_mir508	15	miRNA	NC_005118.4:+:19834893_19834948	0.36
novel_mir526	25	miRNA	NC_005103.4:+:99133802_99133867	0.61
novel_mir545	62	miRNA	NC_005113.4:+:44548391_44548448	1.50
novel_mir552	22	miRNA	NC_005101.4:-:198041348_198041395	0.53
novel_mir560	11	miRNA	NC_005100.4:-:78735756_78735818	0.27
novel_mir564	10	miRNA	NC_005101.4:+:243441470_243441532	0.24
novel_mir574	265	miRNA	NC_005108.4:-:7465662_7465729	6.42
novel_mir608	11	miRNA	NC_005100.4:+:221683007_221683078	0.27
novel_mir619	10	miRNA	NC_005114.4:-:12514935_12515000	0.24
novel_mir629	781	miRNA	NC_005101.4:-:408837_408875	18.92
novel_mir632	1756	miRNA	NC_005100.4:+:126523306_126523356	42.54
novel_mir635	28	miRNA	NC_005102.4:+:159305943_159305987	0.68
novel_mir643	41	miRNA	NC_005101.4:-:196199380_196199447	0.99
novel_mir648	20	miRNA	NC_005109.4:-:11131493_11131541	0.48
novel_mir651	23	miRNA	NC_005109.4:-:12913457_12913517	0.56
novel_mir680	10	miRNA	NC_005115.4:+:20013767_20013833	0.24
novel_mir685	17	miRNA	NC_005100.4:-:212547326_212547400	0.41
novel_mir689	20	miRNA	NC_005111.4:+:11438958_11439018	0.48
novel_mir692	27	miRNA	NC_005105.4:+:95053660_95053742	0.65
novel_mir695	147	miRNA	NC_005111.4:+:22232667_22232748	3.56
novel_mir712	111	miRNA	NC_005104.4:-:136023250_136023319	2.69
novel_mir730	16	miRNA	NC_005106.4:+:117512923_117512981	0.39
novel_mir746	26	miRNA	NC_005106.4:-:11752544_11752605	0.63
novel_mir759	14	miRNA	NC_005116.4:-:71781155_71781216	0.34
novel_mir760	135	miRNA	NC_005102.4:+:83137312_83137378	3.27
novel_mir766	29	miRNA	NC_005116.4:-:10756087_10756134	0.70
novel_mir772	10	miRNA	NC_005103.4:+:9191349_9191405	0.24
novel_mir783	749	miRNA	NC_005100.4:-:39717702_39717778	18.14
novel_mir791	14	miRNA	NC_005109.4:+:47185810_47185869	0.34
novel_mir801	1476	miRNA	NC_005102.4:-:176406218_176406274	35.75
novel_mir822	14	miRNA	NC_005104.4:+:140876062_140876131	0.34
novel_mir826	51	miRNA	NC_005106.4:+:70285473_70285528	1.24
novel_mir832	209	miRNA	NC_005119.4:-:30303769_30303828	5.06
novel_mir872	12	miRNA	NC_005119.4:+:4334640_4334694	0.29
novel_mir874	11	miRNA	NC_005111.4:+:17012872_17012928	0.27
novel_mir891	13	miRNA	NC_005116.4:-:71785800_71785869	0.31
novel_mir904	11	miRNA	NC_005117.4:+:29110652_29110734	0.27
novel_mir908	603	miRNA	NC_005112.4:+:57626466_57626531	14.61
novel_mir934	13	miRNA	NC_005108.4:+:10935282_10935341	0.31
novel_mir942	48	miRNA	NC_005118.4:+:52902657_52902714	1.16
novel_mir943	11	miRNA	NC_005115.4:-:8338001_8338059	0.27
novel_mir949	15	miRNA	NC_005106.4:-:121302237_121302292	0.36
novel_mir969	11	miRNA	NC_005113.4:-:11673599_11673639	0.27
novel_mir973	1242	miRNA	NC_005113.4:-:79635781_79635841	30.09
novel_mir980	92	miRNA	NC_005103.4:-:8969376_8969434	2.23
novel_mir1007	1195	miRNA	NC_005105.4:-:72681745_72681805	28.95
novel_mir1018	232	miRNA	NC_005116.4:+:13482412_13482474	5.62
novel_mir1023	12	miRNA	NC_005104.4:+:166599223_166599277	0.29
novel_mir1029	11	miRNA	NC_005107.4:-:48482865_48482910	0.27
novel_mir1036	12	miRNA	NC_005101.4:-:198382198_198382234	0.29
novel_mir1039	14	miRNA	NC_005109.4:-:14087742_14087803	0.34
novel_mir1048	12	miRNA	NC_005115.4:-:81850346_81850420	0.29
novel_mir1080	26	miRNA	NC_005102.4:+:124530081_124530134	0.63
novel_mir1108	56	miRNA	NC_005117.4:-:4107544_4107611	1.36
novel_mir1109	25	miRNA	NC_005104.4:+:56958125_56958162	0.61
novel_mir1111	11	miRNA	NC_005105.4:-:111291155_111291213	0.27
novel_mir1135	11	miRNA	NC_005108.4:-:73758664_73758730	0.27
novel_mir1148	229	miRNA	NC_005104.4:-:150530295_150530349	5.55
novel_mir1169	11	miRNA	NC_005102.4:+:57668362_57668421	0.27
novel_mir1179	48	miRNA	NC_005107.4:+:53864333_53864403	1.16
novel_mir1197	29	miRNA	NC_005119.4:-:14082303_14082360	0.70
novel_mir1198	13	miRNA	NC_005104.4:+:135864685_135864736	0.31
novel_mir1206	33	miRNA	NC_005114.4:+:58654924_58654975	0.80
novel_mir1210	11	miRNA	NC_005106.4:-:66595502_66595556	0.27
novel_mir1215	108	miRNA	NC_005112.4:-:52096572_52096633	2.62
novel_mir1224	375	miRNA	NW_007906435.1:+:9511514_9511577	9.08
novel_mir1225	350	miRNA	NC_005113.4:-:7230301_7230346	8.48
novel_mir1227	2288	miRNA	NC_005109.4:-:55645860_55645927	55.42
novel_mir1235	362	miRNA	NC_005102.4:-:58785340_58785408	8.77
novel_mir1238	11	miRNA	NC_005100.4:-:165675078_165675136	0.27
novel_mir1248	65	miRNA	NC_005108.4:-:100175741_100175803	1.57
novel_mir1252	36	miRNA	NC_005117.4:+:73624397_73624472	0.87
novel_mir1262	1980	miRNA	NC_005104.4:+:57493184_57493267	47.96
novel_mir1272	213	miRNA	NC_005114.4:+:30097804_30097871	5.16
novel_pir6	16	piRNA	NC_005100.4:LINE/L1:-_131544027	0.39
novel_pir7	13	piRNA	NC_005100.4:LINE/L1:-_131544027	0.31
novel_pir9	17	piRNA	NC_005100.4:LINE/L1:-_131544027	0.41
novel_pir10	14	piRNA	NC_005100.4:LINE/L1:-_131544027	0.34
novel_pir12	13	piRNA	NC_005100.4:LINE/L1:-_131544027	0.31
novel_pir20	12	piRNA	NC_005100.4:LINE/L1:-_131544027	0.29
novel_pir21	13	piRNA	NC_005100.4:LINE/L1:-_131544027	0.31
novel_pir23	11	piRNA	NC_005100.4:LINE/L1:-_131544027	0.27
novel_pir25	11	piRNA	NC_005100.4:LINE/L1:-_131544027	0.27
novel_pir26	15	piRNA	NC_005100.4:LINE/L1:-_131544027	0.36
novel_pir27	10	piRNA	NC_005100.4:LINE/L1:-_131544027	0.24
novel_pir34	13	piRNA	NC_005100.4:LINE/L1:+_38704042	0.31
novel_pir35	10	piRNA	NC_005100.4:LINE/L1:+_38704042	0.24
novel_pir36	30	piRNA	NC_005100.4:LINE/L1:+_38704042	0.73
novel_pir40	10	piRNA	NC_005100.4:LINE/L1:-_259323205	0.24
novel_pir42	10	piRNA	NC_005100.4:LINE/L1:-_259323205	0.24
novel_pir45	22	piRNA	NC_005100.4:LINE/L1:-_259323205	0.53
novel_pir50	21	piRNA	NC_005100.4:LINE/L1:-_259323205	0.51
novel_pir52	15	piRNA	NC_005100.4:LINE/L1:-_259323205	0.36
novel_pir53	11	piRNA	NC_005100.4:LINE/L1:-_259323205	0.27
novel_pir54	14	piRNA	NC_005100.4:LINE/L1:-_259323205	0.34
novel_pir74	10	piRNA	NC_005100.4:LINE/L1:-_259323205	0.24
novel_pir77	24	piRNA	NC_005100.4:LINE/L1:-_259323205	0.58
novel_pir80	15	piRNA	NC_005100.4:LINE/L1:-_259323205	0.36
novel_pir81	21	piRNA	NC_005100.4:LINE/L1:-_259323205	0.51
novel_pir84	10	piRNA	NC_005100.4:LINE/L1:-_259323205	0.24
novel_pir85	11	piRNA	NC_005100.4:LINE/L1:-_259323205	0.27
novel_pir88	14	piRNA	NC_005100.4:LINE/L1:-_259323205	0.34
novel_pir93	15	piRNA	NC_005100.4:LINE/L1:-_259323205	0.36
novel_pir94	10	piRNA	NC_005100.4:LINE/L1:-_259323205	0.24
novel_pir104	15	piRNA	NC_005100.4:LINE/L1:-_259323205	0.36
novel_pir109	24	piRNA	NC_005100.4:LINE/L1:-_259323205	0.58
novel_pir112	24	piRNA	NC_005100.4:LINE/L1:-_259323205	0.58
novel_pir113	14	piRNA	NC_005100.4:LINE/L1:-_259323205	0.34
novel_pir114	22	piRNA	NC_005100.4:LINE/L1:-_259323205	0.53
novel_pir116	12	piRNA	NC_005100.4:LINE/L1:-_259323205	0.29
novel_pir118	10	piRNA	NC_005100.4:LINE/L1:-_259323205	0.24
novel_pir119	26	piRNA	NC_005100.4:LINE/L1:-_259323205	0.63
novel_pir124	19	piRNA	NC_005100.4:LINE/L1:-_259323205	0.46
novel_pir127	10	piRNA	NC_005100.4:LINE/L1:-_259323205	0.24
novel_pir129	18	piRNA	NC_005100.4:LINE/L1:-_259323205	0.44
novel_pir134	10	piRNA	NC_005100.4:LINE/L1:-_259323205	0.24
novel_pir137	24	piRNA	NC_005100.4:LINE/L1:-_259323205	0.58
novel_pir149	16	piRNA	NC_005100.4:LINE/L1:+_225391418	0.39
novel_pir159	18	piRNA	NC_005100.4:LINE/L1:-_659914	0.44
novel_pir161	31	piRNA	NC_005100.4:LINE/L1:-_659914	0.75
novel_pir163	13	piRNA	NC_005100.4:LINE/L1:-_659914	0.31
novel_pir165	11	piRNA	NC_005100.4:LINE/L1:-_659914	0.27
novel_pir169	11	piRNA	NC_005100.4:LINE/L1:-_659914	0.27
novel_pir170	12	piRNA	NC_005100.4:LINE/L1:-_659914	0.29
novel_pir171	10	piRNA	NC_005100.4:LINE/L1:-_659914	0.24
novel_pir173	13	piRNA	NC_005100.4:LINE/L1:-_659914	0.31
novel_pir174	26	piRNA	NC_005100.4:LINE/L1:-_659914	0.63
novel_pir182	23	piRNA	NC_005100.4:LINE/L1:-_659914	0.56
novel_pir183	10	piRNA	NC_005100.4:LINE/L1:-_659914	0.24
novel_pir184	10	piRNA	NC_005100.4:LINE/L1:-_659914	0.24
novel_pir185	15	piRNA	NC_005100.4:LINE/L1:-_659914	0.36
novel_pir188	10	piRNA	NC_005100.4:LINE/L1:-_659914	0.24
novel_pir189	10	piRNA	NC_005100.4:LINE/L1:-_659914	0.24
novel_pir192	13	piRNA	NC_005100.4:LINE/L1:+_186367113	0.31
novel_pir193	11	piRNA	NC_005100.4:LINE/L1:+_186367113	0.27
novel_pir195	10	piRNA	NC_005100.4:LINE/L1:+_186367113	0.24
novel_pir210	10	piRNA	NC_005100.4:LTR/ERVK:+_234738574	0.24
novel_pir211	11	piRNA	NC_005100.4:LTR/ERVK:+_234738574	0.27
novel_pir212	15	piRNA	NC_005100.4:LTR/ERVK:+_234738574	0.36
novel_pir214	17	piRNA	NC_005100.4:LINE/L1:+_110288721	0.41
novel_pir215	11	piRNA	NC_005100.4:LINE/L1:+_110288721	0.27
novel_pir216	11	piRNA	NC_005100.4:LINE/L1:+_110288721	0.27
novel_pir223	11	piRNA	NC_005100.4:LINE/L1:+_110288721	0.27
novel_pir226	13	piRNA	NC_005100.4:LINE/L1:+_110288721	0.31
novel_pir227	31	piRNA	NC_005100.4:LINE/L1:+_110288721	0.75
novel_pir228	17	piRNA	NC_005100.4:LINE/L1:+_110288721	0.41
novel_pir243	11	piRNA	NC_005100.4:LINE/L1:+_271758269	0.27
novel_pir245	13	piRNA	NC_005100.4:LINE/L1:+_271758269	0.31
novel_pir248	11	piRNA	NC_005100.4:LINE/L1:+_271758269	0.27
novel_pir253	16	piRNA	NC_005100.4:LINE/L1:+_190323298	0.39
novel_pir279	17	piRNA	NC_005100.4:LINE/L1:+_249359584	0.41
novel_pir284	25	piRNA	NC_005100.4:LINE/L1:+_249359584	0.61
novel_pir285	12	piRNA	NC_005100.4:LINE/L1:+_249359584	0.29
novel_pir286	11	piRNA	NC_005100.4:LINE/L1:+_249359584	0.27
novel_pir296	13	piRNA	NC_005100.4:LINE/L1:+_62126645	0.31
novel_pir300	12	piRNA	NC_005100.4:LINE/L1:+_62126645	0.29
novel_pir304	10	piRNA	NC_005100.4:LINE/L1:+_62126645	0.24
novel_pir305	10	piRNA	NC_005100.4:LINE/L1:+_62126645	0.24
novel_pir306	18	piRNA	NC_005100.4:LINE/L1:+_62126645	0.44
novel_pir309	19	piRNA	NC_005100.4:LINE/L1:+_62126645	0.46
novel_pir313	11	piRNA	NC_005100.4:LINE/L1:+_62126645	0.27
novel_pir315	28	piRNA	NC_005100.4:LINE/L1:+_62126645	0.68
novel_pir324	13	piRNA	NC_005100.4:LINE/L1:+_281941412	0.31
novel_pir338	14	piRNA	NC_005100.4:LINE/L1:+_281941412	0.34
novel_pir340	17	piRNA	NC_005100.4:LINE/L1:+_281941412	0.41
novel_pir346	11	piRNA	NC_005100.4:LINE/L1:+_281941412	0.27
novel_pir348	32	piRNA	NC_005100.4:LINE/L1:+_281941412	0.78
novel_pir351	10	piRNA	NC_005100.4:LINE/L1:+_281941412	0.24
novel_pir355	11	piRNA	NC_005100.4:LINE/L1:+_237735211	0.27
novel_pir356	11	piRNA	NC_005100.4:LINE/L1:+_64821727	0.27
novel_pir359	10	piRNA	NC_005100.4:LINE/L1:+_64821727	0.24
novel_pir366	11	piRNA	NC_005100.4:LINE/L1:+_64821727	0.27
novel_pir371	17	piRNA	NC_005100.4:LINE/L1:+_64821727	0.41
novel_pir375	13	piRNA	NC_005100.4:LINE/L1:+_172956876	0.31
novel_pir376	16	piRNA	NC_005100.4:LINE/L1:+_172956876	0.39
novel_pir377	25	piRNA	NC_005100.4:LINE/L1:+_172956876	0.61
novel_pir381	15	piRNA	NC_005100.4:LINE/L1:+_172956876	0.36
novel_pir382	15	piRNA	NC_005100.4:LINE/L1:+_172956876	0.36
novel_pir388	13	piRNA	NC_005100.4:LINE/L1:+_172956876	0.31
novel_pir389	10	piRNA	NC_005100.4:LINE/L1:+_172956876	0.24
novel_pir395	12	piRNA	NC_005100.4:LINE/L1:-_138209846	0.29
novel_pir407	10	piRNA	NC_005100.4:LINE/L1:+_120034443	0.24
novel_pir408	17	piRNA	NC_005100.4:LINE/L1:+_120034443	0.41
novel_pir412	10	piRNA	NC_005100.4:LINE/L1:-_248555445	0.24
novel_pir424	13	piRNA	NC_005100.4:LINE/L1:+_167670374	0.31
novel_pir450	10	piRNA	NC_005100.4:LINE/L1:+_39990367	0.24
novel_pir453	10	piRNA	NC_005100.4:LINE/L1:+_39990367	0.24
novel_pir474	13	piRNA	NC_005100.4:LINE/L1:+_113943149	0.31
novel_pir475	12	piRNA	NC_005100.4:LINE/L1:+_113943149	0.29
novel_pir480	11	piRNA	NC_005100.4:LINE/L1:+_113943149	0.27
novel_pir486	10	piRNA	NC_005100.4:LINE/L1:-_38738212	0.24
novel_pir488	12	piRNA	NC_005100.4:LINE/L1:-_38738212	0.29
novel_pir491	12	piRNA	NC_005100.4:LINE/L1:-_38738212	0.29
novel_pir492	10	piRNA	NC_005100.4:LINE/L1:-_38738212	0.24
novel_pir501	12	piRNA	NC_005100.4:LTR/ERVK:-_102842687	0.29
novel_pir503	10	piRNA	NC_005100.4:LTR/ERVK:-_102842687	0.24
novel_pir504	16	piRNA	NC_005100.4:LTR/ERVK:-_102842687	0.39
novel_pir515	12	piRNA	NC_005100.4:LTR/ERVL:-_218139662	0.29
novel_pir517	18	piRNA	NC_005100.4:LTR/ERVL:-_218139662	0.44
novel_pir521	12	piRNA	NC_005100.4:LINE/L1:+_154624982	0.29
novel_pir533	16	piRNA	NC_005100.4:LINE/L1:-_37520364	0.39
novel_pir537	11	piRNA	NC_005100.4:LINE/L1:-_37520364	0.27
novel_pir540	13	piRNA	NC_005100.4:LINE/L1:-_37520364	0.31
novel_pir545	12	piRNA	NC_005100.4:LINE/L1:-_37520364	0.29
novel_pir546	13	piRNA	NC_005100.4:LINE/L1:-_37520364	0.31
novel_pir554	10	piRNA	NC_005100.4:LINE/L1:-_70346775	0.24
novel_pir555	14	piRNA	NC_005100.4:LINE/L1:-_70346775	0.34
novel_pir556	17	piRNA	NC_005100.4:LINE/L1:-_70346775	0.41
novel_pir558	12	piRNA	NC_005100.4:LINE/L1:-_70346775	0.29
novel_pir560	13	piRNA	NC_005100.4:LINE/L1:-_70346775	0.31
novel_pir561	18	piRNA	NC_005100.4:LINE/L1:-_70346775	0.44
novel_pir564	12	piRNA	NC_005100.4:LINE/L1:-_70346775	0.29
novel_pir565	11	piRNA	NC_005100.4:LINE/L1:-_70346775	0.27
novel_pir569	18	piRNA	NC_005100.4:LINE/L1:-_210528785	0.44
novel_pir570	10	piRNA	NC_005100.4:LINE/L1:-_210528785	0.24
novel_pir571	10	piRNA	NC_005100.4:LINE/L1:-_210528785	0.24
novel_pir572	11	piRNA	NC_005100.4:LINE/L1:-_210528785	0.27
novel_pir575	13	piRNA	NC_005100.4:LINE/L1:-_210528785	0.31
novel_pir576	11	piRNA	NC_005100.4:LINE/L1:-_210528785	0.27
novel_pir577	22	piRNA	NC_005100.4:LINE/L1:-_210528785	0.53
novel_pir578	21	piRNA	NC_005100.4:LINE/L1:-_210528785	0.51
novel_pir581	16	piRNA	NC_005100.4:LINE/L1:-_210528785	0.39
novel_pir589	11	piRNA	NC_005100.4:LINE/L1:-_210528785	0.27
novel_pir590	12	piRNA	NC_005100.4:LINE/L1:-_210528785	0.29
novel_pir591	14	piRNA	NC_005100.4:LINE/L1:-_210528785	0.34
novel_pir598	19	piRNA	NC_005100.4:LINE/L1:-_868946	0.46
novel_pir604	11	piRNA	NC_005100.4:LINE/L1:-_868946	0.27
novel_pir618	10	piRNA	NC_005100.4:LINE/L1:-_61618948	0.24
novel_pir622	11	piRNA	NC_005100.4:LINE/L1:-_193963250	0.27
novel_pir630	13	piRNA	NC_005100.4:LINE/L1:-_4917546	0.31
novel_pir637	68	piRNA	NC_005100.4:LINE/L1:-_4917546	1.65
novel_pir638	48	piRNA	NC_005100.4:LINE/L1:-_4917546	1.16
novel_pir640	853	piRNA	NC_005100.4:LINE/L1:-_4917546	20.66
novel_pir643	498	piRNA	NC_005100.4:LINE/L1:-_4917546	12.06
novel_pir644	21	piRNA	NC_005100.4:LINE/L1:-_4917546	0.51
novel_pir645	12	piRNA	NC_005100.4:LINE/L1:-_4917546	0.29
novel_pir646	103	piRNA	NC_005100.4:LINE/L1:-_4917546	2.50
novel_pir649	87	piRNA	NC_005100.4:LINE/L1:-_4917546	2.11
novel_pir650	29	piRNA	NC_005100.4:LINE/L1:-_4917546	0.70
novel_pir652	53	piRNA	NC_005100.4:LINE/L1:-_4917546	1.28
novel_pir653	35	piRNA	NC_005100.4:LINE/L1:-_4917546	0.85
novel_pir681	12	piRNA	NC_005100.4:LINE/L1:-_82381424	0.29
novel_pir682	11	piRNA	NC_005100.4:LINE/L1:-_82381424	0.27
novel_pir695	10	piRNA	NC_005100.4:LINE/L1:+_148898708	0.24
novel_pir707	615	piRNA	NC_005100.4:LTR/ERVK:+_81507632	14.90
novel_pir708	41	piRNA	NC_005100.4:LTR/ERVK:+_81507632	0.99
novel_pir709	16	piRNA	NC_005100.4:LTR/ERVK:+_81507632	0.39
novel_pir710	11	piRNA	NC_005100.4:LTR/ERVK:+_81507632	0.27
novel_pir712	11	piRNA	NC_005100.4:LTR/ERVK:+_81507632	0.27
novel_pir713	12	piRNA	NC_005100.4:LTR/ERVK:+_81507632	0.29
novel_pir720	17	piRNA	NC_005100.4:DNA/PIF-Harbinger:+_179633764	0.41
novel_pir722	16	piRNA	NC_005100.4:DNA/PIF-Harbinger:+_179633764	0.39
novel_pir724	15	piRNA	NC_005100.4:DNA/PIF-Harbinger:+_179633764	0.36
novel_pir726	10	piRNA	NC_005100.4:DNA/PIF-Harbinger:+_179633764	0.24
novel_pir727	11	piRNA	NC_005100.4:DNA/PIF-Harbinger:+_179633764	0.27
novel_pir734	13	piRNA	NC_005100.4:LTR/ERVK:+_234087267	0.31
novel_pir735	59	piRNA	NC_005100.4:LTR/ERVK:+_234087267	1.43
novel_pir741	12	piRNA	NC_005100.4:LINE/L1:+_66997293	0.29
novel_pir743	11	piRNA	NC_005100.4:LINE/L1:+_66997293	0.27
novel_pir745	12	piRNA	NC_005100.4:LINE/L1:+_66997293	0.29
novel_pir749	10	piRNA	NC_005100.4:LINE/L1:+_66997293	0.24
novel_pir766	225	piRNA	NC_005100.4:LINE/L1:+_61609478	5.45
novel_pir771	17	piRNA	NC_005100.4:LTR/ERVK:+_83369253	0.41
novel_pir775	21	piRNA	NC_005100.4:LTR/ERVK:+_83369253	0.51
novel_pir780	11	piRNA	NC_005100.4:LTR/ERVK:+_83369253	0.27
novel_pir781	20	piRNA	NC_005100.4:LTR/ERVK:+_83369253	0.48
novel_pir792	118	piRNA	NC_005100.4:LTR/ERVK:+_83369253	2.86
novel_pir794	19	piRNA	NC_005100.4:LTR/ERVK:+_83369253	0.46
novel_pir800	77	piRNA	NC_005100.4:LTR/ERVK:+_83369253	1.87
novel_pir801	12	piRNA	NC_005100.4:LTR/ERVK:+_83369253	0.29
novel_pir802	25	piRNA	NC_005100.4:LTR/ERVK:+_83369253	0.61
novel_pir803	21	piRNA	NC_005100.4:LTR/ERVK:+_83369253	0.51
novel_pir805	30	piRNA	NC_005100.4:LTR/ERVK:+_83369253	0.73
novel_pir811	17	piRNA	NC_005100.4:LTR/ERVK:+_83369253	0.41
novel_pir812	12	piRNA	NC_005100.4:LTR/ERVK:+_83369253	0.29
novel_pir814	17	piRNA	NC_005100.4:LTR/ERVK:+_83369253	0.41
novel_pir815	44	piRNA	NC_005100.4:LTR/ERVK:+_83369253	1.07
novel_pir819	66	piRNA	NC_005100.4:LTR/ERVK:+_83369253	1.60
novel_pir824	15	piRNA	NC_005100.4:LTR/ERVK:+_83369253	0.36
novel_pir862	10	piRNA	NC_005100.4:LINE/L1:-_148399562	0.24
novel_pir863	11	piRNA	NC_005100.4:LINE/L1:-_94772914	0.27
novel_pir867	39	piRNA	NC_005100.4:LTR/ERV1:+_111568550	0.94
novel_pir876	24	piRNA	NC_005100.4:LTR/ERV1:+_111568550	0.58
novel_pir892	12	piRNA	NC_005100.4:LINE/L1:-_193637817	0.29
novel_pir894	10	piRNA	NC_005100.4:LINE/L1:-_193637817	0.24
novel_pir902	23	piRNA	NC_005100.4:LINE/L1:-_193637817	0.56
novel_pir905	11	piRNA	NC_005100.4:LINE/L1:-_193637817	0.27
novel_pir906	10	piRNA	NC_005100.4:LINE/L1:-_193637817	0.24
novel_pir907	11	piRNA	NC_005100.4:LINE/L1:-_193637817	0.27
novel_pir910	14	piRNA	NC_005100.4:LINE/L1:-_193637817	0.34
novel_pir924	13	piRNA	NC_005100.4:LINE/L1:-_193637817	0.31
novel_pir939	14	piRNA	NC_005100.4:LTR/ERVK:+_262194536	0.34
novel_pir940	73	piRNA	NC_005100.4:LTR/ERVK:+_262194536	1.77
novel_pir944	15	piRNA	NC_005100.4:LINE/L1:-_190449332	0.36
novel_pir950	10	piRNA	NC_005100.4:LINE/L1:-_190449332	0.24
novel_pir953	18	piRNA	NC_005100.4:LINE/L1:-_190449332	0.44
novel_pir966	38	piRNA	NC_005100.4:LINE/L1:-_248736325	0.92
novel_pir967	14	piRNA	NC_005100.4:LINE/L1:-_248736325	0.34
novel_pir968	24	piRNA	NC_005100.4:LINE/L1:-_248736325	0.58
novel_pir974	10	piRNA	NC_005100.4:LINE/L1:-_248736325	0.24
novel_pir977	12	piRNA	NC_005100.4:LINE/L1:-_248736325	0.29
novel_pir981	11	piRNA	NC_005100.4:LINE/L1:-_72084448	0.27
novel_pir982	15	piRNA	NC_005100.4:LINE/L1:-_72084448	0.36
novel_pir988	11	piRNA	NC_005100.4:LINE/L1:-_115097709	0.27
novel_pir995	19	piRNA	NC_005100.4:LTR/ERVL-MaLR:+_166700932	0.46
novel_pir1002	11	piRNA	NC_005100.4:DNA/PIF-Harbinger:-_142970061	0.27
novel_pir1004	42	piRNA	NC_005100.4:LTR/ERVK:+_130512673	1.02
novel_pir1005	25	piRNA	NC_005100.4:LTR/ERVK:+_130512673	0.61
novel_pir1006	34	piRNA	NC_005100.4:LTR/ERVK:+_130512673	0.82
novel_pir1007	18	piRNA	NC_005100.4:LTR/ERVK:+_130512673	0.44
novel_pir1010	13	piRNA	NC_005100.4:LTR/ERVK:+_130512673	0.31
novel_pir1013	14	piRNA	NC_005100.4:LTR/ERVK:+_130512673	0.34
novel_pir1015	12	piRNA	NC_005100.4:LTR/ERVL:-_64340533	0.29
novel_pir1022	69	piRNA	NC_005100.4:LTR/ERV1:+_17651887	1.67
novel_pir1023	18	piRNA	NC_005100.4:LTR/ERV1:+_17651887	0.44
novel_pir1025	80	piRNA	NC_005100.4:LTR/ERV1:+_17651887	1.94
novel_pir1026	278	piRNA	NC_005100.4:LTR/ERV1:+_17651887	6.73
novel_pir1031	126	piRNA	NC_005100.4:LTR/ERVK:-_269854250	3.05
novel_pir1033	142	piRNA	NC_005100.4:LTR/ERVK:-_269854250	3.44
novel_pir1034	22	piRNA	NC_005100.4:LTR/ERVK:-_269854250	0.53
novel_pir1035	32	piRNA	NC_005100.4:LTR/ERVK:-_269854250	0.78
novel_pir1051	11	piRNA	NC_005100.4:LTR/ERVL-MaLR:-_43577314	0.27
novel_pir1052	93	piRNA	NC_005100.4:DNA/PIF-Harbinger:-_137246413	2.25
novel_pir1053	46	piRNA	NC_005100.4:DNA/PIF-Harbinger:-_137246413	1.11
novel_pir1054	121	piRNA	NC_005100.4:DNA/PIF-Harbinger:-_137246413	2.93
novel_pir1055	15	piRNA	NC_005100.4:DNA/PIF-Harbinger:-_137246413	0.36
novel_pir1056	58	piRNA	NC_005100.4:DNA/PIF-Harbinger:-_137246413	1.40
novel_pir1057	39	piRNA	NC_005100.4:DNA/PIF-Harbinger:-_137246413	0.94
novel_pir1058	10	piRNA	NC_005100.4:DNA/PIF-Harbinger:-_137246413	0.24
novel_pir1059	31	piRNA	NC_005100.4:DNA/PIF-Harbinger:-_137246413	0.75
novel_pir1060	10	piRNA	NC_005100.4:DNA/PIF-Harbinger:-_137246413	0.24
novel_pir1062	66	piRNA	NC_005100.4:DNA/PIF-Harbinger:-_137246413	1.60
novel_pir1063	15	piRNA	NC_005100.4:DNA/PIF-Harbinger:-_137246413	0.36
novel_pir1064	69	piRNA	NC_005100.4:DNA/PIF-Harbinger:-_137246413	1.67
novel_pir1065	137	piRNA	NC_005100.4:DNA/PIF-Harbinger:-_137246413	3.32
novel_pir1066	14	piRNA	NC_005100.4:DNA/PIF-Harbinger:-_137246413	0.34
novel_pir1067	27	piRNA	NC_005100.4:DNA/PIF-Harbinger:-_137246413	0.65
novel_pir1068	17	piRNA	NC_005100.4:DNA/PIF-Harbinger:-_137246413	0.41
novel_pir1069	18	piRNA	NC_005100.4:DNA/PIF-Harbinger:-_137246413	0.44
novel_pir1070	18	piRNA	NC_005100.4:DNA/PIF-Harbinger:-_137246413	0.44
novel_pir1075	16	piRNA	NC_005100.4:LTR/ERVK:+_19522950	0.39
novel_pir1078	17	piRNA	NC_005100.4:LTR/ERVL:+_183621420	0.41
novel_pir1082	15	piRNA	NC_005100.4:LTR/ERVL-MaLR:+_28793790	0.36
novel_pir1084	17	piRNA	NC_005100.4:LTR/ERVK:-_15720031	0.41
novel_pir1087	10	piRNA	NC_005100.4:LTR/ERV1:-_140888735	0.24
novel_pir1088	219	piRNA	NC_005100.4:LTR/ERV1:-_140888735	5.30
novel_pir1089	23	piRNA	NC_005100.4:LTR/ERV1:-_140888735	0.56
novel_pir1090	125	piRNA	NC_005100.4:LTR/ERV1:-_140888735	3.03
novel_pir1091	376	piRNA	NC_005100.4:LTR/ERV1:-_140888735	9.11
novel_pir1092	655	piRNA	NC_005100.4:LTR/ERV1:-_140888735	15.87
novel_pir1102	27	piRNA	NC_005100.4:LTR/ERV1:-_147114708	0.65
novel_pir1117	14	piRNA	NC_005100.4:LTR/ERVL:+_236274302	0.34
novel_pir1118	22	piRNA	NC_005100.4:LTR/ERVL:+_236274302	0.53
novel_pir1121	13	piRNA	NC_005100.4:LTR/ERVL:+_236274302	0.31
novel_pir1123	11	piRNA	NC_005100.4:LTR/ERVL:+_236274302	0.27
novel_pir1124	22	piRNA	NC_005100.4:LTR/ERVL:+_236274302	0.53
novel_pir1126	16	piRNA	NC_005100.4:LTR/ERVL:+_236274302	0.39
novel_pir1128	10	piRNA	NC_005100.4:LTR/ERVL:+_236274302	0.24
novel_pir1129	16	piRNA	NC_005100.4:LTR/ERVL:+_236274302	0.39
novel_pir1131	26	piRNA	NC_005100.4:LTR/ERVL:+_236274302	0.63
novel_pir1132	21	piRNA	NC_005100.4:LTR/ERVL:+_236274302	0.51
novel_pir1136	10	piRNA	NC_005100.4:LTR/ERVL:+_236274302	0.24
novel_pir1137	13	piRNA	NC_005100.4:LTR/ERVL:+_236274302	0.31
novel_pir1139	13	piRNA	NC_005100.4:LTR/ERVL:+_236274302	0.31
novel_pir1140	11	piRNA	NC_005100.4:LTR/ERVL:+_236274302	0.27
novel_pir1144	15	piRNA	NC_005100.4:LTR/ERVL:+_236274302	0.36
novel_pir1148	10	piRNA	NC_005100.4:LTR/ERVL:+_236274302	0.24
novel_pir1161	64	piRNA	NC_005100.4:LTR/ERVL:+_236274302	1.55
novel_pir1166	16	piRNA	NC_005100.4:LTR/ERVL:+_236274302	0.39
novel_pir1167	10	piRNA	NC_005100.4:LTR/ERVL:+_236274302	0.24
novel_pir1168	12	piRNA	NC_005100.4:LTR/ERVL:+_236274302	0.29
novel_pir1176	13	piRNA	NC_005100.4:LTR/ERVL-MaLR:-_174709993	0.31
novel_pir1180	22	piRNA	NC_005100.4:LTR/ERVL-MaLR:-_174709993	0.53
novel_pir1181	32	piRNA	NC_005100.4:LTR/ERVL-MaLR:-_174709993	0.78
novel_pir1183	14	piRNA	NC_005100.4:LTR/ERVL-MaLR:-_174709993	0.34
novel_pir1186	10	piRNA	NC_005100.4:LTR/ERVL-MaLR:-_174709993	0.24
novel_pir1187	25	piRNA	NC_005100.4:LTR/ERVL-MaLR:-_174709993	0.61
novel_pir1192	37	piRNA	NC_005100.4:LTR/ERVL-MaLR:-_174709993	0.90
novel_pir1193	11	piRNA	NC_005100.4:LTR/ERVL-MaLR:-_174709993	0.27
novel_pir1194	23	piRNA	NC_005100.4:LTR/ERVL-MaLR:-_174709993	0.56
novel_pir1195	19	piRNA	NC_005100.4:LTR/ERVL-MaLR:-_174709993	0.46
novel_pir1200	15	piRNA	NC_005100.4:LTR/ERVL-MaLR:-_174709993	0.36
novel_pir1206	12	piRNA	NC_005100.4:LTR/ERVL-MaLR:-_174709993	0.29
novel_pir1212	12	piRNA	NC_005100.4:LTR/ERVL-MaLR:+_222472012	0.29
novel_pir1214	146	piRNA	NC_005100.4:LTR/ERVL-MaLR:-_15647153	3.54
novel_pir1215	14	piRNA	NC_005100.4:LTR/ERVL-MaLR:-_15647153	0.34
novel_pir1219	16	piRNA	NC_005100.4:LTR/ERVL-MaLR:-_15647153	0.39
novel_pir1223	94	piRNA	NC_005100.4:LTR/ERVL-MaLR:-_15647153	2.28
novel_pir1232	26	piRNA	NC_005100.4:LTR/ERVL-MaLR:-_15647153	0.63
novel_pir1244	23	piRNA	NC_005100.4:LTR/ERVL-MaLR:-_15647153	0.56
novel_pir1246	14	piRNA	NC_005100.4:LTR/ERVL-MaLR:-_15647153	0.34
novel_pir1249	10	piRNA	NC_005100.4:LTR/ERVL-MaLR:-_15647153	0.24
novel_pir1251	11	piRNA	NC_005100.4:LTR/ERVL-MaLR:-_15647153	0.27
novel_pir1253	23	piRNA	NC_005100.4:LTR/ERVL-MaLR:-_15647153	0.56
novel_pir1270	15	piRNA	NC_005100.4:DNA/PIF-Harbinger:+_220818003	0.36
novel_pir1274	16	piRNA	NC_005100.4:DNA/PIF-Harbinger:+_220818003	0.39
novel_pir1280	15	piRNA	NC_005100.4:DNA/PIF-Harbinger:+_220818003	0.36
novel_pir1282	13	piRNA	NC_005100.4:DNA/PIF-Harbinger:+_220818003	0.31
novel_pir1283	970	piRNA	NC_005100.4:DNA/PIF-Harbinger:+_220818003	23.50
novel_pir1286	126	piRNA	NC_005100.4:DNA/PIF-Harbinger:+_220818003	3.05
novel_pir1288	265	piRNA	NC_005100.4:DNA/PIF-Harbinger:+_220818003	6.42
novel_pir1290	284	piRNA	NC_005100.4:DNA/PIF-Harbinger:+_220818003	6.88
novel_pir1293	134	piRNA	NC_005100.4:DNA/PIF-Harbinger:+_220818003	3.25
novel_pir1295	160	piRNA	NC_005100.4:DNA/PIF-Harbinger:+_220818003	3.88
novel_pir1296	102	piRNA	NC_005100.4:DNA/PIF-Harbinger:+_220818003	2.47
novel_pir1300	208	piRNA	NC_005100.4:DNA/PIF-Harbinger:+_220818003	5.04
novel_pir1302	70	piRNA	NC_005100.4:DNA/PIF-Harbinger:+_220818003	1.70
novel_pir1303	63	piRNA	NC_005100.4:DNA/PIF-Harbinger:+_220818003	1.53
novel_pir1304	132	piRNA	NC_005100.4:DNA/PIF-Harbinger:+_220818003	3.20
novel_pir1305	14	piRNA	NC_005100.4:DNA/PIF-Harbinger:+_220818003	0.34
novel_pir1306	28	piRNA	NC_005100.4:DNA/PIF-Harbinger:+_220818003	0.68
novel_pir1308	10	piRNA	NC_005100.4:DNA/PIF-Harbinger:+_220818003	0.24
novel_pir1309	72	piRNA	NC_005100.4:DNA/PIF-Harbinger:+_220818003	1.74
novel_pir1310	47	piRNA	NC_005100.4:DNA/PIF-Harbinger:+_220818003	1.14
novel_pir1311	30	piRNA	NC_005100.4:DNA/PIF-Harbinger:+_220818003	0.73
novel_pir1312	24	piRNA	NC_005100.4:DNA/PIF-Harbinger:+_220818003	0.58
novel_pir1313	146	piRNA	NC_005100.4:DNA/PIF-Harbinger:+_220818003	3.54
novel_pir1315	34	piRNA	NC_005100.4:DNA/PIF-Harbinger:+_220818003	0.82
novel_pir1317	111	piRNA	NC_005100.4:DNA/PIF-Harbinger:+_220818003	2.69
novel_pir1318	39	piRNA	NC_005100.4:DNA/PIF-Harbinger:+_220818003	0.94
novel_pir1319	42	piRNA	NC_005100.4:DNA/PIF-Harbinger:+_220818003	1.02
novel_pir1320	13	piRNA	NC_005100.4:DNA/PIF-Harbinger:+_220818003	0.31
novel_pir1323	33	piRNA	NC_005100.4:DNA/PIF-Harbinger:+_220818003	0.80
novel_pir1328	12	piRNA	NC_005100.4:DNA/PIF-Harbinger:+_220818003	0.29
novel_pir1333	30	piRNA	NC_005100.4:DNA/PIF-Harbinger:+_220818003	0.73
novel_pir1335	10	piRNA	NC_005100.4:DNA/PIF-Harbinger:+_220818003	0.24
novel_pir1337	15	piRNA	NC_005100.4:DNA/PIF-Harbinger:+_220818003	0.36
novel_pir1341	15	piRNA	NC_005100.4:DNA/PIF-Harbinger:+_220818003	0.36
novel_pir1344	11	piRNA	NC_005100.4:LTR/ERVK:+_236838220	0.27
novel_pir1347	11	piRNA	NC_005100.4:LTR/ERVK:+_236838220	0.27
novel_pir1350	16	piRNA	NC_005100.4:LTR/ERVK:+_236838220	0.39
novel_pir1355	10	piRNA	NC_005100.4:LTR/ERVL-MaLR:-_118552288	0.24
novel_pir1363	14	piRNA	NC_005100.4:DNA/PIF-Harbinger:-_125413228	0.34
novel_pir1365	80	piRNA	NC_005100.4:DNA/PIF-Harbinger:-_125413228	1.94
novel_pir1366	40	piRNA	NC_005100.4:DNA/PIF-Harbinger:-_125413228	0.97
novel_pir1367	77	piRNA	NC_005100.4:DNA/PIF-Harbinger:-_125413228	1.87
novel_pir1374	18	piRNA	NC_005100.4:DNA/PIF-Harbinger:-_125413228	0.44
novel_pir1375	40	piRNA	NC_005100.4:DNA/PIF-Harbinger:-_125413228	0.97
novel_pir1377	13	piRNA	NC_005100.4:DNA/PIF-Harbinger:-_125413228	0.31
novel_pir1383	26	piRNA	NC_005100.4:LTR/ERV1:-_223747811	0.63
novel_pir1384	59	piRNA	NC_005100.4:LTR/ERV1:-_223747811	1.43
novel_pir1385	10	piRNA	NC_005100.4:LTR/ERV1:-_223747811	0.24
novel_pir1386	11	piRNA	NC_005100.4:LTR/ERV1:-_223747811	0.27
novel_pir1388	12	piRNA	NC_005100.4:LTR/ERV1:-_223747811	0.29
novel_pir1390	33	piRNA	NC_005100.4:LTR/ERVL-MaLR:-_45599031	0.80
novel_pir1391	766	piRNA	NC_005100.4:LTR/ERVL-MaLR:-_45599031	18.56
novel_pir1394	12	piRNA	NC_005100.4:LTR/ERVL-MaLR:+_18113812	0.29
novel_pir1414	20	piRNA	NC_005100.4:DNA/hAT-Tip100:+_12445857	0.48
novel_pir1415	11	piRNA	NC_005100.4:LINE/L1:-_27337944	0.27
novel_pir1434	11	piRNA	NC_005100.4:LTR/ERVK:+_255543059	0.27
novel_pir1437	10	piRNA	NC_005100.4:LTR/ERVK:+_255543059	0.24
novel_pir1444	18	piRNA	NC_005100.4:LTR/ERVK:+_255543059	0.44
novel_pir1446	72	piRNA	NC_005100.4:LTR/ERVK:+_255543059	1.74
novel_pir1457	12	piRNA	NC_005100.4:LTR/ERVK:+_255543059	0.29
novel_pir1463	19	piRNA	NC_005100.4:LTR/ERVK:+_123816602	0.46
novel_pir1465	40	piRNA	NC_005100.4:LTR/ERVK:+_123816602	0.97
novel_pir1476	15	piRNA	NC_005100.4:LTR/ERVK:+_65648162	0.36
novel_pir1484	131	piRNA	NC_005100.4:LTR/ERVK:+_65648162	3.17
novel_pir1485	18	piRNA	NC_005100.4:LTR/ERVK:+_65648162	0.44
novel_pir1486	44	piRNA	NC_005100.4:LTR/ERVK:+_65648162	1.07
novel_pir1487	54	piRNA	NC_005100.4:LTR/ERVK:+_65648162	1.31
novel_pir1488	31	piRNA	NC_005100.4:LTR/ERVK:+_65648162	0.75
novel_pir1489	21	piRNA	NC_005100.4:LTR/ERVK:+_65648162	0.51
novel_pir1490	28	piRNA	NC_005100.4:LTR/ERVK:+_65648162	0.68
novel_pir1491	32	piRNA	NC_005100.4:LTR/ERVK:+_65648162	0.78
novel_pir1494	19	piRNA	NC_005100.4:LTR/ERVK:+_65648162	0.46
novel_pir1501	10	piRNA	NC_005100.4:LTR/ERVK:+_65648162	0.24
novel_pir1502	16	piRNA	NC_005100.4:LTR/ERVK:+_65648162	0.39
novel_pir1508	161	piRNA	NC_005100.4:LTR/ERVK:+_65648162	3.90
novel_pir1509	20	piRNA	NC_005100.4:LTR/ERVK:+_65648162	0.48
novel_pir1510	12	piRNA	NC_005100.4:LTR/ERVL-MaLR:-_57522182	0.29
novel_pir1512	12	piRNA	NC_005100.4:LTR/ERVK:+_64531304	0.29
novel_pir1513	14	piRNA	NC_005100.4:LTR/ERVK:+_64531304	0.34
novel_pir1521	14	piRNA	NC_005100.4:LTR/ERVL-MaLR:-_42274639	0.34
novel_pir1527	14	piRNA	NC_005100.4:LTR/ERVL-MaLR:-_42274639	0.34
novel_pir1530	27	piRNA	NC_005100.4:LTR/ERV1:+_84801753	0.65
novel_pir1535	12	piRNA	NC_005100.4:LTR/ERVL-MaLR:+_222684328	0.29
novel_pir1537	32	piRNA	NC_005100.4:LTR/ERVK:+_23856895	0.78
novel_pir1539	11	piRNA	NC_005100.4:LTR/ERVL-MaLR:-_52797824	0.27
novel_pir1542	18	piRNA	NC_005100.4:LTR/ERV1:+_82620337	0.44
novel_pir1550	13	piRNA	NC_005100.4:LTR/ERV1:+_82620337	0.31
novel_pir1553	11	piRNA	NC_005100.4:LTR/ERV1:+_82620337	0.27
novel_pir1559	10	piRNA	NC_005100.4:LTR/ERV1:+_82620337	0.24
novel_pir1560	13	piRNA	NC_005100.4:LTR/ERV1:+_82620337	0.31
novel_pir1561	11	piRNA	NC_005100.4:LTR/ERV1:+_82620337	0.27
novel_pir1562	22	piRNA	NC_005100.4:LTR/ERV1:+_82620337	0.53
novel_pir1567	10	piRNA	NC_005100.4:LTR/ERVL-MaLR:+_208131194	0.24
novel_pir1570	14	piRNA	NC_005100.4:LTR/ERVL-MaLR:+_208131194	0.34
novel_pir1580	11	piRNA	NC_005100.4:LTR/ERVL:+_143907735	0.27
novel_pir1583	17	piRNA	NC_005100.4:LTR/ERVL:+_143907735	0.41
novel_pir1584	48	piRNA	NC_005100.4:LTR/ERVL:+_143907735	1.16
novel_pir1588	62	piRNA	NC_005100.4:LTR/ERVK:+_257056476	1.50
novel_pir1589	45	piRNA	NC_005100.4:LTR/ERVK:+_257056476	1.09
novel_pir1594	12	piRNA	NC_005100.4:DNA/hAT-Tip100:-_11912822	0.29
novel_pir1597	16	piRNA	NC_005100.4:DNA/hAT-Tip100:-_11912822	0.39
novel_pir1602	33	piRNA	NC_005100.4:DNA/hAT-Tip100:-_11912822	0.80
novel_pir1607	13	piRNA	NC_005100.4:DNA/hAT-Tip100:-_11912822	0.31
novel_pir1610	83	piRNA	NC_005100.4:DNA/hAT-Tip100:-_11912822	2.01
novel_pir1611	16	piRNA	NC_005100.4:DNA/hAT-Tip100:-_11912822	0.39
novel_pir1612	27	piRNA	NC_005100.4:DNA/hAT-Tip100:-_11912822	0.65
novel_pir1616	33	piRNA	NC_005100.4:DNA/hAT-Tip100:-_11912822	0.80
novel_pir1618	69	piRNA	NC_005100.4:DNA/hAT-Tip100:-_11912822	1.67
novel_pir1626	16	piRNA	NC_005100.4:DNA/hAT-Tip100:-_11912822	0.39
novel_pir1641	10	piRNA	NC_005100.4:DNA/hAT-Tip100:-_11912822	0.24
novel_pir1645	11	piRNA	NC_005100.4:DNA/hAT-Tip100:-_11912822	0.27
novel_pir1664	15	piRNA	NC_005100.4:DNA/hAT-Tip100:-_11912822	0.36
novel_pir1666	22	piRNA	NC_005100.4:DNA/hAT-Tip100:-_11912822	0.53
novel_pir1667	19	piRNA	NC_005100.4:DNA/hAT-Tip100:-_11912822	0.46
novel_pir1668	17	piRNA	NC_005100.4:DNA/hAT-Tip100:-_11912822	0.41
novel_pir1670	10	piRNA	NC_005100.4:DNA/hAT-Tip100:-_11912822	0.24
novel_pir1671	12	piRNA	NC_005100.4:DNA/hAT-Tip100:-_11912822	0.29
novel_pir1680	12	piRNA	NC_005100.4:DNA/hAT-Tip100:-_11912822	0.29
novel_pir1683	15	piRNA	NC_005100.4:DNA/hAT-Tip100:-_11912822	0.36
novel_pir1696	11	piRNA	NC_005100.4:LTR/ERVL-MaLR:-_252656056	0.27
novel_pir1697	26	piRNA	NC_005100.4:LTR/ERVL-MaLR:-_252656056	0.63
novel_pir1700	10	piRNA	NC_005100.4:LTR/ERVL-MaLR:-_252656056	0.24
novel_pir1706	21	piRNA	NC_005100.4:LTR/ERVK:+_85280748	0.51
novel_pir1714	25	piRNA	NC_005100.4:LTR/ERV1:-_160995893	0.61
novel_pir1716	11	piRNA	NC_005100.4:LTR/ERV1:-_160995893	0.27
novel_pir1718	43	piRNA	NC_005100.4:LTR/ERV1:-_160995893	1.04
novel_pir1731	11	piRNA	NC_005100.4:DNA/PIF-Harbinger:+_111149874	0.27
novel_pir1734	21	piRNA	NC_005100.4:DNA/PIF-Harbinger:+_111149874	0.51
novel_pir1736	39	piRNA	NC_005100.4:DNA/PIF-Harbinger:+_111149874	0.94
novel_pir1737	13	piRNA	NC_005100.4:DNA/PIF-Harbinger:+_111149874	0.31
novel_pir1739	62	piRNA	NC_005100.4:DNA/PIF-Harbinger:+_111149874	1.50
novel_pir1740	12	piRNA	NC_005100.4:DNA/PIF-Harbinger:+_111149874	0.29
novel_pir1741	391	piRNA	NC_005100.4:DNA/PIF-Harbinger:+_111149874	9.47
novel_pir1745	13	piRNA	NC_005100.4:DNA/PIF-Harbinger:+_111149874	0.31
novel_pir1749	12	piRNA	NC_005100.4:DNA/PIF-Harbinger:+_166929961	0.29
novel_pir1756	12	piRNA	NC_005100.4:LTR/ERV1:+_25932039	0.29
novel_pir1761	12	piRNA	NC_005100.4:LTR/ERVL:+_115026071	0.29
novel_pir1763	10	piRNA	NC_005100.4:LTR/ERVL:+_115026071	0.24
novel_pir1764	26	piRNA	NC_005100.4:LTR/ERVL:+_115026071	0.63
novel_pir1767	25	piRNA	NC_005100.4:LTR/ERVL:+_115026071	0.61
novel_pir1768	74	piRNA	NC_005100.4:LTR/ERVL:+_115026071	1.79
novel_pir1770	49	piRNA	NC_005100.4:LTR/ERVL:+_115026071	1.19
novel_pir1771	30	piRNA	NC_005100.4:LTR/ERVL:+_115026071	0.73
novel_pir1773	19	piRNA	NC_005100.4:LTR/ERVL:+_115026071	0.46
novel_pir1774	19	piRNA	NC_005100.4:LTR/ERVL:+_115026071	0.46
novel_pir1775	120	piRNA	NC_005100.4:LTR/ERVL:+_115026071	2.91
novel_pir1776	36	piRNA	NC_005100.4:LTR/ERVL:+_115026071	0.87
novel_pir1777	55	piRNA	NC_005100.4:LTR/ERVL:+_115026071	1.33
novel_pir1778	75	piRNA	NC_005100.4:LTR/ERVL:+_115026071	1.82
novel_pir1779	18	piRNA	NC_005100.4:LTR/ERVL:+_115026071	0.44
novel_pir1781	15	piRNA	NC_005100.4:LTR/ERVL:+_115026071	0.36
novel_pir1782	55	piRNA	NC_005100.4:LTR/ERVL:+_115026071	1.33
novel_pir1783	134	piRNA	NC_005100.4:LTR/ERVL:+_115026071	3.25
novel_pir1784	323	piRNA	NC_005100.4:LTR/ERVL:+_115026071	7.82
novel_pir1785	17	piRNA	NC_005100.4:LTR/ERVL:+_115026071	0.41
novel_pir1786	75	piRNA	NC_005100.4:LTR/ERVL:+_115026071	1.82
novel_pir1788	24	piRNA	NC_005100.4:LTR/ERVL:+_115026071	0.58
novel_pir1789	21	piRNA	NC_005100.4:LTR/ERVL:+_115026071	0.51
novel_pir1790	43	piRNA	NC_005100.4:LTR/ERVL:+_115026071	1.04
novel_pir1791	91	piRNA	NC_005100.4:LTR/ERVL:+_115026071	2.20
novel_pir1792	282	piRNA	NC_005100.4:LTR/ERVL:+_115026071	6.83
novel_pir1793	24	piRNA	NC_005100.4:LTR/ERVL:+_115026071	0.58
novel_pir1794	346	piRNA	NC_005100.4:LTR/ERVL:+_115026071	8.38
novel_pir1796	158	piRNA	NC_005100.4:LTR/ERVL:+_115026071	3.83
novel_pir1797	353	piRNA	NC_005100.4:LTR/ERVL:+_115026071	8.55
novel_pir1798	196	piRNA	NC_005100.4:LTR/ERVL:+_115026071	4.75
novel_pir1799	12	piRNA	NC_005100.4:LTR/ERVL:+_115026071	0.29
novel_pir1800	186	piRNA	NC_005100.4:LTR/ERVL:+_115026071	4.51
novel_pir1801	17	piRNA	NC_005100.4:LTR/ERVL:+_115026071	0.41
novel_pir1803	52	piRNA	NC_005100.4:LTR/ERVL:+_115026071	1.26
novel_pir1804	21	piRNA	NC_005100.4:LTR/ERVL:+_115026071	0.51
novel_pir1805	29	piRNA	NC_005100.4:LTR/ERVL:+_115026071	0.70
novel_pir1806	50	piRNA	NC_005100.4:LTR/ERVL:+_115026071	1.21
novel_pir1807	29	piRNA	NC_005100.4:LTR/ERVL:+_115026071	0.70
novel_pir1808	430	piRNA	NC_005100.4:LTR/ERVL:+_115026071	10.42
novel_pir1809	14	piRNA	NC_005100.4:LTR/ERVL:+_115026071	0.34
novel_pir1810	101	piRNA	NC_005100.4:LTR/ERVL:+_115026071	2.45
novel_pir1812	18	piRNA	NC_005100.4:LTR/ERVL:+_115026071	0.44
novel_pir1813	18	piRNA	NC_005100.4:LTR/ERVL:+_115026071	0.44
novel_pir1814	21	piRNA	NC_005100.4:LTR/ERVL:+_115026071	0.51
novel_pir1816	12	piRNA	NC_005100.4:LTR/ERVL:+_115026071	0.29
novel_pir1820	11	piRNA	NC_005100.4:LTR/ERVL:+_115026071	0.27
novel_pir1823	15	piRNA	NC_005100.4:LTR/ERVL:+_115026071	0.36
novel_pir1824	13	piRNA	NC_005100.4:LTR/ERVL:+_115026071	0.31
novel_pir1825	50	piRNA	NC_005100.4:LTR/ERVL:+_115026071	1.21
novel_pir1826	13	piRNA	NC_005100.4:LTR/ERVL:+_115026071	0.31
novel_pir1827	11	piRNA	NC_005100.4:LTR/ERVL:+_115026071	0.27
novel_pir1828	23	piRNA	NC_005100.4:LTR/ERVL:+_115026071	0.56
novel_pir1830	21	piRNA	NC_005100.4:LTR/ERVL:+_115026071	0.51
novel_pir1832	17	piRNA	NC_005100.4:LTR/ERVL:+_115026071	0.41
novel_pir1833	59	piRNA	NC_005100.4:LTR/ERVL:+_115026071	1.43
novel_pir1834	10	piRNA	NC_005100.4:LTR/ERVL:+_115026071	0.24
novel_pir1835	34	piRNA	NC_005100.4:LTR/ERVL:+_115026071	0.82
novel_pir1837	19	piRNA	NC_005100.4:LTR/ERVL:+_115026071	0.46
novel_pir1839	28	piRNA	NC_005100.4:LTR/ERVL:+_115026071	0.68
novel_pir1843	20	piRNA	NC_005100.4:LTR/ERVL:+_115026071	0.48
novel_pir1846	19	piRNA	NC_005100.4:LTR/ERVK:+_82673562	0.46
novel_pir1847	14	piRNA	NC_005100.4:LTR/ERVK:+_82673562	0.34
novel_pir1856	12	piRNA	NC_005100.4:LTR/ERVL-MaLR:-_198130865	0.29
novel_pir1857	10	piRNA	NC_005100.4:LTR/ERVL-MaLR:-_198130865	0.24
novel_pir1871	23	piRNA	NC_005100.4:LTR/ERVK:+_240592313	0.56
novel_pir1877	96	piRNA	NC_005100.4:LTR/ERVK:+_25689356	2.33
novel_pir1878	31	piRNA	NC_005100.4:LTR/ERVK:+_25689356	0.75
novel_pir1879	21	piRNA	NC_005100.4:LTR/ERVK:-_4172904	0.51
novel_pir1892	11	piRNA	NC_005100.4:LINE/L1:-_122615154	0.27
novel_pir1902	10	piRNA	NC_005100.4:LTR/ERVL:-_49399082	0.24
novel_pir1917	12	piRNA	NC_005100.4:LTR/ERVK:-_1296256	0.29
novel_pir1925	11	piRNA	NC_005100.4:LTR/ERVK:-_1296256	0.27
novel_pir1927	17	piRNA	NC_005100.4:LTR/ERVK:-_1296256	0.41
novel_pir1951	88	piRNA	NC_005100.4:LTR/ERVL-MaLR:-_101915517	2.13
novel_pir1953	12	piRNA	NC_005100.4:LTR/ERVL-MaLR:-_101915517	0.29
novel_pir1954	10	piRNA	NC_005100.4:LTR/ERVL-MaLR:-_101915517	0.24
novel_pir1955	32	piRNA	NC_005100.4:LTR/ERVL-MaLR:-_101915517	0.78
novel_pir1960	10	piRNA	NC_005100.4:LTR/ERVL-MaLR:-_101915517	0.24
novel_pir1961	26	piRNA	NC_005100.4:LTR/ERVL-MaLR:-_101915517	0.63
novel_pir1965	34	piRNA	NC_005100.4:LTR/ERVL-MaLR:-_101915517	0.82
novel_pir1966	20	piRNA	NC_005100.4:LTR/ERVL-MaLR:-_101915517	0.48
novel_pir1970	54	piRNA	NC_005100.4:LTR/ERVL-MaLR:-_101915517	1.31
novel_pir1971	16	piRNA	NC_005100.4:LTR/ERVL-MaLR:-_101915517	0.39
novel_pir1972	11	piRNA	NC_005100.4:LTR/ERVL-MaLR:-_101915517	0.27
novel_pir1973	107	piRNA	NC_005100.4:LTR/ERVL-MaLR:-_101915517	2.59
novel_pir1974	327	piRNA	NC_005100.4:LTR/ERVL-MaLR:-_101915517	7.92
novel_pir1975	51	piRNA	NC_005100.4:LTR/ERVL-MaLR:-_101915517	1.24
novel_pir1976	91	piRNA	NC_005100.4:LTR/ERVL-MaLR:-_101915517	2.20
novel_pir1977	11	piRNA	NC_005100.4:LTR/ERVL-MaLR:-_101915517	0.27
novel_pir1978	13	piRNA	NC_005100.4:LTR/ERVL-MaLR:-_101915517	0.31
novel_pir1980	46	piRNA	NC_005100.4:LTR/ERVL-MaLR:-_101915517	1.11
novel_pir1981	48	piRNA	NC_005100.4:LTR/ERVL-MaLR:-_101915517	1.16
novel_pir1982	99	piRNA	NC_005100.4:LTR/ERVL-MaLR:-_101915517	2.40
novel_pir1984	23	piRNA	NC_005100.4:LTR/ERVL-MaLR:-_101915517	0.56
novel_pir1985	29	piRNA	NC_005100.4:LTR/ERVL-MaLR:-_101915517	0.70
novel_pir2007	226	piRNA	NC_005100.4:LTR/ERVL-MaLR:-_104250823	5.47
novel_pir2015	70	piRNA	NC_005100.4:LTR/ERVK:+_269008355	1.70
novel_pir2053	130	piRNA	NC_005100.4:LINE/L1:+_163898044	3.15
novel_pir2054	80	piRNA	NC_005100.4:LINE/L1:+_163898044	1.94
novel_pir2060	12	piRNA	NC_005100.4:LTR/ERVK:-_261411098	0.29
novel_pir2062	13	piRNA	NC_005100.4:LTR/ERVK:-_261411098	0.31
novel_pir2077	10	piRNA	NC_005100.4:LTR/ERVK:+_89705181	0.24
novel_pir2078	10	piRNA	NC_005100.4:DNA/hAT-Charlie:+_143484726	0.24
novel_pir2081	10	piRNA	NC_005100.4:DNA/hAT-Charlie:+_143484726	0.24
novel_pir2084	13	piRNA	NC_005100.4:DNA/hAT-Charlie:+_143484726	0.31
novel_pir2089	12	piRNA	NC_005100.4:DNA/hAT-Charlie:+_143484726	0.29
novel_pir2090	12	piRNA	NC_005100.4:DNA/hAT-Charlie:+_143484726	0.29
novel_pir2092	22	piRNA	NC_005100.4:DNA/hAT-Charlie:+_143484726	0.53
novel_pir2094	10	piRNA	NC_005100.4:DNA/hAT-Charlie:+_143484726	0.24
novel_pir2098	18	piRNA	NC_005100.4:DNA/hAT-Charlie:+_143484726	0.44
novel_pir2100	11	piRNA	NC_005100.4:DNA/hAT-Charlie:+_143484726	0.27
novel_pir2103	24	piRNA	NC_005100.4:DNA/hAT-Charlie:+_143484726	0.58
novel_pir2120	11	piRNA	NC_005100.4:DNA/PIF-Harbinger:-_46902976	0.27
novel_pir2123	24	piRNA	NC_005100.4:LTR/ERV1:+_39717301	0.58
novel_pir2125	119	piRNA	NC_005100.4:LTR/ERV1:+_39717301	2.88
novel_pir2132	10	piRNA	NC_005100.4:LTR/ERVL-MaLR:-_235312558	0.24
novel_pir2134	270	piRNA	NC_005100.4:LTR/ERVL:+_97143658	6.54
novel_pir2135	44	piRNA	NC_005100.4:LTR/ERVL:+_97143658	1.07
novel_pir2138	27	piRNA	NC_005100.4:LTR/ERVK:+_266740866	0.65
novel_pir2140	31	piRNA	NC_005100.4:LTR/ERVK:+_266740866	0.75
novel_pir2142	24	piRNA	NC_005100.4:LTR/ERVK:+_266740866	0.58
novel_pir2145	18	piRNA	NC_005100.4:LTR/ERVK:+_266740866	0.44
novel_pir2146	38	piRNA	NC_005100.4:LTR/ERVK:+_266740866	0.92
novel_pir2149	20	piRNA	NC_005100.4:LTR/ERVK:+_266740866	0.48
novel_pir2150	14	piRNA	NC_005100.4:LTR/ERVK:+_266740866	0.34
novel_pir2151	255	piRNA	NC_005100.4:LTR/ERVK:+_266740866	6.18
novel_pir2154	1253	piRNA	NC_005100.4:LTR/ERVK:+_266740866	30.35
novel_pir2155	49	piRNA	NC_005100.4:LTR/ERVK:+_266740866	1.19
novel_pir2157	56	piRNA	NC_005100.4:LTR/ERVK:+_266740866	1.36
novel_pir2158	35	piRNA	NC_005100.4:LTR/ERVK:+_266740866	0.85
novel_pir2171	13	piRNA	NC_005100.4:LTR/ERVK:-_214021694	0.31
novel_pir2183	38	piRNA	NC_005100.4:LTR/ERVL-MaLR:-_143234910	0.92
novel_pir2184	27	piRNA	NC_005100.4:LTR/ERVL-MaLR:-_143234910	0.65
novel_pir2185	33	piRNA	NC_005100.4:LTR/ERVL-MaLR:-_143234910	0.80
novel_pir2192	18	piRNA	NC_005100.4:LTR/ERVL-MaLR:-_143234910	0.44
novel_pir2195	11	piRNA	NC_005100.4:LTR/ERVL-MaLR:-_143234910	0.27
novel_pir2198	26	piRNA	NC_005100.4:LTR/ERVL-MaLR:-_143234910	0.63
novel_pir2200	52	piRNA	NC_005100.4:LTR/ERVL-MaLR:-_143234910	1.26
novel_pir2201	10	piRNA	NC_005100.4:LTR/ERVL-MaLR:-_143234910	0.24
novel_pir2204	10	piRNA	NC_005100.4:LTR/ERVL-MaLR:-_143234910	0.24
novel_pir2206	962	piRNA	NC_005100.4:LTR/ERVL-MaLR:-_143234910	23.30
novel_pir2207	185	piRNA	NC_005100.4:LTR/ERVL-MaLR:-_143234910	4.48
novel_pir2209	77	piRNA	NC_005100.4:LTR/ERVL-MaLR:-_143234910	1.87
novel_pir2212	141	piRNA	NC_005100.4:LTR/ERVL-MaLR:-_143234910	3.42
novel_pir2215	38	piRNA	NC_005100.4:LTR/ERVL-MaLR:-_143234910	0.92
novel_pir2217	14	piRNA	NC_005100.4:LTR/ERVL-MaLR:-_143234910	0.34
novel_pir2218	97	piRNA	NC_005100.4:LTR/ERVL-MaLR:-_143234910	2.35
novel_pir2220	168	piRNA	NC_005100.4:LTR/ERVL-MaLR:-_143234910	4.07
novel_pir2221	40	piRNA	NC_005100.4:LTR/ERVL-MaLR:-_143234910	0.97
novel_pir2224	52	piRNA	NC_005100.4:LTR/ERVL-MaLR:-_143234910	1.26
novel_pir2226	88	piRNA	NC_005100.4:LTR/ERVL-MaLR:-_143234910	2.13
novel_pir2228	38	piRNA	NC_005100.4:LTR/ERVL-MaLR:-_143234910	0.92
novel_pir2229	40	piRNA	NC_005100.4:LTR/ERVL-MaLR:-_143234910	0.97
novel_pir2231	12	piRNA	NC_005100.4:LTR/ERVL-MaLR:-_143234910	0.29
novel_pir2234	20	piRNA	NC_005100.4:LTR/ERVL-MaLR:-_143234910	0.48
novel_pir2236	138	piRNA	NC_005100.4:LTR/ERVL-MaLR:-_143234910	3.34
novel_pir2238	11	piRNA	NC_005100.4:LTR/ERVL-MaLR:-_143234910	0.27
novel_pir2240	134	piRNA	NC_005100.4:LTR/ERVL-MaLR:-_143234910	3.25
novel_pir2242	57	piRNA	NC_005100.4:LTR/ERVL-MaLR:-_143234910	1.38
novel_pir2243	135	piRNA	NC_005100.4:LTR/ERVL-MaLR:-_143234910	3.27
novel_pir2248	71	piRNA	NC_005100.4:LTR/ERVL-MaLR:-_143234910	1.72
novel_pir2249	13	piRNA	NC_005100.4:LTR/ERVL-MaLR:-_143234910	0.31
novel_pir2251	257	piRNA	NC_005100.4:LTR/ERVL-MaLR:-_143234910	6.23
novel_pir2252	21	piRNA	NC_005100.4:LTR/ERVL-MaLR:-_143234910	0.51
novel_pir2253	13	piRNA	NC_005100.4:LTR/ERVL-MaLR:-_143234910	0.31
novel_pir2254	14	piRNA	NC_005100.4:LTR/ERVL-MaLR:-_143234910	0.34
novel_pir2255	42	piRNA	NC_005100.4:LTR/ERVL-MaLR:-_143234910	1.02
novel_pir2256	106	piRNA	NC_005100.4:LTR/ERVL-MaLR:-_143234910	2.57
novel_pir2257	12	piRNA	NC_005100.4:LTR/ERVL-MaLR:-_143234910	0.29
novel_pir2260	118	piRNA	NC_005100.4:LTR/ERVL-MaLR:-_143234910	2.86
novel_pir2261	25	piRNA	NC_005100.4:LTR/ERVL-MaLR:-_143234910	0.61
novel_pir2262	15	piRNA	NC_005100.4:LTR/ERVL-MaLR:-_143234910	0.36
novel_pir2263	26	piRNA	NC_005100.4:LTR/ERVL-MaLR:-_143234910	0.63
novel_pir2264	28	piRNA	NC_005100.4:LTR/ERVL-MaLR:-_143234910	0.68
novel_pir2265	34	piRNA	NC_005100.4:LTR/ERVL-MaLR:-_143234910	0.82
novel_pir2266	104	piRNA	NC_005100.4:LTR/ERVL-MaLR:-_143234910	2.52
novel_pir2267	191	piRNA	NC_005100.4:LTR/ERVL-MaLR:-_143234910	4.63
novel_pir2269	55	piRNA	NC_005100.4:LTR/ERVL-MaLR:-_143234910	1.33
novel_pir2270	129	piRNA	NC_005100.4:LTR/ERVL-MaLR:-_143234910	3.12
novel_pir2271	51	piRNA	NC_005100.4:LTR/ERVL-MaLR:-_143234910	1.24
novel_pir2273	12	piRNA	NC_005100.4:LTR/ERVL-MaLR:-_143234910	0.29
novel_pir2276	18	piRNA	NC_005100.4:LTR/ERVL-MaLR:-_143234910	0.44
novel_pir2277	13	piRNA	NC_005100.4:LTR/ERVL-MaLR:-_143234910	0.31
novel_pir2279	15	piRNA	NC_005100.4:LTR/ERVL-MaLR:-_143234910	0.36
novel_pir2290	21	piRNA	NC_005100.4:LTR/ERVL-MaLR:-_143234910	0.51
novel_pir2291	17	piRNA	NC_005100.4:LTR/ERVL-MaLR:-_143234910	0.41
novel_pir2292	28	piRNA	NC_005100.4:LTR/ERVL-MaLR:-_143234910	0.68
novel_pir2293	56	piRNA	NC_005100.4:LTR/ERVL-MaLR:-_143234910	1.36
novel_pir2294	12	piRNA	NC_005100.4:LTR/ERVL-MaLR:-_143234910	0.29
novel_pir2297	69	piRNA	NC_005100.4:LTR/ERVL-MaLR:-_143234910	1.67
novel_pir2299	29	piRNA	NC_005100.4:LTR/ERVL-MaLR:-_143234910	0.70
novel_pir2301	36	piRNA	NC_005100.4:LTR/ERVL-MaLR:-_143234910	0.87
novel_pir2303	40	piRNA	NC_005100.4:LTR/ERVL-MaLR:-_143234910	0.97
novel_pir2304	36	piRNA	NC_005100.4:LTR/ERVL-MaLR:-_143234910	0.87
novel_pir2305	54	piRNA	NC_005100.4:LTR/ERVL-MaLR:-_143234910	1.31
novel_pir2308	18	piRNA	NC_005100.4:LTR/ERVL-MaLR:-_143234910	0.44
novel_pir2309	20	piRNA	NC_005100.4:LTR/ERVL-MaLR:-_143234910	0.48
novel_pir2311	58	piRNA	NC_005100.4:LTR/ERVL-MaLR:-_143234910	1.40
novel_pir2313	27	piRNA	NC_005100.4:LTR/ERVL-MaLR:-_143234910	0.65
novel_pir2314	103	piRNA	NC_005100.4:LTR/ERVL-MaLR:-_143234910	2.50
novel_pir2315	126	piRNA	NC_005100.4:LTR/ERVL-MaLR:-_143234910	3.05
novel_pir2316	134	piRNA	NC_005100.4:LTR/ERVL-MaLR:-_143234910	3.25
novel_pir2317	27	piRNA	NC_005100.4:LTR/ERVL-MaLR:-_143234910	0.65
novel_pir2318	36	piRNA	NC_005100.4:LTR/ERVL-MaLR:-_143234910	0.87
novel_pir2319	65	piRNA	NC_005100.4:LTR/ERVL-MaLR:-_143234910	1.57
novel_pir2322	10	piRNA	NC_005100.4:LTR/ERVL-MaLR:-_143234910	0.24
novel_pir2326	58	piRNA	NC_005100.4:LTR/ERVL-MaLR:-_143234910	1.40
novel_pir2327	33	piRNA	NC_005100.4:LTR/ERVL-MaLR:-_143234910	0.80
novel_pir2333	36	piRNA	NC_005100.4:LTR/ERVL-MaLR:-_143234910	0.87
novel_pir2334	72	piRNA	NC_005100.4:LTR/ERVL-MaLR:-_143234910	1.74
novel_pir2335	16	piRNA	NC_005100.4:LTR/ERVL-MaLR:-_143234910	0.39
novel_pir2337	25	piRNA	NC_005100.4:LTR/ERVL-MaLR:-_143234910	0.61
novel_pir2341	49	piRNA	NC_005100.4:LTR/ERVL-MaLR:-_143234910	1.19
novel_pir2364	54	piRNA	NC_005101.4:LTR/ERV1:+_138576045	1.31
novel_pir2379	17	piRNA	NC_005101.4:LTR/ERVK:+_112845468	0.41
novel_pir2390	12	piRNA	NC_005101.4:DNA/PIF-Harbinger:+_34319113	0.29
novel_pir2393	13	piRNA	NC_005101.4:LTR/ERVL:+_198570404	0.31
novel_pir2404	19	piRNA	NC_005101.4:LTR/ERVL-MaLR:-_95413875	0.46
novel_pir2414	14	piRNA	NC_005101.4:LTR/ERVK:-_49994460	0.34
novel_pir2416	11	piRNA	NC_005101.4:LINE/L1:+_138019107	0.27
novel_pir2417	10	piRNA	NC_005101.4:LTR/ERVL-MaLR:-_95198739	0.24
novel_pir2419	13	piRNA	NC_005101.4:LTR/ERV1:-_35155735	0.31
novel_pir2436	51	piRNA	NC_005101.4:LTR/ERV1:-_193695411	1.24
novel_pir2442	10	piRNA	NC_005101.4:LTR/ERV1:-_193695411	0.24
novel_pir2449	11	piRNA	NC_005101.4:LTR/ERV1:-_193695411	0.27
novel_pir2450	190	piRNA	NC_005101.4:LTR/ERV1:-_193695411	4.60
novel_pir2453	42	piRNA	NC_005101.4:LTR/ERV1:-_193695411	1.02
novel_pir2454	29	piRNA	NC_005101.4:LTR/ERV1:-_193695411	0.70
novel_pir2457	10	piRNA	NC_005101.4:LTR/ERVK:+_118021299	0.24
novel_pir2469	13	piRNA	NC_005101.4:LTR/ERVL:-_189508617	0.31
novel_pir2470	29	piRNA	NC_005101.4:LTR/ERVL:-_189508617	0.70
novel_pir2489	10	piRNA	NC_005101.4:LTR/ERVL-MaLR:+_30008595	0.24
novel_pir2496	20	piRNA	NC_005101.4:LINE/L1:-_124854600	0.48
novel_pir2503	662	piRNA	NC_005101.4:LINE/CR1:-_40863658	16.04
novel_pir2505	27	piRNA	NC_005101.4:LINE/CR1:-_40863658	0.65
novel_pir2506	239	piRNA	NC_005101.4:LINE/CR1:-_40863658	5.79
novel_pir2508	48	piRNA	NC_005101.4:LINE/CR1:-_40863658	1.16
novel_pir2509	1297	piRNA	NC_005101.4:LINE/CR1:-_40863658	31.42
novel_pir2511	629	piRNA	NC_005101.4:LINE/CR1:-_40863658	15.24
novel_pir2512	33	piRNA	NC_005101.4:LINE/CR1:-_40863658	0.80
novel_pir2514	10	piRNA	NC_005101.4:LTR/ERVL-MaLR:-_120235829	0.24
novel_pir2537	12	piRNA	NC_005101.4:LTR/ERVL-MaLR:-_120235829	0.29
novel_pir2538	28	piRNA	NC_005101.4:LTR/ERVL-MaLR:-_120235829	0.68
novel_pir2539	21	piRNA	NC_005101.4:LTR/ERVL-MaLR:-_120235829	0.51
novel_pir2540	17	piRNA	NC_005101.4:LTR/ERVL-MaLR:-_120235829	0.41
novel_pir2541	15	piRNA	NC_005101.4:LTR/ERVL-MaLR:-_120235829	0.36
novel_pir2542	35	piRNA	NC_005101.4:LTR/ERVL-MaLR:-_120235829	0.85
novel_pir2543	11	piRNA	NC_005101.4:LTR/ERVL-MaLR:-_120235829	0.27
novel_pir2544	27	piRNA	NC_005101.4:LTR/ERVL-MaLR:-_120235829	0.65
novel_pir2545	68	piRNA	NC_005101.4:LTR/ERVL-MaLR:-_120235829	1.65
novel_pir2546	11	piRNA	NC_005101.4:LTR/ERVL-MaLR:-_120235829	0.27
novel_pir2547	16	piRNA	NC_005101.4:LTR/ERVL-MaLR:-_120235829	0.39
novel_pir2549	31	piRNA	NC_005101.4:LTR/ERVL-MaLR:-_120235829	0.75
novel_pir2550	38	piRNA	NC_005101.4:LTR/ERVL-MaLR:-_120235829	0.92
novel_pir2551	57	piRNA	NC_005101.4:LTR/ERVL-MaLR:-_120235829	1.38
novel_pir2552	37	piRNA	NC_005101.4:LTR/ERVL-MaLR:-_120235829	0.90
novel_pir2553	28	piRNA	NC_005101.4:LTR/ERVL-MaLR:-_120235829	0.68
novel_pir2554	39	piRNA	NC_005101.4:LTR/ERVL-MaLR:-_120235829	0.94
novel_pir2561	226	piRNA	NC_005102.4:LTR/ERVL:+_146982132	5.47
novel_pir2562	390	piRNA	NC_005102.4:LTR/ERVL:+_146982132	9.45
novel_pir2563	141	piRNA	NC_005102.4:LTR/ERVL:+_146982132	3.42
novel_pir2564	114	piRNA	NC_005102.4:LTR/ERVL:+_146982132	2.76
novel_pir2567	37	piRNA	NC_005102.4:LTR/ERVL:+_146982132	0.90
novel_pir2576	30	piRNA	NC_005102.4:LTR/ERVL:+_154334200	0.73
novel_pir2578	84	piRNA	NC_005102.4:LTR/ERVL-MaLR:+_117394959	2.03
novel_pir2583	12	piRNA	NC_005102.4:LTR/ERVK:-_58018064	0.29
novel_pir2584	16	piRNA	NC_005102.4:LTR/ERVK:-_58018064	0.39
novel_pir2585	17	piRNA	NC_005102.4:LTR/ERVK:-_58018064	0.41
novel_pir2588	24	piRNA	NC_005102.4:LTR/ERVK:-_58018064	0.58
novel_pir2591	10	piRNA	NC_005102.4:LTR/ERVK:-_58018064	0.24
novel_pir2592	14	piRNA	NC_005102.4:LTR/ERVK:-_58018064	0.34
novel_pir2601	36	piRNA	NC_005102.4:LTR/ERVL:-_171334930	0.87
novel_pir2602	26	piRNA	NC_005102.4:LTR/ERVL:-_171334930	0.63
novel_pir2603	10	piRNA	NC_005102.4:LTR/ERVL-MaLR:-_171584571	0.24
novel_pir2608	27	piRNA	NC_005102.4:LTR/ERVK:+_164003719	0.65
novel_pir2609	14	piRNA	NC_005102.4:LTR/ERVK:+_164003719	0.34
novel_pir2613	10	piRNA	NC_005102.4:LTR/ERVK:-_117977297	0.24
novel_pir2618	57	piRNA	NC_005102.4:LTR/ERVL-MaLR:-_57244232	1.38
novel_pir2620	40	piRNA	NC_005102.4:LTR/ERVL-MaLR:-_57244232	0.97
novel_pir2622	11	piRNA	NC_005102.4:LTR/ERVL-MaLR:-_57244232	0.27
novel_pir2645	151	piRNA	NC_005102.4:LTR/ERVL-MaLR:+_65860202	3.66
novel_pir2646	99	piRNA	NC_005102.4:LTR/ERVL-MaLR:+_65860202	2.40
novel_pir2647	211	piRNA	NC_005102.4:LTR/ERVL-MaLR:+_65860202	5.11
novel_pir2651	19	piRNA	NC_005102.4:LTR/ERVL-MaLR:-_128591856	0.46
novel_pir2652	12	piRNA	NC_005102.4:LTR/ERVL-MaLR:-_128591856	0.29
novel_pir2654	25	piRNA	NC_005102.4:LTR/ERVL-MaLR:-_62592911	0.61
novel_pir2655	15	piRNA	NC_005102.4:LTR/ERVL-MaLR:-_62592911	0.36
novel_pir2662	47	piRNA	NC_005102.4:LTR/ERV1:+_168504838	1.14
novel_pir2663	16	piRNA	NC_005102.4:LTR/ERV1:+_168504838	0.39
novel_pir2664	24	piRNA	NC_005102.4:LTR/ERV1:+_168504838	0.58
novel_pir2665	1993	piRNA	NC_005102.4:LTR/ERV1:+_168504838	48.28
novel_pir2666	175	piRNA	NC_005102.4:LTR/ERV1:+_168504838	4.24
novel_pir2667	35	piRNA	NC_005102.4:LTR/ERV1:+_168504838	0.85
novel_pir2668	133	piRNA	NC_005102.4:LTR/ERV1:+_168504838	3.22
novel_pir2669	16	piRNA	NC_005102.4:LTR/ERV1:+_168504838	0.39
novel_pir2672	133	piRNA	NC_005102.4:LTR/ERV1:+_168504838	3.22
novel_pir2673	604	piRNA	NC_005102.4:LTR/ERV1:+_168504838	14.63
novel_pir2674	92	piRNA	NC_005102.4:LTR/ERV1:+_168504838	2.23
novel_pir2675	979	piRNA	NC_005102.4:LTR/ERV1:+_168504838	23.71
novel_pir2676	11	piRNA	NC_005102.4:LTR/ERV1:+_168504838	0.27
novel_pir2677	83	piRNA	NC_005102.4:LTR/ERV1:+_168504838	2.01
novel_pir2686	41	piRNA	NC_005103.4:LTR/ERVK:+_79838508	0.99
novel_pir2694	12	piRNA	NC_005103.4:LINE/L2:-_179259567	0.29
novel_pir2711	56	piRNA	NC_005103.4:LINE/L1:+_108146369	1.36
novel_pir2712	427	piRNA	NC_005103.4:LINE/L1:+_108146369	10.34
novel_pir2713	28	piRNA	NC_005103.4:LINE/L1:+_108146369	0.68
novel_pir2727	31	piRNA	NC_005103.4:LTR/ERVL-MaLR:-_16067536	0.75
novel_pir2728	11	piRNA	NC_005103.4:LTR/ERVL-MaLR:-_16067536	0.27
novel_pir2729	114	piRNA	NC_005103.4:LTR/ERVL-MaLR:-_16067536	2.76
novel_pir2730	271	piRNA	NC_005103.4:LTR/ERVL-MaLR:-_16067536	6.56
novel_pir2731	122	piRNA	NC_005103.4:LTR/ERVL-MaLR:-_16067536	2.96
novel_pir2734	83	piRNA	NC_005103.4:LTR/ERVL-MaLR:-_16067536	2.01
novel_pir2735	2284	piRNA	NC_005103.4:LTR/ERVL-MaLR:-_16067536	55.33
novel_pir2736	39	piRNA	NC_005103.4:LTR/ERVL-MaLR:-_16067536	0.94
novel_pir2737	1499	piRNA	NC_005103.4:LTR/ERVL-MaLR:-_16067536	36.31
novel_pir2739	304	piRNA	NC_005103.4:LTR/ERVL-MaLR:-_16067536	7.36
novel_pir2740	43912	piRNA	NC_005103.4:LTR/ERVL-MaLR:-_16067536	1063.70
novel_pir2741	10	piRNA	NC_005103.4:LTR/ERVL-MaLR:-_16067536	0.24
novel_pir2742	20	piRNA	NC_005103.4:LTR/ERVL-MaLR:-_16067536	0.48
novel_pir2743	52	piRNA	NC_005103.4:LTR/ERVL-MaLR:-_16067536	1.26
novel_pir2744	365	piRNA	NC_005103.4:LTR/ERVL-MaLR:-_16067536	8.84
novel_pir2745	73	piRNA	NC_005103.4:LTR/ERVL-MaLR:-_16067536	1.77
novel_pir2746	11	piRNA	NC_005103.4:LTR/ERVL-MaLR:-_16067536	0.27
novel_pir2749	16	piRNA	NC_005103.4:LTR/ERVL-MaLR:-_16067536	0.39
novel_pir2750	545	piRNA	NC_005103.4:LTR/ERVL-MaLR:-_16067536	13.20
novel_pir2751	289	piRNA	NC_005103.4:LTR/ERVL-MaLR:-_16067536	7.00
novel_pir2752	173	piRNA	NC_005103.4:LTR/ERVL-MaLR:-_16067536	4.19
novel_pir2753	57	piRNA	NC_005103.4:LTR/ERVL-MaLR:-_16067536	1.38
novel_pir2757	31	piRNA	NC_005103.4:LTR/ERVL-MaLR:-_16067536	0.75
novel_pir2764	85	piRNA	NC_005103.4:LTR/ERVK:-_163282628	2.06
novel_pir2765	221	piRNA	NC_005103.4:LTR/ERVK:-_163282628	5.35
novel_pir2769	30	piRNA	NC_005103.4:LTR/ERVK:-_163282628	0.73
novel_pir2771	14	piRNA	NC_005103.4:LTR/ERVK:-_163282628	0.34
novel_pir2772	14	piRNA	NC_005103.4:LTR/ERVK:-_163282628	0.34
novel_pir2779	11	piRNA	NC_005103.4:LTR/ERVK:-_163282628	0.27
novel_pir2782	29	piRNA	NC_005103.4:LTR/ERVK:-_163282628	0.70
novel_pir2786	70	piRNA	NC_005103.4:LTR/ERVK:-_163282628	1.70
novel_pir2787	311	piRNA	NC_005103.4:LTR/ERVK:-_163282628	7.53
novel_pir2788	169	piRNA	NC_005103.4:LTR/ERVK:-_163282628	4.09
novel_pir2789	27	piRNA	NC_005103.4:LTR/ERVK:-_163282628	0.65
novel_pir2790	38	piRNA	NC_005103.4:LTR/ERVK:-_163282628	0.92
novel_pir2792	10	piRNA	NC_005103.4:LTR/ERVL-MaLR:-_111364762	0.24
novel_pir2813	11	piRNA	NC_005103.4:LTR/ERVL:-_116755654	0.27
novel_pir2814	29	piRNA	NC_005103.4:LTR/ERVL:-_116755654	0.70
novel_pir2827	31	piRNA	NC_005103.4:LTR/ERVL:-_116755654	0.75
novel_pir2832	39	piRNA	NC_005103.4:LINE/L1:+_148731585	0.94
novel_pir2841	13	piRNA	NC_005104.4:LINE/RTE-BovB:-_8188859	0.31
novel_pir2844	11	piRNA	NC_005104.4:LTR/ERVL:+_58795328	0.27
novel_pir2845	112	piRNA	NC_005104.4:LTR/ERVL:+_58795328	2.71
novel_pir2846	53	piRNA	NC_005104.4:LTR/ERVL:+_58795328	1.28
novel_pir2847	33	piRNA	NC_005104.4:LTR/ERVL:+_58795328	0.80
novel_pir2851	10	piRNA	NC_005104.4:LTR/ERVK:+_29587749	0.24
novel_pir2861	20	piRNA	NC_005104.4:LTR/ERVK:-_5765343	0.48
novel_pir2862	12	piRNA	NC_005104.4:LTR/ERVK:-_5765343	0.29
novel_pir2890	57	piRNA	NC_005104.4:LTR/ERVK:-_28772800	1.38
novel_pir2891	33	piRNA	NC_005104.4:LTR/ERVK:-_28772800	0.80
novel_pir2892	13	piRNA	NC_005104.4:LTR/ERVK:-_28772800	0.31
novel_pir2894	45	piRNA	NC_005104.4:LTR/ERVK:-_28772800	1.09
novel_pir2897	130	piRNA	NC_005104.4:LTR/ERVK:-_28772800	3.15
novel_pir2898	57	piRNA	NC_005104.4:LTR/ERVK:-_28772800	1.38
novel_pir2899	45	piRNA	NC_005104.4:LTR/ERVK:-_28772800	1.09
novel_pir2901	18	piRNA	NC_005104.4:LTR/ERVK:-_28772800	0.44
novel_pir2902	11	piRNA	NC_005104.4:LTR/ERVK:-_28772800	0.27
novel_pir2905	11	piRNA	NC_005104.4:LTR/ERVK:-_28772800	0.27
novel_pir2914	10	piRNA	NC_005104.4:LTR/ERVK:-_28772800	0.24
novel_pir2919	15	piRNA	NC_005104.4:LTR/ERVK:-_28772800	0.36
novel_pir2921	36	piRNA	NC_005104.4:LTR/ERVK:-_28772800	0.87
novel_pir2922	19	piRNA	NC_005104.4:LTR/ERVK:-_28772800	0.46
novel_pir2923	17	piRNA	NC_005104.4:LTR/ERVK:-_28772800	0.41
novel_pir2925	45	piRNA	NC_005104.4:LTR/ERVK:-_28772800	1.09
novel_pir2926	34	piRNA	NC_005104.4:LTR/ERVK:-_28772800	0.82
novel_pir2927	31	piRNA	NC_005104.4:LTR/ERVK:-_28772800	0.75
novel_pir2930	106	piRNA	NC_005104.4:LTR/ERVK:-_28772800	2.57
novel_pir2931	95	piRNA	NC_005104.4:LTR/ERVK:-_28772800	2.30
novel_pir2932	28	piRNA	NC_005104.4:LTR/ERVK:-_28772800	0.68
novel_pir2933	112	piRNA	NC_005104.4:LTR/ERVK:-_28772800	2.71
novel_pir2934	23	piRNA	NC_005104.4:LTR/ERVK:-_28772800	0.56
novel_pir2937	10	piRNA	NC_005104.4:LTR/ERVK:-_28772800	0.24
novel_pir2938	81	piRNA	NC_005104.4:LTR/ERVK:-_28772800	1.96
novel_pir2939	11	piRNA	NC_005104.4:LTR/ERVK:-_28772800	0.27
novel_pir2940	46	piRNA	NC_005104.4:LTR/ERVK:-_28772800	1.11
novel_pir2942	18	piRNA	NC_005104.4:LTR/ERVK:-_28772800	0.44
novel_pir2943	10	piRNA	NC_005104.4:LTR/ERVK:-_28772800	0.24
novel_pir2944	16	piRNA	NC_005104.4:LTR/ERVK:-_28772800	0.39
novel_pir2945	19	piRNA	NC_005104.4:LTR/ERVK:-_28772800	0.46
novel_pir2946	17	piRNA	NC_005104.4:LTR/ERVK:-_28772800	0.41
novel_pir2947	14	piRNA	NC_005104.4:LTR/ERVK:-_28772800	0.34
novel_pir2948	18	piRNA	NC_005104.4:LTR/ERVK:-_28772800	0.44
novel_pir2949	26	piRNA	NC_005104.4:LTR/ERVK:-_28772800	0.63
novel_pir2951	25	piRNA	NC_005104.4:LTR/ERVK:-_28772800	0.61
novel_pir2952	24	piRNA	NC_005104.4:LTR/ERVK:-_28772800	0.58
novel_pir2953	56	piRNA	NC_005104.4:LTR/ERVK:-_28772800	1.36
novel_pir2954	105	piRNA	NC_005104.4:LTR/ERVK:-_28772800	2.54
novel_pir2955	113	piRNA	NC_005104.4:LTR/ERVK:-_28772800	2.74
novel_pir2956	265	piRNA	NC_005104.4:LTR/ERVK:-_28772800	6.42
novel_pir2958	92	piRNA	NC_005104.4:LTR/ERVK:-_28772800	2.23
novel_pir2960	21	piRNA	NC_005104.4:LTR/ERVK:-_28772800	0.51
novel_pir2961	199	piRNA	NC_005104.4:LTR/ERVK:-_28772800	4.82
novel_pir2962	39	piRNA	NC_005104.4:LTR/ERVK:-_28772800	0.94
novel_pir2964	11	piRNA	NC_005104.4:LTR/ERVK:-_28772800	0.27
novel_pir2965	101	piRNA	NC_005104.4:LTR/ERVK:-_28772800	2.45
novel_pir2966	71	piRNA	NC_005104.4:LTR/ERVK:-_28772800	1.72
novel_pir2967	32	piRNA	NC_005104.4:LTR/ERVK:-_28772800	0.78
novel_pir2969	55	piRNA	NC_005104.4:LTR/ERVK:-_28772800	1.33
novel_pir2970	45	piRNA	NC_005104.4:LTR/ERVK:-_28772800	1.09
novel_pir2971	33	piRNA	NC_005104.4:LTR/ERVK:-_28772800	0.80
novel_pir2972	113	piRNA	NC_005104.4:LTR/ERVK:-_28772800	2.74
novel_pir2973	87	piRNA	NC_005104.4:LTR/ERVK:-_28772800	2.11
novel_pir2974	98	piRNA	NC_005104.4:LTR/ERVK:-_28772800	2.37
novel_pir2975	62	piRNA	NC_005104.4:LTR/ERVK:-_28772800	1.50
novel_pir2976	149	piRNA	NC_005104.4:LTR/ERVK:-_28772800	3.61
novel_pir2977	23	piRNA	NC_005104.4:LTR/ERVK:-_28772800	0.56
novel_pir2979	102	piRNA	NC_005104.4:LTR/ERVK:-_28772800	2.47
novel_pir2981	32	piRNA	NC_005104.4:LTR/ERVK:-_28772800	0.78
novel_pir2982	183	piRNA	NC_005104.4:LTR/ERVK:-_28772800	4.43
novel_pir2983	28	piRNA	NC_005104.4:LTR/ERVK:-_28772800	0.68
novel_pir2984	107	piRNA	NC_005104.4:LTR/ERVK:-_28772800	2.59
novel_pir2985	32	piRNA	NC_005104.4:LTR/ERVK:-_28772800	0.78
novel_pir2986	188	piRNA	NC_005104.4:LTR/ERVK:-_28772800	4.55
novel_pir2987	162	piRNA	NC_005104.4:LTR/ERVK:-_28772800	3.92
novel_pir2989	76	piRNA	NC_005104.4:LTR/ERVK:-_28772800	1.84
novel_pir2990	65	piRNA	NC_005104.4:LTR/ERVK:-_28772800	1.57
novel_pir2991	106	piRNA	NC_005104.4:LTR/ERVK:-_28772800	2.57
novel_pir2993	14	piRNA	NC_005104.4:LTR/ERVK:-_28772800	0.34
novel_pir2994	43	piRNA	NC_005104.4:LTR/ERVK:-_28772800	1.04
novel_pir2995	50	piRNA	NC_005104.4:LTR/ERVK:-_28772800	1.21
novel_pir2998	122	piRNA	NC_005104.4:LTR/ERVK:-_28772800	2.96
novel_pir2999	498	piRNA	NC_005104.4:LTR/ERVK:-_28772800	12.06
novel_pir3001	234	piRNA	NC_005104.4:LTR/ERVK:-_28772800	5.67
novel_pir3002	41	piRNA	NC_005104.4:LTR/ERVK:-_28772800	0.99
novel_pir3003	130	piRNA	NC_005104.4:LTR/ERVK:-_28772800	3.15
novel_pir3004	181	piRNA	NC_005104.4:LTR/ERVK:-_28772800	4.38
novel_pir3007	123	piRNA	NC_005104.4:LTR/ERVK:-_28772800	2.98
novel_pir3010	104	piRNA	NC_005104.4:LTR/ERVK:-_28772800	2.52
novel_pir3011	304	piRNA	NC_005104.4:LTR/ERVK:-_28772800	7.36
novel_pir3013	23	piRNA	NC_005104.4:LTR/ERVK:-_28772800	0.56
novel_pir3014	46	piRNA	NC_005104.4:LTR/ERVK:-_28772800	1.11
novel_pir3015	134	piRNA	NC_005104.4:LTR/ERVK:-_28772800	3.25
novel_pir3018	31	piRNA	NC_005104.4:LTR/ERVK:-_28772800	0.75
novel_pir3023	19	piRNA	NC_005104.4:LTR/ERVK:-_28772800	0.46
novel_pir3030	14	piRNA	NC_005104.4:LINE/L2:+_113657749	0.34
novel_pir3031	74	piRNA	NC_005104.4:LINE/L2:+_113657749	1.79
novel_pir3032	20	piRNA	NC_005104.4:LINE/L2:+_113657749	0.48
novel_pir3037	137	piRNA	NC_005104.4:LTR/ERVK:+_34074496	3.32
novel_pir3038	15	piRNA	NC_005104.4:LTR/ERVK:+_34074496	0.36
novel_pir3039	17	piRNA	NC_005104.4:LTR/ERVK:+_34074496	0.41
novel_pir3041	23	piRNA	NC_005104.4:LTR/ERVK:+_34074496	0.56
novel_pir3042	73	piRNA	NC_005104.4:LTR/ERVK:+_34074496	1.77
novel_pir3043	34	piRNA	NC_005104.4:LTR/ERVK:+_34074496	0.82
novel_pir3044	45	piRNA	NC_005104.4:LTR/ERVK:+_34074496	1.09
novel_pir3045	566	piRNA	NC_005104.4:LTR/ERVK:+_34074496	13.71
novel_pir3047	94	piRNA	NC_005104.4:LTR/ERVK:+_34074496	2.28
novel_pir3048	51	piRNA	NC_005104.4:LTR/ERVK:+_34074496	1.24
novel_pir3049	734	piRNA	NC_005104.4:LTR/ERVK:+_34074496	17.78
novel_pir3051	267	piRNA	NC_005104.4:LTR/ERVK:+_34074496	6.47
novel_pir3052	24	piRNA	NC_005104.4:LTR/ERVK:+_34074496	0.58
novel_pir3053	46	piRNA	NC_005104.4:LTR/ERVK:+_34074496	1.11
novel_pir3055	16	piRNA	NC_005104.4:LTR/ERVK:+_34074496	0.39
novel_pir3056	16	piRNA	NC_005104.4:LTR/ERVK:+_34074496	0.39
novel_pir3057	33	piRNA	NC_005104.4:LTR/ERVK:+_34074496	0.80
novel_pir3059	182	piRNA	NC_005104.4:LTR/ERVK:+_34074496	4.41
novel_pir3060	341	piRNA	NC_005104.4:LTR/ERVK:+_34074496	8.26
novel_pir3061	45	piRNA	NC_005104.4:LTR/ERVK:+_34074496	1.09
novel_pir3063	524	piRNA	NC_005104.4:LTR/ERVK:+_34074496	12.69
novel_pir3064	18	piRNA	NC_005104.4:LTR/ERVK:+_34074496	0.44
novel_pir3065	13	piRNA	NC_005104.4:LTR/ERVK:+_34074496	0.31
novel_pir3066	256	piRNA	NC_005104.4:LTR/ERVK:+_34074496	6.20
novel_pir3068	72	piRNA	NC_005104.4:LTR/ERVK:+_34074496	1.74
novel_pir3072	79	piRNA	NC_005104.4:LTR/ERVK:+_34074496	1.91
novel_pir3073	10	piRNA	NC_005104.4:LTR/ERVK:+_34074496	0.24
novel_pir3075	25	piRNA	NC_005104.4:LTR/ERVK:+_34074496	0.61
novel_pir3076	14	piRNA	NC_005104.4:LTR/ERVK:+_34074496	0.34
novel_pir3077	12	piRNA	NC_005104.4:LTR/ERVK:+_34074496	0.29
novel_pir3079	219	piRNA	NC_005104.4:LTR/ERVK:+_34074496	5.30
novel_pir3081	31	piRNA	NC_005104.4:LTR/ERVK:+_34074496	0.75
novel_pir3082	43	piRNA	NC_005104.4:LTR/ERVK:+_34074496	1.04
novel_pir3083	236	piRNA	NC_005104.4:LTR/ERVK:+_34074496	5.72
novel_pir3084	47	piRNA	NC_005104.4:LTR/ERVK:+_34074496	1.14
novel_pir3085	61	piRNA	NC_005104.4:LTR/ERVK:+_34074496	1.48
novel_pir3086	46	piRNA	NC_005104.4:LTR/ERVK:+_34074496	1.11
novel_pir3088	15	piRNA	NC_005104.4:LTR/ERVK:+_34074496	0.36
novel_pir3093	80	piRNA	NC_005104.4:LTR/ERVK:+_34074496	1.94
novel_pir3095	18	piRNA	NC_005104.4:LTR/ERVK:+_34074496	0.44
novel_pir3096	18	piRNA	NC_005104.4:LTR/ERVK:+_34074496	0.44
novel_pir3098	23	piRNA	NC_005104.4:LTR/ERVK:+_34074496	0.56
novel_pir3099	71	piRNA	NC_005104.4:LTR/ERVK:+_34074496	1.72
novel_pir3100	20	piRNA	NC_005104.4:LTR/ERVK:+_34074496	0.48
novel_pir3102	35	piRNA	NC_005104.4:LTR/ERVK:+_34074496	0.85
novel_pir3103	29	piRNA	NC_005104.4:LTR/ERVK:+_34074496	0.70
novel_pir3107	20	piRNA	NC_005104.4:LTR/ERVK:+_34074496	0.48
novel_pir3108	17	piRNA	NC_005104.4:LTR/ERVK:+_34074496	0.41
novel_pir3114	116	piRNA	NC_005104.4:LTR/ERVK:+_34074496	2.81
novel_pir3117	14	piRNA	NC_005104.4:LTR/ERVK:+_34074496	0.34
novel_pir3118	30	piRNA	NC_005104.4:LTR/ERVK:+_34074496	0.73
novel_pir3119	64	piRNA	NC_005104.4:LTR/ERVK:+_34074496	1.55
novel_pir3120	10	piRNA	NC_005104.4:LTR/ERVK:+_34074496	0.24
novel_pir3121	18	piRNA	NC_005104.4:LTR/ERVK:+_34074496	0.44
novel_pir3123	17	piRNA	NC_005104.4:LTR/ERVK:+_136054059	0.41
novel_pir3125	51	piRNA	NC_005104.4:LTR/ERVL-MaLR:-_170919514	1.24
novel_pir3126	10	piRNA	NC_005104.4:LTR/ERVL-MaLR:-_170919514	0.24
novel_pir3127	45	piRNA	NC_005104.4:LTR/ERVL-MaLR:-_170919514	1.09
novel_pir3128	19	piRNA	NC_005104.4:LTR/ERVL-MaLR:-_170919514	0.46
novel_pir3129	22	piRNA	NC_005104.4:LTR/ERVL-MaLR:-_170919514	0.53
novel_pir3131	14	piRNA	NC_005104.4:LTR/ERVL-MaLR:-_170919514	0.34
novel_pir3134	24	piRNA	NC_005104.4:LTR/ERVL-MaLR:-_170919514	0.58
novel_pir3136	60	piRNA	NC_005104.4:LTR/ERVL-MaLR:-_170919514	1.45
novel_pir3139	36	piRNA	NC_005104.4:LTR/ERVL-MaLR:-_170919514	0.87
novel_pir3140	29	piRNA	NC_005104.4:LTR/ERVL-MaLR:-_170919514	0.70
novel_pir3145	19	piRNA	NC_005104.4:LTR/ERVL-MaLR:-_170919514	0.46
novel_pir3147	53	piRNA	NC_005104.4:LTR/ERVL-MaLR:-_170919514	1.28
novel_pir3148	12	piRNA	NC_005104.4:LTR/ERVL-MaLR:-_170919514	0.29
novel_pir3154	11	piRNA	NC_005104.4:LTR/ERVK:+_151732895	0.27
novel_pir3157	107	piRNA	NC_005104.4:DNA/hAT-Charlie:+_9955479	2.59
novel_pir3162	273	piRNA	NC_005104.4:LTR/ERVL:-_47726516	6.61
novel_pir3167	10	piRNA	NC_005104.4:LTR/ERVK:-_6370815	0.24
novel_pir3168	66	piRNA	NC_005104.4:LTR/ERVL:-_97021870	1.60
novel_pir3175	17	piRNA	NC_005104.4:LTR/ERVK:-_159924409	0.41
novel_pir3178	189	piRNA	NC_005104.4:LINE/L1:-_89889164	4.58
novel_pir3179	438	piRNA	NC_005104.4:LINE/L1:-_89889164	10.61
novel_pir3181	62	piRNA	NC_005104.4:LINE/L1:-_89889164	1.50
novel_pir3183	326	piRNA	NC_005104.4:LINE/L1:-_89889164	7.90
novel_pir3185	10	piRNA	NC_005104.4:LINE/L1:+_45796743	0.24
novel_pir3207	71	piRNA	NC_005105.4:LTR/ERVL-MaLR:+_44334350	1.72
novel_pir3208	68	piRNA	NC_005105.4:LTR/ERVL-MaLR:+_44334350	1.65
novel_pir3209	81	piRNA	NC_005105.4:LTR/ERVL-MaLR:+_44334350	1.96
novel_pir3210	119	piRNA	NC_005105.4:LTR/ERVL-MaLR:+_44334350	2.88
novel_pir3221	24	piRNA	NC_005105.4:LTR/ERVL-MaLR:-_43109500	0.58
novel_pir3222	10	piRNA	NC_005105.4:LTR/ERVL-MaLR:-_43109500	0.24
novel_pir3223	22	piRNA	NC_005105.4:LTR/ERVL-MaLR:-_43109500	0.53
novel_pir3230	21	piRNA	NC_005105.4:LTR/ERVK:+_29971225	0.51
novel_pir3238	149	piRNA	NC_005105.4:LTR/ERVL-MaLR:-_117627110	3.61
novel_pir3239	10	piRNA	NC_005105.4:LTR/ERVL:-_57639654	0.24
novel_pir3247	17	piRNA	NC_005105.4:LTR/ERV1:-_61804393	0.41
novel_pir3278	45	piRNA	NC_005106.4:LINE/L2:-_125860984	1.09
novel_pir3284	27	piRNA	NC_005106.4:LINE/L1:-_140036511	0.65
novel_pir3293	20	piRNA	NC_005106.4:LINE/L1:+_33717064	0.48
novel_pir3297	14	piRNA	NC_005106.4:LINE/L2:+_144912095	0.34
novel_pir3299	111	piRNA	NC_005106.4:LTR/ERVL:+_15239594	2.69
novel_pir3308	29	piRNA	NC_005106.4:LTR/ERVK:-_20720010	0.70
novel_pir3325	15	piRNA	NC_005106.4:LTR/ERVL-MaLR:-_126214884	0.36
novel_pir3334	13	piRNA	NC_005107.4:LTR/ERVK:+_123187386	0.31
novel_pir3339	70	piRNA	NC_005107.4:LINE/L1:+_78073280	1.70
novel_pir3340	52	piRNA	NC_005107.4:LINE/L1:+_78073280	1.26
novel_pir3352	50	piRNA	NC_005107.4:LTR/ERV1:+_93407578	1.21
novel_pir3354	23	piRNA	NC_005107.4:LTR/ERVL-MaLR:+_32883309	0.56
novel_pir3369	314	piRNA	NC_005108.4:LTR/ERVL-MaLR:+_112905938	7.61
novel_pir3370	587	piRNA	NC_005108.4:LTR/ERVL-MaLR:+_112905938	14.22
novel_pir3372	568	piRNA	NC_005108.4:LTR/ERVL-MaLR:+_112905938	13.76
novel_pir3373	5078	piRNA	NC_005108.4:LTR/ERVL-MaLR:+_112905938	123.01
novel_pir3374	367	piRNA	NC_005108.4:LTR/ERVL-MaLR:+_112905938	8.89
novel_pir3376	202	piRNA	NC_005108.4:LTR/ERVL-MaLR:+_112905938	4.89
novel_pir3378	60	piRNA	NC_005108.4:LTR/ERVL-MaLR:+_112905938	1.45
novel_pir3379	626	piRNA	NC_005108.4:LTR/ERVL-MaLR:+_112905938	15.16
novel_pir3381	334	piRNA	NC_005108.4:LTR/ERVL-MaLR:+_112905938	8.09
novel_pir3382	347	piRNA	NC_005108.4:LTR/ERVL-MaLR:+_112905938	8.41
novel_pir3384	46	piRNA	NC_005108.4:LTR/ERVL-MaLR:+_112905938	1.11
novel_pir3385	121	piRNA	NC_005108.4:LTR/ERVL-MaLR:+_112905938	2.93
novel_pir3387	607	piRNA	NC_005108.4:LTR/ERVL-MaLR:+_112905938	14.70
novel_pir3389	201	piRNA	NC_005108.4:LTR/ERVL-MaLR:+_112905938	4.87
novel_pir3390	579	piRNA	NC_005108.4:LTR/ERVL-MaLR:+_112905938	14.03
novel_pir3392	12	piRNA	NC_005108.4:LTR/ERVL-MaLR:+_112905938	0.29
novel_pir3393	133	piRNA	NC_005108.4:LTR/ERVL-MaLR:+_112905938	3.22
novel_pir3394	39	piRNA	NC_005108.4:LTR/ERVL-MaLR:+_112905938	0.94
novel_pir3396	44	piRNA	NC_005108.4:LTR/ERVL-MaLR:+_112905938	1.07
novel_pir3397	10	piRNA	NC_005108.4:LTR/ERVL-MaLR:+_112905938	0.24
novel_pir3400	173	piRNA	NC_005108.4:LTR/ERVL-MaLR:+_112905938	4.19
novel_pir3401	52	piRNA	NC_005108.4:LTR/ERVL-MaLR:+_112905938	1.26
novel_pir3402	20	piRNA	NC_005108.4:LTR/ERVL-MaLR:+_112905938	0.48
novel_pir3403	107	piRNA	NC_005108.4:LTR/ERVL-MaLR:+_112905938	2.59
novel_pir3404	113	piRNA	NC_005108.4:LTR/ERVL-MaLR:+_112905938	2.74
novel_pir3405	118	piRNA	NC_005108.4:LTR/ERVL-MaLR:+_112905938	2.86
novel_pir3406	178	piRNA	NC_005108.4:LTR/ERVL-MaLR:+_112905938	4.31
novel_pir3407	86	piRNA	NC_005108.4:LTR/ERVL-MaLR:+_112905938	2.08
novel_pir3408	17	piRNA	NC_005108.4:LTR/ERVL-MaLR:+_112905938	0.41
novel_pir3409	80	piRNA	NC_005108.4:LTR/ERVL-MaLR:+_112905938	1.94
novel_pir3410	13	piRNA	NC_005108.4:LTR/ERVL-MaLR:+_112905938	0.31
novel_pir3411	168	piRNA	NC_005108.4:LTR/ERVL-MaLR:+_112905938	4.07
novel_pir3412	32	piRNA	NC_005108.4:LTR/ERVL-MaLR:+_112905938	0.78
novel_pir3414	64	piRNA	NC_005108.4:LTR/ERVL-MaLR:+_112905938	1.55
novel_pir3420	12	piRNA	NC_005108.4:LTR/ERVL-MaLR:+_112905938	0.29
novel_pir3429	18	piRNA	NC_005108.4:LTR/ERVL-MaLR:+_112905938	0.44
novel_pir3430	48	piRNA	NC_005108.4:LTR/ERVL-MaLR:+_112905938	1.16
novel_pir3431	40	piRNA	NC_005108.4:LTR/ERVL-MaLR:+_112905938	0.97
novel_pir3432	18	piRNA	NC_005108.4:LTR/ERVL-MaLR:+_112905938	0.44
novel_pir3433	11	piRNA	NC_005108.4:LTR/ERVL-MaLR:+_112905938	0.27
novel_pir3437	34	piRNA	NC_005108.4:LTR/ERVL-MaLR:+_112905938	0.82
novel_pir3440	27	piRNA	NC_005108.4:LTR/ERVL-MaLR:+_112905938	0.65
novel_pir3453	29	piRNA	NC_005108.4:LTR/ERVL-MaLR:+_112905938	0.70
novel_pir3456	21	piRNA	NC_005108.4:LTR/ERVL-MaLR:+_112905938	0.51
novel_pir3460	27	piRNA	NC_005108.4:LTR/ERVL-MaLR:+_112905938	0.65
novel_pir3461	35	piRNA	NC_005108.4:LTR/ERVL-MaLR:+_112905938	0.85
novel_pir3463	11	piRNA	NC_005108.4:LTR/ERVL-MaLR:+_112905938	0.27
novel_pir3464	84	piRNA	NC_005108.4:LTR/ERVL-MaLR:+_112905938	2.03
novel_pir3466	11	piRNA	NC_005108.4:LTR/ERVL-MaLR:+_112905938	0.27
novel_pir3470	13	piRNA	NC_005108.4:LTR/ERVL-MaLR:+_112905938	0.31
novel_pir3474	31	piRNA	NC_005108.4:LTR/ERVL-MaLR:+_112905938	0.75
novel_pir3475	117	piRNA	NC_005108.4:LTR/ERVL-MaLR:+_112905938	2.83
novel_pir3478	47	piRNA	NC_005108.4:LTR/ERVL-MaLR:+_112905938	1.14
novel_pir3479	20	piRNA	NC_005108.4:LTR/ERVL-MaLR:+_112905938	0.48
novel_pir3481	32	piRNA	NC_005108.4:LTR/ERVL-MaLR:+_112905938	0.78
novel_pir3482	55	piRNA	NC_005108.4:LTR/ERVL-MaLR:+_112905938	1.33
novel_pir3485	25	piRNA	NC_005108.4:LTR/ERVL-MaLR:+_112905938	0.61
novel_pir3486	18	piRNA	NC_005108.4:LTR/ERVL-MaLR:+_112905938	0.44
novel_pir3496	26	piRNA	NC_005108.4:LTR/ERVL-MaLR:+_112905938	0.63
novel_pir3497	165	piRNA	NC_005108.4:LTR/ERVL-MaLR:+_112905938	4.00
novel_pir3498	116	piRNA	NC_005108.4:LTR/ERVL-MaLR:+_112905938	2.81
novel_pir3499	41	piRNA	NC_005108.4:LTR/ERVL-MaLR:+_112905938	0.99
novel_pir3500	43	piRNA	NC_005108.4:LTR/ERVL-MaLR:+_112905938	1.04
novel_pir3501	130	piRNA	NC_005108.4:LTR/ERVL-MaLR:+_112905938	3.15
novel_pir3502	32	piRNA	NC_005108.4:LTR/ERVL-MaLR:+_112905938	0.78
novel_pir3503	34	piRNA	NC_005108.4:LTR/ERVL-MaLR:+_112905938	0.82
novel_pir3504	14	piRNA	NC_005108.4:LTR/ERVL-MaLR:+_112905938	0.34
novel_pir3505	26	piRNA	NC_005108.4:LTR/ERVL-MaLR:+_112905938	0.63
novel_pir3506	49	piRNA	NC_005108.4:LTR/ERVL-MaLR:+_112905938	1.19
novel_pir3507	10	piRNA	NC_005108.4:LTR/ERVL-MaLR:+_112905938	0.24
novel_pir3509	33	piRNA	NC_005108.4:LTR/ERVL-MaLR:+_112905938	0.80
novel_pir3510	40	piRNA	NC_005108.4:LTR/ERVL-MaLR:+_112905938	0.97
novel_pir3511	78	piRNA	NC_005108.4:LTR/ERVL-MaLR:+_112905938	1.89
novel_pir3512	100	piRNA	NC_005108.4:LTR/ERVL-MaLR:+_112905938	2.42
novel_pir3513	11	piRNA	NC_005108.4:LTR/ERVL-MaLR:+_112905938	0.27
novel_pir3514	51	piRNA	NC_005108.4:LTR/ERVL-MaLR:+_112905938	1.24
novel_pir3515	23	piRNA	NC_005108.4:LTR/ERVL-MaLR:+_112905938	0.56
novel_pir3517	53	piRNA	NC_005108.4:LTR/ERVL-MaLR:+_112905938	1.28
novel_pir3518	205	piRNA	NC_005108.4:LTR/ERVL-MaLR:+_112905938	4.97
novel_pir3519	154	piRNA	NC_005108.4:LTR/ERVL-MaLR:+_112905938	3.73
novel_pir3520	126	piRNA	NC_005108.4:LTR/ERVL-MaLR:+_112905938	3.05
novel_pir3521	27	piRNA	NC_005108.4:LTR/ERVL-MaLR:+_112905938	0.65
novel_pir3522	16	piRNA	NC_005108.4:LTR/ERVL-MaLR:+_112905938	0.39
novel_pir3526	17	piRNA	NC_005108.4:LTR/ERVL-MaLR:+_112905938	0.41
novel_pir3527	58	piRNA	NC_005108.4:LTR/ERVL-MaLR:+_112905938	1.40
novel_pir3528	10	piRNA	NC_005108.4:LTR/ERVL-MaLR:+_112905938	0.24
novel_pir3529	19	piRNA	NC_005108.4:LTR/ERVL-MaLR:+_112905938	0.46
novel_pir3531	22	piRNA	NC_005108.4:LTR/ERVL-MaLR:+_112905938	0.53
novel_pir3533	12	piRNA	NC_005108.4:LTR/ERVL-MaLR:+_112905938	0.29
novel_pir3534	16	piRNA	NC_005108.4:LTR/ERVL-MaLR:+_112905938	0.39
novel_pir3535	74	piRNA	NC_005108.4:LTR/ERVL-MaLR:+_112905938	1.79
novel_pir3537	16	piRNA	NC_005108.4:LTR/ERVL-MaLR:+_112905938	0.39
novel_pir3539	25	piRNA	NC_005108.4:LTR/ERVL-MaLR:+_112905938	0.61
novel_pir3540	29	piRNA	NC_005108.4:LTR/ERVL-MaLR:+_112905938	0.70
novel_pir3541	24	piRNA	NC_005108.4:LTR/ERVL-MaLR:+_112905938	0.58
novel_pir3542	17	piRNA	NC_005108.4:LTR/ERVL-MaLR:+_112905938	0.41
novel_pir3544	11	piRNA	NC_005108.4:LTR/ERVL-MaLR:+_112905938	0.27
novel_pir3545	45	piRNA	NC_005108.4:LTR/ERVL-MaLR:+_112905938	1.09
novel_pir3546	26	piRNA	NC_005108.4:LTR/ERVL-MaLR:+_112905938	0.63
novel_pir3547	19	piRNA	NC_005108.4:LTR/ERVL-MaLR:+_112905938	0.46
novel_pir3548	87	piRNA	NC_005108.4:LTR/ERVL-MaLR:+_112905938	2.11
novel_pir3561	57	piRNA	NC_005108.4:LTR/ERVL-MaLR:+_112905938	1.38
novel_pir3562	257	piRNA	NC_005108.4:LTR/ERVL-MaLR:+_112905938	6.23
novel_pir3564	159	piRNA	NC_005108.4:LTR/ERVL-MaLR:+_112905938	3.85
novel_pir3565	145	piRNA	NC_005108.4:LTR/ERVL-MaLR:+_112905938	3.51
novel_pir3566	45	piRNA	NC_005108.4:LTR/ERVL-MaLR:+_112905938	1.09
novel_pir3567	81	piRNA	NC_005108.4:LTR/ERVL-MaLR:+_112905938	1.96
novel_pir3569	160	piRNA	NC_005108.4:LTR/ERVL-MaLR:+_112905938	3.88
novel_pir3570	31	piRNA	NC_005108.4:LTR/ERVL-MaLR:+_112905938	0.75
novel_pir3571	53	piRNA	NC_005108.4:LTR/ERVL-MaLR:+_112905938	1.28
novel_pir3574	14	piRNA	NC_005108.4:LTR/ERVL-MaLR:+_112905938	0.34
novel_pir3575	39	piRNA	NC_005108.4:LTR/ERVL-MaLR:+_112905938	0.94
novel_pir3576	41	piRNA	NC_005108.4:LTR/ERVL-MaLR:+_112905938	0.99
novel_pir3577	139	piRNA	NC_005108.4:LTR/ERVL-MaLR:+_112905938	3.37
novel_pir3578	259	piRNA	NC_005108.4:LTR/ERVL-MaLR:+_112905938	6.27
novel_pir3579	220	piRNA	NC_005108.4:LTR/ERVL-MaLR:+_112905938	5.33
novel_pir3581	342	piRNA	NC_005108.4:LTR/ERVL-MaLR:+_112905938	8.28
novel_pir3585	11	piRNA	NC_005108.4:LTR/ERVL-MaLR:+_112905938	0.27
novel_pir3589	10	piRNA	NC_005108.4:LTR/ERVL-MaLR:+_112905938	0.24
novel_pir3590	31	piRNA	NC_005108.4:LTR/ERVL-MaLR:+_112905938	0.75
novel_pir3597	15	piRNA	NC_005108.4:LTR/ERVL-MaLR:+_112905938	0.36
novel_pir3602	10	piRNA	NC_005108.4:LTR/ERVL-MaLR:+_112905938	0.24
novel_pir3605	11	piRNA	NC_005108.4:LTR/ERVL-MaLR:+_112905938	0.27
novel_pir3610	108	piRNA	NC_005108.4:LTR/ERVL:+_9728521	2.62
novel_pir3611	54	piRNA	NC_005108.4:LTR/ERVL:+_9728521	1.31
novel_pir3612	157	piRNA	NC_005108.4:LTR/ERVL:+_9728521	3.80
novel_pir3613	17	piRNA	NC_005108.4:LTR/ERVL:+_9728521	0.41
novel_pir3614	19	piRNA	NC_005108.4:LTR/ERVL:+_9728521	0.46
novel_pir3615	15	piRNA	NC_005108.4:LTR/ERVL:+_9728521	0.36
novel_pir3616	10	piRNA	NC_005108.4:LINE/L1:+_54414954	0.24
novel_pir3630	11	piRNA	NC_005108.4:LTR/ERVL:-_42445871	0.27
novel_pir3631	1560	piRNA	NC_005108.4:LINE/L1:+_77733556	37.79
novel_pir3637	10	piRNA	NC_005108.4:LTR/ERV1:+_6600512	0.24
novel_pir3639	16	piRNA	NC_005108.4:LTR/ERV1:-_1650267	0.39
novel_pir3640	10	piRNA	NC_005108.4:LTR/ERV1:-_1650267	0.24
novel_pir3641	74	piRNA	NC_005108.4:LTR/ERV1:-_1650267	1.79
novel_pir3645	34	piRNA	NC_005108.4:LTR/ERVK:+_46839447	0.82
novel_pir3646	39	piRNA	NC_005108.4:LTR/ERVK:+_46839447	0.94
novel_pir3647	12	piRNA	NC_005108.4:LTR/ERVK:+_46839447	0.29
novel_pir3648	77	piRNA	NC_005108.4:LTR/ERVK:+_46839447	1.87
novel_pir3649	242	piRNA	NC_005108.4:LTR/ERVK:+_46839447	5.86
novel_pir3650	195	piRNA	NC_005108.4:LTR/ERVK:+_46839447	4.72
novel_pir3651	146	piRNA	NC_005108.4:LTR/ERVK:+_46839447	3.54
novel_pir3652	17	piRNA	NC_005108.4:LTR/ERVK:+_46839447	0.41
novel_pir3653	19	piRNA	NC_005108.4:LTR/ERVK:+_46839447	0.46
novel_pir3654	61	piRNA	NC_005108.4:LTR/ERVK:+_46839447	1.48
novel_pir3655	43	piRNA	NC_005108.4:LTR/ERVK:+_46839447	1.04
novel_pir3656	118	piRNA	NC_005108.4:LTR/ERVK:+_46839447	2.86
novel_pir3657	16	piRNA	NC_005108.4:LTR/ERVK:+_46839447	0.39
novel_pir3668	95	piRNA	NC_005109.4:LTR/ERV1:+_44815163	2.30
novel_pir3669	53	piRNA	NC_005109.4:LTR/ERV1:+_44815163	1.28
novel_pir3670	45	piRNA	NC_005109.4:LTR/ERV1:+_44815163	1.09
novel_pir3671	35	piRNA	NC_005109.4:LTR/ERV1:+_44815163	0.85
novel_pir3674	11	piRNA	NC_005109.4:LTR/ERV1:+_44815163	0.27
novel_pir3675	10	piRNA	NC_005109.4:LTR/ERV1:+_44815163	0.24
novel_pir3676	11	piRNA	NC_005109.4:LTR/ERV1:+_44815163	0.27
novel_pir3684	37	piRNA	NC_005109.4:DNA/TcMar-Mariner:+_35571755	0.90
novel_pir3695	19	piRNA	NC_005109.4:LTR/ERVK:-_67732518	0.46
novel_pir3719	10	piRNA	NC_005110.4:LTR/ERVL-MaLR:+_60775819	0.24
novel_pir3723	57	piRNA	NC_005110.4:LTR/ERVL-MaLR:+_11317383	1.38
novel_pir3730	44	piRNA	NC_005111.4:LTR/ERVL-MaLR:+_16275420	1.07
novel_pir3731	275	piRNA	NC_005111.4:LTR/ERVL-MaLR:+_16275420	6.66
novel_pir3732	149	piRNA	NC_005111.4:LTR/ERVL-MaLR:+_16275420	3.61
novel_pir3733	86	piRNA	NC_005111.4:LTR/ERVL-MaLR:+_16275420	2.08
novel_pir3735	180	piRNA	NC_005111.4:LTR/ERVL-MaLR:+_16275420	4.36
novel_pir3736	173	piRNA	NC_005111.4:LTR/ERVL-MaLR:+_16275420	4.19
novel_pir3737	29	piRNA	NC_005111.4:LTR/ERVL-MaLR:+_16275420	0.70
novel_pir3738	396	piRNA	NC_005111.4:LTR/ERVL-MaLR:+_16275420	9.59
novel_pir3740	19	piRNA	NC_005111.4:LTR/ERVL-MaLR:+_16275420	0.46
novel_pir3741	205	piRNA	NC_005111.4:LTR/ERVL-MaLR:+_16275420	4.97
novel_pir3742	113	piRNA	NC_005111.4:LTR/ERVL-MaLR:+_16275420	2.74
novel_pir3743	71	piRNA	NC_005111.4:LTR/ERVL-MaLR:+_16275420	1.72
novel_pir3745	52	piRNA	NC_005111.4:LTR/ERVL-MaLR:+_16275420	1.26
novel_pir3748	72	piRNA	NC_005111.4:LTR/ERVL-MaLR:+_16275420	1.74
novel_pir3749	19	piRNA	NC_005111.4:LTR/ERVL-MaLR:+_16275420	0.46
novel_pir3750	58	piRNA	NC_005111.4:LTR/ERVL-MaLR:+_16275420	1.40
novel_pir3751	40	piRNA	NC_005111.4:LTR/ERVL-MaLR:+_16275420	0.97
novel_pir3754	83	piRNA	NC_005111.4:LTR/ERVL-MaLR:+_16275420	2.01
novel_pir3755	12	piRNA	NC_005111.4:LTR/ERVL-MaLR:+_16275420	0.29
novel_pir3756	12	piRNA	NC_005111.4:LTR/ERVL-MaLR:+_16275420	0.29
novel_pir3757	34	piRNA	NC_005111.4:LTR/ERVL-MaLR:+_16275420	0.82
novel_pir3759	34	piRNA	NC_005111.4:LTR/ERVL-MaLR:+_16275420	0.82
novel_pir3760	47	piRNA	NC_005111.4:LTR/ERVL-MaLR:+_16275420	1.14
novel_pir3764	43	piRNA	NC_005111.4:LINE/L2:+_7681256	1.04
novel_pir3765	13	piRNA	NC_005111.4:LTR/ERV1:+_46595502	0.31
novel_pir3766	12	piRNA	NC_005111.4:LTR/ERV1:+_46595502	0.29
novel_pir3767	19	piRNA	NC_005111.4:LTR/ERV1:+_46595502	0.46
novel_pir3768	10	piRNA	NC_005111.4:LTR/ERV1:+_46595502	0.24
novel_pir3769	17	piRNA	NC_005111.4:LTR/ERV1:+_46595502	0.41
novel_pir3773	53	piRNA	NC_005111.4:LTR/ERVL-MaLR:-_45791517	1.28
novel_pir3779	14	piRNA	NC_005111.4:LINE/CR1:-_50457491	0.34
novel_pir3794	41	piRNA	NC_005112.4:LTR/ERVL-MaLR:+_111301018	0.99
novel_pir3795	1708	piRNA	NC_005112.4:LTR/ERVL-MaLR:+_111301018	41.37
novel_pir3796	205	piRNA	NC_005112.4:LTR/ERVL-MaLR:+_111301018	4.97
novel_pir3797	62	piRNA	NC_005112.4:LTR/ERVL-MaLR:+_111301018	1.50
novel_pir3798	15	piRNA	NC_005112.4:LTR/ERVL-MaLR:+_111301018	0.36
novel_pir3799	25	piRNA	NC_005112.4:LTR/ERVL-MaLR:+_111301018	0.61
novel_pir3801	143	piRNA	NC_005112.4:LTR/ERVL-MaLR:+_111301018	3.46
novel_pir3802	23	piRNA	NC_005112.4:LTR/ERVL-MaLR:+_111301018	0.56
novel_pir3803	16	piRNA	NC_005112.4:LTR/ERVL-MaLR:+_111301018	0.39
novel_pir3807	21	piRNA	NC_005112.4:LTR/ERVL-MaLR:+_111301018	0.51
novel_pir3808	10	piRNA	NC_005112.4:LTR/ERVL-MaLR:+_111301018	0.24
novel_pir3811	184	piRNA	NC_005112.4:LTR/ERVL-MaLR:+_111301018	4.46
novel_pir3812	11	piRNA	NC_005112.4:LTR/ERVL-MaLR:+_111301018	0.27
novel_pir3813	32	piRNA	NC_005112.4:LTR/ERVL-MaLR:+_111301018	0.78
novel_pir3814	29	piRNA	NC_005112.4:LTR/ERVL-MaLR:+_111301018	0.70
novel_pir3816	72	piRNA	NC_005112.4:LTR/ERVL-MaLR:+_111301018	1.74
novel_pir3817	417	piRNA	NC_005112.4:LTR/ERVL-MaLR:+_111301018	10.10
novel_pir3818	334	piRNA	NC_005112.4:LTR/ERVL-MaLR:+_111301018	8.09
novel_pir3820	51	piRNA	NC_005112.4:LTR/ERVL-MaLR:+_111301018	1.24
novel_pir3821	50	piRNA	NC_005112.4:LTR/ERVL-MaLR:+_111301018	1.21
novel_pir3822	62	piRNA	NC_005112.4:LTR/ERVL-MaLR:+_111301018	1.50
novel_pir3823	27	piRNA	NC_005112.4:LTR/ERVL-MaLR:+_111301018	0.65
novel_pir3827	108	piRNA	NC_005112.4:LTR/ERVL-MaLR:+_111301018	2.62
novel_pir3828	23	piRNA	NC_005112.4:LTR/ERVL-MaLR:+_111301018	0.56
novel_pir3829	847	piRNA	NC_005112.4:LTR/ERVL-MaLR:+_111301018	20.52
novel_pir3830	1670	piRNA	NC_005112.4:LTR/ERVL-MaLR:+_111301018	40.45
novel_pir3831	616	piRNA	NC_005112.4:LTR/ERVL-MaLR:+_111301018	14.92
novel_pir3832	29	piRNA	NC_005112.4:LTR/ERVL-MaLR:+_111301018	0.70
novel_pir3833	43	piRNA	NC_005112.4:LTR/ERVL-MaLR:+_111301018	1.04
novel_pir3834	479	piRNA	NC_005112.4:LTR/ERVL-MaLR:+_111301018	11.60
novel_pir3835	129	piRNA	NC_005112.4:LTR/ERVL-MaLR:+_111301018	3.12
novel_pir3837	47	piRNA	NC_005112.4:LTR/ERVL-MaLR:+_111301018	1.14
novel_pir3840	33	piRNA	NC_005112.4:LTR/ERVL-MaLR:+_111301018	0.80
novel_pir3842	213	piRNA	NC_005112.4:LTR/ERVL-MaLR:+_111301018	5.16
novel_pir3844	42	piRNA	NC_005112.4:LTR/ERVL-MaLR:+_111301018	1.02
novel_pir3845	17	piRNA	NC_005112.4:LTR/ERVL-MaLR:+_111301018	0.41
novel_pir3846	174	piRNA	NC_005112.4:LTR/ERVL-MaLR:+_111301018	4.21
novel_pir3847	412	piRNA	NC_005112.4:LTR/ERVL-MaLR:+_111301018	9.98
novel_pir3848	258	piRNA	NC_005112.4:LTR/ERVL-MaLR:+_111301018	6.25
novel_pir3849	179	piRNA	NC_005112.4:LTR/ERVL-MaLR:+_111301018	4.34
novel_pir3850	67	piRNA	NC_005112.4:LTR/ERVL-MaLR:+_111301018	1.62
novel_pir3851	1041	piRNA	NC_005112.4:LTR/ERVL-MaLR:+_111301018	25.22
novel_pir3853	399	piRNA	NC_005112.4:LTR/ERVL-MaLR:+_111301018	9.67
novel_pir3854	472	piRNA	NC_005112.4:LTR/ERVL-MaLR:+_111301018	11.43
novel_pir3856	16	piRNA	NC_005112.4:LTR/ERVL-MaLR:+_111301018	0.39
novel_pir3857	124	piRNA	NC_005112.4:LTR/ERVL-MaLR:+_111301018	3.00
novel_pir3860	193	piRNA	NC_005112.4:LTR/ERVL-MaLR:+_111301018	4.68
novel_pir3861	200	piRNA	NC_005112.4:LTR/ERVL-MaLR:+_111301018	4.84
novel_pir3862	259	piRNA	NC_005112.4:LTR/ERVL-MaLR:+_111301018	6.27
novel_pir3863	2436	piRNA	NC_005112.4:LTR/ERVL-MaLR:+_111301018	59.01
novel_pir3864	72	piRNA	NC_005112.4:LTR/ERVL-MaLR:+_111301018	1.74
novel_pir3865	76	piRNA	NC_005112.4:LTR/ERVL-MaLR:+_111301018	1.84
novel_pir3866	127	piRNA	NC_005112.4:LTR/ERVL-MaLR:+_111301018	3.08
novel_pir3867	120	piRNA	NC_005112.4:LTR/ERVL-MaLR:+_111301018	2.91
novel_pir3868	105	piRNA	NC_005112.4:LTR/ERVL-MaLR:+_111301018	2.54
novel_pir3870	73	piRNA	NC_005112.4:LTR/ERVL-MaLR:+_111301018	1.77
novel_pir3871	129	piRNA	NC_005112.4:LTR/ERVL-MaLR:+_111301018	3.12
novel_pir3872	68	piRNA	NC_005112.4:LTR/ERVL-MaLR:+_111301018	1.65
novel_pir3873	151	piRNA	NC_005112.4:LTR/ERVL-MaLR:+_111301018	3.66
novel_pir3875	254	piRNA	NC_005112.4:LTR/ERVL-MaLR:+_111301018	6.15
novel_pir3876	29	piRNA	NC_005112.4:LTR/ERVL-MaLR:+_111301018	0.70
novel_pir3877	120	piRNA	NC_005112.4:LTR/ERVL-MaLR:+_111301018	2.91
novel_pir3905	66	piRNA	NC_005112.4:LTR/ERVK:-_99599144	1.60
novel_pir3906	39	piRNA	NC_005112.4:LTR/ERVK:-_99599144	0.94
novel_pir3910	21	piRNA	NC_005112.4:LTR/ERVK:-_99599144	0.51
novel_pir3911	17	piRNA	NC_005112.4:LTR/ERVK:-_99599144	0.41
novel_pir3921	14	piRNA	NC_005112.4:LTR/ERVK:-_99599144	0.34
novel_pir3923	84	piRNA	NC_005112.4:LTR/ERVK:-_99599144	2.03
novel_pir3924	54	piRNA	NC_005112.4:LTR/ERVK:-_99599144	1.31
novel_pir3928	23	piRNA	NC_005112.4:LTR/ERVK:-_99599144	0.56
novel_pir3931	11	piRNA	NC_005112.4:LTR/ERVK:-_65786498	0.27
novel_pir3934	12	piRNA	NC_005112.4:LINE/L1:-_34439377	0.29
novel_pir3959	18	piRNA	NC_005113.4:LINE/L1:-_73123415	0.44
novel_pir3966	42	piRNA	NC_005113.4:LTR/ERVL-MaLR:-_8823838	1.02
novel_pir3971	17	piRNA	NC_005114.4:LTR/ERVL-MaLR:+_26437515	0.41
novel_pir3981	10	piRNA	NC_005114.4:LTR/ERV1:+_23479420	0.24
novel_pir3988	18	piRNA	NC_005114.4:LTR/ERVK:-_4272976	0.44
novel_pir3992	24	piRNA	NC_005114.4:LINE/L2:-_71227541	0.58
novel_pir3994	22	piRNA	NC_005114.4:LTR/ERV1:-_13933333	0.53
novel_pir4013	48	piRNA	NC_005115.4:LTR/ERVL-MaLR:+_25307423	1.16
novel_pir4015	83	piRNA	NC_005115.4:LTR/ERVL:+_90509351	2.01
novel_pir4017	15	piRNA	NC_005115.4:LTR/ERVL:+_90509351	0.36
novel_pir4037	12	piRNA	NC_005115.4:LTR/ERV1:+_47187986	0.29
novel_pir4052	10	piRNA	NC_005116.4:LTR/ERVK:-_71809087	0.24
novel_pir4054	50	piRNA	NC_005116.4:LTR/ERVK:-_71809087	1.21
novel_pir4057	613	piRNA	NC_005116.4:LTR/ERVK:-_72069793	14.85
novel_pir4059	23	piRNA	NC_005116.4:LTR/ERVK:-_71802577	0.56
novel_pir4068	24	piRNA	NC_005116.4:LTR/ERVK:-_71782173	0.58
novel_pir4076	184	piRNA	NC_005116.4:LTR/ERVK:-_44619472	4.46
novel_pir4078	243	piRNA	NC_005116.4:LTR/ERVK:-_44619472	5.89
novel_pir4079	14	piRNA	NC_005116.4:LTR/ERVK:-_44619472	0.34
novel_pir4081	17	piRNA	NC_005116.4:LTR/ERVK:-_44619472	0.41
novel_pir4107	10	piRNA	NC_005117.4:LTR/ERVK:+_11766494	0.24
novel_pir4128	61	piRNA	NC_005117.4:LTR/ERVK:+_9671314	1.48
novel_pir4129	19	piRNA	NC_005117.4:LTR/ERVK:+_9671314	0.46
novel_pir4132	11	piRNA	NC_005117.4:LTR/ERVL-MaLR:-_48131793	0.27
novel_pir4137	240	piRNA	NC_005117.4:LTR/ERVK:-_62870685	5.81
novel_pir4140	112	piRNA	NC_005117.4:LTR/ERVK:-_62870685	2.71
novel_pir4142	11	piRNA	NC_005117.4:LTR/ERVK:-_62870685	0.27
novel_pir4143	10	piRNA	NC_005117.4:LTR/ERVK:-_62870685	0.24
novel_pir4151	24	piRNA	NC_005117.4:LTR/ERVK:-_62870685	0.58
novel_pir4152	10	piRNA	NC_005117.4:LTR/ERVK:-_62870685	0.24
novel_pir4153	20	piRNA	NC_005117.4:LTR/ERVK:-_62870685	0.48
novel_pir4154	155	piRNA	NC_005117.4:LTR/ERVK:-_62870685	3.75
novel_pir4155	138	piRNA	NC_005117.4:LTR/ERVK:-_62870685	3.34
novel_pir4160	529	piRNA	NC_005117.4:LTR/ERVK:-_61568805	12.81
novel_pir4161	251	piRNA	NC_005117.4:LTR/ERV1:-_51196046	6.08
novel_pir4162	13	piRNA	NC_005117.4:LTR/ERV1:-_51196046	0.31
novel_pir4180	13	piRNA	NC_005118.4:LINE/L1:+_10479244	0.31
novel_pir4195	23	piRNA	NC_005119.4:LTR/ERVK:-_22703921	0.56
novel_pir4196	28	piRNA	NC_005119.4:LTR/ERVK:-_22703921	0.68
novel_pir4197	19	piRNA	NC_005119.4:LTR/ERVK:-_22703921	0.46
novel_pir4219	12	piRNA	NC_005119.4:LTR/ERVK:-_10281670	0.29
novel_pir4222	10	piRNA	NC_005119.4:LTR/ERVK:-_10281670	0.24
novel_pir4224	54	piRNA	NC_005119.4:LTR/ERVK:-_10281670	1.31
novel_pir4226	21	piRNA	NC_005119.4:LTR/ERVK:-_10281670	0.51
novel_pir4228	16	piRNA	NC_005119.4:LTR/ERVK:-_10281670	0.39
novel_pir4250	11	piRNA	NC_005120.4:DNA:+_118190236	0.27
novel_pir4251	75	piRNA	NC_005120.4:LTR/ERVL-MaLR:+_110129005	1.82
novel_pir4253	15	piRNA	NC_005120.4:LTR/ERVL-MaLR:+_110129005	0.36
novel_pir4258	496	piRNA	NC_005120.4:LTR/ERVK:+_9504645	12.01
novel_pir4259	620	piRNA	NC_005120.4:LTR/ERVK:+_9504645	15.02
novel_pir4260	168	piRNA	NC_005120.4:LTR/ERVK:+_9504645	4.07
novel_pir4262	23	piRNA	NC_005120.4:LINE/L2:+_76334212	0.56
novel_pir4263	1537	piRNA	NC_005120.4:LINE/L2:+_76334212	37.23
novel_pir4265	19	piRNA	NC_005120.4:LINE/L2:+_76334212	0.46
novel_pir4280	11	piRNA	NC_005120.4:LTR/ERVL-MaLR:+_12394659	0.27
novel_pir4282	22	piRNA	NC_005120.4:LTR/ERVL-MaLR:+_12394659	0.53
novel_pir4291	23	piRNA	NC_005120.4:LTR/ERVL-MaLR:+_12394659	0.56
novel_pir4295	131	piRNA	NC_005120.4:LTR/ERVL-MaLR:+_12394659	3.17
novel_pir4299	57	piRNA	NC_005120.4:LTR/ERVL-MaLR:+_12394659	1.38
novel_pir4300	127	piRNA	NC_005120.4:LTR/ERVL-MaLR:+_12394659	3.08
novel_pir4302	14	piRNA	NC_005120.4:LTR/ERVL-MaLR:+_12394659	0.34
novel_pir4304	42	piRNA	NC_005120.4:LTR/ERVL-MaLR:+_12394659	1.02
novel_pir4306	15	piRNA	NC_005120.4:DNA/hAT-Tip100:-_114002530	0.36
novel_pir4307	11	piRNA	NC_005120.4:DNA/hAT-Tip100:-_114002530	0.27
novel_pir4309	14	piRNA	NC_005120.4:DNA/hAT-Tip100:-_114002530	0.34
novel_pir4313	12	piRNA	NC_005120.4:LINE/L1:-_107117874	0.29
novel_pir4314	16	piRNA	NC_005120.4:LINE/L1:-_107117874	0.39
novel_pir4316	12	piRNA	NC_005120.4:LINE/L1:-_107117874	0.29
novel_pir4318	3054	piRNA	NC_005120.4:LTR/ERVL-MaLR:-_33536085	73.98
novel_pir4320	119	piRNA	NC_005120.4:LINE/L2:+_74443475	2.88
novel_pir4324	10	piRNA	NC_005120.4:LINE/L2:-_74443530	0.24
novel_pir4326	44	piRNA	NC_005120.4:LINE/L2:-_74443530	1.07
novel_pir4327	13	piRNA	NC_005120.4:LINE/L2:-_74443530	0.31
novel_pir4333	19	piRNA	NC_005120.4:LTR/ERV1:-_131025640	0.46
novel_pir4335	20	piRNA	NC_005120.4:LTR/ERVK:-_21316438	0.48
novel_pir4337	17	piRNA	NC_005120.4:LTR/ERVK:-_21316438	0.41
novel_pir4338	69	piRNA	NC_005120.4:LTR/ERVK:-_21316438	1.67
novel_pir4339	94	piRNA	NC_005120.4:LTR/ERVK:-_21316438	2.28
novel_pir4340	626	piRNA	NC_005120.4:LTR/ERVK:-_21316438	15.16
novel_pir4341	9655	piRNA	NC_005120.4:LTR/ERVK:-_21316438	233.88
novel_pir4342	22042	piRNA	NC_005120.4:LTR/ERVK:-_21316438	533.93
novel_pir4344	1579	piRNA	NC_005120.4:LTR/ERVK:-_21316438	38.25
novel_pir4346	1618	piRNA	NC_005120.4:LTR/ERVK:-_21316438	39.19
novel_pir4351	13	piRNA	NC_005120.4:LINE/L2:-_76334316	0.31
novel_pir4358	10	piRNA	NC_005120.4:LINE/L1:-_66517213	0.24
novel_pir4360	68	piRNA	NC_005120.4:LINE/L1:-_66517213	1.65
novel_pir4361	833	piRNA	NC_005120.4:LINE/L1:-_66517213	20.18
rno-miR-143-3p	103420	mature	mir-143	2505.20
rno_piR_004962	3	piRNA	rno_piR_004962	0.07
rno-miR-93-3p	42	mature	mir-17	1.02
rno-miR-344b-3p	202	mature	mir-344	4.89
rno-miR-411-5p	497230	mature	mir-379	12044.65
rno-miR-299b-5p	29	mature	mir-299	0.70
rno-miR-200a-3p	471	mature	mir-8	11.41
rno-miR-421-3p	33	mature	mir-95	0.80
rno_piR_021540	4	piRNA	rno_piR_021540	0.10
rno-miR-423-3p	18661	mature	mir-423	452.03
rno_piR_000690	26883	piRNA	rno_piR_000690	651.20
rno-miR-3576	3789	mature	mir-3578	91.78
rno_piR_012738	12417	piRNA	rno_piR_012738	300.78
rno-miR-541-3p	1	mature	mir-541	0.02
rno_piR_027873	2	piRNA	rno_piR_027873	0.05
rno-miR-210-5p	8	mature	mir-210	0.19
rno-miR-495	1947	mature	mir-329	47.16
rno-miR-344b-5p	209	mature	mir-344	5.06
rno-miR-6215	661	mature	undef	16.01
rno-miR-425-3p	288	mature	mir-425	6.98
rno_piR_031279	3	piRNA	rno_piR_031279	0.07
rno-miR-324-3p	2647	mature	mir-324	64.12
rno_piR_019273	2	piRNA	rno_piR_019273	0.05
rno_piR_001199	89	piRNA	rno_piR_001199	2.16
rno-miR-3553	416	mature	undef	10.08
rno_piR_025774	1	piRNA	rno_piR_025774	0.02
rno-miR-376c-5p	29619	mature	mir-368	717.48
rno-miR-365-5p	2	mature	mir-365	0.05
rno_piR_000618	7	piRNA	rno_piR_000618	0.17
rno_piR_015364	1	piRNA	rno_piR_015364	0.02
rno-miR-376a-5p	24	mature	mir-368	0.58
rno_piR_032799	127	piRNA	rno_piR_032799	3.08
rno_piR_000030	594	piRNA	rno_piR_000030	14.39
rno-miR-345-3p	196	mature	mir-345	4.75
rno-let-7f-1-3p	1390	mature	let-7	33.67
rno-miR-3065-3p	12	mature	mir-3065	0.29
rno_piR_027598	2	piRNA	rno_piR_027598	0.05
rno-miR-23b-5p	612	mature	mir-23	14.82
rno_piR_005604	479	piRNA	rno_piR_005604	11.60
rno_piR_022313	4566	piRNA	rno_piR_022313	110.60
rno_piR_033127	3	piRNA	rno_piR_033127	0.07
rno-miR-363-3p	7	mature	mir-363	0.17
rno-miR-138-5p	164394	mature	mir-138	3982.20
rno-miR-148a-3p	1089	mature	mir-148	26.38
rno-miR-9a-3p	98213	mature	mir-9	2379.06
rno_piR_026374	11	piRNA	rno_piR_026374	0.27
rno-miR-25-3p	1302	mature	mir-25	31.54
rno-miR-667-5p	11	mature	mir-667	0.27
rno-miR-409a-5p	161	mature	mir-154	3.90
rno-miR-375-3p	478	mature	mir-375	11.58
rno_piR_030315	1	piRNA	rno_piR_030315	0.02
rno-miR-140-5p	9197	mature	mir-140	222.78
rno-miR-27a-5p	87	mature	mir-27	2.11
rno-miR-2985	11	mature	mir-2985	0.27
rno-miR-3543	150161	mature	mir-3543	3637.43
rno-miR-9a-5p	2804670	mature	mir-9	67938.94
rno-miR-187-3p	2689	mature	mir-187	65.14
rno-let-7d-3p	27112	mature	let-7	656.75
rno-miR-141-5p	1	mature	mir-8	0.02
rno-miR-338-3p	5384	mature	mir-338	130.42
rno-miR-215	3	mature	mir-192	0.07
rno-miR-129-5p	37026	mature	mir-129	896.90
rno-miR-181d-3p	13	mature	mir-181	0.31
rno-miR-1224	6	hairpin	mir-1224	0.15
rno-miR-877	2	hairpin	mir-877	0.05
rno_piR_008315	2	piRNA	rno_piR_008315	0.05
rno-miR-488-3p	915	mature	mir-488	22.16
rno_piR_019585	1	piRNA	rno_piR_019585	0.02
rno-miR-652-3p	18449	mature	mir-652	446.90
rno-miR-741-3p	17	mature	mir-743	0.41
rno_piR_001200	909	piRNA	rno_piR_001200	22.02
rno-miR-382-5p	25388	mature	mir-154	614.99
rno-miR-30e-5p	1123	mature	mir-30	27.20
rno_piR_020097	1	piRNA	rno_piR_020097	0.02
rno-miR-1843b-3p	2266	mature	mir-1843	54.89
rno-miR-3473	10	mature	undef	0.24
rno-miR-187-5p	7	mature	mir-187	0.17
rno-miR-485-5p	87338	mature	mir-485	2115.63
rno_piR_004933	2	piRNA	rno_piR_004933	0.05
rno-miR-1193-5p	22	mature	mir-1193	0.53
rno-miR-199a-5p	189	mature	mir-199	4.58
rno-miR-29c-5p	4247	mature	mir-29	102.88
rno-miR-216a-5p	9	mature	mir-216	0.22
rno-miR-326-5p	3	mature	mir-326	0.07
rno-let-7a-2-3p	114	mature	let-7	2.76
rno_piR_017007	1	piRNA	rno_piR_017007	0.02
rno-miR-224-3p	8	mature	mir-224	0.19
rno-miR-1306-5p	416	mature	mir-1306	10.08
rno_piR_005608	108	piRNA	rno_piR_005608	2.62
rno-miR-106b-5p	186	mature	mir-17	4.51
rno_piR_001634	2	piRNA	rno_piR_001634	0.05
rno_piR_020049	6	piRNA	rno_piR_020049	0.15
rno-miR-540-3p	1136	mature	mir-540	27.52
rno-miR-1839-5p	7370	mature	mir-1839	178.53
rno_piR_013244	17	piRNA	rno_piR_013244	0.41
rno-miR-26b-3p	101	mature	mir-26	2.45
rno-miR-511-3p	3	mature	mir-511	0.07
rno-miR-181b-2-3p	5	mature	mir-181	0.12
rno-miR-188-3p	5	mature	mir-188	0.12
rno-miR-195-3p	67	mature	mir-15	1.62
rno_piR_008075	1	piRNA	rno_piR_008075	0.02
rno_piR_036768	2	piRNA	rno_piR_036768	0.05
rno-miR-487b-5p	61	mature	mir-154	1.48
rno-miR-3084a-1-5p	136	mature	undef	3.29
rno-miR-322-5p	14165	mature	mir-322	343.13
rno-miR-345-5p	460	mature	mir-345	11.14
rno-miR-3068-3p	16	mature	mir-3068	0.39
rno-miR-6315	28	mature	undef	0.68
rno-miR-32-5p	742	mature	mir-32	17.97
rno-miR-3075	13	mature	mir-3075	0.31
rno-miR-3065-5p	125	mature	mir-3065	3.03
rno-let-7e-5p	200035	mature	let-7	4845.55
rno-miR-653-3p	4	mature	mir-653	0.10
rno-miR-496-3p	29485	mature	mir-154	714.23
rno-miR-186-5p	497	mature	mir-186	12.04
rno-miR-3592	190	mature	mir-3578	4.60
rno-miR-344g	9	mature	mir-344	0.22
rno-miR-543-5p	6789	mature	mir-329	164.45
rno_piR_016387	1	piRNA	rno_piR_016387	0.02
rno_piR_014804	2	piRNA	rno_piR_014804	0.05
rno-miR-3085	124	mature	mir-3085	3.00
rno-miR-26b-5p	46589	mature	mir-26	1128.55
rno_piR_005879	1	piRNA	rno_piR_005879	0.02
rno-miR-146a-5p	8108	mature	mir-146	196.40
rno-miR-541-5p	10025	mature	mir-541	242.84
rno-miR-343	2	mature	mir-343	0.05
rno-miR-29a-5p	522	mature	mir-29	12.64
rno-miR-30c-2-3p	487	mature	mir-30	11.80
rno-miR-466c-5p	177	mature	mir-467	4.29
rno_piR_000119	30	piRNA	rno_piR_000119	0.73
rno-miR-509-3p	3	mature	mir-506	0.07
rno-miR-190b-5p	1482	mature	mir-190	35.90
rno-miR-328b-3p	19	mature	undef	0.46
rno-miR-19a-5p	5	mature	mir-19	0.12
rno_piR_019092	2	piRNA	rno_piR_019092	0.05
rno_piR_001233	1	piRNA	rno_piR_001233	0.02
rno_piR_005597	10511	piRNA	rno_piR_005597	254.61
rno-miR-184	272	mature	mir-184	6.59
rno-miR-3596b	851	mature	let-7	20.61
rno-miR-409a-3p	4389	mature	mir-154	106.32
rno-miR-350	460	mature	mir-350	11.14
rno_piR_026882	4	piRNA	rno_piR_026882	0.10
rno-miR-351-5p	858	mature	mir-351	20.78
rno-miR-29a-3p	155066	mature	mir-29	3756.24
rno-miR-412-5p	4904	mature	mir-412	118.79
rno-miR-547-5p	2	mature	mir-547	0.05
rno-miR-201-5p	19	mature	mir-743	0.46
rno-miR-376b-3p	976	mature	mir-368	23.64
rno-miR-770-5p	14048	mature	mir-770	340.29
rno-miR-542-5p	2879	mature	mir-542	69.74
rno-miR-329-5p	119	mature	mir-329	2.88
rno-miR-190b-3p	3	mature	mir-190	0.07
rno-miR-381-3p	4	mature	mir-154	0.10
rno-miR-668	4240	mature	mir-668	102.71
rno-miR-130b-3p	2	mature	mir-130	0.05
rno-miR-1193-3p	872	mature	mir-1193	21.12
rno-miR-384-5p	176881	mature	mir-384	4284.68
rno-let-7f-2-3p	549	mature	let-7	13.30
rno-miR-344i	53	mature	mir-344	1.28
rno-miR-128-1-5p	516	mature	mir-128	12.50
rno-miR-874-3p	908	mature	mir-874	21.99
rno_piR_005683	4	piRNA	rno_piR_005683	0.10
rno-miR-125b-5p	40425	mature	mir-10	979.24
rno-miR-139-3p	32398	mature	mir-139	784.79
rno_piR_000235	3	piRNA	rno_piR_000235	0.07
rno-miR-29b-5p	513	mature	mir-29	12.43
rno-miR-200b-5p	6	mature	mir-8	0.15
rno-miR-219a-1-3p	19	mature	mir-219	0.46
rno-miR-23a-3p	62326	mature	mir-23	1509.75
rno-miR-3596c	458913	mature	mir-3596	11116.48
rno_piR_000093	1	piRNA	rno_piR_000093	0.02
rno-miR-485-3p	4644	mature	mir-485	112.49
rno-miR-377-3p	74	mature	mir-154	1.79
rno_piR_028510	326	piRNA	rno_piR_028510	7.90
rno-miR-33-3p	41	mature	mir-33	0.99
rno-miR-203a-5p	2	mature	mir-203	0.05
rno-miR-337-3p	64	mature	mir-337	1.55
rno-miR-1188-3p	4	mature	mir-1188	0.10
rno-miR-196b-3p	1	mature	mir-196	0.02
rno-miR-218a-5p	250388	mature	mir-218	6065.28
rno-miR-138-2-3p	6550	mature	mir-138	158.66
rno_piR_012258	1	piRNA	rno_piR_012258	0.02
rno-miR-140-3p	307	mature	mir-140	7.44
rno-miR-19b-3p	525	mature	mir-19	12.72
rno-miR-582-5p	4432	mature	mir-582	107.36
rno-miR-369-5p	8302	mature	mir-154	201.10
rno-miR-99a-3p	408	mature	mir-10	9.88
rno-miR-410-3p	13302	mature	mir-154	322.22
rno-miR-183-5p	166	mature	mir-183	4.02
rno-miR-1306-3p	185	mature	mir-1306	4.48
rno-miR-329-3p	6334	mature	mir-329	153.43
rno-miR-873-5p	67	mature	mir-873	1.62
rno-miR-98-3p	97	mature	let-7	2.35
rno-miR-204-5p	230561	mature	mir-204	5585.00
rno-miR-151-5p	85767	mature	mir-28	2077.58
rno_piR_008654	1	piRNA	rno_piR_008654	0.02
rno-miR-7a-1-3p	3	hairpin	mir-7	0.07
rno_piR_034961	5	piRNA	rno_piR_034961	0.12
rno-miR-296-5p	510	mature	mir-296	12.35
rno-miR-376c-3p	1299	mature	mir-368	31.47
rno-miR-325-3p	1575	mature	mir-325	38.15
rno-let-7g-3p	114	mature	let-7	2.76
rno-miR-218b	67481	mature	undef	1634.63
rno_piR_023447	82594	piRNA	rno_piR_023447	2000.72
rno-miR-205	38	mature	mir-205	0.92
rno-miR-191b	240	mature	mir-191	5.81
rno-miR-339-3p	219	mature	mir-339	5.30
rno-miR-702-3p	2526	mature	mir-702	61.19
rno-miR-103-3p	9593	mature	mir-103	232.38
rno-miR-493-3p	535	mature	mir-493	12.96
rno_piR_032082	2	piRNA	rno_piR_032082	0.05
rno-miR-145-5p	2537	mature	mir-145	61.46
rno-miR-148b-3p	641	mature	mir-148	15.53
rno-miR-3120	24	mature	mir-214	0.58
rno-miR-298-5p	26	mature	mir-298	0.63
rno-miR-154-5p	10491	mature	mir-154	254.13
rno-let-7c-1-3p	115	mature	let-7	2.79
rno_piR_008668	1	piRNA	rno_piR_008668	0.02
rno-miR-500-3p	138	mature	mir-500	3.34
rno_piR_017547	4	piRNA	rno_piR_017547	0.10
rno-miR-450b-3p	2481	mature	mir-450	60.10
rno_piR_029523	1	piRNA	rno_piR_029523	0.02
rno-miR-499-3p	4	mature	mir-499	0.10
rno-miR-135b-5p	17696	mature	mir-135	428.66
rno-miR-378b	5	mature	undef	0.12
rno-miR-16-5p	31556	mature	mir-15	764.40
rno-miR-760-5p	3	mature	mir-760	0.07
rno_piR_035441	6	piRNA	rno_piR_035441	0.15
rno-miR-133b-3p	6	mature	mir-133	0.15
rno-miR-24-2-5p	2925	mature	mir-24	70.85
rno-miR-125a-5p	212629	mature	mir-10	5150.62
rno-miR-330-5p	17242	mature	mir-330	417.66
rno-miR-5132-5p	2	mature	mir-5132	0.05
rno-miR-489-5p	4	mature	mir-489	0.10
rno_piR_015914	151	piRNA	rno_piR_015914	3.66
rno-miR-344b-1-3p	2727	mature	mir-344	66.06
rno-miR-26a-3p	41	mature	mir-26	0.99
rno-miR-29b-3p	20398	mature	mir-29	494.11
rno-let-7a-1-3p,rno-let-7c-2-3p	5235	mature	let-7	126.81
rno_piR_023773	2	piRNA	rno_piR_023773	0.05
rno_piR_005522	3	piRNA	rno_piR_005522	0.07
rno-miR-23a-5p	12	mature	mir-23	0.29
rno_piR_001037	1	piRNA	rno_piR_001037	0.02
rno-miR-336-3p	1	mature	undef	0.02
rno-miR-3596a	572429	mature	mir-3596	13866.24
rno_piR_005901	48	piRNA	rno_piR_005901	1.16
rno-miR-874-5p	36	mature	mir-874	0.87
rno-miR-155-5p	91	mature	mir-155	2.20
rno_piR_008114	2	piRNA	rno_piR_008114	0.05
rno_piR_000116	2	piRNA	rno_piR_000116	0.05
rno-miR-323-3p	40634	mature	mir-154	984.30
rno_piR_018894	4	piRNA	rno_piR_018894	0.10
rno-miR-328a-3p	151121	mature	mir-328	3660.68
rno_piR_008639	2	piRNA	rno_piR_008639	0.05
rno-miR-142-5p	131	mature	mir-142	3.17
rno-miR-434-3p	21802	mature	mir-434	528.12
rno-miR-148a-5p	3	mature	mir-148	0.07
rno-miR-203a-3p	255	mature	mir-203	6.18
rno-miR-3590-5p	2191	mature	undef	53.07
rno-miR-3559-5p	493	mature	undef	11.94
rno_piR_003775	3	piRNA	rno_piR_003775	0.07
rno-miR-143-5p	2	mature	mir-143	0.05
rno-miR-758-5p	10	mature	mir-379	0.24
rno-miR-150-5p	147834	mature	mir-150	3581.06
rno-miR-33-5p	11016	mature	mir-33	266.85
rno-miR-30a-5p	8614	mature	mir-30	208.66
rno-miR-3587	146	mature	undef	3.54
rno-miR-325-5p	841	mature	mir-325	20.37
rno-miR-107-3p	72	mature	mir-103	1.74
rno-miR-547-3p	1	mature	mir-547	0.02
rno_piR_024092	1	piRNA	rno_piR_024092	0.02
rno-miR-3558-3p	1	mature	undef	0.02
rno-miR-134-5p	1042	mature	mir-134	25.24
rno-miR-124-3p	836419	mature	mir-124	20261.00
rno-miR-107-5p	108	mature	mir-103	2.62
rno_piR_005877	1	piRNA	rno_piR_005877	0.02
rno-miR-449a-5p	789	mature	mir-449	19.11
rno-miR-186-3p	1	mature	mir-186	0.02
rno-miR-3572	41	mature	mir-3572	0.99
rno-miR-3562	17	mature	undef	0.41
rno-miR-30b-3p	269	mature	mir-30	6.52
rno-miR-22-3p	260398	mature	mir-22	6307.75
rno_piR_023930	2	piRNA	rno_piR_023930	0.05
rno-miR-539-5p	680	mature	mir-154	16.47
rno-miR-346	14388	mature	mir-346	348.53
rno-miR-135b-3p	104	mature	mir-135	2.52
rno-miR-7b	40819	mature	mir-7	988.78
rno-miR-883-5p	2	mature	mir-883	0.05
rno-miR-103-1-5p	7	mature	mir-103	0.17
rno_piR_000685	1862	piRNA	rno_piR_000685	45.10
rno-miR-18a-3p	7	mature	mir-17	0.17
rno_piR_033600	4	piRNA	rno_piR_033600	0.10
rno-miR-23b-3p	99299	mature	mir-23	2405.37
rno-miR-192-3p	8	mature	mir-192	0.19
rno-miR-370-3p	3899	mature	mir-370	94.45
rno-miR-455-3p	268	mature	mir-455	6.49
rno-miR-411-3p	2982	mature	mir-379	72.23
rno-miR-466b-5p	15	mature	mir-467	0.36
rno-miR-5132-3p	1	mature	mir-5132	0.02
rno-miR-101a-5p	9	mature	mir-101	0.22
rno-miR-503-5p	27	mature	mir-503	0.65
rno-miR-675-3p	1	mature	mir-675	0.02
rno_piR_012322	1	piRNA	rno_piR_012322	0.02
rno-miR-3589	141	mature	undef	3.42
rno_piR_008318	1	piRNA	rno_piR_008318	0.02
rno-miR-145-3p	189	mature	mir-145	4.58
rno-miR-99b-5p	224671	mature	mir-10	5442.32
rno-miR-153-3p	51085	mature	mir-153	1237.46
rno-miR-15a-5p	1871	mature	mir-15	45.32
rno-miR-146a-3p	21	mature	mir-146	0.51
rno-miR-27b-5p	433	mature	mir-27	10.49
rno_piR_030373	34	piRNA	rno_piR_030373	0.82
rno_piR_037841	1	piRNA	rno_piR_037841	0.02
rno-miR-200b-3p	88	mature	mir-8	2.13
rno-miR-341	106406	mature	mir-341	2577.53
rno-miR-150-3p	27	mature	mir-150	0.65
rno_piR_033824	10	piRNA	rno_piR_033824	0.24
rno-miR-1956-3p	1	mature	undef	0.02
rno-miR-3102	165	mature	mir-3102	4.00
rno-miR-384-3p	103322	mature	mir-384	2502.82
rno-miR-3084a-3p	94	mature	undef	2.28
rno-miR-152-5p	3	mature	mir-148	0.07
rno-miR-532-3p	187	mature	mir-188	4.53
rno-miR-1843a-5p	3778	mature	mir-1843	91.52
rno_piR_034684	9	piRNA	rno_piR_034684	0.22
rno-miR-34b-3p	1495	mature	mir-34	36.21
rno-miR-877	704	mature	mir-877	17.05
rno-miR-6331	7741	mature	undef	187.51
rno_piR_035901	2	piRNA	rno_piR_035901	0.05
rno-miR-181d-5p	14320	mature	mir-181	346.88
rno-miR-3547	181	mature	mir-3547	4.38
rno-miR-181c-3p	230	mature	mir-181	5.57
rno-miR-770-3p	282	mature	mir-770	6.83
rno_piR_005777	293	piRNA	rno_piR_005777	7.10
rno-miR-3595	1366	mature	mir-368	33.09
rno-miR-331-3p	612	mature	mir-331	14.82
rno_piR_031659	5	piRNA	rno_piR_031659	0.12
rno-miR-15b-3p	149	mature	mir-15	3.61
rno-miR-19a-3p	4	mature	mir-19	0.10
rno-miR-300-3p	3838	mature	mir-154	92.97
rno-miR-326-3p	3954	mature	mir-326	95.78
rno-miR-3560	116	mature	undef	2.81
rno-miR-126a-5p	3211	mature	mir-126	77.78
rno_piR_022904	7034	piRNA	rno_piR_022904	170.39
rno-miR-1949	33	mature	mir-1949	0.80
rno-miR-352	26	mature	undef	0.63
rno-miR-6319	57	mature	mir-6319	1.38
rno-miR-32-3p	47	mature	mir-32	1.14
rno-miR-3585-3p	74	mature	mir-506	1.79
rno-miR-181b-5p	180482	mature	mir-181	4371.91
rno-miR-340-5p	6379	mature	mir-340	154.52
rno-miR-200c-3p	203	mature	mir-8	4.92
rno-miR-494-5p	259	mature	mir-154	6.27
rno_piR_001825	1	piRNA	rno_piR_001825	0.02
rno-let-7b-3p	157	mature	let-7	3.80
rno-miR-200a-5p	4	mature	mir-8	0.10
rno_piR_024921	30	piRNA	rno_piR_024921	0.73
rno-miR-365-3p	22	mature	mir-365	0.53
rno-miR-331-5p	72	mature	mir-331	1.74
rno-miR-802-3p	9	mature	mir-802	0.22
rno-miR-1298	581	mature	mir-1298	14.07
rno-miR-378a-3p	7933	mature	mir-378	192.17
rno_piR_005633	4417	piRNA	rno_piR_005633	107.00
rno-miR-383-3p	70	mature	mir-383	1.70
rno-miR-505-5p	671	mature	mir-505	16.25
rno-miR-99a-5p	395782	mature	mir-10	9587.23
rno-miR-219a-2-3p	70057	mature	mir-219	1697.03
rno-miR-192-5p	2679	mature	mir-192	64.89
rno-miR-291b	11	mature	mir-290	0.27
rno-let-7d-5p	373654	mature	let-7	9051.21
rno-miR-935	10520	mature	mir-935	254.83
rno_piR_034905	3	piRNA	rno_piR_034905	0.07
rno-miR-16-3p	2	mature	mir-15	0.05
rno-miR-448-5p	4	mature	mir-448	0.10
rno-miR-15b-5p	164	mature	mir-15	3.97
rno_piR_022489	2	piRNA	rno_piR_022489	0.05
rno-miR-19b-1-5p	2	mature	mir-19	0.05
rno-miR-3556a	24766	mature	mir-3556	599.92
rno_piR_000772	1	piRNA	rno_piR_000772	0.02
rno-miR-7578	7	mature	mir-7578	0.17
rno-miR-674-5p	1397	mature	mir-674	33.84
rno-miR-672-3p	574	mature	mir-672	13.90
rno-miR-31b	67	mature	mir-31	1.62
rno-miR-412-3p	415	mature	mir-412	10.05
rno-miR-126a-3p	429826	mature	mir-126	10411.89
rno_piR_031928	3	piRNA	rno_piR_031928	0.07
rno-miR-217-5p	1	mature	mir-217	0.02
rno-miR-224-5p	55	mature	mir-224	1.33
rno-miR-448-3p	126	mature	mir-448	3.05
rno-miR-674-3p	125	mature	mir-674	3.03
rno-miR-212-3p	44991	mature	mir-132	1089.84
rno-miR-376b-5p	921	mature	mir-368	22.31
rno_piR_000699	179	piRNA	rno_piR_000699	4.34
rno-miR-423-5p	1189	mature	mir-423	28.80
rno-miR-377-5p	6	mature	mir-154	0.15
rno-miR-466b-3p	5	mature	mir-467	0.12
rno-miR-497-3p	2	mature	mir-497	0.05
rno-miR-28-3p	251	mature	mir-28	6.08
rno-miR-3552	1	mature	mir-3552	0.02
rno-miR-182	158	mature	mir-182	3.83
rno-miR-503-3p	240	mature	mir-503	5.81
rno-miR-125b-2-3p	1650	mature	mir-10	39.97
rno_piR_011749	1	piRNA	rno_piR_011749	0.02
rno-miR-802-5p	10	mature	mir-802	0.24
rno_piR_005349	1	piRNA	rno_piR_005349	0.02
rno_piR_018183	22	piRNA	rno_piR_018183	0.53
rno-miR-1249	634	mature	mir-1249	15.36
rno-miR-3586-3p	491	mature	mir-28	11.89
rno_piR_004332	2	piRNA	rno_piR_004332	0.05
rno-let-7i-3p	710	mature	let-7	17.20
rno-miR-216b-5p	1	mature	mir-216	0.02
rno-miR-34b-5p	96	mature	mir-34	2.33
rno-miR-101a-3p	359	mature	mir-101	8.70
rno-miR-144-3p	148	mature	mir-144	3.59
rno-miR-501-3p	5	mature	mir-500	0.12
rno-miR-542-3p	27	mature	mir-542	0.65
rno_piR_005567	7	piRNA	rno_piR_005567	0.17
rno_piR_002007	5	piRNA	rno_piR_002007	0.12
rno-miR-3064-5p	76	mature	mir-3064	1.84
rno-miR-551b-3p	992	mature	mir-551	24.03
rno-miR-664-2-5p	1507	mature	mir-664	36.50
rno-miR-598-3p	4639	mature	mir-598	112.37
rno-miR-10a-5p	380	mature	mir-10	9.20
rno-miR-3544	9	mature	mir-3544	0.22
rno-miR-543-3p	3174	mature	mir-329	76.89
rno_piR_034798	1	piRNA	rno_piR_034798	0.02
rno-miR-149-5p	278624	mature	mir-149	6749.25
rno_piR_005556	35	piRNA	rno_piR_005556	0.85
rno-miR-539-3p	255	mature	mir-154	6.18
rno-miR-298-3p	42	mature	mir-298	1.02
rno-miR-191a-3p	7451	mature	mir-191	180.49
rno-miR-299a-3p	82	mature	mir-299	1.99
rno-miR-181a-1-3p	7345	mature	mir-181	177.92
rno-miR-369-3p	6675	mature	mir-154	161.69
rno-miR-151-3p	3532	mature	mir-28	85.56
rno-miR-340-3p	11521	mature	mir-340	279.08
rno-miR-3084a-5p	343	mature	undef	8.31
rno-miR-7a-1-3p	531	mature	mir-7	12.86
rno_piR_000962	29	piRNA	rno_piR_000962	0.70
rno-miR-129-2-3p	4202	mature	mir-129	101.79
rno-miR-30c-1-3p	455	mature	mir-30	11.02
rno-miR-666-3p	259	mature	mir-666	6.27
rno-miR-873-3p	287	mature	mir-873	6.95
rno_piR_034365	30	piRNA	rno_piR_034365	0.73
rno-miR-100-5p	120711	mature	mir-10	2924.04
rno-miR-431	6992	mature	mir-431	169.37
rno-miR-141-3p	60	mature	mir-8	1.45
rno-miR-34c-3p	363	mature	mir-34	8.79
rno_piR_008484	3	piRNA	rno_piR_008484	0.07
rno-miR-450b-5p	1902	mature	mir-450	46.07
rno-let-7f-5p	309081	mature	let-7	7487.03
rno-miR-7a-5p	252826	mature	mir-7	6124.33
rno_piR_005595	240	piRNA	rno_piR_005595	5.81
rno_piR_019160	518	piRNA	rno_piR_019160	12.55
rno-miR-18a-5p	34	mature	mir-17	0.82
rno-miR-98-5p	51437	mature	let-7	1245.98
rno-miR-17-5p	171	mature	mir-17	4.14
rno-miR-3583-3p	28	mature	undef	0.68
rno-miR-433-5p	777	mature	mir-433	18.82
rno-miR-92a-1-5p	21	mature	mir-25	0.51
rno-miR-3570	32	mature	undef	0.78
rno-miR-3541	2	mature	undef	0.05
rno-miR-702-5p	74	mature	mir-702	1.79
rno-miR-323-5p	19608	mature	mir-154	474.97
rno_piR_000753	37	piRNA	rno_piR_000753	0.90
rno-miR-376a-3p	14279	mature	mir-368	345.89
rno-miR-374-3p	5038	mature	mir-374	122.04
rno-miR-760-3p	2064	mature	mir-760	50.00
rno_piR_005700	7	piRNA	rno_piR_005700	0.17
rno_piR_005596	580	piRNA	rno_piR_005596	14.05
rno-miR-320-3p	1971	mature	mir-320	47.74
rno-miR-134-3p	2295	mature	mir-134	55.59
rno-miR-483-3p	34	mature	mir-483	0.82
rno_piR_016874	51	piRNA	rno_piR_016874	1.24
rno-let-7i-5p	315087	mature	let-7	7632.51
rno-miR-221-3p	11097	mature	mir-221	268.81
rno-miR-30b-5p	10359	mature	mir-30	250.93
rno-miR-31a-5p	2050	mature	mir-31	49.66
rno-miR-92b-5p	356	mature	mir-25	8.62
rno_piR_031043	711	piRNA	rno_piR_031043	17.22
rno-miR-381-5p	55	mature	mir-154	1.33
rno_piR_037423	1	piRNA	rno_piR_037423	0.02
rno_piR_000548	2	piRNA	rno_piR_000548	0.05
rno_piR_005900	3	piRNA	rno_piR_005900	0.07
rno-miR-301a-5p	41	mature	mir-130	0.99
rno-miR-10a-3p	1	mature	mir-10	0.02
rno-miR-130b-5p	250	mature	mir-130	6.06
rno-miR-301b-3p	17	mature	mir-130	0.41
rno-miR-136-5p	6641	mature	mir-136	160.87
rno-miR-185-5p	806	mature	mir-185	19.52
rno-miR-496-5p	134	mature	mir-154	3.25
rno-miR-337-5p	8883	mature	mir-337	215.18
rno-miR-34a-5p	183075	mature	mir-34	4434.72
rno-miR-27b-3p	119494	mature	mir-27	2894.56
rno-miR-679	5	mature	mir-679	0.12
rno_piR_006832	2	piRNA	rno_piR_006832	0.05
rno-miR-487b-3p	36907	mature	mir-154	894.02
rno-miR-295-3p	5	mature	mir-290	0.12
rno_piR_005593	795	piRNA	rno_piR_005593	19.26
rno-miR-96-5p	201	mature	mir-96	4.87
rno-miR-194-3p	13	mature	mir-194	0.31
rno-miR-34c-5p	56	mature	mir-34	1.36
rno-miR-6324	47	mature	undef	1.14
rno-miR-128-2-5p	5272	mature	mir-128	127.71
rno-miR-344a-3p	18421	mature	mir-344	446.22
rno_piR_000606	208	piRNA	rno_piR_000606	5.04
rno-miR-451-5p	12853	mature	mir-451	311.34
rno-miR-3593-5p	8	mature	undef	0.19
rno-miR-292-3p	7	mature	mir-290	0.17
rno-miR-221-5p	337	mature	mir-221	8.16
rno-miR-362-3p	4	mature	mir-362	0.10
rno-miR-3594-5p	20	mature	undef	0.48
rno-miR-196b-5p	81	mature	mir-196	1.96
rno-miR-218a-2-3p	196	mature	mir-218	4.75
rno-miR-494-3p	111	mature	mir-154	2.69
rno-miR-136-3p	5355	mature	mir-136	129.72
rno-miR-208a-5p	5	mature	mir-208	0.12
rno-miR-598-5p	60	mature	mir-598	1.45
rno-miR-146b-3p	10	mature	mir-146	0.24
rno_piR_006383	2	piRNA	rno_piR_006383	0.05
[truncated: 660 more rows]
