# Supplementary material for: MicroRNA-mediated translational pathways are regulated in the orbitofrontal cortex and peripheral blood samples during acute abstinence from heroin self-administration
Source: Adv Drug Alcohol Res. 2023 Aug 14;3:11668. doi: 10.3389/adar.2023.11668 (PMC10880771; doi:10.3389/adar.2023.11668)
Supplement: Supplementary file 2 [file DataSheet1.ZIP › S66H.expr.xls]

sRNA id	Count(30179573)	Type	Description	TPM
novel_mir1	4520	miRNA	NC_005106.4:-:31883001_31883071	149.77
novel_mir2	1109	miRNA	NC_005110.4:+:58661266_58661327	36.75
novel_mir3	2492	miRNA	NC_005107.4:+:65643142_65643201	82.57
novel_mir4	652	miRNA	NC_005120.4:+:118131823_118131886	21.60
novel_mir5	127	miRNA	NC_005103.4:-:147718278_147718343	4.21
novel_mir8	93	miRNA	NC_005106.4:-:32983166_32983226	3.08
novel_mir9	113	miRNA	NC_005116.4:-:10572277_10572334	3.74
novel_mir10	58	miRNA	NC_005109.4:-:15198465_15198530	1.92
novel_mir11	178	miRNA	NC_005117.4:-:73403043_73403105	5.90
novel_mir13	10	miRNA	NC_005109.4:+:6033422_6033483	0.33
novel_mir14	76	miRNA	NC_005100.4:+:174134780_174134841	2.52
novel_mir15	105	miRNA	NC_005100.4:+:48104127_48104186	3.48
novel_mir16	36	miRNA	NC_005100.4:-:121202858_121202922	1.19
novel_mir18	283	miRNA	NC_005106.4:+:140547362_140547421	9.38
novel_mir19	48	miRNA	NC_005116.4:-:71800308_71800365	1.59
novel_mir23	33	miRNA	NC_005118.4:-:58624779_58624839	1.09
novel_mir24	86	miRNA	NC_005100.4:-:220867515_220867576	2.85
novel_mir25	43	miRNA	NC_005100.4:+:236276331_236276393	1.42
novel_mir26	16	miRNA	NC_005105.4:-:111289770_111289828	0.53
novel_mir27	23	miRNA	NC_005116.4:-:10456154_10456219	0.76
novel_mir28	62	miRNA	NC_005100.4:+:198994825_198994892	2.05
novel_mir29	27	miRNA	NC_005106.4:+:143932118_143932175	0.89
novel_mir32	19	miRNA	NC_005109.4:+:57480688_57480743	0.63
novel_mir34	17	miRNA	NC_005107.4:-:39687046_39687104	0.56
novel_mir39	11	miRNA	NC_005102.4:+:11791489_11791554	0.36
novel_mir41	15	miRNA	NC_005105.4:-:27432191_27432248	0.50
novel_mir42	53	miRNA	NC_005102.4:-:3674813_3674874	1.76
novel_mir44	33	miRNA	NC_005100.4:-:84347107_84347170	1.09
novel_mir46	21	miRNA	NC_005106.4:-:120718894_120718965	0.70
novel_mir52	26	miRNA	NC_005107.4:+:70618006_70618066	0.86
novel_mir54	15	miRNA	NC_005112.4:+:71331047_71331116	0.50
novel_mir61	14	miRNA	NC_005111.4:-:22238760_22238811	0.46
novel_mir62	13	miRNA	NC_005117.4:+:4327796_4327855	0.43
novel_mir67	70	miRNA	NC_005114.4:-:96770944_96771005	2.32
novel_mir70	928	miRNA	NC_005120.4:-:33516112_33516172	30.75
novel_mir75	13	miRNA	NC_005106.4:+:11545039_11545082	0.43
novel_mir77	30	miRNA	NC_005118.4:-:52566461_52566519	0.99
novel_mir78	28	miRNA	NC_005116.4:-:71783924_71783984	0.93
novel_mir80	15	miRNA	NC_005106.4:-:11328591_11328661	0.50
novel_mir87	14	miRNA	NC_005102.4:-:5771445_5771523	0.46
novel_mir95	15	miRNA	NC_005106.4:-:70361446_70361499	0.50
novel_mir100	16	miRNA	NC_005111.4:+:16108401_16108459	0.53
novel_mir104	18	miRNA	NC_005111.4:+:47523733_47523782	0.60
novel_mir109	12	miRNA	NC_005116.4:-:60946324_60946375	0.40
novel_mir110	10	miRNA	NC_005111.4:-:44578200_44578267	0.33
novel_mir112	10	miRNA	NC_005105.4:-:13914181_13914251	0.33
novel_mir120	10	miRNA	NC_005117.4:-:6387481_6387543	0.33
novel_mir127	13	miRNA	NC_005112.4:-:85818434_85818498	0.43
novel_mir129	11	miRNA	NC_005105.4:-:125723821_125723878	0.36
novel_mir131	625	miRNA	NC_005106.4:+:43324717_43324775	20.71
novel_mir132	12	miRNA	NC_005109.4:-:56272905_56272973	0.40
novel_mir134	17	miRNA	NC_005101.4:-:196270851_196270915	0.56
novel_mir135	14	miRNA	NC_005101.4:+:211152555_211152624	0.46
novel_mir140	12	miRNA	NC_005106.4:-:70967388_70967452	0.40
novel_mir142	18	miRNA	NC_005107.4:-:103189180_103189255	0.60
novel_mir144	12	miRNA	NC_005104.4:-:127617107_127617172	0.40
novel_mir147	228	miRNA	NC_005118.4:-:45500822_45500875	7.55
novel_mir150	31	miRNA	NC_005102.4:-:72885424_72885475	1.03
novel_mir157	12	miRNA	NC_005107.4:-:61805526_61805577	0.40
novel_mir161	10	miRNA	NC_005103.4:+:167219695_167219752	0.33
novel_mir169	11	miRNA	NC_005119.4:+:4393008_4393057	0.36
novel_mir180	10	miRNA	NC_005114.4:-:43645759_43645824	0.33
novel_mir182	11	miRNA	NC_005107.4:+:49702541_49702600	0.36
novel_mir190	10	miRNA	NC_005100.4:-:198451941_198452005	0.33
novel_mir198	10	miRNA	NC_005108.4:+:98621653_98621718	0.33
novel_mir200	10	miRNA	NC_005113.4:+:86029686_86029737	0.33
novel_mir204	10	miRNA	NC_005112.4:-:85371745_85371808	0.33
novel_mir211	11	miRNA	NC_005104.4:+:127446685_127446754	0.36
novel_mir220	14	miRNA	NC_005109.4:-:38782372_38782420	0.46
novel_mir257	12	miRNA	NC_005118.4:-:25287903_25287985	0.40
novel_mir275	11	miRNA	NC_005109.4:-:94352930_94352987	0.36
novel_mir281	32	miRNA	NC_005109.4:+:20591263_20591341	1.06
novel_mir288	14	miRNA	NC_005105.4:+:3182980_3183058	0.46
novel_mir292	93	miRNA	NC_005100.4:-:174495292_174495366	3.08
novel_mir293	39	miRNA	NC_005107.4:+:115155440_115155507	1.29
novel_mir296	56	miRNA	NC_005107.4:-:104542347_104542407	1.86
novel_mir299	15	miRNA	NC_005106.4:+:139317970_139318018	0.50
novel_mir300	18	miRNA	NC_005116.4:+:63914347_63914389	0.60
novel_mir301	22	miRNA	NC_005100.4:+:78355170_78355244	0.73
novel_mir303	13	miRNA	NC_005100.4:+:124815007_124815060	0.43
novel_mir307	12	miRNA	NC_005109.4:-:103816847_103816908	0.40
novel_mir309	16	miRNA	NC_005110.4:+:34598364_34598405	0.53
novel_mir317	11	miRNA	NC_005106.4:-:12005946_12006010	0.36
novel_mir320	11	miRNA	NC_005109.4:-:101815269_101815335	0.36
novel_mir323	137	miRNA	NC_005109.4:-:89005074_89005124	4.54
novel_mir328	85	miRNA	NC_005106.4:+:127057325_127057386	2.82
novel_mir329	13	miRNA	NC_005102.4:-:1924711_1924780	0.43
novel_mir330	15	miRNA	NC_005106.4:+:91538326_91538406	0.50
novel_mir331	18	miRNA	NC_005119.4:-:3918868_3918936	0.60
novel_mir332	17	miRNA	NC_005108.4:-:96210705_96210788	0.56
novel_mir338	12	miRNA	NC_005109.4:-:62814468_62814519	0.40
novel_mir339	80	miRNA	NC_005108.4:+:92290850_92290905	2.65
novel_mir341	15	miRNA	NC_005108.4:+:17722940_17723009	0.50
novel_mir347	12	miRNA	NC_005100.4:+:220002740_220002785	0.40
novel_mir350	16	miRNA	NC_005105.4:+:29483579_29483653	0.53
novel_mir355	25	miRNA	NC_005102.4:-:8690190_8690247	0.83
novel_mir360	31	miRNA	NC_005109.4:-:56445192_56445246	1.03
novel_mir361	59	miRNA	NC_005103.4:+:44936587_44936663	1.95
novel_mir372	11	miRNA	NC_005100.4:-:247084421_247084483	0.36
novel_mir378	12	miRNA	NC_005100.4:+:280103953_280104038	0.40
novel_mir379	89	miRNA	NC_005116.4:+:76532726_76532783	2.95
novel_mir383	18	miRNA	NC_005108.4:-:44456499_44456575	0.60
novel_mir390	12	miRNA	NC_005101.4:-:196487406_196487456	0.40
novel_mir393	12	miRNA	NC_005101.4:-:141450960_141451024	0.40
novel_mir399	12	miRNA	NC_005100.4:-:166912461_166912505	0.40
novel_mir400	11	miRNA	NC_005104.4:+:172044847_172044927	0.36
novel_mir404	19	miRNA	NC_005119.4:+:3823304_3823388	0.63
novel_mir405	31	miRNA	NC_005103.4:+:157613427_157613511	1.03
novel_mir409	17	miRNA	NC_005103.4:+:94068572_94068622	0.56
novel_mir411	11	miRNA	NC_005106.4:+:92882346_92882401	0.36
novel_mir414	12	miRNA	NC_005102.4:+:114747829_114747884	0.40
novel_mir416	17	miRNA	NC_005100.4:-:56168169_56168248	0.56
novel_mir426	247	miRNA	NC_005100.4:-:88138903_88138959	8.18
novel_mir435	12	miRNA	NC_005107.4:+:61311102_61311162	0.40
novel_mir439	91	miRNA	NC_005109.4:+:94696970_94697035	3.02
novel_mir441	19	miRNA	NC_005106.4:-:11281261_11281326	0.63
novel_mir446	16	miRNA	NC_005103.4:+:145239682_145239749	0.53
novel_mir451	19	miRNA	NC_005116.4:-:6244344_6244401	0.63
novel_mir452	21	miRNA	NC_005100.4:+:240908460_240908525	0.70
novel_mir453	14	miRNA	NC_005102.4:+:45210671_45210759	0.46
novel_mir457	15	miRNA	NC_005113.4:+:33108226_33108292	0.50
novel_mir459	12	miRNA	NC_005108.4:-:110329503_110329561	0.40
novel_mir460	10	miRNA	NC_005104.4:-:48504486_48504590	0.33
novel_mir461	65	miRNA	NC_005100.4:-:266483230_266483272	2.15
novel_mir466	19	miRNA	NC_005118.4:+:38153284_38153349	0.63
novel_mir470	12	miRNA	NC_005100.4:-:217459043_217459093	0.40
novel_mir471	18	miRNA	NC_005102.4:+:176405846_176405937	0.60
novel_mir474	22	miRNA	NC_005108.4:-:10934927_10935018	0.73
novel_mir475	20	miRNA	NC_005117.4:-:41451421_41451469	0.66
novel_mir478	15	miRNA	NC_005111.4:-:52558266_52558315	0.50
novel_mir482	28	miRNA	NC_005107.4:+:69859785_69859842	0.93
novel_mir486	31	miRNA	NC_005108.4:+:53419607_53419665	1.03
novel_mir489	20	miRNA	NW_007906169.1:+:61366_61407	0.66
novel_mir490	11	miRNA	NC_005115.4:+:20486641_20486692	0.36
novel_mir491	15	miRNA	NC_005115.4:+:20335031_20335089	0.50
novel_mir498	14	miRNA	NC_005111.4:+:46615028_46615084	0.46
novel_mir506	12	miRNA	NC_005117.4:-:73563779_73563858	0.40
novel_mir509	12	miRNA	NC_005108.4:+:61720758_61720802	0.40
novel_mir514	13	miRNA	NC_005106.4:+:143709479_143709555	0.43
novel_mir515	12	miRNA	NC_005110.4:-:68841890_68841970	0.40
novel_mir526	102	miRNA	NC_005103.4:+:99133802_99133867	3.38
novel_mir529	19	miRNA	NC_005104.4:-:142845142_142845211	0.63
novel_mir540	71	miRNA	NC_005111.4:+:37891888_37891952	2.35
novel_mir545	23	miRNA	NC_005113.4:+:44548391_44548448	0.76
novel_mir546	15	miRNA	NC_005104.4:-:40237539_40237603	0.50
novel_mir548	11	miRNA	NC_005105.4:-:72596602_72596678	0.36
novel_mir552	36	miRNA	NC_005101.4:-:198041348_198041395	1.19
novel_mir557	12	miRNA	NC_005113.4:+:82047563_82047618	0.40
novel_mir560	14	miRNA	NC_005100.4:-:78735756_78735818	0.46
novel_mir561	15	miRNA	NC_005111.4:-:50333315_50333371	0.50
novel_mir562	13	miRNA	NC_005102.4:-:152192812_152192889	0.43
novel_mir569	15	miRNA	NC_005110.4:-:87733001_87733043	0.50
novel_mir570	22	miRNA	NC_005100.4:-:82567877_82567930	0.73
novel_mir574	332	miRNA	NC_005108.4:-:7465662_7465729	11.00
novel_mir579	14	miRNA	NC_005105.4:+:8220336_8220397	0.46
novel_mir580	11	miRNA	NC_005104.4:+:173188435_173188494	0.36
novel_mir585	20	miRNA	NC_005105.4:+:98567248_98567325	0.66
novel_mir591	20	miRNA	NC_005107.4:-:67295421_67295483	0.66
novel_mir595	12	miRNA	NC_005119.4:+:4958912_4958956	0.40
novel_mir604	14	miRNA	NC_005119.4:+:27911877_27911937	0.46
novel_mir606	11	miRNA	NC_005102.4:+:111597140_111597211	0.36
novel_mir608	10	miRNA	NC_005100.4:+:221683007_221683078	0.33
novel_mir613	52	miRNA	NC_005104.4:+:173307514_173307573	1.72
novel_mir614	13	miRNA	NC_005115.4:-:20400433_20400492	0.43
novel_mir615	65	miRNA	NC_005100.4:-:100859476_100859526	2.15
novel_mir616	15	miRNA	NC_005120.4:-:15693360_15693402	0.50
novel_mir619	44	miRNA	NC_005114.4:-:12514935_12515000	1.46
novel_mir621	14	miRNA	NC_005105.4:+:73345710_73345790	0.46
novel_mir629	586	miRNA	NC_005101.4:-:408837_408875	19.42
novel_mir632	104	miRNA	NC_005100.4:+:126523306_126523356	3.45
novel_mir635	32	miRNA	NC_005102.4:+:159305943_159305987	1.06
novel_mir641	14	miRNA	NC_005109.4:+:47281938_47281995	0.46
novel_mir643	52	miRNA	NC_005101.4:-:196199380_196199447	1.72
novel_mir646	75	miRNA	NC_005104.4:+:57028490_57028562	2.49
novel_mir649	18	miRNA	NC_005119.4:-:1979849_1979924	0.60
novel_mir651	47	miRNA	NC_005109.4:-:12913457_12913517	1.56
novel_mir657	11	miRNA	NC_005106.4:+:121395069_121395145	0.36
novel_mir675	20	miRNA	NC_005112.4:+:68702867_68702936	0.66
novel_mir677	12	miRNA	NC_005106.4:-:117268163_117268212	0.40
novel_mir680	50	miRNA	NC_005115.4:+:20013767_20013833	1.66
novel_mir681	12	miRNA	NC_005118.4:+:24706700_24706773	0.40
novel_mir688	16	miRNA	NC_005100.4:-:83985093_83985160	0.53
novel_mir691	16	miRNA	NC_005117.4:-:61108322_61108375	0.53
novel_mir692	11	miRNA	NC_005105.4:+:95053660_95053742	0.36
novel_mir694	14	miRNA	NC_005109.4:+:61746114_61746180	0.46
novel_mir695	166	miRNA	NC_005111.4:+:22232667_22232748	5.50
novel_mir697	15	miRNA	NC_005102.4:-:82337767_82337805	0.50
novel_mir705	13	miRNA	NC_005113.4:-:14168999_14169061	0.43
novel_mir712	58	miRNA	NC_005104.4:-:136023250_136023319	1.92
novel_mir717	15	miRNA	NC_005113.4:-:5378612_5378657	0.50
novel_mir723	13	miRNA	NC_005101.4:-:52227987_52228044	0.43
novel_mir729	17	miRNA	NC_005119.4:+:3177210_3177281	0.56
novel_mir731	12	miRNA	NC_005109.4:-:37313363_37313423	0.40
novel_mir732	17	miRNA	NC_005102.4:+:121725154_121725234	0.56
novel_mir736	14	miRNA	NC_005112.4:-:48607079_48607144	0.46
novel_mir741	12	miRNA	NC_005109.4:-:61626419_61626464	0.40
novel_mir743	12	miRNA	NC_005109.4:-:57285500_57285590	0.40
novel_mir746	158	miRNA	NC_005106.4:-:11752544_11752605	5.24
novel_mir751	14	miRNA	NC_005101.4:+:195651955_195652013	0.46
novel_mir755	13	miRNA	NC_005115.4:-:85329683_85329742	0.43
novel_mir757	14	miRNA	NC_005109.4:-:4638501_4638551	0.46
novel_mir760	225	miRNA	NC_005102.4:+:83137312_83137378	7.46
novel_mir765	16	miRNA	NC_005107.4:-:17421304_17421372	0.53
novel_mir766	45	miRNA	NC_005116.4:-:10756087_10756134	1.49
novel_mir769	11	miRNA	NC_005103.4:+:182600092_182600148	0.36
novel_mir771	14	miRNA	NC_005107.4:+:62470980_62471032	0.46
novel_mir772	10	miRNA	NC_005103.4:+:9191349_9191405	0.33
novel_mir779	12	miRNA	NC_005100.4:+:219532961_219533015	0.40
novel_mir783	2514	miRNA	NC_005100.4:-:39717702_39717778	83.30
novel_mir791	20	miRNA	NC_005109.4:+:47185810_47185869	0.66
novel_mir792	25	miRNA	NC_005109.4:-:55577999_55578057	0.83
novel_mir797	15	miRNA	NC_005102.4:+:9521763_9521822	0.50
novel_mir801	49	miRNA	NC_005102.4:-:176406218_176406274	1.62
novel_mir806	11	miRNA	NC_005110.4:-:83975074_83975149	0.36
novel_mir815	13	miRNA	NC_005108.4:-:10847775_10847817	0.43
novel_mir822	15	miRNA	NC_005104.4:+:140876062_140876131	0.50
novel_mir826	30	miRNA	NC_005106.4:+:70285473_70285528	0.99
novel_mir829	37	miRNA	NC_005102.4:-:148915118_148915175	1.23
novel_mir832	344	miRNA	NC_005119.4:-:30303769_30303828	11.40
novel_mir835	15	miRNA	NC_005107.4:+:82351227_82351271	0.50
novel_mir841	15	miRNA	NC_005102.4:+:147609342_147609403	0.50
novel_mir850	17	miRNA	NC_005106.4:+:11677345_11677418	0.56
novel_mir856	40	miRNA	NC_005100.4:-:84983630_84983672	1.33
novel_mir857	24	miRNA	NC_005107.4:+:107826688_107826742	0.80
novel_mir858	22	miRNA	NC_005105.4:+:129268429_129268492	0.73
novel_mir859	11	miRNA	NC_005103.4:-:113886706_113886762	0.36
novel_mir864	15	miRNA	NC_005105.4:+:54488103_54488170	0.50
novel_mir867	10	miRNA	NC_005107.4:-:13725566_13725610	0.33
novel_mir871	10	miRNA	NC_005103.4:+:145239726_145239804	0.33
novel_mir872	23	miRNA	NC_005119.4:+:4334640_4334694	0.76
novel_mir876	14	miRNA	NC_005112.4:-:91018854_91018930	0.46
novel_mir878	16	miRNA	NC_005115.4:+:19771952_19772011	0.53
novel_mir884	14	miRNA	NC_005107.4:+:71593095_71593157	0.46
novel_mir888	19	miRNA	NC_005100.4:+:201952058_201952151	0.63
novel_mir890	12	miRNA	NC_005106.4:-:3123274_3123319	0.40
novel_mir892	12	miRNA	NC_005111.4:+:29901644_29901705	0.40
novel_mir894	49	miRNA	NC_005107.4:-:131808710_131808766	1.62
novel_mir905	18	miRNA	NC_005101.4:-:195719303_195719361	0.60
novel_mir908	71	miRNA	NC_005112.4:+:57626466_57626531	2.35
novel_mir909	11	miRNA	NC_005101.4:+:178057659_178057723	0.36
novel_mir914	12	miRNA	NC_005109.4:-:14740852_14740907	0.40
novel_mir917	17	miRNA	NC_005101.4:+:60949193_60949267	0.56
novel_mir918	13	miRNA	NC_005109.4:-:106603593_106603656	0.43
novel_mir925	14	miRNA	NC_005104.4:-:147410459_147410523	0.46
novel_mir930	13	miRNA	NC_005102.4:-:92289760_92289809	0.43
novel_mir934	15	miRNA	NC_005108.4:+:10935282_10935341	0.50
novel_mir937	14	miRNA	NC_005105.4:-:107402168_107402208	0.46
novel_mir939	27	miRNA	NC_005114.4:+:51754135_51754193	0.89
novel_mir942	28	miRNA	NC_005118.4:+:52902657_52902714	0.93
novel_mir954	12	miRNA	NC_005103.4:+:120671527_120671594	0.40
novel_mir962	16	miRNA	NC_005113.4:+:2075773_2075828	0.53
novel_mir965	37	miRNA	NC_005118.4:+:25112282_25112345	1.23
novel_mir968	12	miRNA	NC_005104.4:-:150319972_150320031	0.40
novel_mir973	834	miRNA	NC_005113.4:-:79635781_79635841	27.63
novel_mir977	29	miRNA	NC_005117.4:+:71136888_71136950	0.96
novel_mir980	73	miRNA	NC_005103.4:-:8969376_8969434	2.42
novel_mir997	19	miRNA	NC_005109.4:+:67862798_67862855	0.63
novel_mir1001	11	miRNA	NC_005118.4:-:56034236_56034300	0.36
novel_mir1007	95	miRNA	NC_005105.4:-:72681745_72681805	3.15
novel_mir1011	23	miRNA	NC_005116.4:-:27923370_27923428	0.76
novel_mir1013	11	miRNA	NC_005100.4:+:246111354_246111420	0.36
novel_mir1018	217	miRNA	NC_005116.4:+:13482412_13482474	7.19
novel_mir1028	13	miRNA	NC_005120.4:+:139515973_139516013	0.43
novel_mir1051	14	miRNA	NC_005104.4:+:156069472_156069530	0.46
novel_mir1054	11	miRNA	NC_005112.4:+:52976507_52976579	0.36
novel_mir1060	16	miRNA	NC_005106.4:-:70865391_70865449	0.53
novel_mir1070	12	miRNA	NC_005115.4:-:75855625_75855689	0.40
novel_mir1078	11	miRNA	NC_005100.4:-:261371333_261371408	0.36
novel_mir1079	29	miRNA	NC_005104.4:+:152072475_152072551	0.96
novel_mir1080	21	miRNA	NC_005102.4:+:124530081_124530134	0.70
novel_mir1088	12	miRNA	NC_005107.4:-:102159022_102159075	0.40
novel_mir1102	12	miRNA	NC_005116.4:-:77700487_77700526	0.40
novel_mir1108	181	miRNA	NC_005117.4:-:4107544_4107611	6.00
novel_mir1111	10	miRNA	NC_005105.4:-:111291155_111291213	0.33
novel_mir1114	11	miRNA	NC_005119.4:-:12870419_12870492	0.36
novel_mir1129	11	miRNA	NC_005109.4:+:89379333_89379415	0.36
novel_mir1136	13	miRNA	NC_005101.4:-:62034544_62034609	0.43
novel_mir1148	78	miRNA	NC_005104.4:-:150530295_150530349	2.58
novel_mir1149	11	miRNA	NC_005120.4:-:63809699_63809736	0.36
novel_mir1167	12	miRNA	NC_005113.4:-:5205773_5205841	0.40
novel_mir1170	10	miRNA	NC_005101.4:+:116526008_116526073	0.33
novel_mir1174	13	miRNA	NC_005118.4:-:37906252_37906308	0.43
novel_mir1176	14	miRNA	NC_005102.4:+:6774876_6774963	0.46
novel_mir1178	32	miRNA	NC_005109.4:+:89101336_89101415	1.06
novel_mir1179	32	miRNA	NC_005107.4:+:53864333_53864403	1.06
novel_mir1180	11	miRNA	NC_005102.4:+:60024074_60024129	0.36
novel_mir1182	11	miRNA	NC_005100.4:-:84475010_84475082	0.36
novel_mir1184	11	miRNA	NC_005115.4:-:20268873_20268923	0.36
novel_mir1197	39	miRNA	NC_005119.4:-:14082303_14082360	1.29
novel_mir1198	41	miRNA	NC_005104.4:+:135864685_135864736	1.36
novel_mir1206	35	miRNA	NC_005114.4:+:58654924_58654975	1.16
novel_mir1209	11	miRNA	NC_005104.4:-:152506822_152506883	0.36
novel_mir1210	35	miRNA	NC_005106.4:-:66595502_66595556	1.16
novel_mir1215	107	miRNA	NC_005112.4:-:52096572_52096633	3.55
novel_mir1224	1156	miRNA	NW_007906435.1:+:9511514_9511577	38.30
novel_mir1225	58	miRNA	NC_005113.4:-:7230301_7230346	1.92
novel_mir1226	32	miRNA	NC_005114.4:-:51375942_51376004	1.06
novel_mir1227	1572	miRNA	NC_005109.4:-:55645860_55645927	52.09
novel_mir1230	10	miRNA	NC_005100.4:+:142164362_142164445	0.33
novel_mir1232	13	miRNA	NC_005107.4:-:115346834_115346913	0.43
novel_mir1233	17	miRNA	NC_005109.4:+:88227407_88227493	0.56
novel_mir1235	91	miRNA	NC_005102.4:-:58785340_58785408	3.02
novel_mir1248	70	miRNA	NC_005108.4:-:100175741_100175803	2.32
novel_mir1249	15	miRNA	NC_005104.4:-:173199271_173199338	0.50
novel_mir1250	24	miRNA	NC_005120.4:-:1741590_1741669	0.80
novel_mir1253	13	miRNA	NC_005109.4:-:45563026_45563081	0.43
novel_mir1257	11	miRNA	NC_005115.4:-:1044724_1044798	0.36
novel_mir1259	11	miRNA	NC_005105.4:-:7073984_7074041	0.36
novel_mir1262	2786	miRNA	NC_005104.4:+:57493184_57493267	92.31
novel_mir1264	12	miRNA	NC_005113.4:-:83741930_83741977	0.40
novel_mir1271	13	miRNA	NC_005105.4:+:99884268_99884347	0.43
novel_mir1272	974	miRNA	NC_005114.4:+:30097804_30097871	32.27
novel_mir1275	13	miRNA	NC_005119.4:+:32037748_32037835	0.43
novel_pir21	12	piRNA	NC_005100.4:LINE/L1:-_131544027	0.40
novel_pir23	10	piRNA	NC_005100.4:LINE/L1:-_131544027	0.33
novel_pir120	11	piRNA	NC_005100.4:LINE/L1:-_259323205	0.36
novel_pir237	13	piRNA	NC_005100.4:LINE/L1:-_277308885	0.43
novel_pir323	14	piRNA	NC_005100.4:LINE/L1:+_281941412	0.46
novel_pir354	11	piRNA	NC_005100.4:LTR/ERVL-MaLR:-_282697047	0.36
novel_pir409	11	piRNA	NC_005100.4:LINE/L1:-_214639739	0.36
novel_pir439	17	piRNA	NC_005100.4:LINE/L1:-_185581933	0.56
novel_pir482	10	piRNA	NC_005100.4:LINE/L1:+_113943149	0.33
novel_pir483	12	piRNA	NC_005100.4:LINE/L1:+_99067857	0.40
novel_pir514	12	piRNA	NC_005100.4:LTR/ERVL:-_218139662	0.40
novel_pir591	10	piRNA	NC_005100.4:LINE/L1:-_210528785	0.33
novel_pir627	20	piRNA	NC_005100.4:LTR/ERVK:+_1106504	0.66
novel_pir631	16	piRNA	NC_005100.4:LINE/L1:-_4917546	0.53
novel_pir640	26	piRNA	NC_005100.4:LINE/L1:-_4917546	0.86
novel_pir655	12	piRNA	NC_005100.4:LINE/L1:-_4917546	0.40
novel_pir707	68	piRNA	NC_005100.4:LTR/ERVK:+_81507632	2.25
novel_pir760	11	piRNA	NC_005100.4:LINE/L1:+_270058236	0.36
novel_pir765	10	piRNA	NC_005100.4:LINE/L1:+_61609478	0.33
novel_pir766	86	piRNA	NC_005100.4:LINE/L1:+_61609478	2.85
novel_pir771	24	piRNA	NC_005100.4:LTR/ERVK:+_83369253	0.80
novel_pir772	13	piRNA	NC_005100.4:LTR/ERVK:+_83369253	0.43
novel_pir780	19	piRNA	NC_005100.4:LTR/ERVK:+_83369253	0.63
novel_pir781	10	piRNA	NC_005100.4:LTR/ERVK:+_83369253	0.33
novel_pir783	11	piRNA	NC_005100.4:LTR/ERVK:+_83369253	0.36
novel_pir787	10	piRNA	NC_005100.4:LTR/ERVK:+_83369253	0.33
novel_pir788	12	piRNA	NC_005100.4:LTR/ERVK:+_83369253	0.40
novel_pir792	95	piRNA	NC_005100.4:LTR/ERVK:+_83369253	3.15
novel_pir800	62	piRNA	NC_005100.4:LTR/ERVK:+_83369253	2.05
novel_pir814	21	piRNA	NC_005100.4:LTR/ERVK:+_83369253	0.70
novel_pir815	20	piRNA	NC_005100.4:LTR/ERVK:+_83369253	0.66
novel_pir820	20	piRNA	NC_005100.4:LTR/ERVK:+_83369253	0.66
novel_pir824	15	piRNA	NC_005100.4:LTR/ERVK:+_83369253	0.50
novel_pir826	13	piRNA	NC_005100.4:LTR/ERVK:+_83369253	0.43
novel_pir865	18	piRNA	NC_005100.4:LTR/ERV1:+_111568550	0.60
novel_pir866	93	piRNA	NC_005100.4:LTR/ERV1:+_111568550	3.08
novel_pir867	228	piRNA	NC_005100.4:LTR/ERV1:+_111568550	7.55
novel_pir870	17	piRNA	NC_005100.4:LTR/ERV1:+_111568550	0.56
novel_pir876	24	piRNA	NC_005100.4:LTR/ERV1:+_111568550	0.80
novel_pir896	10	piRNA	NC_005100.4:LINE/L1:-_193637817	0.33
novel_pir939	35	piRNA	NC_005100.4:LTR/ERVK:+_262194536	1.16
novel_pir940	349	piRNA	NC_005100.4:LTR/ERVK:+_262194536	11.56
novel_pir980	10	piRNA	NC_005100.4:LINE/L1:+_105500488	0.33
novel_pir995	21	piRNA	NC_005100.4:LTR/ERVL-MaLR:+_166700932	0.70
novel_pir996	13	piRNA	NC_005100.4:LTR/ERVL-MaLR:+_166700932	0.43
novel_pir1019	13	piRNA	NC_005100.4:LTR/ERVK:-_94206510	0.43
novel_pir1022	83	piRNA	NC_005100.4:LTR/ERV1:+_17651887	2.75
novel_pir1025	1027	piRNA	NC_005100.4:LTR/ERV1:+_17651887	34.03
novel_pir1026	3009	piRNA	NC_005100.4:LTR/ERV1:+_17651887	99.70
novel_pir1031	177	piRNA	NC_005100.4:LTR/ERVK:-_269854250	5.86
novel_pir1033	276	piRNA	NC_005100.4:LTR/ERVK:-_269854250	9.15
novel_pir1034	17	piRNA	NC_005100.4:LTR/ERVK:-_269854250	0.56
novel_pir1035	37	piRNA	NC_005100.4:LTR/ERVK:-_269854250	1.23
novel_pir1041	12	piRNA	NC_005100.4:LTR/ERVL:+_221912772	0.40
novel_pir1053	12	piRNA	NC_005100.4:DNA/PIF-Harbinger:-_137246413	0.40
novel_pir1054	23	piRNA	NC_005100.4:DNA/PIF-Harbinger:-_137246413	0.76
novel_pir1057	26	piRNA	NC_005100.4:DNA/PIF-Harbinger:-_137246413	0.86
novel_pir1058	25	piRNA	NC_005100.4:DNA/PIF-Harbinger:-_137246413	0.83
novel_pir1059	22	piRNA	NC_005100.4:DNA/PIF-Harbinger:-_137246413	0.73
novel_pir1062	63	piRNA	NC_005100.4:DNA/PIF-Harbinger:-_137246413	2.09
novel_pir1063	15	piRNA	NC_005100.4:DNA/PIF-Harbinger:-_137246413	0.50
novel_pir1064	14	piRNA	NC_005100.4:DNA/PIF-Harbinger:-_137246413	0.46
novel_pir1065	62	piRNA	NC_005100.4:DNA/PIF-Harbinger:-_137246413	2.05
novel_pir1066	12	piRNA	NC_005100.4:DNA/PIF-Harbinger:-_137246413	0.40
novel_pir1067	32	piRNA	NC_005100.4:DNA/PIF-Harbinger:-_137246413	1.06
novel_pir1069	11	piRNA	NC_005100.4:DNA/PIF-Harbinger:-_137246413	0.36
novel_pir1070	40	piRNA	NC_005100.4:DNA/PIF-Harbinger:-_137246413	1.33
novel_pir1071	10	piRNA	NC_005100.4:DNA/PIF-Harbinger:-_137246413	0.33
novel_pir1084	38	piRNA	NC_005100.4:LTR/ERVK:-_15720031	1.26
novel_pir1087	11	piRNA	NC_005100.4:LTR/ERV1:-_140888735	0.36
novel_pir1088	226	piRNA	NC_005100.4:LTR/ERV1:-_140888735	7.49
novel_pir1089	16	piRNA	NC_005100.4:LTR/ERV1:-_140888735	0.53
novel_pir1090	59	piRNA	NC_005100.4:LTR/ERV1:-_140888735	1.95
novel_pir1091	3622	piRNA	NC_005100.4:LTR/ERV1:-_140888735	120.01
novel_pir1092	8406	piRNA	NC_005100.4:LTR/ERV1:-_140888735	278.53
novel_pir1093	68	piRNA	NC_005100.4:LTR/ERV1:-_140888735	2.25
novel_pir1094	26	piRNA	NC_005100.4:LTR/ERV1:-_140888735	0.86
novel_pir1097	11	piRNA	NC_005100.4:LTR/ERV1:-_147114708	0.36
novel_pir1102	227	piRNA	NC_005100.4:LTR/ERV1:-_147114708	7.52
novel_pir1103	14	piRNA	NC_005100.4:LTR/ERV1:-_147114708	0.46
novel_pir1106	11	piRNA	NC_005100.4:LINE/L1:-_59777085	0.36
novel_pir1109	10	piRNA	NC_005100.4:LTR/ERVK:-_224708475	0.33
novel_pir1110	14	piRNA	NC_005100.4:LTR/ERVK:-_224708475	0.46
novel_pir1143	11	piRNA	NC_005100.4:LTR/ERVL:+_236274302	0.36
novel_pir1144	20	piRNA	NC_005100.4:LTR/ERVL:+_236274302	0.66
novel_pir1145	20	piRNA	NC_005100.4:LTR/ERVL:+_236274302	0.66
novel_pir1146	31	piRNA	NC_005100.4:LTR/ERVL:+_236274302	1.03
novel_pir1159	10	piRNA	NC_005100.4:LTR/ERVL:+_236274302	0.33
novel_pir1210	11	piRNA	NC_005100.4:LTR/ERVK:-_141945739	0.36
novel_pir1212	10	piRNA	NC_005100.4:LTR/ERVL-MaLR:+_222472012	0.33
novel_pir1214	181	piRNA	NC_005100.4:LTR/ERVL-MaLR:-_15647153	6.00
novel_pir1215	92	piRNA	NC_005100.4:LTR/ERVL-MaLR:-_15647153	3.05
novel_pir1216	53	piRNA	NC_005100.4:LTR/ERVL-MaLR:-_15647153	1.76
novel_pir1217	75	piRNA	NC_005100.4:LTR/ERVL-MaLR:-_15647153	2.49
novel_pir1218	33	piRNA	NC_005100.4:LTR/ERVL-MaLR:-_15647153	1.09
novel_pir1219	115	piRNA	NC_005100.4:LTR/ERVL-MaLR:-_15647153	3.81
novel_pir1220	72	piRNA	NC_005100.4:LTR/ERVL-MaLR:-_15647153	2.39
novel_pir1221	52	piRNA	NC_005100.4:LTR/ERVL-MaLR:-_15647153	1.72
novel_pir1222	10	piRNA	NC_005100.4:LTR/ERVL-MaLR:-_15647153	0.33
novel_pir1223	183	piRNA	NC_005100.4:LTR/ERVL-MaLR:-_15647153	6.06
novel_pir1224	49	piRNA	NC_005100.4:LTR/ERVL-MaLR:-_15647153	1.62
novel_pir1225	34	piRNA	NC_005100.4:LTR/ERVL-MaLR:-_15647153	1.13
novel_pir1226	21	piRNA	NC_005100.4:LTR/ERVL-MaLR:-_15647153	0.70
novel_pir1227	28	piRNA	NC_005100.4:LTR/ERVL-MaLR:-_15647153	0.93
novel_pir1228	11	piRNA	NC_005100.4:LTR/ERVL-MaLR:-_15647153	0.36
novel_pir1229	25	piRNA	NC_005100.4:LTR/ERVL-MaLR:-_15647153	0.83
novel_pir1230	25	piRNA	NC_005100.4:LTR/ERVL-MaLR:-_15647153	0.83
novel_pir1231	15	piRNA	NC_005100.4:LTR/ERVL-MaLR:-_15647153	0.50
novel_pir1232	33	piRNA	NC_005100.4:LTR/ERVL-MaLR:-_15647153	1.09
novel_pir1233	17	piRNA	NC_005100.4:LTR/ERVL-MaLR:-_15647153	0.56
novel_pir1234	20	piRNA	NC_005100.4:LTR/ERVL-MaLR:-_15647153	0.66
novel_pir1235	22	piRNA	NC_005100.4:LTR/ERVL-MaLR:-_15647153	0.73
novel_pir1236	54	piRNA	NC_005100.4:LTR/ERVL-MaLR:-_15647153	1.79
novel_pir1237	62	piRNA	NC_005100.4:LTR/ERVL-MaLR:-_15647153	2.05
novel_pir1238	15	piRNA	NC_005100.4:LTR/ERVL-MaLR:-_15647153	0.50
novel_pir1239	11	piRNA	NC_005100.4:LTR/ERVL-MaLR:-_15647153	0.36
novel_pir1240	66	piRNA	NC_005100.4:LTR/ERVL-MaLR:-_15647153	2.19
novel_pir1241	14	piRNA	NC_005100.4:LTR/ERVL-MaLR:-_15647153	0.46
novel_pir1242	11	piRNA	NC_005100.4:LTR/ERVL-MaLR:-_15647153	0.36
novel_pir1244	10	piRNA	NC_005100.4:LTR/ERVL-MaLR:-_15647153	0.33
novel_pir1245	100	piRNA	NC_005100.4:LTR/ERVL-MaLR:-_15647153	3.31
novel_pir1246	65	piRNA	NC_005100.4:LTR/ERVL-MaLR:-_15647153	2.15
novel_pir1247	161	piRNA	NC_005100.4:LTR/ERVL-MaLR:-_15647153	5.33
novel_pir1248	92	piRNA	NC_005100.4:LTR/ERVL-MaLR:-_15647153	3.05
novel_pir1249	120	piRNA	NC_005100.4:LTR/ERVL-MaLR:-_15647153	3.98
novel_pir1250	123	piRNA	NC_005100.4:LTR/ERVL-MaLR:-_15647153	4.08
novel_pir1251	89	piRNA	NC_005100.4:LTR/ERVL-MaLR:-_15647153	2.95
novel_pir1252	77	piRNA	NC_005100.4:LTR/ERVL-MaLR:-_15647153	2.55
novel_pir1253	148	piRNA	NC_005100.4:LTR/ERVL-MaLR:-_15647153	4.90
novel_pir1254	99	piRNA	NC_005100.4:LTR/ERVL-MaLR:-_15647153	3.28
novel_pir1255	34	piRNA	NC_005100.4:LTR/ERVL-MaLR:-_15647153	1.13
novel_pir1256	11	piRNA	NC_005100.4:LINE/L2:-_265303576	0.36
novel_pir1268	24	piRNA	NC_005100.4:DNA/PIF-Harbinger:+_220818003	0.80
novel_pir1270	12	piRNA	NC_005100.4:DNA/PIF-Harbinger:+_220818003	0.40
novel_pir1274	12	piRNA	NC_005100.4:DNA/PIF-Harbinger:+_220818003	0.40
novel_pir1283	39	piRNA	NC_005100.4:DNA/PIF-Harbinger:+_220818003	1.29
novel_pir1288	10	piRNA	NC_005100.4:DNA/PIF-Harbinger:+_220818003	0.33
novel_pir1295	11	piRNA	NC_005100.4:DNA/PIF-Harbinger:+_220818003	0.36
novel_pir1296	10	piRNA	NC_005100.4:DNA/PIF-Harbinger:+_220818003	0.33
novel_pir1300	39	piRNA	NC_005100.4:DNA/PIF-Harbinger:+_220818003	1.29
novel_pir1302	11	piRNA	NC_005100.4:DNA/PIF-Harbinger:+_220818003	0.36
novel_pir1313	38	piRNA	NC_005100.4:DNA/PIF-Harbinger:+_220818003	1.26
novel_pir1317	14	piRNA	NC_005100.4:DNA/PIF-Harbinger:+_220818003	0.46
novel_pir1332	11	piRNA	NC_005100.4:DNA/PIF-Harbinger:+_220818003	0.36
novel_pir1336	25	piRNA	NC_005100.4:DNA/PIF-Harbinger:+_220818003	0.83
novel_pir1338	17	piRNA	NC_005100.4:DNA/PIF-Harbinger:+_220818003	0.56
novel_pir1340	29	piRNA	NC_005100.4:DNA/PIF-Harbinger:+_220818003	0.96
novel_pir1341	12	piRNA	NC_005100.4:DNA/PIF-Harbinger:+_220818003	0.40
novel_pir1351	11	piRNA	NC_005100.4:LTR/ERVK:+_236838220	0.36
novel_pir1357	14	piRNA	NC_005100.4:LTR/ERVL-MaLR:-_118552288	0.46
novel_pir1375	13	piRNA	NC_005100.4:DNA/PIF-Harbinger:-_125413228	0.43
novel_pir1376	10	piRNA	NC_005100.4:DNA/PIF-Harbinger:-_125413228	0.33
novel_pir1379	14	piRNA	NC_005100.4:DNA/PIF-Harbinger:-_125413228	0.46
novel_pir1381	14	piRNA	NC_005100.4:LTR/ERV1:+_203100089	0.46
novel_pir1383	430	piRNA	NC_005100.4:LTR/ERV1:-_223747811	14.25
novel_pir1385	51	piRNA	NC_005100.4:LTR/ERV1:-_223747811	1.69
novel_pir1386	69	piRNA	NC_005100.4:LTR/ERV1:-_223747811	2.29
novel_pir1388	32	piRNA	NC_005100.4:LTR/ERV1:-_223747811	1.06
novel_pir1395	12	piRNA	NC_005100.4:LTR/ERVL-MaLR:+_18113812	0.40
novel_pir1396	10	piRNA	NC_005100.4:LTR/ERVL-MaLR:+_18113812	0.33
novel_pir1397	15	piRNA	NC_005100.4:LTR/ERVL-MaLR:+_18113812	0.50
novel_pir1399	15	piRNA	NC_005100.4:LTR/ERVL-MaLR:+_18113812	0.50
novel_pir1400	15	piRNA	NC_005100.4:LTR/ERVL-MaLR:+_18113812	0.50
novel_pir1414	12	piRNA	NC_005100.4:DNA/hAT-Tip100:+_12445857	0.40
novel_pir1427	16	piRNA	NC_005100.4:LTR/ERVK:+_255543059	0.53
novel_pir1428	10	piRNA	NC_005100.4:LTR/ERVK:+_255543059	0.33
novel_pir1429	11	piRNA	NC_005100.4:LTR/ERVK:+_255543059	0.36
novel_pir1431	13	piRNA	NC_005100.4:LTR/ERVK:+_255543059	0.43
novel_pir1434	40	piRNA	NC_005100.4:LTR/ERVK:+_255543059	1.33
novel_pir1435	13	piRNA	NC_005100.4:LTR/ERVK:+_255543059	0.43
novel_pir1441	10	piRNA	NC_005100.4:LTR/ERVK:+_255543059	0.33
novel_pir1442	10	piRNA	NC_005100.4:LTR/ERVK:+_255543059	0.33
novel_pir1443	13	piRNA	NC_005100.4:LTR/ERVK:+_255543059	0.43
novel_pir1444	28	piRNA	NC_005100.4:LTR/ERVK:+_255543059	0.93
novel_pir1446	69	piRNA	NC_005100.4:LTR/ERVK:+_255543059	2.29
novel_pir1449	35	piRNA	NC_005100.4:LTR/ERVK:+_255543059	1.16
novel_pir1452	10	piRNA	NC_005100.4:LTR/ERVK:+_255543059	0.33
novel_pir1463	59	piRNA	NC_005100.4:LTR/ERVK:+_123816602	1.95
novel_pir1465	15	piRNA	NC_005100.4:LTR/ERVK:+_123816602	0.50
novel_pir1469	14	piRNA	NC_005100.4:LTR/ERVK:+_123816602	0.46
novel_pir1505	27	piRNA	NC_005100.4:LTR/ERVK:+_65648162	0.89
novel_pir1506	14	piRNA	NC_005100.4:LTR/ERVK:+_65648162	0.46
novel_pir1508	303	piRNA	NC_005100.4:LTR/ERVK:+_65648162	10.04
novel_pir1509	33	piRNA	NC_005100.4:LTR/ERVK:+_65648162	1.09
novel_pir1520	11	piRNA	NC_005100.4:LTR/ERVL-MaLR:-_42274639	0.36
novel_pir1521	28	piRNA	NC_005100.4:LTR/ERVL-MaLR:-_42274639	0.93
novel_pir1522	10	piRNA	NC_005100.4:LTR/ERVL-MaLR:-_42274639	0.33
novel_pir1523	10	piRNA	NC_005100.4:LTR/ERVL-MaLR:-_42274639	0.33
novel_pir1530	56	piRNA	NC_005100.4:LTR/ERV1:+_84801753	1.86
novel_pir1537	18	piRNA	NC_005100.4:LTR/ERVK:+_23856895	0.60
novel_pir1539	10	piRNA	NC_005100.4:LTR/ERVL-MaLR:-_52797824	0.33
novel_pir1542	80	piRNA	NC_005100.4:LTR/ERV1:+_82620337	2.65
novel_pir1543	16	piRNA	NC_005100.4:LTR/ERV1:+_82620337	0.53
novel_pir1544	13	piRNA	NC_005100.4:LTR/ERV1:+_82620337	0.43
novel_pir1545	14	piRNA	NC_005100.4:LTR/ERV1:+_82620337	0.46
novel_pir1548	11	piRNA	NC_005100.4:LTR/ERV1:+_82620337	0.36
novel_pir1549	46	piRNA	NC_005100.4:LTR/ERV1:+_82620337	1.52
novel_pir1550	28	piRNA	NC_005100.4:LTR/ERV1:+_82620337	0.93
novel_pir1554	20	piRNA	NC_005100.4:LTR/ERV1:+_82620337	0.66
novel_pir1562	14	piRNA	NC_005100.4:LTR/ERV1:+_82620337	0.46
novel_pir1571	15	piRNA	NC_005100.4:LTR/ERVL-MaLR:+_241901533	0.50
novel_pir1572	10	piRNA	NC_005100.4:LTR/ERVL:+_143907735	0.33
novel_pir1574	29	piRNA	NC_005100.4:LTR/ERVL:+_143907735	0.96
novel_pir1576	15	piRNA	NC_005100.4:LTR/ERVL:+_143907735	0.50
novel_pir1577	11	piRNA	NC_005100.4:LTR/ERVL:+_143907735	0.36
novel_pir1578	14	piRNA	NC_005100.4:LTR/ERVL:+_143907735	0.46
novel_pir1579	11	piRNA	NC_005100.4:LTR/ERVL:+_143907735	0.36
novel_pir1580	51	piRNA	NC_005100.4:LTR/ERVL:+_143907735	1.69
novel_pir1581	28	piRNA	NC_005100.4:LTR/ERVL:+_143907735	0.93
novel_pir1583	24	piRNA	NC_005100.4:LTR/ERVL:+_143907735	0.80
novel_pir1584	22	piRNA	NC_005100.4:LTR/ERVL:+_143907735	0.73
novel_pir1588	129	piRNA	NC_005100.4:LTR/ERVK:+_257056476	4.27
novel_pir1589	154	piRNA	NC_005100.4:LTR/ERVK:+_257056476	5.10
novel_pir1597	11	piRNA	NC_005100.4:DNA/hAT-Tip100:-_11912822	0.36
novel_pir1602	22	piRNA	NC_005100.4:DNA/hAT-Tip100:-_11912822	0.73
novel_pir1610	28	piRNA	NC_005100.4:DNA/hAT-Tip100:-_11912822	0.93
novel_pir1612	56	piRNA	NC_005100.4:DNA/hAT-Tip100:-_11912822	1.86
novel_pir1616	35	piRNA	NC_005100.4:DNA/hAT-Tip100:-_11912822	1.16
novel_pir1618	45	piRNA	NC_005100.4:DNA/hAT-Tip100:-_11912822	1.49
novel_pir1621	14	piRNA	NC_005100.4:DNA/hAT-Tip100:-_11912822	0.46
novel_pir1679	10	piRNA	NC_005100.4:DNA/hAT-Tip100:-_11912822	0.33
novel_pir1682	11	piRNA	NC_005100.4:DNA/hAT-Tip100:-_11912822	0.36
novel_pir1690	10	piRNA	NC_005100.4:LTR/ERVK:+_280320017	0.33
novel_pir1692	10	piRNA	NC_005100.4:LTR/ERVL-MaLR:+_156588842	0.33
novel_pir1695	12	piRNA	NC_005100.4:DNA/PIF-Harbinger:+_90724345	0.40
novel_pir1698	17	piRNA	NC_005100.4:LTR/ERVL-MaLR:-_252656056	0.56
novel_pir1699	15	piRNA	NC_005100.4:LTR/ERVL-MaLR:-_252656056	0.50
novel_pir1701	11	piRNA	NC_005100.4:LTR/ERV1:+_220089125	0.36
novel_pir1714	29	piRNA	NC_005100.4:LTR/ERV1:-_160995893	0.96
novel_pir1716	59	piRNA	NC_005100.4:LTR/ERV1:-_160995893	1.95
novel_pir1717	98	piRNA	NC_005100.4:LTR/ERV1:-_160995893	3.25
novel_pir1718	538	piRNA	NC_005100.4:LTR/ERV1:-_160995893	17.83
novel_pir1719	10	piRNA	NC_005100.4:DNA/PIF-Harbinger:+_111149874	0.33
novel_pir1741	14	piRNA	NC_005100.4:DNA/PIF-Harbinger:+_111149874	0.46
novel_pir1744	11	piRNA	NC_005100.4:DNA/PIF-Harbinger:+_111149874	0.36
novel_pir1768	14	piRNA	NC_005100.4:LTR/ERVL:+_115026071	0.46
novel_pir1770	31	piRNA	NC_005100.4:LTR/ERVL:+_115026071	1.03
novel_pir1771	25	piRNA	NC_005100.4:LTR/ERVL:+_115026071	0.83
novel_pir1776	16	piRNA	NC_005100.4:LTR/ERVL:+_115026071	0.53
novel_pir1783	15	piRNA	NC_005100.4:LTR/ERVL:+_115026071	0.50
novel_pir1784	27	piRNA	NC_005100.4:LTR/ERVL:+_115026071	0.89
novel_pir1786	19	piRNA	NC_005100.4:LTR/ERVL:+_115026071	0.63
novel_pir1792	10	piRNA	NC_005100.4:LTR/ERVL:+_115026071	0.33
novel_pir1794	16	piRNA	NC_005100.4:LTR/ERVL:+_115026071	0.53
novel_pir1796	22	piRNA	NC_005100.4:LTR/ERVL:+_115026071	0.73
novel_pir1800	240	piRNA	NC_005100.4:LTR/ERVL:+_115026071	7.95
novel_pir1801	25	piRNA	NC_005100.4:LTR/ERVL:+_115026071	0.83
novel_pir1803	63	piRNA	NC_005100.4:LTR/ERVL:+_115026071	2.09
novel_pir1804	15	piRNA	NC_005100.4:LTR/ERVL:+_115026071	0.50
novel_pir1805	35	piRNA	NC_005100.4:LTR/ERVL:+_115026071	1.16
novel_pir1806	26	piRNA	NC_005100.4:LTR/ERVL:+_115026071	0.86
novel_pir1807	13	piRNA	NC_005100.4:LTR/ERVL:+_115026071	0.43
novel_pir1808	384	piRNA	NC_005100.4:LTR/ERVL:+_115026071	12.72
novel_pir1810	34	piRNA	NC_005100.4:LTR/ERVL:+_115026071	1.13
novel_pir1811	10	piRNA	NC_005100.4:LTR/ERVL:+_115026071	0.33
novel_pir1815	24	piRNA	NC_005100.4:LTR/ERVL:+_115026071	0.80
novel_pir1856	27	piRNA	NC_005100.4:LTR/ERVL-MaLR:-_198130865	0.89
novel_pir1857	19	piRNA	NC_005100.4:LTR/ERVL-MaLR:-_198130865	0.63
novel_pir1865	11	piRNA	NC_005100.4:LTR/ERVL-MaLR:-_198130865	0.36
novel_pir1876	12	piRNA	NC_005100.4:LINE/L1:+_190553794	0.40
novel_pir1877	578	piRNA	NC_005100.4:LTR/ERVK:+_25689356	19.15
novel_pir1878	152	piRNA	NC_005100.4:LTR/ERVK:+_25689356	5.04
novel_pir1879	223	piRNA	NC_005100.4:LTR/ERVK:-_4172904	7.39
novel_pir1889	15	piRNA	NC_005100.4:LTR/ERVK:+_88440183	0.50
novel_pir1894	12	piRNA	NC_005100.4:LTR/ERV1:-_138979623	0.40
novel_pir1897	12	piRNA	NC_005100.4:LTR/ERVK:-_68414125	0.40
novel_pir1917	24	piRNA	NC_005100.4:LTR/ERVK:-_1296256	0.80
novel_pir1921	23	piRNA	NC_005100.4:LTR/ERVK:-_1296256	0.76
novel_pir1922	11	piRNA	NC_005100.4:LTR/ERVK:-_1296256	0.36
novel_pir1945	20	piRNA	NC_005100.4:LTR/ERV1:+_188411398	0.66
novel_pir1946	12	piRNA	NC_005100.4:LTR/ERV1:+_188411398	0.40
novel_pir1947	57	piRNA	NC_005100.4:LTR/ERV1:+_188411398	1.89
novel_pir1951	313	piRNA	NC_005100.4:LTR/ERVL-MaLR:-_101915517	10.37
novel_pir1952	11	piRNA	NC_005100.4:LTR/ERVL-MaLR:-_101915517	0.36
novel_pir1953	114	piRNA	NC_005100.4:LTR/ERVL-MaLR:-_101915517	3.78
novel_pir1954	25	piRNA	NC_005100.4:LTR/ERVL-MaLR:-_101915517	0.83
novel_pir1955	156	piRNA	NC_005100.4:LTR/ERVL-MaLR:-_101915517	5.17
novel_pir1956	94	piRNA	NC_005100.4:LTR/ERVL-MaLR:-_101915517	3.11
novel_pir1957	17	piRNA	NC_005100.4:LTR/ERVL-MaLR:-_101915517	0.56
novel_pir1959	29	piRNA	NC_005100.4:LTR/ERVL-MaLR:-_101915517	0.96
novel_pir1960	26	piRNA	NC_005100.4:LTR/ERVL-MaLR:-_101915517	0.86
novel_pir1961	84	piRNA	NC_005100.4:LTR/ERVL-MaLR:-_101915517	2.78
novel_pir1962	29	piRNA	NC_005100.4:LTR/ERVL-MaLR:-_101915517	0.96
novel_pir1963	31	piRNA	NC_005100.4:LTR/ERVL-MaLR:-_101915517	1.03
novel_pir1965	56	piRNA	NC_005100.4:LTR/ERVL-MaLR:-_101915517	1.86
novel_pir1967	35	piRNA	NC_005100.4:LTR/ERVL-MaLR:-_101915517	1.16
novel_pir1968	27	piRNA	NC_005100.4:LTR/ERVL-MaLR:-_101915517	0.89
novel_pir1969	77	piRNA	NC_005100.4:LTR/ERVL-MaLR:-_101915517	2.55
novel_pir1970	191	piRNA	NC_005100.4:LTR/ERVL-MaLR:-_101915517	6.33
novel_pir1971	41	piRNA	NC_005100.4:LTR/ERVL-MaLR:-_101915517	1.36
novel_pir1972	20	piRNA	NC_005100.4:LTR/ERVL-MaLR:-_101915517	0.66
novel_pir1973	195	piRNA	NC_005100.4:LTR/ERVL-MaLR:-_101915517	6.46
novel_pir1974	306	piRNA	NC_005100.4:LTR/ERVL-MaLR:-_101915517	10.14
novel_pir1975	221	piRNA	NC_005100.4:LTR/ERVL-MaLR:-_101915517	7.32
novel_pir1976	44	piRNA	NC_005100.4:LTR/ERVL-MaLR:-_101915517	1.46
novel_pir1977	53	piRNA	NC_005100.4:LTR/ERVL-MaLR:-_101915517	1.76
novel_pir1978	15	piRNA	NC_005100.4:LTR/ERVL-MaLR:-_101915517	0.50
novel_pir1979	103	piRNA	NC_005100.4:LTR/ERVL-MaLR:-_101915517	3.41
novel_pir1980	227	piRNA	NC_005100.4:LTR/ERVL-MaLR:-_101915517	7.52
novel_pir1981	243	piRNA	NC_005100.4:LTR/ERVL-MaLR:-_101915517	8.05
novel_pir1982	172	piRNA	NC_005100.4:LTR/ERVL-MaLR:-_101915517	5.70
novel_pir1983	34	piRNA	NC_005100.4:LTR/ERVL-MaLR:-_101915517	1.13
novel_pir1984	135	piRNA	NC_005100.4:LTR/ERVL-MaLR:-_101915517	4.47
novel_pir1985	214	piRNA	NC_005100.4:LTR/ERVL-MaLR:-_101915517	7.09
novel_pir1986	22	piRNA	NC_005100.4:LTR/ERVL-MaLR:-_101915517	0.73
novel_pir1987	62	piRNA	NC_005100.4:LTR/ERVL-MaLR:-_101915517	2.05
novel_pir1992	17	piRNA	NC_005100.4:DNA/PIF-Harbinger:+_204882358	0.56
novel_pir2007	245	piRNA	NC_005100.4:LTR/ERVL-MaLR:-_104250823	8.12
novel_pir2011	12	piRNA	NC_005100.4:LINE/L1:-_96794217	0.40
novel_pir2015	19	piRNA	NC_005100.4:LTR/ERVK:+_269008355	0.63
novel_pir2016	11	piRNA	NC_005100.4:LTR/ERVK:+_269008355	0.36
novel_pir2024	10	piRNA	NC_005100.4:LINE/L1:+_41984318	0.33
novel_pir2031	10	piRNA	NC_005100.4:LINE/L1:+_129992020	0.33
novel_pir2033	10	piRNA	NC_005100.4:LINE/L1:+_232878954	0.33
novel_pir2034	10	piRNA	NC_005100.4:LINE/L1:+_237418787	0.33
novel_pir2042	12	piRNA	NC_005100.4:LINE/L1:-_59189297	0.40
novel_pir2053	10	piRNA	NC_005100.4:LINE/L1:+_163898044	0.33
novel_pir2054	22	piRNA	NC_005100.4:LINE/L1:+_163898044	0.73
novel_pir2063	31	piRNA	NC_005100.4:DNA/PIF-Harbinger:-_229408869	1.03
novel_pir2067	40	piRNA	NC_005100.4:DNA/PIF-Harbinger:-_229408869	1.33
novel_pir2071	18	piRNA	NC_005100.4:LTR/ERV1:-_102749439	0.60
novel_pir2085	13	piRNA	NC_005100.4:DNA/hAT-Charlie:+_143484726	0.43
novel_pir2093	14	piRNA	NC_005100.4:DNA/hAT-Charlie:+_143484726	0.46
novel_pir2123	161	piRNA	NC_005100.4:LTR/ERV1:+_39717301	5.33
novel_pir2125	1154	piRNA	NC_005100.4:LTR/ERV1:+_39717301	38.24
novel_pir2126	11	piRNA	NC_005100.4:LTR/ERV1:+_39717301	0.36
novel_pir2134	13	piRNA	NC_005100.4:LTR/ERVL:+_97143658	0.43
novel_pir2135	10	piRNA	NC_005100.4:LTR/ERVL:+_97143658	0.33
novel_pir2136	11	piRNA	NC_005100.4:LTR/ERVK:+_266740866	0.36
novel_pir2138	22	piRNA	NC_005100.4:LTR/ERVK:+_266740866	0.73
novel_pir2140	30	piRNA	NC_005100.4:LTR/ERVK:+_266740866	0.99
novel_pir2141	17	piRNA	NC_005100.4:LTR/ERVK:+_266740866	0.56
novel_pir2143	11	piRNA	NC_005100.4:LTR/ERVK:+_266740866	0.36
novel_pir2146	22	piRNA	NC_005100.4:LTR/ERVK:+_266740866	0.73
novel_pir2148	11	piRNA	NC_005100.4:LTR/ERVK:+_266740866	0.36
novel_pir2149	11	piRNA	NC_005100.4:LTR/ERVK:+_266740866	0.36
novel_pir2151	121	piRNA	NC_005100.4:LTR/ERVK:+_266740866	4.01
novel_pir2154	195	piRNA	NC_005100.4:LTR/ERVK:+_266740866	6.46
novel_pir2155	12	piRNA	NC_005100.4:LTR/ERVK:+_266740866	0.40
novel_pir2157	15	piRNA	NC_005100.4:LTR/ERVK:+_266740866	0.50
novel_pir2173	17	piRNA	NC_005100.4:LTR/ERVK:+_61494007	0.56
novel_pir2183	224	piRNA	NC_005100.4:LTR/ERVL-MaLR:-_143234910	7.42
novel_pir2184	27	piRNA	NC_005100.4:LTR/ERVL-MaLR:-_143234910	0.89
novel_pir2185	97	piRNA	NC_005100.4:LTR/ERVL-MaLR:-_143234910	3.21
novel_pir2186	29	piRNA	NC_005100.4:LTR/ERVL-MaLR:-_143234910	0.96
novel_pir2187	29	piRNA	NC_005100.4:LTR/ERVL-MaLR:-_143234910	0.96
novel_pir2188	42	piRNA	NC_005100.4:LTR/ERVL-MaLR:-_143234910	1.39
novel_pir2189	17	piRNA	NC_005100.4:LTR/ERVL-MaLR:-_143234910	0.56
novel_pir2190	35	piRNA	NC_005100.4:LTR/ERVL-MaLR:-_143234910	1.16
novel_pir2191	15	piRNA	NC_005100.4:LTR/ERVL-MaLR:-_143234910	0.50
novel_pir2192	91	piRNA	NC_005100.4:LTR/ERVL-MaLR:-_143234910	3.02
novel_pir2193	20	piRNA	NC_005100.4:LTR/ERVL-MaLR:-_143234910	0.66
novel_pir2194	13	piRNA	NC_005100.4:LTR/ERVL-MaLR:-_143234910	0.43
novel_pir2196	11	piRNA	NC_005100.4:LTR/ERVL-MaLR:-_143234910	0.36
novel_pir2197	12	piRNA	NC_005100.4:LTR/ERVL-MaLR:-_143234910	0.40
novel_pir2198	21	piRNA	NC_005100.4:LTR/ERVL-MaLR:-_143234910	0.70
novel_pir2199	46	piRNA	NC_005100.4:LTR/ERVL-MaLR:-_143234910	1.52
novel_pir2200	40	piRNA	NC_005100.4:LTR/ERVL-MaLR:-_143234910	1.33
novel_pir2201	28	piRNA	NC_005100.4:LTR/ERVL-MaLR:-_143234910	0.93
novel_pir2202	30	piRNA	NC_005100.4:LTR/ERVL-MaLR:-_143234910	0.99
novel_pir2203	45	piRNA	NC_005100.4:LTR/ERVL-MaLR:-_143234910	1.49
novel_pir2204	24	piRNA	NC_005100.4:LTR/ERVL-MaLR:-_143234910	0.80
novel_pir2206	405	piRNA	NC_005100.4:LTR/ERVL-MaLR:-_143234910	13.42
novel_pir2207	378	piRNA	NC_005100.4:LTR/ERVL-MaLR:-_143234910	12.53
novel_pir2208	24	piRNA	NC_005100.4:LTR/ERVL-MaLR:-_143234910	0.80
novel_pir2209	309	piRNA	NC_005100.4:LTR/ERVL-MaLR:-_143234910	10.24
novel_pir2210	119	piRNA	NC_005100.4:LTR/ERVL-MaLR:-_143234910	3.94
novel_pir2212	296	piRNA	NC_005100.4:LTR/ERVL-MaLR:-_143234910	9.81
novel_pir2213	72	piRNA	NC_005100.4:LTR/ERVL-MaLR:-_143234910	2.39
novel_pir2214	109	piRNA	NC_005100.4:LTR/ERVL-MaLR:-_143234910	3.61
novel_pir2215	140	piRNA	NC_005100.4:LTR/ERVL-MaLR:-_143234910	4.64
novel_pir2216	38	piRNA	NC_005100.4:LTR/ERVL-MaLR:-_143234910	1.26
novel_pir2217	303	piRNA	NC_005100.4:LTR/ERVL-MaLR:-_143234910	10.04
novel_pir2218	143	piRNA	NC_005100.4:LTR/ERVL-MaLR:-_143234910	4.74
novel_pir2219	61	piRNA	NC_005100.4:LTR/ERVL-MaLR:-_143234910	2.02
novel_pir2220	205	piRNA	NC_005100.4:LTR/ERVL-MaLR:-_143234910	6.79
novel_pir2221	138	piRNA	NC_005100.4:LTR/ERVL-MaLR:-_143234910	4.57
novel_pir2223	24	piRNA	NC_005100.4:LTR/ERVL-MaLR:-_143234910	0.80
novel_pir2224	102	piRNA	NC_005100.4:LTR/ERVL-MaLR:-_143234910	3.38
novel_pir2225	25	piRNA	NC_005100.4:LTR/ERVL-MaLR:-_143234910	0.83
novel_pir2226	92	piRNA	NC_005100.4:LTR/ERVL-MaLR:-_143234910	3.05
novel_pir2227	30	piRNA	NC_005100.4:LTR/ERVL-MaLR:-_143234910	0.99
novel_pir2228	43	piRNA	NC_005100.4:LTR/ERVL-MaLR:-_143234910	1.42
novel_pir2229	136	piRNA	NC_005100.4:LTR/ERVL-MaLR:-_143234910	4.51
novel_pir2230	78	piRNA	NC_005100.4:LTR/ERVL-MaLR:-_143234910	2.58
novel_pir2231	78	piRNA	NC_005100.4:LTR/ERVL-MaLR:-_143234910	2.58
novel_pir2232	37	piRNA	NC_005100.4:LTR/ERVL-MaLR:-_143234910	1.23
novel_pir2233	47	piRNA	NC_005100.4:LTR/ERVL-MaLR:-_143234910	1.56
novel_pir2234	53	piRNA	NC_005100.4:LTR/ERVL-MaLR:-_143234910	1.76
novel_pir2235	58	piRNA	NC_005100.4:LTR/ERVL-MaLR:-_143234910	1.92
novel_pir2236	204	piRNA	NC_005100.4:LTR/ERVL-MaLR:-_143234910	6.76
novel_pir2237	81	piRNA	NC_005100.4:LTR/ERVL-MaLR:-_143234910	2.68
novel_pir2238	90	piRNA	NC_005100.4:LTR/ERVL-MaLR:-_143234910	2.98
novel_pir2240	194	piRNA	NC_005100.4:LTR/ERVL-MaLR:-_143234910	6.43
novel_pir2241	48	piRNA	NC_005100.4:LTR/ERVL-MaLR:-_143234910	1.59
novel_pir2242	144	piRNA	NC_005100.4:LTR/ERVL-MaLR:-_143234910	4.77
novel_pir2243	173	piRNA	NC_005100.4:LTR/ERVL-MaLR:-_143234910	5.73
novel_pir2244	89	piRNA	NC_005100.4:LTR/ERVL-MaLR:-_143234910	2.95
novel_pir2246	105	piRNA	NC_005100.4:LTR/ERVL-MaLR:-_143234910	3.48
novel_pir2247	64	piRNA	NC_005100.4:LTR/ERVL-MaLR:-_143234910	2.12
novel_pir2248	29	piRNA	NC_005100.4:LTR/ERVL-MaLR:-_143234910	0.96
novel_pir2249	29	piRNA	NC_005100.4:LTR/ERVL-MaLR:-_143234910	0.96
novel_pir2251	108	piRNA	NC_005100.4:LTR/ERVL-MaLR:-_143234910	3.58
novel_pir2252	69	piRNA	NC_005100.4:LTR/ERVL-MaLR:-_143234910	2.29
novel_pir2253	36	piRNA	NC_005100.4:LTR/ERVL-MaLR:-_143234910	1.19
novel_pir2254	27	piRNA	NC_005100.4:LTR/ERVL-MaLR:-_143234910	0.89
novel_pir2256	86	piRNA	NC_005100.4:LTR/ERVL-MaLR:-_143234910	2.85
novel_pir2258	24	piRNA	NC_005100.4:LTR/ERVL-MaLR:-_143234910	0.80
novel_pir2259	23	piRNA	NC_005100.4:LTR/ERVL-MaLR:-_143234910	0.76
novel_pir2260	50	piRNA	NC_005100.4:LTR/ERVL-MaLR:-_143234910	1.66
novel_pir2261	99	piRNA	NC_005100.4:LTR/ERVL-MaLR:-_143234910	3.28
novel_pir2263	99	piRNA	NC_005100.4:LTR/ERVL-MaLR:-_143234910	3.28
novel_pir2264	135	piRNA	NC_005100.4:LTR/ERVL-MaLR:-_143234910	4.47
novel_pir2265	80	piRNA	NC_005100.4:LTR/ERVL-MaLR:-_143234910	2.65
novel_pir2266	234	piRNA	NC_005100.4:LTR/ERVL-MaLR:-_143234910	7.75
novel_pir2267	48	piRNA	NC_005100.4:LTR/ERVL-MaLR:-_143234910	1.59
novel_pir2269	18	piRNA	NC_005100.4:LTR/ERVL-MaLR:-_143234910	0.60
novel_pir2270	38	piRNA	NC_005100.4:LTR/ERVL-MaLR:-_143234910	1.26
novel_pir2271	107	piRNA	NC_005100.4:LTR/ERVL-MaLR:-_143234910	3.55
novel_pir2274	86	piRNA	NC_005100.4:LTR/ERVL-MaLR:-_143234910	2.85
novel_pir2277	15	piRNA	NC_005100.4:LTR/ERVL-MaLR:-_143234910	0.50
novel_pir2278	14	piRNA	NC_005100.4:LTR/ERVL-MaLR:-_143234910	0.46
novel_pir2280	16	piRNA	NC_005100.4:LTR/ERVL-MaLR:-_143234910	0.53
novel_pir2283	11	piRNA	NC_005100.4:LTR/ERVL-MaLR:-_143234910	0.36
novel_pir2286	10	piRNA	NC_005100.4:LTR/ERVL-MaLR:-_143234910	0.33
novel_pir2292	36	piRNA	NC_005100.4:LTR/ERVL-MaLR:-_143234910	1.19
novel_pir2294	21	piRNA	NC_005100.4:LTR/ERVL-MaLR:-_143234910	0.70
novel_pir2297	36	piRNA	NC_005100.4:LTR/ERVL-MaLR:-_143234910	1.19
novel_pir2298	21	piRNA	NC_005100.4:LTR/ERVL-MaLR:-_143234910	0.70
novel_pir2299	27	piRNA	NC_005100.4:LTR/ERVL-MaLR:-_143234910	0.89
novel_pir2303	47	piRNA	NC_005100.4:LTR/ERVL-MaLR:-_143234910	1.56
novel_pir2304	54	piRNA	NC_005100.4:LTR/ERVL-MaLR:-_143234910	1.79
novel_pir2305	20	piRNA	NC_005100.4:LTR/ERVL-MaLR:-_143234910	0.66
novel_pir2307	13	piRNA	NC_005100.4:LTR/ERVL-MaLR:-_143234910	0.43
novel_pir2310	24	piRNA	NC_005100.4:LTR/ERVL-MaLR:-_143234910	0.80
novel_pir2311	78	piRNA	NC_005100.4:LTR/ERVL-MaLR:-_143234910	2.58
novel_pir2312	12	piRNA	NC_005100.4:LTR/ERVL-MaLR:-_143234910	0.40
novel_pir2314	62	piRNA	NC_005100.4:LTR/ERVL-MaLR:-_143234910	2.05
novel_pir2315	158	piRNA	NC_005100.4:LTR/ERVL-MaLR:-_143234910	5.24
novel_pir2316	13	piRNA	NC_005100.4:LTR/ERVL-MaLR:-_143234910	0.43
novel_pir2318	39	piRNA	NC_005100.4:LTR/ERVL-MaLR:-_143234910	1.29
novel_pir2319	15	piRNA	NC_005100.4:LTR/ERVL-MaLR:-_143234910	0.50
novel_pir2320	45	piRNA	NC_005100.4:LTR/ERVL-MaLR:-_143234910	1.49
novel_pir2322	44	piRNA	NC_005100.4:LTR/ERVL-MaLR:-_143234910	1.46
novel_pir2324	62	piRNA	NC_005100.4:LTR/ERVL-MaLR:-_143234910	2.05
novel_pir2326	25	piRNA	NC_005100.4:LTR/ERVL-MaLR:-_143234910	0.83
novel_pir2327	106	piRNA	NC_005100.4:LTR/ERVL-MaLR:-_143234910	3.51
novel_pir2329	71	piRNA	NC_005100.4:LTR/ERVL-MaLR:-_143234910	2.35
novel_pir2330	48	piRNA	NC_005100.4:LTR/ERVL-MaLR:-_143234910	1.59
novel_pir2331	32	piRNA	NC_005100.4:LTR/ERVL-MaLR:-_143234910	1.06
novel_pir2332	28	piRNA	NC_005100.4:LTR/ERVL-MaLR:-_143234910	0.93
novel_pir2333	13	piRNA	NC_005100.4:LTR/ERVL-MaLR:-_143234910	0.43
novel_pir2334	94	piRNA	NC_005100.4:LTR/ERVL-MaLR:-_143234910	3.11
novel_pir2335	77	piRNA	NC_005100.4:LTR/ERVL-MaLR:-_143234910	2.55
novel_pir2337	84	piRNA	NC_005100.4:LTR/ERVL-MaLR:-_143234910	2.78
novel_pir2339	46	piRNA	NC_005100.4:LTR/ERVL-MaLR:-_143234910	1.52
novel_pir2340	49	piRNA	NC_005100.4:LTR/ERVL-MaLR:-_143234910	1.62
novel_pir2341	34	piRNA	NC_005100.4:LTR/ERVL-MaLR:-_143234910	1.13
novel_pir2342	59	piRNA	NC_005100.4:LTR/ERVL-MaLR:-_143234910	1.95
novel_pir2343	28	piRNA	NC_005100.4:LTR/ERVL-MaLR:-_143234910	0.93
novel_pir2344	40	piRNA	NC_005100.4:LTR/ERVL-MaLR:-_143234910	1.33
novel_pir2345	22	piRNA	NC_005100.4:LTR/ERVL-MaLR:-_143234910	0.73
novel_pir2346	55	piRNA	NC_005100.4:LTR/ERVL-MaLR:-_143234910	1.82
novel_pir2348	25	piRNA	NC_005100.4:LTR/ERVL-MaLR:-_143234910	0.83
novel_pir2349	239	piRNA	NC_005100.4:LTR/ERVL-MaLR:-_143234910	7.92
novel_pir2351	45	piRNA	NC_005100.4:LTR/ERVL-MaLR:-_143234910	1.49
novel_pir2358	11	piRNA	NC_005100.4:LTR/ERVL-MaLR:+_195108700	0.36
novel_pir2364	101	piRNA	NC_005101.4:LTR/ERV1:+_138576045	3.35
novel_pir2365	13	piRNA	NC_005101.4:LTR/ERVL-MaLR:+_172771660	0.43
novel_pir2382	17	piRNA	NC_005101.4:LTR/ERVL:+_186838572	0.56
novel_pir2394	12	piRNA	NC_005101.4:LINE/L1:+_168370147	0.40
novel_pir2398	16	piRNA	NC_005101.4:LTR/ERVL-MaLR:-_95413875	0.53
novel_pir2399	20	piRNA	NC_005101.4:LTR/ERVL-MaLR:-_95413875	0.66
novel_pir2404	10	piRNA	NC_005101.4:LTR/ERVL-MaLR:-_95413875	0.33
novel_pir2410	32	piRNA	NC_005101.4:LTR/ERV1:-_52329450	1.06
novel_pir2414	124	piRNA	NC_005101.4:LTR/ERVK:-_49994460	4.11
novel_pir2419	99	piRNA	NC_005101.4:LTR/ERV1:-_35155735	3.28
novel_pir2424	13	piRNA	NC_005101.4:LINE/L1:-_3300194	0.43
novel_pir2428	13	piRNA	NC_005101.4:LINE/L1:+_17311593	0.43
novel_pir2432	43	piRNA	NC_005101.4:LTR/ERV1:-_193695411	1.42
novel_pir2435	17	piRNA	NC_005101.4:LTR/ERV1:-_193695411	0.56
novel_pir2436	31	piRNA	NC_005101.4:LTR/ERV1:-_193695411	1.03
novel_pir2438	32	piRNA	NC_005101.4:LTR/ERV1:-_193695411	1.06
novel_pir2442	19	piRNA	NC_005101.4:LTR/ERV1:-_193695411	0.63
novel_pir2444	18	piRNA	NC_005101.4:LTR/ERV1:-_193695411	0.60
novel_pir2447	27	piRNA	NC_005101.4:LTR/ERV1:-_193695411	0.89
novel_pir2448	83	piRNA	NC_005101.4:LTR/ERV1:-_193695411	2.75
novel_pir2449	96	piRNA	NC_005101.4:LTR/ERV1:-_193695411	3.18
novel_pir2450	126	piRNA	NC_005101.4:LTR/ERV1:-_193695411	4.18
novel_pir2452	14	piRNA	NC_005101.4:LTR/ERV1:-_193695411	0.46
novel_pir2454	37	piRNA	NC_005101.4:LTR/ERV1:-_193695411	1.23
novel_pir2458	11	piRNA	NC_005101.4:LTR/ERV1:+_187409517	0.36
novel_pir2459	19	piRNA	NC_005101.4:LTR/ERVK:+_258534561	0.63
novel_pir2463	12	piRNA	NC_005101.4:LINE/L1:-_224869109	0.40
novel_pir2468	13	piRNA	NC_005101.4:LTR/ERVL:-_189508617	0.43
novel_pir2474	16	piRNA	NC_005101.4:LINE/L1:-_239036538	0.53
novel_pir2478	249	piRNA	NC_005101.4:LTR/ERV1:+_199748410	8.25
novel_pir2495	16	piRNA	NC_005101.4:LINE/L1:+_41829854	0.53
novel_pir2496	49	piRNA	NC_005101.4:LINE/L1:-_124854600	1.62
novel_pir2499	11	piRNA	NC_005101.4:LTR/ERVK:-_134727630	0.36
novel_pir2502	15	piRNA	NC_005101.4:LINE/CR1:-_40863658	0.50
novel_pir2503	418	piRNA	NC_005101.4:LINE/CR1:-_40863658	13.85
novel_pir2506	100	piRNA	NC_005101.4:LINE/CR1:-_40863658	3.31
novel_pir2508	20	piRNA	NC_005101.4:LINE/CR1:-_40863658	0.66
novel_pir2509	338	piRNA	NC_005101.4:LINE/CR1:-_40863658	11.20
novel_pir2511	126	piRNA	NC_005101.4:LINE/CR1:-_40863658	4.18
novel_pir2533	20	piRNA	NC_005101.4:LTR/ERVL-MaLR:-_120235829	0.66
novel_pir2535	13	piRNA	NC_005101.4:LTR/ERVL-MaLR:-_120235829	0.43
novel_pir2538	47	piRNA	NC_005101.4:LTR/ERVL-MaLR:-_120235829	1.56
novel_pir2539	12	piRNA	NC_005101.4:LTR/ERVL-MaLR:-_120235829	0.40
novel_pir2545	24	piRNA	NC_005101.4:LTR/ERVL-MaLR:-_120235829	0.80
novel_pir2551	20	piRNA	NC_005101.4:LTR/ERVL-MaLR:-_120235829	0.66
novel_pir2553	12	piRNA	NC_005101.4:LTR/ERVL-MaLR:-_120235829	0.40
novel_pir2554	17	piRNA	NC_005101.4:LTR/ERVL-MaLR:-_120235829	0.56
novel_pir2561	178	piRNA	NC_005102.4:LTR/ERVL:+_146982132	5.90
novel_pir2562	38	piRNA	NC_005102.4:LTR/ERVL:+_146982132	1.26
novel_pir2564	24	piRNA	NC_005102.4:LTR/ERVL:+_146982132	0.80
novel_pir2574	12	piRNA	NC_005102.4:LTR/ERVK:-_151497229	0.40
novel_pir2576	20	piRNA	NC_005102.4:LTR/ERVL:+_154334200	0.66
novel_pir2579	22	piRNA	NC_005102.4:LTR/ERVK:-_131772652	0.73
novel_pir2598	11	piRNA	NC_005102.4:LINE/L1:+_149993563	0.36
novel_pir2599	13	piRNA	NC_005102.4:LTR/ERVK:+_23618519	0.43
novel_pir2601	26	piRNA	NC_005102.4:LTR/ERVL:-_171334930	0.86
novel_pir2602	55	piRNA	NC_005102.4:LTR/ERVL:-_171334930	1.82
novel_pir2608	225	piRNA	NC_005102.4:LTR/ERVK:+_164003719	7.46
novel_pir2609	27	piRNA	NC_005102.4:LTR/ERVK:+_164003719	0.89
novel_pir2618	22	piRNA	NC_005102.4:LTR/ERVL-MaLR:-_57244232	0.73
novel_pir2622	10	piRNA	NC_005102.4:LTR/ERVL-MaLR:-_57244232	0.33
novel_pir2631	11	piRNA	NC_005102.4:LTR/ERVL-MaLR:+_146416653	0.36
novel_pir2637	11	piRNA	NC_005102.4:LTR/ERVL:-_148745527	0.36
novel_pir2639	16	piRNA	NC_005102.4:LTR/ERVL-MaLR:-_92329162	0.53
novel_pir2642	15	piRNA	NC_005102.4:LTR/ERVL-MaLR:+_117777924	0.50
novel_pir2644	12	piRNA	NC_005102.4:LTR/ERVL-MaLR:+_65860202	0.40
novel_pir2645	242	piRNA	NC_005102.4:LTR/ERVL-MaLR:+_65860202	8.02
novel_pir2646	34	piRNA	NC_005102.4:LTR/ERVL-MaLR:+_65860202	1.13
novel_pir2647	191	piRNA	NC_005102.4:LTR/ERVL-MaLR:+_65860202	6.33
novel_pir2651	34	piRNA	NC_005102.4:LTR/ERVL-MaLR:-_128591856	1.13
novel_pir2660	11	piRNA	NC_005102.4:LINE/L1:-_15470993	0.36
novel_pir2661	73	piRNA	NC_005102.4:DNA/hAT-Charlie:-_107089319	2.42
novel_pir2662	115	piRNA	NC_005102.4:LTR/ERV1:+_168504838	3.81
novel_pir2663	20	piRNA	NC_005102.4:LTR/ERV1:+_168504838	0.66
novel_pir2666	118	piRNA	NC_005102.4:LTR/ERV1:+_168504838	3.91
novel_pir2667	60	piRNA	NC_005102.4:LTR/ERV1:+_168504838	1.99
novel_pir2668	52	piRNA	NC_005102.4:LTR/ERV1:+_168504838	1.72
novel_pir2669	115	piRNA	NC_005102.4:LTR/ERV1:+_168504838	3.81
novel_pir2670	11	piRNA	NC_005102.4:LTR/ERV1:+_168504838	0.36
novel_pir2671	27	piRNA	NC_005102.4:LTR/ERV1:+_168504838	0.89
novel_pir2672	19	piRNA	NC_005102.4:LTR/ERV1:+_168504838	0.63
novel_pir2673	1427	piRNA	NC_005102.4:LTR/ERV1:+_168504838	47.28
novel_pir2675	6136	piRNA	NC_005102.4:LTR/ERV1:+_168504838	203.32
novel_pir2676	90	piRNA	NC_005102.4:LTR/ERV1:+_168504838	2.98
novel_pir2677	505	piRNA	NC_005102.4:LTR/ERV1:+_168504838	16.73
novel_pir2686	53	piRNA	NC_005103.4:LTR/ERVK:+_79838508	1.76
novel_pir2710	397	piRNA	NC_005103.4:LINE/L1:+_108146369	13.15
novel_pir2711	602	piRNA	NC_005103.4:LINE/L1:+_108146369	19.95
novel_pir2712	849	piRNA	NC_005103.4:LINE/L1:+_108146369	28.13
novel_pir2713	403	piRNA	NC_005103.4:LINE/L1:+_108146369	13.35
novel_pir2715	10	piRNA	NC_005103.4:LINE/L1:+_108146369	0.33
novel_pir2718	12	piRNA	NC_005103.4:LINE/L1:+_108146369	0.40
novel_pir2727	162	piRNA	NC_005103.4:LTR/ERVL-MaLR:-_16067536	5.37
novel_pir2728	11	piRNA	NC_005103.4:LTR/ERVL-MaLR:-_16067536	0.36
novel_pir2729	189	piRNA	NC_005103.4:LTR/ERVL-MaLR:-_16067536	6.26
novel_pir2730	244	piRNA	NC_005103.4:LTR/ERVL-MaLR:-_16067536	8.08
novel_pir2733	10	piRNA	NC_005103.4:LTR/ERVL-MaLR:-_16067536	0.33
novel_pir2735	2950	piRNA	NC_005103.4:LTR/ERVL-MaLR:-_16067536	97.75
novel_pir2736	260	piRNA	NC_005103.4:LTR/ERVL-MaLR:-_16067536	8.62
novel_pir2737	5383	piRNA	NC_005103.4:LTR/ERVL-MaLR:-_16067536	178.37
novel_pir2739	2446	piRNA	NC_005103.4:LTR/ERVL-MaLR:-_16067536	81.05
novel_pir2740	31758	piRNA	NC_005103.4:LTR/ERVL-MaLR:-_16067536	1052.30
novel_pir2742	18	piRNA	NC_005103.4:LTR/ERVL-MaLR:-_16067536	0.60
novel_pir2744	21	piRNA	NC_005103.4:LTR/ERVL-MaLR:-_16067536	0.70
novel_pir2747	10	piRNA	NC_005103.4:LTR/ERVL-MaLR:-_16067536	0.33
novel_pir2748	12	piRNA	NC_005103.4:LTR/ERVL-MaLR:-_16067536	0.40
novel_pir2750	84	piRNA	NC_005103.4:LTR/ERVL-MaLR:-_16067536	2.78
novel_pir2751	18	piRNA	NC_005103.4:LTR/ERVL-MaLR:-_16067536	0.60
novel_pir2764	27	piRNA	NC_005103.4:LTR/ERVK:-_163282628	0.89
novel_pir2765	32	piRNA	NC_005103.4:LTR/ERVK:-_163282628	1.06
novel_pir2766	76	piRNA	NC_005103.4:LTR/ERVK:-_163282628	2.52
novel_pir2767	92	piRNA	NC_005103.4:LTR/ERVK:-_163282628	3.05
novel_pir2769	197	piRNA	NC_005103.4:LTR/ERVK:-_163282628	6.53
novel_pir2770	38	piRNA	NC_005103.4:LTR/ERVK:-_163282628	1.26
novel_pir2804	10	piRNA	NC_005103.4:LTR/ERVL:-_84312894	0.33
novel_pir2806	17	piRNA	NC_005103.4:LTR/ERVK:-_183771357	0.56
novel_pir2821	17	piRNA	NC_005103.4:LTR/ERVL:-_116755654	0.56
novel_pir2823	10	piRNA	NC_005103.4:LTR/ERVL:-_116755654	0.33
novel_pir2826	15	piRNA	NC_005103.4:LTR/ERVL:-_116755654	0.50
novel_pir2827	267	piRNA	NC_005103.4:LTR/ERVL:-_116755654	8.85
novel_pir2845	58	piRNA	NC_005104.4:LTR/ERVL:+_58795328	1.92
novel_pir2846	53	piRNA	NC_005104.4:LTR/ERVL:+_58795328	1.76
novel_pir2853	31	piRNA	NC_005104.4:LTR/ERVK:+_99615901	1.03
novel_pir2854	101	piRNA	NC_005104.4:LTR/ERVK:+_99615901	3.35
novel_pir2855	11	piRNA	NC_005104.4:LTR/ERVK:+_99615901	0.36
novel_pir2856	63	piRNA	NC_005104.4:LTR/ERVK:+_99615901	2.09
novel_pir2859	25	piRNA	NC_005104.4:LTR/ERVL-MaLR:+_147929724	0.83
novel_pir2861	41	piRNA	NC_005104.4:LTR/ERVK:-_5765343	1.36
novel_pir2862	22	piRNA	NC_005104.4:LTR/ERVK:-_5765343	0.73
novel_pir2863	11	piRNA	NC_005104.4:LTR/ERVK:-_5765343	0.36
novel_pir2878	14	piRNA	NC_005104.4:LTR/ERVL-MaLR:+_139485765	0.46
novel_pir2879	10	piRNA	NC_005104.4:LTR/ERVL-MaLR:+_139485765	0.33
novel_pir2887	10	piRNA	NC_005104.4:LINE/L1:+_63176136	0.33
novel_pir2890	253	piRNA	NC_005104.4:LTR/ERVK:-_28772800	8.38
novel_pir2891	224	piRNA	NC_005104.4:LTR/ERVK:-_28772800	7.42
novel_pir2892	44	piRNA	NC_005104.4:LTR/ERVK:-_28772800	1.46
novel_pir2893	12	piRNA	NC_005104.4:LTR/ERVK:-_28772800	0.40
novel_pir2894	234	piRNA	NC_005104.4:LTR/ERVK:-_28772800	7.75
novel_pir2895	13	piRNA	NC_005104.4:LTR/ERVK:-_28772800	0.43
novel_pir2896	12	piRNA	NC_005104.4:LTR/ERVK:-_28772800	0.40
novel_pir2897	322	piRNA	NC_005104.4:LTR/ERVK:-_28772800	10.67
novel_pir2898	479	piRNA	NC_005104.4:LTR/ERVK:-_28772800	15.87
novel_pir2899	184	piRNA	NC_005104.4:LTR/ERVK:-_28772800	6.10
novel_pir2900	12	piRNA	NC_005104.4:LTR/ERVK:-_28772800	0.40
novel_pir2901	74	piRNA	NC_005104.4:LTR/ERVK:-_28772800	2.45
novel_pir2902	23	piRNA	NC_005104.4:LTR/ERVK:-_28772800	0.76
novel_pir2903	11	piRNA	NC_005104.4:LTR/ERVK:-_28772800	0.36
novel_pir2905	24	piRNA	NC_005104.4:LTR/ERVK:-_28772800	0.80
novel_pir2921	19	piRNA	NC_005104.4:LTR/ERVK:-_28772800	0.63
novel_pir2926	28	piRNA	NC_005104.4:LTR/ERVK:-_28772800	0.93
novel_pir2930	12	piRNA	NC_005104.4:LTR/ERVK:-_28772800	0.40
novel_pir2931	18	piRNA	NC_005104.4:LTR/ERVK:-_28772800	0.60
novel_pir2933	26	piRNA	NC_005104.4:LTR/ERVK:-_28772800	0.86
novel_pir2934	27	piRNA	NC_005104.4:LTR/ERVK:-_28772800	0.89
novel_pir2938	15	piRNA	NC_005104.4:LTR/ERVK:-_28772800	0.50
novel_pir2952	14	piRNA	NC_005104.4:LTR/ERVK:-_28772800	0.46
novel_pir2955	21	piRNA	NC_005104.4:LTR/ERVK:-_28772800	0.70
novel_pir2956	11	piRNA	NC_005104.4:LTR/ERVK:-_28772800	0.36
novel_pir2961	15	piRNA	NC_005104.4:LTR/ERVK:-_28772800	0.50
novel_pir2965	18	piRNA	NC_005104.4:LTR/ERVK:-_28772800	0.60
novel_pir2966	22	piRNA	NC_005104.4:LTR/ERVK:-_28772800	0.73
novel_pir2970	18	piRNA	NC_005104.4:LTR/ERVK:-_28772800	0.60
novel_pir2972	11	piRNA	NC_005104.4:LTR/ERVK:-_28772800	0.36
novel_pir2973	11	piRNA	NC_005104.4:LTR/ERVK:-_28772800	0.36
novel_pir2974	14	piRNA	NC_005104.4:LTR/ERVK:-_28772800	0.46
novel_pir2982	12	piRNA	NC_005104.4:LTR/ERVK:-_28772800	0.40
novel_pir2984	11	piRNA	NC_005104.4:LTR/ERVK:-_28772800	0.36
novel_pir2986	11	piRNA	NC_005104.4:LTR/ERVK:-_28772800	0.36
novel_pir2987	12	piRNA	NC_005104.4:LTR/ERVK:-_28772800	0.40
novel_pir2989	14	piRNA	NC_005104.4:LTR/ERVK:-_28772800	0.46
novel_pir2990	10	piRNA	NC_005104.4:LTR/ERVK:-_28772800	0.33
novel_pir2999	32	piRNA	NC_005104.4:LTR/ERVK:-_28772800	1.06
novel_pir3007	10	piRNA	NC_005104.4:LTR/ERVK:-_28772800	0.33
novel_pir3011	14	piRNA	NC_005104.4:LTR/ERVK:-_28772800	0.46
novel_pir3031	13	piRNA	NC_005104.4:LINE/L2:+_113657749	0.43
novel_pir3032	10	piRNA	NC_005104.4:LINE/L2:+_113657749	0.33
novel_pir3037	21	piRNA	NC_005104.4:LTR/ERVK:+_34074496	0.70
novel_pir3038	10	piRNA	NC_005104.4:LTR/ERVK:+_34074496	0.33
novel_pir3045	15	piRNA	NC_005104.4:LTR/ERVK:+_34074496	0.50
novel_pir3049	11	piRNA	NC_005104.4:LTR/ERVK:+_34074496	0.36
novel_pir3051	14	piRNA	NC_005104.4:LTR/ERVK:+_34074496	0.46
novel_pir3057	12	piRNA	NC_005104.4:LTR/ERVK:+_34074496	0.40
novel_pir3059	11	piRNA	NC_005104.4:LTR/ERVK:+_34074496	0.36
novel_pir3060	12	piRNA	NC_005104.4:LTR/ERVK:+_34074496	0.40
novel_pir3063	13	piRNA	NC_005104.4:LTR/ERVK:+_34074496	0.43
novel_pir3068	17	piRNA	NC_005104.4:LTR/ERVK:+_34074496	0.56
novel_pir3079	25	piRNA	NC_005104.4:LTR/ERVK:+_34074496	0.83
novel_pir3082	19	piRNA	NC_005104.4:LTR/ERVK:+_34074496	0.63
novel_pir3083	19	piRNA	NC_005104.4:LTR/ERVK:+_34074496	0.63
novel_pir3084	10	piRNA	NC_005104.4:LTR/ERVK:+_34074496	0.33
novel_pir3093	28	piRNA	NC_005104.4:LTR/ERVK:+_34074496	0.93
novel_pir3098	19	piRNA	NC_005104.4:LTR/ERVK:+_34074496	0.63
novel_pir3108	21	piRNA	NC_005104.4:LTR/ERVK:+_34074496	0.70
novel_pir3109	10	piRNA	NC_005104.4:LTR/ERVK:+_34074496	0.33
novel_pir3111	16	piRNA	NC_005104.4:LTR/ERVK:+_34074496	0.53
novel_pir3112	11	piRNA	NC_005104.4:LTR/ERVK:+_34074496	0.36
novel_pir3114	20	piRNA	NC_005104.4:LTR/ERVK:+_34074496	0.66
novel_pir3115	10	piRNA	NC_005104.4:LTR/ERVK:+_34074496	0.33
novel_pir3116	10	piRNA	NC_005104.4:LTR/ERVK:+_34074496	0.33
novel_pir3146	10	piRNA	NC_005104.4:LTR/ERVL-MaLR:-_170919514	0.33
novel_pir3147	11	piRNA	NC_005104.4:LTR/ERVL-MaLR:-_170919514	0.36
novel_pir3152	11	piRNA	NC_005104.4:DNA/hAT-Charlie:-_47132516	0.36
novel_pir3155	12	piRNA	NC_005104.4:LTR/ERVL-MaLR:-_133534026	0.40
novel_pir3156	23	piRNA	NC_005104.4:LTR/ERVL-MaLR:-_133534026	0.76
novel_pir3162	27	piRNA	NC_005104.4:LTR/ERVL:-_47726516	0.89
novel_pir3164	10	piRNA	NC_005104.4:LTR/ERVL-MaLR:+_135748658	0.33
novel_pir3168	10	piRNA	NC_005104.4:LTR/ERVL:-_97021870	0.33
novel_pir3175	14	piRNA	NC_005104.4:LTR/ERVK:-_159924409	0.46
novel_pir3177	11	piRNA	NC_005104.4:LTR/ERVK:-_140097814	0.36
novel_pir3179	48	piRNA	NC_005104.4:LINE/L1:-_89889164	1.59
novel_pir3181	12	piRNA	NC_005104.4:LINE/L1:-_89889164	0.40
novel_pir3186	29	piRNA	NC_005104.4:LTR/ERVL-MaLR:-_170087289	0.96
novel_pir3197	13	piRNA	NC_005105.4:LINE/L1:-_81340951	0.43
novel_pir3198	13	piRNA	NC_005105.4:LINE/L1:-_81340951	0.43
novel_pir3209	19	piRNA	NC_005105.4:LTR/ERVL-MaLR:+_44334350	0.63
novel_pir3210	23	piRNA	NC_005105.4:LTR/ERVL-MaLR:+_44334350	0.76
novel_pir3225	12	piRNA	NC_005105.4:LINE/L1:+_85840076	0.40
novel_pir3232	16	piRNA	NC_005105.4:LTR/ERVK:+_29971225	0.53
novel_pir3251	11	piRNA	NC_005105.4:LTR/ERVL-MaLR:-_75619762	0.36
novel_pir3260	20	piRNA	NC_005106.4:LTR/ERVK:-_41416992	0.66
novel_pir3266	15	piRNA	NC_005106.4:LTR/ERVL-MaLR:-_129935150	0.50
novel_pir3271	12	piRNA	NC_005106.4:LTR/ERVL-MaLR:-_141805667	0.40
novel_pir3277	21	piRNA	NC_005106.4:LINE/L2:-_125860984	0.70
novel_pir3278	121	piRNA	NC_005106.4:LINE/L2:-_125860984	4.01
novel_pir3279	12	piRNA	NC_005106.4:LTR/ERVK:-_70048930	0.40
novel_pir3280	12	piRNA	NC_005106.4:LTR/ERVK:-_39063086	0.40
novel_pir3285	20	piRNA	NC_005106.4:LTR/ERVK:-_142010376	0.66
novel_pir3297	26	piRNA	NC_005106.4:LINE/L2:+_144912095	0.86
novel_pir3307	64	piRNA	NC_005106.4:LTR/ERVK:-_20720010	2.12
novel_pir3308	123	piRNA	NC_005106.4:LTR/ERVK:-_20720010	4.08
novel_pir3327	10	piRNA	NC_005106.4:LTR/ERVL-MaLR:+_62185968	0.33
novel_pir3328	12	piRNA	NC_005107.4:LINE/L1:-_84028859	0.40
novel_pir3337	68	piRNA	NC_005107.4:LTR/ERVL-MaLR:-_1010945	2.25
novel_pir3338	40	piRNA	NC_005107.4:LTR/ERVL-MaLR:-_1010945	1.33
novel_pir3339	14	piRNA	NC_005107.4:LINE/L1:+_78073280	0.46
novel_pir3340	13	piRNA	NC_005107.4:LINE/L1:+_78073280	0.43
novel_pir3343	10	piRNA	NC_005107.4:LINE/L1:+_14166241	0.33
novel_pir3347	11	piRNA	NC_005107.4:LTR/ERVK:+_5215310	0.36
novel_pir3352	782	piRNA	NC_005107.4:LTR/ERV1:+_93407578	25.91
novel_pir3360	14	piRNA	NC_005107.4:LINE/CR1:+_130346170	0.46
novel_pir3369	5233	piRNA	NC_005108.4:LTR/ERVL-MaLR:+_112905938	173.40
novel_pir3370	5011	piRNA	NC_005108.4:LTR/ERVL-MaLR:+_112905938	166.04
novel_pir3371	28	piRNA	NC_005108.4:LTR/ERVL-MaLR:+_112905938	0.93
novel_pir3372	1693	piRNA	NC_005108.4:LTR/ERVL-MaLR:+_112905938	56.10
novel_pir3373	4844	piRNA	NC_005108.4:LTR/ERVL-MaLR:+_112905938	160.51
novel_pir3374	471	piRNA	NC_005108.4:LTR/ERVL-MaLR:+_112905938	15.61
novel_pir3375	78	piRNA	NC_005108.4:LTR/ERVL-MaLR:+_112905938	2.58
novel_pir3376	633	piRNA	NC_005108.4:LTR/ERVL-MaLR:+_112905938	20.97
novel_pir3377	49	piRNA	NC_005108.4:LTR/ERVL-MaLR:+_112905938	1.62
novel_pir3378	262	piRNA	NC_005108.4:LTR/ERVL-MaLR:+_112905938	8.68
novel_pir3379	3725	piRNA	NC_005108.4:LTR/ERVL-MaLR:+_112905938	123.43
novel_pir3381	1925	piRNA	NC_005108.4:LTR/ERVL-MaLR:+_112905938	63.78
novel_pir3382	209	piRNA	NC_005108.4:LTR/ERVL-MaLR:+_112905938	6.93
novel_pir3383	135	piRNA	NC_005108.4:LTR/ERVL-MaLR:+_112905938	4.47
novel_pir3384	180	piRNA	NC_005108.4:LTR/ERVL-MaLR:+_112905938	5.96
novel_pir3385	1216	piRNA	NC_005108.4:LTR/ERVL-MaLR:+_112905938	40.29
novel_pir3386	72	piRNA	NC_005108.4:LTR/ERVL-MaLR:+_112905938	2.39
novel_pir3387	1591	piRNA	NC_005108.4:LTR/ERVL-MaLR:+_112905938	52.72
novel_pir3389	2247	piRNA	NC_005108.4:LTR/ERVL-MaLR:+_112905938	74.45
novel_pir3390	1221	piRNA	NC_005108.4:LTR/ERVL-MaLR:+_112905938	40.46
novel_pir3392	131	piRNA	NC_005108.4:LTR/ERVL-MaLR:+_112905938	4.34
novel_pir3393	475	piRNA	NC_005108.4:LTR/ERVL-MaLR:+_112905938	15.74
novel_pir3394	111	piRNA	NC_005108.4:LTR/ERVL-MaLR:+_112905938	3.68
novel_pir3395	18	piRNA	NC_005108.4:LTR/ERVL-MaLR:+_112905938	0.60
novel_pir3396	315	piRNA	NC_005108.4:LTR/ERVL-MaLR:+_112905938	10.44
novel_pir3397	48	piRNA	NC_005108.4:LTR/ERVL-MaLR:+_112905938	1.59
novel_pir3398	21	piRNA	NC_005108.4:LTR/ERVL-MaLR:+_112905938	0.70
novel_pir3399	17	piRNA	NC_005108.4:LTR/ERVL-MaLR:+_112905938	0.56
novel_pir3400	748	piRNA	NC_005108.4:LTR/ERVL-MaLR:+_112905938	24.78
novel_pir3401	137	piRNA	NC_005108.4:LTR/ERVL-MaLR:+_112905938	4.54
novel_pir3402	113	piRNA	NC_005108.4:LTR/ERVL-MaLR:+_112905938	3.74
novel_pir3403	188	piRNA	NC_005108.4:LTR/ERVL-MaLR:+_112905938	6.23
novel_pir3404	103	piRNA	NC_005108.4:LTR/ERVL-MaLR:+_112905938	3.41
novel_pir3405	250	piRNA	NC_005108.4:LTR/ERVL-MaLR:+_112905938	8.28
novel_pir3406	64	piRNA	NC_005108.4:LTR/ERVL-MaLR:+_112905938	2.12
novel_pir3407	16	piRNA	NC_005108.4:LTR/ERVL-MaLR:+_112905938	0.53
novel_pir3408	19	piRNA	NC_005108.4:LTR/ERVL-MaLR:+_112905938	0.63
novel_pir3409	28	piRNA	NC_005108.4:LTR/ERVL-MaLR:+_112905938	0.93
novel_pir3411	110	piRNA	NC_005108.4:LTR/ERVL-MaLR:+_112905938	3.64
novel_pir3412	24	piRNA	NC_005108.4:LTR/ERVL-MaLR:+_112905938	0.80
novel_pir3414	62	piRNA	NC_005108.4:LTR/ERVL-MaLR:+_112905938	2.05
novel_pir3418	16	piRNA	NC_005108.4:LTR/ERVL-MaLR:+_112905938	0.53
novel_pir3419	21	piRNA	NC_005108.4:LTR/ERVL-MaLR:+_112905938	0.70
novel_pir3420	13	piRNA	NC_005108.4:LTR/ERVL-MaLR:+_112905938	0.43
novel_pir3421	12	piRNA	NC_005108.4:LTR/ERVL-MaLR:+_112905938	0.40
novel_pir3422	11	piRNA	NC_005108.4:LTR/ERVL-MaLR:+_112905938	0.36
novel_pir3425	10	piRNA	NC_005108.4:LTR/ERVL-MaLR:+_112905938	0.33
novel_pir3426	12	piRNA	NC_005108.4:LTR/ERVL-MaLR:+_112905938	0.40
novel_pir3427	16	piRNA	NC_005108.4:LTR/ERVL-MaLR:+_112905938	0.53
novel_pir3429	29	piRNA	NC_005108.4:LTR/ERVL-MaLR:+_112905938	0.96
novel_pir3430	25	piRNA	NC_005108.4:LTR/ERVL-MaLR:+_112905938	0.83
novel_pir3431	36	piRNA	NC_005108.4:LTR/ERVL-MaLR:+_112905938	1.19
novel_pir3432	20	piRNA	NC_005108.4:LTR/ERVL-MaLR:+_112905938	0.66
novel_pir3435	14	piRNA	NC_005108.4:LTR/ERVL-MaLR:+_112905938	0.46
novel_pir3436	20	piRNA	NC_005108.4:LTR/ERVL-MaLR:+_112905938	0.66
novel_pir3437	160	piRNA	NC_005108.4:LTR/ERVL-MaLR:+_112905938	5.30
novel_pir3438	15	piRNA	NC_005108.4:LTR/ERVL-MaLR:+_112905938	0.50
novel_pir3440	44	piRNA	NC_005108.4:LTR/ERVL-MaLR:+_112905938	1.46
novel_pir3441	23	piRNA	NC_005108.4:LTR/ERVL-MaLR:+_112905938	0.76
novel_pir3444	64	piRNA	NC_005108.4:LTR/ERVL-MaLR:+_112905938	2.12
novel_pir3446	22	piRNA	NC_005108.4:LTR/ERVL-MaLR:+_112905938	0.73
novel_pir3447	36	piRNA	NC_005108.4:LTR/ERVL-MaLR:+_112905938	1.19
novel_pir3448	12	piRNA	NC_005108.4:LTR/ERVL-MaLR:+_112905938	0.40
novel_pir3449	14	piRNA	NC_005108.4:LTR/ERVL-MaLR:+_112905938	0.46
novel_pir3450	32	piRNA	NC_005108.4:LTR/ERVL-MaLR:+_112905938	1.06
novel_pir3451	33	piRNA	NC_005108.4:LTR/ERVL-MaLR:+_112905938	1.09
novel_pir3453	94	piRNA	NC_005108.4:LTR/ERVL-MaLR:+_112905938	3.11
novel_pir3454	29	piRNA	NC_005108.4:LTR/ERVL-MaLR:+_112905938	0.96
novel_pir3455	26	piRNA	NC_005108.4:LTR/ERVL-MaLR:+_112905938	0.86
novel_pir3456	119	piRNA	NC_005108.4:LTR/ERVL-MaLR:+_112905938	3.94
novel_pir3457	67	piRNA	NC_005108.4:LTR/ERVL-MaLR:+_112905938	2.22
novel_pir3458	46	piRNA	NC_005108.4:LTR/ERVL-MaLR:+_112905938	1.52
novel_pir3459	17	piRNA	NC_005108.4:LTR/ERVL-MaLR:+_112905938	0.56
novel_pir3460	196	piRNA	NC_005108.4:LTR/ERVL-MaLR:+_112905938	6.49
novel_pir3461	296	piRNA	NC_005108.4:LTR/ERVL-MaLR:+_112905938	9.81
novel_pir3462	45	piRNA	NC_005108.4:LTR/ERVL-MaLR:+_112905938	1.49
novel_pir3463	119	piRNA	NC_005108.4:LTR/ERVL-MaLR:+_112905938	3.94
novel_pir3464	258	piRNA	NC_005108.4:LTR/ERVL-MaLR:+_112905938	8.55
novel_pir3465	16	piRNA	NC_005108.4:LTR/ERVL-MaLR:+_112905938	0.53
novel_pir3466	132	piRNA	NC_005108.4:LTR/ERVL-MaLR:+_112905938	4.37
novel_pir3467	46	piRNA	NC_005108.4:LTR/ERVL-MaLR:+_112905938	1.52
novel_pir3468	32	piRNA	NC_005108.4:LTR/ERVL-MaLR:+_112905938	1.06
novel_pir3469	37	piRNA	NC_005108.4:LTR/ERVL-MaLR:+_112905938	1.23
novel_pir3470	44	piRNA	NC_005108.4:LTR/ERVL-MaLR:+_112905938	1.46
novel_pir3472	37	piRNA	NC_005108.4:LTR/ERVL-MaLR:+_112905938	1.23
novel_pir3473	37	piRNA	NC_005108.4:LTR/ERVL-MaLR:+_112905938	1.23
novel_pir3474	450	piRNA	NC_005108.4:LTR/ERVL-MaLR:+_112905938	14.91
novel_pir3475	632	piRNA	NC_005108.4:LTR/ERVL-MaLR:+_112905938	20.94
novel_pir3476	15	piRNA	NC_005108.4:LTR/ERVL-MaLR:+_112905938	0.50
novel_pir3478	474	piRNA	NC_005108.4:LTR/ERVL-MaLR:+_112905938	15.71
novel_pir3479	104	piRNA	NC_005108.4:LTR/ERVL-MaLR:+_112905938	3.45
novel_pir3480	80	piRNA	NC_005108.4:LTR/ERVL-MaLR:+_112905938	2.65
novel_pir3481	285	piRNA	NC_005108.4:LTR/ERVL-MaLR:+_112905938	9.44
novel_pir3482	581	piRNA	NC_005108.4:LTR/ERVL-MaLR:+_112905938	19.25
novel_pir3483	18	piRNA	NC_005108.4:LTR/ERVL-MaLR:+_112905938	0.60
novel_pir3484	17	piRNA	NC_005108.4:LTR/ERVL-MaLR:+_112905938	0.56
novel_pir3485	224	piRNA	NC_005108.4:LTR/ERVL-MaLR:+_112905938	7.42
novel_pir3486	100	piRNA	NC_005108.4:LTR/ERVL-MaLR:+_112905938	3.31
novel_pir3487	53	piRNA	NC_005108.4:LTR/ERVL-MaLR:+_112905938	1.76
novel_pir3488	24	piRNA	NC_005108.4:LTR/ERVL-MaLR:+_112905938	0.80
novel_pir3489	11	piRNA	NC_005108.4:LTR/ERVL-MaLR:+_112905938	0.36
novel_pir3490	31	piRNA	NC_005108.4:LTR/ERVL-MaLR:+_112905938	1.03
novel_pir3491	81	piRNA	NC_005108.4:LTR/ERVL-MaLR:+_112905938	2.68
novel_pir3492	41	piRNA	NC_005108.4:LTR/ERVL-MaLR:+_112905938	1.36
novel_pir3493	82	piRNA	NC_005108.4:LTR/ERVL-MaLR:+_112905938	2.72
novel_pir3494	57	piRNA	NC_005108.4:LTR/ERVL-MaLR:+_112905938	1.89
novel_pir3495	121	piRNA	NC_005108.4:LTR/ERVL-MaLR:+_112905938	4.01
novel_pir3496	40	piRNA	NC_005108.4:LTR/ERVL-MaLR:+_112905938	1.33
novel_pir3497	173	piRNA	NC_005108.4:LTR/ERVL-MaLR:+_112905938	5.73
novel_pir3498	362	piRNA	NC_005108.4:LTR/ERVL-MaLR:+_112905938	11.99
novel_pir3499	249	piRNA	NC_005108.4:LTR/ERVL-MaLR:+_112905938	8.25
novel_pir3500	225	piRNA	NC_005108.4:LTR/ERVL-MaLR:+_112905938	7.46
novel_pir3501	349	piRNA	NC_005108.4:LTR/ERVL-MaLR:+_112905938	11.56
novel_pir3502	357	piRNA	NC_005108.4:LTR/ERVL-MaLR:+_112905938	11.83
novel_pir3503	320	piRNA	NC_005108.4:LTR/ERVL-MaLR:+_112905938	10.60
novel_pir3504	15	piRNA	NC_005108.4:LTR/ERVL-MaLR:+_112905938	0.50
novel_pir3505	252	piRNA	NC_005108.4:LTR/ERVL-MaLR:+_112905938	8.35
novel_pir3506	45	piRNA	NC_005108.4:LTR/ERVL-MaLR:+_112905938	1.49
novel_pir3507	27	piRNA	NC_005108.4:LTR/ERVL-MaLR:+_112905938	0.89
novel_pir3508	103	piRNA	NC_005108.4:LTR/ERVL-MaLR:+_112905938	3.41
novel_pir3509	481	piRNA	NC_005108.4:LTR/ERVL-MaLR:+_112905938	15.94
novel_pir3510	201	piRNA	NC_005108.4:LTR/ERVL-MaLR:+_112905938	6.66
novel_pir3511	423	piRNA	NC_005108.4:LTR/ERVL-MaLR:+_112905938	14.02
novel_pir3512	112	piRNA	NC_005108.4:LTR/ERVL-MaLR:+_112905938	3.71
novel_pir3514	174	piRNA	NC_005108.4:LTR/ERVL-MaLR:+_112905938	5.77
novel_pir3515	91	piRNA	NC_005108.4:LTR/ERVL-MaLR:+_112905938	3.02
novel_pir3516	89	piRNA	NC_005108.4:LTR/ERVL-MaLR:+_112905938	2.95
novel_pir3517	40	piRNA	NC_005108.4:LTR/ERVL-MaLR:+_112905938	1.33
novel_pir3518	392	piRNA	NC_005108.4:LTR/ERVL-MaLR:+_112905938	12.99
novel_pir3519	140	piRNA	NC_005108.4:LTR/ERVL-MaLR:+_112905938	4.64
novel_pir3520	204	piRNA	NC_005108.4:LTR/ERVL-MaLR:+_112905938	6.76
novel_pir3521	17	piRNA	NC_005108.4:LTR/ERVL-MaLR:+_112905938	0.56
novel_pir3522	62	piRNA	NC_005108.4:LTR/ERVL-MaLR:+_112905938	2.05
novel_pir3523	15	piRNA	NC_005108.4:LTR/ERVL-MaLR:+_112905938	0.50
novel_pir3525	10	piRNA	NC_005108.4:LTR/ERVL-MaLR:+_112905938	0.33
novel_pir3526	22	piRNA	NC_005108.4:LTR/ERVL-MaLR:+_112905938	0.73
novel_pir3527	108	piRNA	NC_005108.4:LTR/ERVL-MaLR:+_112905938	3.58
novel_pir3528	46	piRNA	NC_005108.4:LTR/ERVL-MaLR:+_112905938	1.52
novel_pir3529	25	piRNA	NC_005108.4:LTR/ERVL-MaLR:+_112905938	0.83
novel_pir3530	76	piRNA	NC_005108.4:LTR/ERVL-MaLR:+_112905938	2.52
novel_pir3531	114	piRNA	NC_005108.4:LTR/ERVL-MaLR:+_112905938	3.78
novel_pir3532	205	piRNA	NC_005108.4:LTR/ERVL-MaLR:+_112905938	6.79
novel_pir3533	43	piRNA	NC_005108.4:LTR/ERVL-MaLR:+_112905938	1.42
novel_pir3534	14	piRNA	NC_005108.4:LTR/ERVL-MaLR:+_112905938	0.46
novel_pir3535	217	piRNA	NC_005108.4:LTR/ERVL-MaLR:+_112905938	7.19
novel_pir3536	53	piRNA	NC_005108.4:LTR/ERVL-MaLR:+_112905938	1.76
novel_pir3537	113	piRNA	NC_005108.4:LTR/ERVL-MaLR:+_112905938	3.74
novel_pir3538	47	piRNA	NC_005108.4:LTR/ERVL-MaLR:+_112905938	1.56
novel_pir3539	115	piRNA	NC_005108.4:LTR/ERVL-MaLR:+_112905938	3.81
novel_pir3540	129	piRNA	NC_005108.4:LTR/ERVL-MaLR:+_112905938	4.27
novel_pir3541	66	piRNA	NC_005108.4:LTR/ERVL-MaLR:+_112905938	2.19
novel_pir3542	210	piRNA	NC_005108.4:LTR/ERVL-MaLR:+_112905938	6.96
novel_pir3543	45	piRNA	NC_005108.4:LTR/ERVL-MaLR:+_112905938	1.49
novel_pir3544	168	piRNA	NC_005108.4:LTR/ERVL-MaLR:+_112905938	5.57
novel_pir3545	175	piRNA	NC_005108.4:LTR/ERVL-MaLR:+_112905938	5.80
novel_pir3546	50	piRNA	NC_005108.4:LTR/ERVL-MaLR:+_112905938	1.66
novel_pir3547	72	piRNA	NC_005108.4:LTR/ERVL-MaLR:+_112905938	2.39
novel_pir3548	349	piRNA	NC_005108.4:LTR/ERVL-MaLR:+_112905938	11.56
novel_pir3549	82	piRNA	NC_005108.4:LTR/ERVL-MaLR:+_112905938	2.72
novel_pir3552	14	piRNA	NC_005108.4:LTR/ERVL-MaLR:+_112905938	0.46
novel_pir3553	14	piRNA	NC_005108.4:LTR/ERVL-MaLR:+_112905938	0.46
novel_pir3554	12	piRNA	NC_005108.4:LTR/ERVL-MaLR:+_112905938	0.40
novel_pir3555	24	piRNA	NC_005108.4:LTR/ERVL-MaLR:+_112905938	0.80
novel_pir3556	43	piRNA	NC_005108.4:LTR/ERVL-MaLR:+_112905938	1.42
novel_pir3558	10	piRNA	NC_005108.4:LTR/ERVL-MaLR:+_112905938	0.33
novel_pir3559	40	piRNA	NC_005108.4:LTR/ERVL-MaLR:+_112905938	1.33
novel_pir3560	11	piRNA	NC_005108.4:LTR/ERVL-MaLR:+_112905938	0.36
novel_pir3561	93	piRNA	NC_005108.4:LTR/ERVL-MaLR:+_112905938	3.08
novel_pir3562	314	piRNA	NC_005108.4:LTR/ERVL-MaLR:+_112905938	10.40
novel_pir3564	241	piRNA	NC_005108.4:LTR/ERVL-MaLR:+_112905938	7.99
novel_pir3565	157	piRNA	NC_005108.4:LTR/ERVL-MaLR:+_112905938	5.20
novel_pir3566	62	piRNA	NC_005108.4:LTR/ERVL-MaLR:+_112905938	2.05
novel_pir3567	24	piRNA	NC_005108.4:LTR/ERVL-MaLR:+_112905938	0.80
novel_pir3569	224	piRNA	NC_005108.4:LTR/ERVL-MaLR:+_112905938	7.42
novel_pir3570	106	piRNA	NC_005108.4:LTR/ERVL-MaLR:+_112905938	3.51
novel_pir3571	182	piRNA	NC_005108.4:LTR/ERVL-MaLR:+_112905938	6.03
novel_pir3572	24	piRNA	NC_005108.4:LTR/ERVL-MaLR:+_112905938	0.80
novel_pir3574	48	piRNA	NC_005108.4:LTR/ERVL-MaLR:+_112905938	1.59
novel_pir3575	216	piRNA	NC_005108.4:LTR/ERVL-MaLR:+_112905938	7.16
novel_pir3576	93	piRNA	NC_005108.4:LTR/ERVL-MaLR:+_112905938	3.08
novel_pir3577	26	piRNA	NC_005108.4:LTR/ERVL-MaLR:+_112905938	0.86
novel_pir3578	205	piRNA	NC_005108.4:LTR/ERVL-MaLR:+_112905938	6.79
novel_pir3579	134	piRNA	NC_005108.4:LTR/ERVL-MaLR:+_112905938	4.44
novel_pir3581	202	piRNA	NC_005108.4:LTR/ERVL-MaLR:+_112905938	6.69
novel_pir3590	13	piRNA	NC_005108.4:LTR/ERVL-MaLR:+_112905938	0.43
novel_pir3592	10	piRNA	NC_005108.4:LTR/ERVL-MaLR:+_112905938	0.33
novel_pir3596	17	piRNA	NC_005108.4:LTR/ERVL-MaLR:+_112905938	0.56
novel_pir3597	13	piRNA	NC_005108.4:LTR/ERVL-MaLR:+_112905938	0.43
novel_pir3600	20	piRNA	NC_005108.4:LTR/ERVL-MaLR:+_112905938	0.66
novel_pir3602	33	piRNA	NC_005108.4:LTR/ERVL-MaLR:+_112905938	1.09
novel_pir3605	11	piRNA	NC_005108.4:LTR/ERVL-MaLR:+_112905938	0.36
novel_pir3609	24	piRNA	NC_005108.4:LTR/ERVL:+_9728521	0.80
novel_pir3610	14	piRNA	NC_005108.4:LTR/ERVL:+_9728521	0.46
novel_pir3611	26	piRNA	NC_005108.4:LTR/ERVL:+_9728521	0.86
novel_pir3612	56	piRNA	NC_005108.4:LTR/ERVL:+_9728521	1.86
novel_pir3613	46	piRNA	NC_005108.4:LTR/ERVL:+_9728521	1.52
novel_pir3614	39	piRNA	NC_005108.4:LTR/ERVL:+_9728521	1.29
novel_pir3615	17	piRNA	NC_005108.4:LTR/ERVL:+_9728521	0.56
novel_pir3620	18	piRNA	NC_005108.4:LINE/L1:+_47979277	0.60
novel_pir3631	114	piRNA	NC_005108.4:LINE/L1:+_77733556	3.78
novel_pir3636	10	piRNA	NC_005108.4:LINE/L1:+_7997782	0.33
novel_pir3639	15	piRNA	NC_005108.4:LTR/ERV1:-_1650267	0.50
novel_pir3641	74	piRNA	NC_005108.4:LTR/ERV1:-_1650267	2.45
novel_pir3645	11	piRNA	NC_005108.4:LTR/ERVK:+_46839447	0.36
novel_pir3648	10	piRNA	NC_005108.4:LTR/ERVK:+_46839447	0.33
novel_pir3649	68	piRNA	NC_005108.4:LTR/ERVK:+_46839447	2.25
novel_pir3650	57	piRNA	NC_005108.4:LTR/ERVK:+_46839447	1.89
novel_pir3651	35	piRNA	NC_005108.4:LTR/ERVK:+_46839447	1.16
novel_pir3654	23	piRNA	NC_005108.4:LTR/ERVK:+_46839447	0.76
novel_pir3656	14	piRNA	NC_005108.4:LTR/ERVK:+_46839447	0.46
novel_pir3663	10	piRNA	NC_005109.4:LTR/ERVL-MaLR:-_105230614	0.33
novel_pir3666	10	piRNA	NC_005109.4:LTR/ERVL-MaLR:-_34438143	0.33
novel_pir3667	17	piRNA	NC_005109.4:LTR/ERVK:+_104687428	0.56
novel_pir3668	754	piRNA	NC_005109.4:LTR/ERV1:+_44815163	24.98
novel_pir3669	255	piRNA	NC_005109.4:LTR/ERV1:+_44815163	8.45
novel_pir3670	65	piRNA	NC_005109.4:LTR/ERV1:+_44815163	2.15
novel_pir3671	105	piRNA	NC_005109.4:LTR/ERV1:+_44815163	3.48
novel_pir3672	19	piRNA	NC_005109.4:LTR/ERV1:+_44815163	0.63
novel_pir3673	12	piRNA	NC_005109.4:LTR/ERV1:+_44815163	0.40
novel_pir3674	29	piRNA	NC_005109.4:LTR/ERV1:+_44815163	0.96
novel_pir3675	13	piRNA	NC_005109.4:LTR/ERV1:+_44815163	0.43
novel_pir3676	39	piRNA	NC_005109.4:LTR/ERV1:+_44815163	1.29
novel_pir3699	11	piRNA	NC_005109.4:LTR/ERVL-MaLR:+_55891857	0.36
novel_pir3723	213	piRNA	NC_005110.4:LTR/ERVL-MaLR:+_11317383	7.06
novel_pir3735	11	piRNA	NC_005111.4:LTR/ERVL-MaLR:+_16275420	0.36
novel_pir3736	28	piRNA	NC_005111.4:LTR/ERVL-MaLR:+_16275420	0.93
novel_pir3737	17	piRNA	NC_005111.4:LTR/ERVL-MaLR:+_16275420	0.56
novel_pir3738	25	piRNA	NC_005111.4:LTR/ERVL-MaLR:+_16275420	0.83
novel_pir3748	10	piRNA	NC_005111.4:LTR/ERVL-MaLR:+_16275420	0.33
novel_pir3755	27	piRNA	NC_005111.4:LTR/ERVL-MaLR:+_16275420	0.89
novel_pir3760	13	piRNA	NC_005111.4:LTR/ERVL-MaLR:+_16275420	0.43
novel_pir3764	13	piRNA	NC_005111.4:LINE/L2:+_7681256	0.43
novel_pir3776	11	piRNA	NC_005111.4:LTR/ERVK:-_19274770	0.36
novel_pir3794	67	piRNA	NC_005112.4:LTR/ERVL-MaLR:+_111301018	2.22
novel_pir3795	1987	piRNA	NC_005112.4:LTR/ERVL-MaLR:+_111301018	65.84
novel_pir3796	340	piRNA	NC_005112.4:LTR/ERVL-MaLR:+_111301018	11.27
novel_pir3797	20	piRNA	NC_005112.4:LTR/ERVL-MaLR:+_111301018	0.66
novel_pir3798	149	piRNA	NC_005112.4:LTR/ERVL-MaLR:+_111301018	4.94
novel_pir3799	70	piRNA	NC_005112.4:LTR/ERVL-MaLR:+_111301018	2.32
novel_pir3800	29	piRNA	NC_005112.4:LTR/ERVL-MaLR:+_111301018	0.96
novel_pir3801	289	piRNA	NC_005112.4:LTR/ERVL-MaLR:+_111301018	9.58
novel_pir3802	57	piRNA	NC_005112.4:LTR/ERVL-MaLR:+_111301018	1.89
novel_pir3803	53	piRNA	NC_005112.4:LTR/ERVL-MaLR:+_111301018	1.76
novel_pir3809	12	piRNA	NC_005112.4:LTR/ERVL-MaLR:+_111301018	0.40
novel_pir3813	31	piRNA	NC_005112.4:LTR/ERVL-MaLR:+_111301018	1.03
novel_pir3816	96	piRNA	NC_005112.4:LTR/ERVL-MaLR:+_111301018	3.18
novel_pir3817	652	piRNA	NC_005112.4:LTR/ERVL-MaLR:+_111301018	21.60
novel_pir3818	569	piRNA	NC_005112.4:LTR/ERVL-MaLR:+_111301018	18.85
novel_pir3820	89	piRNA	NC_005112.4:LTR/ERVL-MaLR:+_111301018	2.95
novel_pir3822	10	piRNA	NC_005112.4:LTR/ERVL-MaLR:+_111301018	0.33
novel_pir3827	43	piRNA	NC_005112.4:LTR/ERVL-MaLR:+_111301018	1.42
novel_pir3828	37	piRNA	NC_005112.4:LTR/ERVL-MaLR:+_111301018	1.23
novel_pir3829	1172	piRNA	NC_005112.4:LTR/ERVL-MaLR:+_111301018	38.83
novel_pir3830	78	piRNA	NC_005112.4:LTR/ERVL-MaLR:+_111301018	2.58
novel_pir3831	894	piRNA	NC_005112.4:LTR/ERVL-MaLR:+_111301018	29.62
novel_pir3832	13	piRNA	NC_005112.4:LTR/ERVL-MaLR:+_111301018	0.43
novel_pir3833	78	piRNA	NC_005112.4:LTR/ERVL-MaLR:+_111301018	2.58
novel_pir3834	45	piRNA	NC_005112.4:LTR/ERVL-MaLR:+_111301018	1.49
novel_pir3835	204	piRNA	NC_005112.4:LTR/ERVL-MaLR:+_111301018	6.76
novel_pir3840	58	piRNA	NC_005112.4:LTR/ERVL-MaLR:+_111301018	1.92
novel_pir3844	49	piRNA	NC_005112.4:LTR/ERVL-MaLR:+_111301018	1.62
novel_pir3846	281	piRNA	NC_005112.4:LTR/ERVL-MaLR:+_111301018	9.31
novel_pir3847	87	piRNA	NC_005112.4:LTR/ERVL-MaLR:+_111301018	2.88
novel_pir3848	59	piRNA	NC_005112.4:LTR/ERVL-MaLR:+_111301018	1.95
novel_pir3849	169	piRNA	NC_005112.4:LTR/ERVL-MaLR:+_111301018	5.60
novel_pir3850	65	piRNA	NC_005112.4:LTR/ERVL-MaLR:+_111301018	2.15
novel_pir3851	28	piRNA	NC_005112.4:LTR/ERVL-MaLR:+_111301018	0.93
novel_pir3853	549	piRNA	NC_005112.4:LTR/ERVL-MaLR:+_111301018	18.19
novel_pir3854	491	piRNA	NC_005112.4:LTR/ERVL-MaLR:+_111301018	16.27
novel_pir3856	19	piRNA	NC_005112.4:LTR/ERVL-MaLR:+_111301018	0.63
novel_pir3857	74	piRNA	NC_005112.4:LTR/ERVL-MaLR:+_111301018	2.45
novel_pir3859	18	piRNA	NC_005112.4:LTR/ERVL-MaLR:+_111301018	0.60
novel_pir3860	154	piRNA	NC_005112.4:LTR/ERVL-MaLR:+_111301018	5.10
novel_pir3861	89	piRNA	NC_005112.4:LTR/ERVL-MaLR:+_111301018	2.95
novel_pir3862	234	piRNA	NC_005112.4:LTR/ERVL-MaLR:+_111301018	7.75
novel_pir3863	44	piRNA	NC_005112.4:LTR/ERVL-MaLR:+_111301018	1.46
novel_pir3864	26	piRNA	NC_005112.4:LTR/ERVL-MaLR:+_111301018	0.86
novel_pir3865	26	piRNA	NC_005112.4:LTR/ERVL-MaLR:+_111301018	0.86
novel_pir3866	62	piRNA	NC_005112.4:LTR/ERVL-MaLR:+_111301018	2.05
novel_pir3867	59	piRNA	NC_005112.4:LTR/ERVL-MaLR:+_111301018	1.95
novel_pir3868	72	piRNA	NC_005112.4:LTR/ERVL-MaLR:+_111301018	2.39
novel_pir3869	10	piRNA	NC_005112.4:LTR/ERVL-MaLR:+_111301018	0.33
novel_pir3870	49	piRNA	NC_005112.4:LTR/ERVL-MaLR:+_111301018	1.62
novel_pir3871	116	piRNA	NC_005112.4:LTR/ERVL-MaLR:+_111301018	3.84
novel_pir3872	28	piRNA	NC_005112.4:LTR/ERVL-MaLR:+_111301018	0.93
novel_pir3873	117	piRNA	NC_005112.4:LTR/ERVL-MaLR:+_111301018	3.88
novel_pir3875	193	piRNA	NC_005112.4:LTR/ERVL-MaLR:+_111301018	6.40
novel_pir3876	13	piRNA	NC_005112.4:LTR/ERVL-MaLR:+_111301018	0.43
novel_pir3877	79	piRNA	NC_005112.4:LTR/ERVL-MaLR:+_111301018	2.62
novel_pir3880	10	piRNA	NC_005112.4:LTR/ERVL-MaLR:+_111301018	0.33
novel_pir3899	10	piRNA	NC_005112.4:LTR/ERVK:+_83367169	0.33
novel_pir3905	18	piRNA	NC_005112.4:LTR/ERVK:-_99599144	0.60
novel_pir3928	14	piRNA	NC_005112.4:LTR/ERVK:-_99599144	0.46
novel_pir3935	17	piRNA	NC_005112.4:LINE/L1:+_77387602	0.56
novel_pir3942	10	piRNA	NC_005113.4:LTR/ERVK:+_7003396	0.33
novel_pir3950	12	piRNA	NC_005113.4:DNA/hAT-Charlie:-_28836112	0.40
novel_pir3957	21	piRNA	NC_005113.4:LTR/ERVL-MaLR:+_79329297	0.70
novel_pir3966	19	piRNA	NC_005113.4:LTR/ERVL-MaLR:-_8823838	0.63
novel_pir3967	21	piRNA	NC_005113.4:LTR/ERVL-MaLR:-_8823838	0.70
novel_pir3968	12	piRNA	NC_005113.4:LTR/ERVL-MaLR:-_8823838	0.40
novel_pir3969	17	piRNA	NC_005113.4:LTR/ERVL-MaLR:-_8823838	0.56
novel_pir3971	15	piRNA	NC_005114.4:LTR/ERVL-MaLR:+_26437515	0.50
novel_pir3983	10	piRNA	NC_005114.4:LTR/ERVL:-_90248282	0.33
novel_pir3988	27	piRNA	NC_005114.4:LTR/ERVK:-_4272976	0.89
novel_pir3996	18	piRNA	NC_005114.4:LINE/L1:-_95997320	0.60
novel_pir4009	10	piRNA	NC_005115.4:LINE/L1:+_90106389	0.33
novel_pir4014	31	piRNA	NC_005115.4:LTR/ERVL:+_90509351	1.03
novel_pir4015	95	piRNA	NC_005115.4:LTR/ERVL:+_90509351	3.15
novel_pir4017	109	piRNA	NC_005115.4:LTR/ERVL:+_90509351	3.61
novel_pir4018	36	piRNA	NC_005115.4:LTR/ERVL-MaLR:-_22756970	1.19
novel_pir4019	11	piRNA	NC_005115.4:LINE/L1:-_21576891	0.36
novel_pir4026	11	piRNA	NC_005115.4:LTR/ERVL-MaLR:-_62407126	0.36
novel_pir4037	22	piRNA	NC_005115.4:LTR/ERV1:+_47187986	0.73
novel_pir4045	20	piRNA	NC_005116.4:LTR/ERV1:-_79425523	0.66
novel_pir4054	33	piRNA	NC_005116.4:LTR/ERVK:-_71809087	1.09
novel_pir4057	439	piRNA	NC_005116.4:LTR/ERVK:-_72069793	14.55
novel_pir4059	15	piRNA	NC_005116.4:LTR/ERVK:-_71802577	0.50
novel_pir4063	13	piRNA	NC_005116.4:LINE/L1:-_18503254	0.43
novel_pir4068	62	piRNA	NC_005116.4:LTR/ERVK:-_71782173	2.05
novel_pir4069	11	piRNA	NC_005116.4:LINE/L2:+_90741089	0.36
novel_pir4093	12	piRNA	NC_005117.4:LTR/ERVL-MaLR:-_60539237	0.40
novel_pir4110	10	piRNA	NC_005117.4:LTR/ERVK:+_11766494	0.33
novel_pir4116	15	piRNA	NC_005117.4:LTR/ERVK:+_11766494	0.50
novel_pir4117	10	piRNA	NC_005117.4:LTR/ERVK:+_11766494	0.33
novel_pir4118	10	piRNA	NC_005117.4:LTR/ERVK:+_11766494	0.33
novel_pir4125	10	piRNA	NC_005117.4:LINE/L1:-_30942701	0.33
novel_pir4128	15	piRNA	NC_005117.4:LTR/ERVK:+_9671314	0.50
novel_pir4129	10	piRNA	NC_005117.4:LTR/ERVK:+_9671314	0.33
novel_pir4136	21	piRNA	NC_005117.4:LTR/ERVK:-_62870685	0.70
novel_pir4137	34	piRNA	NC_005117.4:LTR/ERVK:-_62870685	1.13
novel_pir4138	11	piRNA	NC_005117.4:LTR/ERVK:-_62870685	0.36
novel_pir4139	62	piRNA	NC_005117.4:LTR/ERVK:-_62870685	2.05
novel_pir4140	54	piRNA	NC_005117.4:LTR/ERVK:-_62870685	1.79
novel_pir4141	90	piRNA	NC_005117.4:LTR/ERVK:-_62870685	2.98
novel_pir4160	335	piRNA	NC_005117.4:LTR/ERVK:-_61568805	11.10
novel_pir4161	567	piRNA	NC_005117.4:LTR/ERV1:-_51196046	18.79
novel_pir4162	26	piRNA	NC_005117.4:LTR/ERV1:-_51196046	0.86
novel_pir4163	14	piRNA	NC_005117.4:LTR/ERV1:-_51196046	0.46
novel_pir4165	42	piRNA	NC_005117.4:LTR/ERVK:+_394676	1.39
novel_pir4166	19	piRNA	NC_005117.4:LTR/ERVK:+_394676	0.63
novel_pir4175	12	piRNA	NC_005118.4:LTR/ERVL-MaLR:-_58624626	0.40
novel_pir4185	10	piRNA	NC_005119.4:LTR/ERVK:-_10165067	0.33
novel_pir4195	46	piRNA	NC_005119.4:LTR/ERVK:-_22703921	1.52
novel_pir4196	301	piRNA	NC_005119.4:LTR/ERVK:-_22703921	9.97
novel_pir4197	57	piRNA	NC_005119.4:LTR/ERVK:-_22703921	1.89
novel_pir4198	25	piRNA	NC_005119.4:LTR/ERVK:-_22703921	0.83
novel_pir4212	10	piRNA	NC_005119.4:LINE/L1:+_56187452	0.33
novel_pir4224	36	piRNA	NC_005119.4:LTR/ERVK:-_10281670	1.19
novel_pir4226	13	piRNA	NC_005119.4:LTR/ERVK:-_10281670	0.43
novel_pir4262	10	piRNA	NC_005120.4:LINE/L2:+_76334212	0.33
novel_pir4263	537	piRNA	NC_005120.4:LINE/L2:+_76334212	17.79
novel_pir4265	10	piRNA	NC_005120.4:LINE/L2:+_76334212	0.33
novel_pir4275	13	piRNA	NC_005120.4:LTR/ERVL-MaLR:+_12394659	0.43
novel_pir4276	19	piRNA	NC_005120.4:LTR/ERVL-MaLR:+_12394659	0.63
novel_pir4278	13	piRNA	NC_005120.4:LTR/ERVL-MaLR:+_12394659	0.43
novel_pir4280	28	piRNA	NC_005120.4:LTR/ERVL-MaLR:+_12394659	0.93
novel_pir4282	11	piRNA	NC_005120.4:LTR/ERVL-MaLR:+_12394659	0.36
novel_pir4283	12	piRNA	NC_005120.4:LTR/ERVL-MaLR:+_12394659	0.40
novel_pir4284	12	piRNA	NC_005120.4:LTR/ERVL-MaLR:+_12394659	0.40
novel_pir4287	16	piRNA	NC_005120.4:LTR/ERVL-MaLR:+_12394659	0.53
novel_pir4288	34	piRNA	NC_005120.4:LTR/ERVL-MaLR:+_12394659	1.13
novel_pir4291	26	piRNA	NC_005120.4:LTR/ERVL-MaLR:+_12394659	0.86
novel_pir4292	29	piRNA	NC_005120.4:LTR/ERVL-MaLR:+_12394659	0.96
novel_pir4295	140	piRNA	NC_005120.4:LTR/ERVL-MaLR:+_12394659	4.64
novel_pir4296	37	piRNA	NC_005120.4:LTR/ERVL-MaLR:+_12394659	1.23
novel_pir4298	39	piRNA	NC_005120.4:LTR/ERVL-MaLR:+_12394659	1.29
novel_pir4299	76	piRNA	NC_005120.4:LTR/ERVL-MaLR:+_12394659	2.52
novel_pir4300	321	piRNA	NC_005120.4:LTR/ERVL-MaLR:+_12394659	10.64
novel_pir4301	22	piRNA	NC_005120.4:LTR/ERVL-MaLR:+_12394659	0.73
novel_pir4302	104	piRNA	NC_005120.4:LTR/ERVL-MaLR:+_12394659	3.45
novel_pir4303	24	piRNA	NC_005120.4:LTR/ERVL-MaLR:+_12394659	0.80
novel_pir4304	115	piRNA	NC_005120.4:LTR/ERVL-MaLR:+_12394659	3.81
novel_pir4305	21	piRNA	NC_005120.4:LTR/ERVL-MaLR:+_12394659	0.70
novel_pir4306	18	piRNA	NC_005120.4:DNA/hAT-Tip100:-_114002530	0.60
novel_pir4307	15	piRNA	NC_005120.4:DNA/hAT-Tip100:-_114002530	0.50
novel_pir4311	14	piRNA	NC_005120.4:LTR/ERVL-MaLR:-_99934017	0.46
novel_pir4318	147	piRNA	NC_005120.4:LTR/ERVL-MaLR:-_33536085	4.87
novel_pir4319	24	piRNA	NC_005120.4:LINE/L2:+_74443475	0.80
novel_pir4320	118	piRNA	NC_005120.4:LINE/L2:+_74443475	3.91
novel_pir4323	16	piRNA	NC_005120.4:LTR/ERVL-MaLR:+_18124744	0.53
novel_pir4326	13	piRNA	NC_005120.4:LINE/L2:-_74443530	0.43
novel_pir4333	26	piRNA	NC_005120.4:LTR/ERV1:-_131025640	0.86
novel_pir4339	11	piRNA	NC_005120.4:LTR/ERVK:-_21316438	0.36
novel_pir4340	48	piRNA	NC_005120.4:LTR/ERVK:-_21316438	1.59
novel_pir4341	64	piRNA	NC_005120.4:LTR/ERVK:-_21316438	2.12
novel_pir4342	128	piRNA	NC_005120.4:LTR/ERVK:-_21316438	4.24
novel_pir4344	13	piRNA	NC_005120.4:LTR/ERVK:-_21316438	0.43
novel_pir4346	18	piRNA	NC_005120.4:LTR/ERVK:-_21316438	0.60
novel_pir4352	10	piRNA	NC_005120.4:LINE/L1:-_93007996	0.33
novel_pir4360	52	piRNA	NC_005120.4:LINE/L1:-_66517213	1.72
novel_pir4361	507	piRNA	NC_005120.4:LINE/L1:-_66517213	16.80
rno-miR-143-3p	52072	mature	mir-143	1725.41
rno-miR-93-3p	17	mature	mir-17	0.56
rno-miR-344b-3p	265	mature	mir-344	8.78
rno-miR-411-5p	240401	mature	mir-379	7965.69
rno-miR-299b-5p	8	mature	mir-299	0.27
rno-miR-200a-3p	1614	mature	mir-8	53.48
rno-miR-421-3p	32	mature	mir-95	1.06
rno-miR-423-3p	16360	mature	mir-423	542.09
rno_piR_000690	6704	piRNA	rno_piR_000690	222.14
rno-miR-3576	54	mature	mir-3578	1.79
rno_piR_012738	21293	piRNA	rno_piR_012738	705.54
rno-miR-210-5p	5	mature	mir-210	0.17
rno-miR-495	798	mature	mir-329	26.44
rno-miR-344b-5p	183	mature	mir-344	6.06
rno-miR-6215	56	mature	undef	1.86
rno-miR-425-3p	288	mature	mir-425	9.54
rno_piR_031279	1	piRNA	rno_piR_031279	0.03
rno-miR-324-3p	3171	mature	mir-324	105.07
rno_piR_001199	165	piRNA	rno_piR_001199	5.47
rno-miR-3553	960	mature	undef	31.81
rno-miR-376c-5p	13323	mature	mir-368	441.46
rno-miR-365-5p	2	mature	mir-365	0.07
rno-miR-376a-5p	16	mature	mir-368	0.53
rno_piR_000030	229	piRNA	rno_piR_000030	7.59
rno_piR_032799	114	piRNA	rno_piR_032799	3.78
rno-miR-101b-5p	3	mature	mir-101	0.10
rno-miR-345-3p	180	mature	mir-345	5.96
rno-let-7f-1-3p	1131	mature	let-7	37.48
rno-miR-3065-3p	2	mature	mir-3065	0.07
rno_piR_035301	5	piRNA	rno_piR_035301	0.17
rno_piR_005604	166	piRNA	rno_piR_005604	5.50
rno-miR-23b-5p	1012	mature	mir-23	33.53
rno_piR_022313	168	piRNA	rno_piR_022313	5.57
rno_piR_033127	8	piRNA	rno_piR_033127	0.27
rno-miR-363-3p	14	mature	mir-363	0.46
rno-miR-138-5p	193944	mature	mir-138	6426.33
rno-miR-466c-3p	1	mature	mir-467	0.03
rno-miR-148a-3p	438	mature	mir-148	14.51
rno-miR-9a-3p	44707	mature	mir-9	1481.37
rno-miR-25-3p	872	mature	mir-25	28.89
rno-miR-667-5p	11	mature	mir-667	0.36
rno-miR-409a-5p	187	mature	mir-154	6.20
rno-miR-375-3p	1125	mature	mir-375	37.28
rno-miR-140-5p	5073	mature	mir-140	168.09
rno-miR-27a-5p	31	mature	mir-27	1.03
rno-miR-2985	3	mature	mir-2985	0.10
rno-miR-3543	132431	mature	mir-3543	4388.10
rno-miR-9a-5p	2034301	mature	mir-9	67406.55
rno-miR-187-3p	5373	mature	mir-187	178.03
rno-let-7d-3p	69362	mature	let-7	2298.31
rno-miR-338-3p	1097	mature	mir-338	36.35
rno-miR-215	1	mature	mir-192	0.03
rno-miR-129-5p	51748	mature	mir-129	1714.67
rno-miR-181d-3p	8	mature	mir-181	0.27
rno-miR-1224	15	hairpin	mir-1224	0.50
rno-miR-488-3p	709	mature	mir-488	23.49
rno-miR-652-3p	91993	mature	mir-652	3048.19
rno-miR-741-3p	6	mature	mir-743	0.20
rno_piR_001200	967	piRNA	rno_piR_001200	32.04
rno-miR-382-5p	27554	mature	mir-154	913.00
rno-miR-30e-5p	957	mature	mir-30	31.71
rno-miR-1843b-3p	1601	mature	mir-1843	53.05
rno-miR-3473	4	mature	undef	0.13
rno-miR-187-5p	28	mature	mir-187	0.93
rno-miR-485-5p	107228	mature	mir-485	3553.00
rno-miR-1193-5p	4	mature	mir-1193	0.13
rno-miR-199a-5p	32	mature	mir-199	1.06
rno-miR-29c-5p	2863	mature	mir-29	94.87
rno-miR-326-5p	16	mature	mir-326	0.53
rno-let-7a-2-3p	66	mature	let-7	2.19
rno-miR-1306-5p	1241	mature	mir-1306	41.12
rno_piR_005608	111	piRNA	rno_piR_005608	3.68
rno-miR-106b-5p	113	mature	mir-17	3.74
rno_piR_020049	1	piRNA	rno_piR_020049	0.03
rno-miR-540-3p	1660	mature	mir-540	55.00
rno-miR-1839-5p	5979	mature	mir-1839	198.11
rno_piR_013244	4	piRNA	rno_piR_013244	0.13
rno-miR-26b-3p	56	mature	mir-26	1.86
rno-miR-195-3p	82	mature	mir-15	2.72
rno-miR-487b-5p	56	mature	mir-154	1.86
rno-miR-3084a-1-5p	33	mature	undef	1.09
rno-miR-322-5p	8099	mature	mir-322	268.36
rno-miR-345-5p	650	mature	mir-345	21.54
rno-miR-3068-3p	13	mature	mir-3068	0.43
rno-miR-6315	62	mature	undef	2.05
rno-miR-32-5p	189	mature	mir-32	6.26
rno-miR-3075	4	mature	mir-3075	0.13
rno-miR-3065-5p	24	mature	mir-3065	0.80
rno-let-7e-5p	161330	mature	let-7	5345.67
rno-miR-496-3p	8191	mature	mir-154	271.41
rno-miR-186-5p	387	mature	mir-186	12.82
rno-miR-344g	1	mature	mir-344	0.03
rno-miR-543-5p	8257	mature	mir-329	273.60
rno_piR_014804	7	piRNA	rno_piR_014804	0.23
rno-miR-3085	241	mature	mir-3085	7.99
rno-miR-26b-5p	14094	mature	mir-26	467.00
rno_piR_005879	7	piRNA	rno_piR_005879	0.23
rno-miR-146a-5p	5414	mature	mir-146	179.39
rno-miR-541-5p	13786	mature	mir-541	456.80
rno_piR_030178	2	piRNA	rno_piR_030178	0.07
rno-miR-30c-2-3p	416	mature	mir-30	13.78
rno-miR-29a-5p	448	mature	mir-29	14.84
rno-miR-466c-5p	165	mature	mir-467	5.47
rno_piR_000119	73	piRNA	rno_piR_000119	2.42
rno-miR-509-3p	3	mature	mir-506	0.10
rno-miR-190b-5p	1178	mature	mir-190	39.03
rno-miR-328b-3p	43	mature	undef	1.42
rno-miR-19a-5p	1	mature	mir-19	0.03
rno_piR_005597	7625	piRNA	rno_piR_005597	252.65
rno-miR-184	450	mature	mir-184	14.91
rno-miR-3596b	854	mature	let-7	28.30
rno-miR-409a-3p	1981	mature	mir-154	65.64
rno-miR-350	203	mature	mir-350	6.73
rno-miR-351-5p	613	mature	mir-351	20.31
rno-miR-29a-3p	75709	mature	mir-29	2508.62
rno-miR-412-5p	3539	mature	mir-412	117.26
rno_piR_005639	1	piRNA	rno_piR_005639	0.03
rno-miR-201-5p	15	mature	mir-743	0.50
rno-miR-376b-3p	319	mature	mir-368	10.57
rno-miR-770-5p	12503	mature	mir-770	414.29
rno-miR-542-5p	2326	mature	mir-542	77.07
rno-miR-329-5p	257	mature	mir-329	8.52
rno-miR-190b-3p	1	mature	mir-190	0.03
rno-miR-668	6518	mature	mir-668	215.97
rno-miR-130b-3p	6	mature	mir-130	0.20
rno-miR-1193-3p	302	mature	mir-1193	10.01
rno-miR-384-5p	106376	mature	mir-384	3524.77
rno-let-7f-2-3p	448	mature	let-7	14.84
rno-miR-344i	29	mature	mir-344	0.96
rno-miR-874-3p	657	mature	mir-874	21.77
rno-miR-128-1-5p	695	mature	mir-128	23.03
rno-miR-3573-3p	5	mature	undef	0.17
rno_piR_005683	3	piRNA	rno_piR_005683	0.10
rno-miR-125b-5p	81371	mature	mir-10	2696.23
rno-miR-139-3p	88023	mature	mir-139	2916.64
rno_piR_000235	9	piRNA	rno_piR_000235	0.30
rno-miR-29b-5p	787	mature	mir-29	26.08
rno-miR-219a-1-3p	28	mature	mir-219	0.93
rno-miR-200b-5p	46	mature	mir-8	1.52
rno-miR-23a-3p	40811	mature	mir-23	1352.27
rno-miR-3596c	309629	mature	mir-3596	10259.56
rno-miR-485-3p	6599	mature	mir-485	218.66
rno-miR-377-3p	16	mature	mir-154	0.53
rno_piR_028510	341	piRNA	rno_piR_028510	11.30
rno-miR-33-3p	14	mature	mir-33	0.46
rno-miR-6216	23	mature	undef	0.76
rno-miR-337-3p	23	mature	mir-337	0.76
rno-miR-1188-3p	22	mature	mir-1188	0.73
rno-miR-218a-5p	204730	mature	mir-218	6783.73
rno-miR-138-2-3p	17481	mature	mir-138	579.23
rno-miR-140-3p	260	mature	mir-140	8.62
rno-miR-19b-3p	315	mature	mir-19	10.44
rno-miR-582-5p	2367	mature	mir-582	78.43
rno-miR-369-5p	192544	mature	mir-154	6379.94
rno_piR_004683	2	piRNA	rno_piR_004683	0.07
rno-miR-99a-3p	247	mature	mir-10	8.18
rno-miR-410-3p	4089	mature	mir-154	135.49
rno-miR-183-5p	232	mature	mir-183	7.69
rno-miR-1306-3p	192	mature	mir-1306	6.36
rno-miR-329-3p	3290	mature	mir-329	109.01
rno-miR-873-5p	63	mature	mir-873	2.09
rno-miR-98-3p	40	mature	let-7	1.33
rno-miR-204-5p	115747	mature	mir-204	3835.28
rno-miR-151-5p	65707	mature	mir-28	2177.20
rno_piR_008654	6	piRNA	rno_piR_008654	0.20
rno-miR-296-5p	1458	mature	mir-296	48.31
rno-miR-376c-3p	486	mature	mir-368	16.10
rno-miR-325-3p	758	mature	mir-325	25.12
rno-miR-181b-1-3p	2	mature	mir-181	0.07
rno-let-7g-3p	105	mature	let-7	3.48
rno-miR-218b	33286	mature	undef	1102.93
rno_piR_023447	31800	piRNA	rno_piR_023447	1053.69
rno-miR-191b	164	mature	mir-191	5.43
rno-miR-205	63	mature	mir-205	2.09
rno-miR-339-3p	198	mature	mir-339	6.56
rno-miR-702-3p	12863	mature	mir-702	426.22
rno-miR-103-3p	7951	mature	mir-103	263.46
rno-miR-493-3p	112	mature	mir-493	3.71
rno-miR-148b-3p	318	mature	mir-148	10.54
rno-miR-145-5p	1401	mature	mir-145	46.42
rno-miR-298-5p	21	mature	mir-298	0.70
rno-miR-3120	19	mature	mir-214	0.63
rno-miR-154-5p	10191	mature	mir-154	337.68
rno-let-7c-1-3p	97	mature	let-7	3.21
rno_piR_008668	1	piRNA	rno_piR_008668	0.03
rno-miR-500-3p	414	mature	mir-500	13.72
rno_piR_017547	2	piRNA	rno_piR_017547	0.07
rno-miR-450b-3p	1905	mature	mir-450	63.12
rno-miR-499-3p	4	mature	mir-499	0.13
rno-miR-135b-5p	11878	mature	mir-135	393.58
rno-miR-378b	2	mature	undef	0.07
rno-miR-16-5p	25721	mature	mir-15	852.27
rno-miR-760-5p	9	mature	mir-760	0.30
rno_piR_035441	4	piRNA	rno_piR_035441	0.13
rno-miR-133b-3p	5	mature	mir-133	0.17
rno-miR-24-2-5p	1971	mature	mir-24	65.31
rno-miR-125a-5p	327063	mature	mir-10	10837.23
rno-miR-330-5p	25418	mature	mir-330	842.23
rno-miR-5132-5p	2	mature	mir-5132	0.07
rno-miR-489-5p	1	mature	mir-489	0.03
rno_piR_015914	1157	piRNA	rno_piR_015914	38.34
rno-miR-344b-1-3p	2324	mature	mir-344	77.01
rno-miR-26a-3p	23	mature	mir-26	0.76
rno-miR-29b-3p	8633	mature	mir-29	286.05
rno-let-7a-1-3p,rno-let-7c-2-3p	5350	mature	let-7	177.27
rno_piR_005522	5	piRNA	rno_piR_005522	0.17
rno-miR-23a-5p	54	mature	mir-23	1.79
rno-miR-653-5p	2	mature	mir-653	0.07
rno-miR-3596a	20235	mature	mir-3596	670.49
rno_piR_005901	146	piRNA	rno_piR_005901	4.84
rno-miR-874-5p	99	mature	mir-874	3.28
rno-miR-155-5p	136	mature	mir-155	4.51
rno_piR_000116	2	piRNA	rno_piR_000116	0.07
rno-miR-323-3p	44931	mature	mir-154	1488.79
rno-miR-328a-3p	427086	mature	mir-328	14151.49
rno_piR_008639	3	piRNA	rno_piR_008639	0.10
rno-miR-142-5p	58	mature	mir-142	1.92
rno-miR-434-3p	14455	mature	mir-434	478.97
rno-miR-148a-5p	2	mature	mir-148	0.07
rno-miR-203a-3p	134	mature	mir-203	4.44
rno-miR-3590-5p	876	mature	undef	29.03
rno-miR-3580-3p	2	mature	undef	0.07
rno-miR-3559-5p	331	mature	undef	10.97
rno-miR-758-5p	9	mature	mir-379	0.30
rno-miR-150-5p	195887	mature	mir-150	6490.71
rno-miR-33-5p	8192	mature	mir-33	271.44
rno-miR-30a-5p	5640	mature	mir-30	186.88
rno-miR-3587	64	mature	undef	2.12
rno-miR-325-5p	363	mature	mir-325	12.03
rno_piR_007888	2	piRNA	rno_piR_007888	0.07
rno-miR-107-3p	53	mature	mir-103	1.76
rno-miR-547-3p	8	mature	mir-547	0.27
rno-miR-134-5p	2246	mature	mir-134	74.42
rno-miR-124-3p	567701	mature	mir-124	18810.77
rno-miR-107-5p	75	mature	mir-103	2.49
rno-miR-449a-5p	330	mature	mir-449	10.93
rno-miR-3572	59	mature	mir-3572	1.95
rno-miR-3562	39	mature	undef	1.29
rno-miR-30b-3p	176	mature	mir-30	5.83
rno-miR-22-3p	258280	mature	mir-22	8558.11
rno-miR-539-5p	3678	mature	mir-154	121.87
rno-miR-346	15600	mature	mir-346	516.91
rno-miR-135b-3p	73	mature	mir-135	2.42
rno-miR-7b	33727	mature	mir-7	1117.54
rno-miR-103-1-5p	25	mature	mir-103	0.83
rno_piR_000685	10906	piRNA	rno_piR_000685	361.37
rno-miR-18a-3p	9	mature	mir-17	0.30
rno-miR-23b-3p	49707	mature	mir-23	1647.04
rno-miR-192-3p	33	mature	mir-192	1.09
rno-miR-344a-5p	7	mature	mir-344	0.23
rno-miR-370-3p	1918	mature	mir-370	63.55
rno-miR-455-3p	652	mature	mir-455	21.60
rno-miR-411-3p	5362	mature	mir-379	177.67
rno-miR-466b-5p	6	mature	mir-467	0.20
rno-miR-5132-3p	3	mature	mir-5132	0.10
rno-miR-101a-5p	9	mature	mir-101	0.30
rno-miR-503-5p	29	mature	mir-503	0.96
rno-miR-3589	411	mature	undef	13.62
rno-miR-145-3p	133	mature	mir-145	4.41
rno-miR-99b-5p	290829	mature	mir-10	9636.62
rno-miR-153-3p	29857	mature	mir-153	989.31
rno-miR-15a-5p	1030	mature	mir-15	34.13
rno_piR_000562	3	piRNA	rno_piR_000562	0.10
rno-miR-27b-5p	303	mature	mir-27	10.04
rno_piR_030373	17	piRNA	rno_piR_030373	0.56
rno-miR-200b-3p	212	mature	mir-8	7.02
rno-miR-341	52545	mature	mir-341	1741.08
rno_piR_000746	5	piRNA	rno_piR_000746	0.17
rno_piR_033824	59	piRNA	rno_piR_033824	1.95
rno-miR-150-3p	126	mature	mir-150	4.18
rno-miR-203b-3p	1	mature	mir-203	0.03
rno-miR-3102	742	mature	mir-3102	24.59
rno_piR_000575	1	piRNA	rno_piR_000575	0.03
rno-miR-384-3p	25846	mature	mir-384	856.41
rno-miR-3084a-3p	73	mature	undef	2.42
rno-miR-532-3p	529	mature	mir-188	17.53
rno-miR-1843a-5p	2897	mature	mir-1843	95.99
rno-miR-34b-3p	895	mature	mir-34	29.66
rno-miR-6331	9744	mature	undef	322.87
rno-miR-877	4264	mature	mir-877	141.29
rno_piR_035901	4	piRNA	rno_piR_035901	0.13
rno-miR-3547	644	mature	mir-3547	21.34
rno-miR-181d-5p	17632	mature	mir-181	584.24
rno-miR-181c-3p	104	mature	mir-181	3.45
rno-miR-770-3p	397	mature	mir-770	13.15
rno_piR_005777	77	piRNA	rno_piR_005777	2.55
rno-miR-3595	623	mature	mir-368	20.64
rno-miR-331-3p	439	mature	mir-331	14.55
rno-miR-15b-3p	48	mature	mir-15	1.59
rno-miR-300-3p	2571	mature	mir-154	85.19
rno-miR-326-3p	2726	mature	mir-326	90.33
rno-miR-126a-5p	2228	mature	mir-126	73.82
rno-miR-3560	331	mature	undef	10.97
rno_piR_022904	6068	piRNA	rno_piR_022904	201.06
rno-miR-1949	26	mature	mir-1949	0.86
rno-miR-352	16	mature	undef	0.53
rno-miR-6319	31	mature	mir-6319	1.03
rno-miR-32-3p	14	mature	mir-32	0.46
rno-miR-3585-3p	139	mature	mir-506	4.61
rno-miR-181b-5p	158906	mature	mir-181	5265.35
rno-miR-340-5p	1198	mature	mir-340	39.70
rno-miR-200c-3p	358	mature	mir-8	11.86
rno-miR-494-5p	293	mature	mir-154	9.71
rno-let-7b-3p	1163	mature	let-7	38.54
rno-miR-365-3p	3	mature	mir-365	0.10
rno-miR-331-5p	50	mature	mir-331	1.66
rno-miR-200a-5p	13	mature	mir-8	0.43
rno_piR_024921	23	piRNA	rno_piR_024921	0.76
rno-miR-802-3p	11	mature	mir-802	0.36
rno-miR-1298	388	mature	mir-1298	12.86
rno-miR-378a-3p	10370	mature	mir-378	343.61
rno_piR_005633	5520	piRNA	rno_piR_005633	182.91
rno-miR-383-3p	52	mature	mir-383	1.72
rno-miR-99a-5p	218626	mature	mir-10	7244.17
rno-miR-505-5p	1196	mature	mir-505	39.63
rno-miR-192-5p	2060	mature	mir-192	68.26
rno-miR-219a-2-3p	37519	mature	mir-219	1243.19
rno-miR-291b	6	mature	mir-290	0.20
rno-miR-935	17941	mature	mir-935	594.47
rno-let-7d-5p	315023	mature	let-7	10438.29
rno_piR_005891	4	piRNA	rno_piR_005891	0.13
rno-miR-448-5p	4	mature	mir-448	0.13
rno-miR-15b-5p	335	mature	mir-15	11.10
rno_piR_002302	1	piRNA	rno_piR_002302	0.03
rno-miR-3556a	6749	mature	mir-3556	223.63
rno-miR-122-3p	2	mature	mir-122	0.07
rno-miR-7578	6	mature	mir-7578	0.20
rno_piR_034500	9	piRNA	rno_piR_034500	0.30
rno-miR-674-5p	2140	mature	mir-674	70.91
rno-miR-672-3p	350	mature	mir-672	11.60
rno-miR-31b	61	mature	mir-31	2.02
rno-miR-412-3p	351	mature	mir-412	11.63
rno-miR-126a-3p	253168	mature	mir-126	8388.72
rno-miR-224-5p	13	mature	mir-224	0.43
rno-miR-448-3p	71	mature	mir-448	2.35
rno-miR-674-3p	156	mature	mir-674	5.17
rno-miR-212-3p	70407	mature	mir-132	2332.94
rno-miR-376b-5p	300	mature	mir-368	9.94
rno-miR-423-5p	2298	mature	mir-423	76.14
rno_piR_000699	247	piRNA	rno_piR_000699	8.18
rno-miR-377-5p	22	mature	mir-154	0.73
rno-miR-3552	2	mature	mir-3552	0.07
rno-miR-497-3p	2	mature	mir-497	0.07
rno-miR-28-3p	180	mature	mir-28	5.96
rno-miR-182	118	mature	mir-182	3.91
rno-miR-503-3p	324	mature	mir-503	10.74
rno-miR-125b-2-3p	1489	mature	mir-10	49.34
rno-miR-802-5p	3	mature	mir-802	0.10
rno_piR_018183	1	piRNA	rno_piR_018183	0.03
rno-miR-1249	1412	mature	mir-1249	46.79
rno-miR-3586-3p	591	mature	mir-28	19.58
rno-let-7i-3p	284	mature	let-7	9.41
rno-miR-34b-5p	54	mature	mir-34	1.79
rno-miR-216b-5p	2	mature	mir-216	0.07
rno-miR-542-3p	9	mature	mir-542	0.30
rno-miR-501-3p	357	mature	mir-500	11.83
rno-miR-101a-3p	159	mature	mir-101	5.27
rno-miR-144-3p	97	mature	mir-144	3.21
rno_piR_005567	125	piRNA	rno_piR_005567	4.14
rno-miR-551b-3p	959	mature	mir-551	31.78
rno-miR-3064-5p	107	mature	mir-3064	3.55
rno-miR-664-2-5p	2076	mature	mir-664	68.79
rno-miR-598-3p	2315	mature	mir-598	76.71
rno-miR-10a-5p	146	mature	mir-10	4.84
rno-miR-3544	33	mature	mir-3544	1.09
rno-miR-543-3p	2028	mature	mir-329	67.20
rno-miR-149-5p	685226	mature	mir-149	22704.96
rno-miR-539-3p	98	mature	mir-154	3.25
rno_piR_005556	75	piRNA	rno_piR_005556	2.49
rno-miR-298-3p	76	mature	mir-298	2.52
rno-miR-299a-3p	23	mature	mir-299	0.76
rno-miR-191a-3p	4863	mature	mir-191	161.14
rno-miR-181a-1-3p	1209	mature	mir-181	40.06
rno_piR_015359	11	piRNA	rno_piR_015359	0.36
rno-miR-369-3p	1587	mature	mir-154	52.59
rno-miR-340-3p	4459	mature	mir-340	147.75
rno-miR-151-3p	4141	mature	mir-28	137.21
rno_piR_000962	19	piRNA	rno_piR_000962	0.63
rno-miR-3084a-5p	147	mature	undef	4.87
rno-miR-7a-1-3p	247	mature	mir-7	8.18
rno-miR-129-2-3p	4515	mature	mir-129	149.60
rno-miR-30c-1-3p	293	mature	mir-30	9.71
rno-miR-105	6	mature	mir-105	0.20
rno-miR-666-3p	190	mature	mir-666	6.30
rno-miR-873-3p	614	mature	mir-873	20.34
rno_piR_034365	3	piRNA	rno_piR_034365	0.10
rno-miR-100-5p	62577	mature	mir-10	2073.49
rno-miR-431	7855	mature	mir-431	260.28
rno-miR-141-3p	171	mature	mir-8	5.67
rno-miR-20a-3p	1	mature	mir-17	0.03
rno-miR-34c-3p	190	mature	mir-34	6.30
rno-miR-450b-5p	428	mature	mir-450	14.18
rno-let-7f-5p	240570	mature	let-7	7971.29
rno-miR-7a-5p	214464	mature	mir-7	7106.26
rno_piR_019160	540	piRNA	rno_piR_019160	17.89
rno_piR_005595	561	piRNA	rno_piR_005595	18.59
rno-miR-18a-5p	29	mature	mir-17	0.96
rno-miR-98-5p	43439	mature	let-7	1439.35
rno-miR-17-5p	162	mature	mir-17	5.37
rno-miR-433-5p	582	mature	mir-433	19.28
rno-miR-3583-3p	26	mature	undef	0.86
rno-miR-92a-1-5p	13	mature	mir-25	0.43
rno-miR-3570	4420	mature	undef	146.46
rno-miR-702-5p	295	mature	mir-702	9.77
rno-miR-323-5p	50486	mature	mir-154	1672.85
rno_piR_000753	20	piRNA	rno_piR_000753	0.66
rno_piR_005876	11	piRNA	rno_piR_005876	0.36
rno-miR-376a-3p	7165	mature	mir-368	237.41
rno-miR-374-3p	1283	mature	mir-374	42.51
rno-miR-760-3p	6405	mature	mir-760	212.23
rno_piR_005700	485	piRNA	rno_piR_005700	16.07
rno-miR-881-3p	1	mature	mir-881	0.03
rno_piR_005596	1578	piRNA	rno_piR_005596	52.29
rno-miR-320-3p	2730	mature	mir-320	90.46
rno-miR-134-3p	1093	mature	mir-134	36.22
rno-miR-483-3p	169	mature	mir-483	5.60
rno_piR_016874	88	piRNA	rno_piR_016874	2.92
rno-let-7i-5p	370744	mature	let-7	12284.60
rno-miR-31a-5p	2075	mature	mir-31	68.76
rno-miR-30b-5p	8252	mature	mir-30	273.43
rno-miR-221-3p	8089	mature	mir-221	268.03
rno-miR-92b-5p	1383	mature	mir-25	45.83
rno_piR_031043	83	piRNA	rno_piR_031043	2.75
rno-miR-381-5p	66	mature	mir-154	2.19
rno_piR_005900	4	piRNA	rno_piR_005900	0.13
rno-miR-301a-5p	11	mature	mir-130	0.36
rno-miR-130b-5p	130	mature	mir-130	4.31
rno-miR-301b-3p	2	mature	mir-130	0.07
rno-miR-136-5p	2794	mature	mir-136	92.58
rno-miR-185-5p	6466	mature	mir-185	214.25
rno-miR-496-5p	91	mature	mir-154	3.02
rno-miR-337-5p	6475	mature	mir-337	214.55
rno-miR-34a-5p	129880	mature	mir-34	4303.57
rno-miR-27b-3p	42692	mature	mir-27	1414.60
rno-miR-487b-3p	18642	mature	mir-154	617.70
rno_piR_005593	175	piRNA	rno_piR_005593	5.80
rno-miR-96-5p	443	mature	mir-96	14.68
rno-miR-194-3p	15	mature	mir-194	0.50
rno-miR-6324	24	mature	undef	0.80
rno-miR-128-2-5p	10942	mature	mir-128	362.56
rno-miR-34c-5p	71	mature	mir-34	2.35
rno-miR-344a-3p	26514	mature	mir-344	878.54
rno_piR_000606	234	piRNA	rno_piR_000606	7.75
rno-miR-451-5p	6858	mature	mir-451	227.24
rno-miR-3593-5p	10	mature	undef	0.33
rno-miR-292-3p	15	mature	mir-290	0.50
rno-miR-221-5p	190	mature	mir-221	6.30
rno-miR-196b-5p	52	mature	mir-196	1.72
rno-miR-3594-5p	45	mature	undef	1.49
rno-miR-218a-2-3p	230	mature	mir-218	7.62
rno-miR-494-3p	59	mature	mir-154	1.95
rno-miR-136-3p	1760	mature	mir-136	58.32
rno-miR-598-5p	93	mature	mir-598	3.08
rno-miR-146b-3p	3	mature	mir-146	0.10
rno_piR_006383	2	piRNA	rno_piR_006383	0.07
rno-miR-128-3p	196237	mature	mir-128	6502.31
rno-miR-291a-5p	2	mature	mir-290	0.07
rno-miR-484	159	mature	mir-484	5.27
rno_piR_000194	353	piRNA	rno_piR_000194	11.70
rno-miR-137-5p	87	mature	mir-137	2.88
rno_piR_035262	3	piRNA	rno_piR_035262	0.10
rno-miR-532-5p	149	mature	mir-188	4.94
rno-let-7e-3p	10391	mature	let-7	344.31
rno-miR-223-5p	2	mature	mir-223	0.07
rno-miR-876	3	mature	mir-876	0.10
rno-let-7b-5p	1160597	mature	let-7	38456.38
rno-miR-207	3	mature	mir-207	0.10
rno-miR-29c-3p	1933	mature	mir-29	64.05
rno-miR-351-3p	90	mature	mir-351	2.98
rno_piR_005854	9	piRNA	rno_piR_005854	0.30
rno-miR-93-5p	9248	mature	mir-17	306.43
rno_piR_001198	9327	piRNA	rno_piR_001198	309.05
rno-miR-362-5p	14	mature	mir-362	0.46
rno-miR-139-5p	309006	mature	mir-139	10238.91
rno-miR-193a-5p	49	mature	mir-193	1.62
rno-miR-196a-5p	39	mature	mir-196	1.29
rno-miR-219a-5p	4530	mature	mir-219	150.10
rno-miR-382-3p	206	mature	mir-154	6.83
rno-miR-363-5p	2	mature	mir-363	0.07
rno-miR-667-3p	9114	mature	mir-667	301.99
rno-miR-122-5p	137	mature	mir-122	4.54
rno-miR-324-5p	1689	mature	mir-324	55.97
rno-miR-673-3p	29	mature	mir-673	0.96
rno-let-7g-5p	363226	mature	let-7	12035.49
rno-miR-127-5p	67	mature	mir-127	2.22
rno-miR-708-3p	323	mature	mir-708	10.70
rno-miR-433-3p	24892	mature	mir-433	824.80
rno-miR-22-5p	2112	mature	mir-22	69.98
rno-miR-222-3p	233766	mature	mir-221	7745.84
rno-miR-336-5p	3	mature	undef	0.10
rno-miR-455-5p	297	mature	mir-455	9.84
rno-miR-383-5p	18461	mature	mir-383	611.71
rno-miR-124-5p	285	mature	mir-124	9.44
rno-miR-219b	676	mature	mir-219	22.40
rno_piR_012452	3	piRNA	rno_piR_012452	0.10
rno-miR-92a-3p	14995	mature	mir-25	496.86
rno-miR-592	1349	mature	mir-592	44.70
rno-miR-1-3p	39	mature	mir-1	1.29
rno-miR-379-5p	193599	mature	mir-379	6414.90
rno-miR-181c-5p	20400	mature	mir-181	675.95
rno-miR-758-3p	315	mature	mir-379	10.44
rno_piR_026142	1	piRNA	rno_piR_026142	0.03
rno-miR-183-3p	12	mature	mir-183	0.40
rno-miR-142-3p	131	mature	mir-142	4.34
rno-miR-879-3p	1004	mature	mir-879	33.27
rno-miR-3593-3p	2	mature	undef	0.07
rno-miR-504	3416	mature	mir-504	113.19
rno-miR-202-5p	2	mature	mir-202	0.07
rno_piR_000929	4	piRNA	rno_piR_000929	0.13
rno-miR-421-5p	4461	mature	mir-95	147.82
rno-miR-190a-3p	54	mature	mir-190	1.79
rno-miR-181a-5p	867373	mature	mir-181	28740.40
rno-miR-3557-5p	66716	mature	mir-378	2210.63
rno_piR_001414	42	piRNA	rno_piR_001414	1.39
rno-miR-486	3452	mature	mir-486	114.38
rno-miR-133c	388	mature	mir-133	12.86
rno-miR-505-3p	117	mature	mir-505	3.88
rno_piR_020846	2	piRNA	rno_piR_020846	0.07
rno-miR-194-5p	3699	mature	mir-194	122.57
rno_piR_000521	23	piRNA	rno_piR_000521	0.76
rno-miR-6318	71	mature	undef	2.35
rno-miR-9b-5p	1217	mature	mir-9	40.33
rno-miR-3068-5p	8575	mature	mir-3068	284.13
rno-miR-450a-5p	356	mature	mir-450	11.80
rno-miR-483-5p	29	mature	mir-483	0.96
rno-miR-299a-5p	10	mature	mir-299	0.33
rno-miR-135a-5p	8191	mature	mir-135	271.41
rno-miR-322-3p	116	mature	mir-322	3.84
rno-miR-338-5p	1778	mature	mir-338	58.91
rno-miR-31a-3p	289	mature	mir-31	9.58
rno-miR-301a-3p	819	mature	mir-130	27.14
rno-miR-1b	345	mature	mir-1	11.43
rno_piR_011541	6	piRNA	rno_piR_011541	0.20
rno-miR-1188-5p	427	mature	mir-1188	14.15
rno-miR-3574	107	mature	undef	3.55
rno-miR-671	61	mature	mir-671	2.02
rno-miR-361-3p	499	mature	mir-361	16.53
rno-miR-3596d	149333	mature	let-7	4948.15
rno-miR-144-5p	2	mature	mir-144	0.07
rno-miR-672-5p	370	mature	mir-672	12.26
rno-miR-6329	2	mature	undef	0.07
rno-miR-544-3p	9	mature	mir-544	0.30
rno-miR-434-5p	3235	mature	mir-434	107.19
rno-miR-9b-3p	13133	mature	mir-9	435.16
rno-miR-190a-5p	1648	mature	mir-190	54.61
rno_piR_008131	669	piRNA	rno_piR_008131	22.17
rno-miR-17-1-3p	25	mature	mir-17	0.83
rno-miR-218a-1-3p	20	mature	mir-218	0.66
rno-miR-188-5p	24	mature	mir-188	0.80
rno-miR-1839-3p	131	mature	mir-1839	4.34
rno-miR-30d-5p	49851	mature	mir-30	1651.81
rno-miR-135a-3p	58	mature	mir-135	1.92
rno-miR-499-5p	5254	mature	mir-499	174.09
rno_piR_000645	1	piRNA	rno_piR_000645	0.03
rno-miR-3585-5p	7	mature	mir-506	0.23
rno-miR-206-3p	2800	mature	mir-1	92.78
rno-miR-380-5p	776	mature	mir-379	25.71
rno-miR-153-5p	12278	mature	mir-153	406.83
rno-miR-24-3p	211853	mature	mir-24	7019.75
rno-miR-27a-3p	24023	mature	mir-27	796.00
rno-miR-339-5p	29	mature	mir-339	0.96
rno-miR-154-3p	183	mature	mir-154	6.06
rno_piR_001415	9	piRNA	rno_piR_001415	0.30
rno-miR-125b-1-3p	4750	mature	mir-10	157.39
rno_piR_005780	4220	piRNA	rno_piR_005780	139.83
rno-miR-330-3p	6211	mature	mir-330	205.80
rno-miR-6314	1	mature	undef	0.03
rno-miR-203b-5p	138	mature	mir-203	4.57
rno-miR-125a-3p	311	mature	mir-10	10.30
rno-miR-138-1-3p	1554	mature	mir-138	51.49
rno-miR-875	4	mature	mir-875	0.13
rno-miR-103-2-5p	10	mature	mir-103	0.33
rno-miR-129-1-3p	2825	mature	mir-129	93.61
rno-let-7a-5p	453085	mature	let-7	15012.97
rno-miR-378a-5p	396	mature	mir-378	13.12
rno-miR-101b-3p	598	mature	mir-101	19.81
rno-miR-3594-3p	173	mature	undef	5.73
rno-miR-490-3p	528	mature	mir-490	17.50
rno-miR-7a-2-3p	1221	mature	mir-7	40.46
rno_piR_005598	111	piRNA	rno_piR_005598	3.68
rno-miR-199a-3p	2092	mature	mir-199	69.32
rno-miR-133a-3p	268	mature	mir-133	8.88
rno-miR-551b-5p	422	mature	mir-551	13.98
rno-miR-3542	6	mature	mir-3542	0.20
rno-miR-24-1-5p	251	mature	mir-24	8.32
rno_piR_011853	6	piRNA	rno_piR_011853	0.20
rno-miR-193b-5p	105	mature	mir-193	3.48
rno-miR-34a-3p	11	mature	mir-34	0.36
[truncated: 589 more rows]
