# Supplementary material for: MicroRNA-mediated translational pathways are regulated in the orbitofrontal cortex and peripheral blood samples during acute abstinence from heroin self-administration
Source: Adv Drug Alcohol Res. 2023 Aug 14;3:11668. doi: 10.3389/adar.2023.11668 (PMC10880771; doi:10.3389/adar.2023.11668)
Supplement: Supplementary file 2 [file DataSheet1.ZIP › S76H.expr.xls]

sRNA id	Count(39754409)	Type	Description	TPM
novel_mir1	895	miRNA	NC_005106.4:-:31883001_31883071	22.51
novel_mir2	761	miRNA	NC_005110.4:+:58661266_58661327	19.14
novel_mir3	2688	miRNA	NC_005107.4:+:65643142_65643201	67.62
novel_mir4	1718	miRNA	NC_005120.4:+:118131823_118131886	43.22
novel_mir5	200	miRNA	NC_005103.4:-:147718278_147718343	5.03
novel_mir8	144	miRNA	NC_005106.4:-:32983166_32983226	3.62
novel_mir9	161	miRNA	NC_005116.4:-:10572277_10572334	4.05
novel_mir10	208	miRNA	NC_005109.4:-:15198465_15198530	5.23
novel_mir11	101	miRNA	NC_005117.4:-:73403043_73403105	2.54
novel_mir14	16	miRNA	NC_005100.4:+:174134780_174134841	0.40
novel_mir15	173	miRNA	NC_005100.4:+:48104127_48104186	4.35
novel_mir16	47	miRNA	NC_005100.4:-:121202858_121202922	1.18
novel_mir18	23	miRNA	NC_005106.4:+:140547362_140547421	0.58
novel_mir19	135	miRNA	NC_005116.4:-:71800308_71800365	3.40
novel_mir23	33	miRNA	NC_005118.4:-:58624779_58624839	0.83
novel_mir24	28	miRNA	NC_005100.4:-:220867515_220867576	0.70
novel_mir25	45	miRNA	NC_005100.4:+:236276331_236276393	1.13
novel_mir27	34	miRNA	NC_005116.4:-:10456154_10456219	0.86
novel_mir29	10	miRNA	NC_005106.4:+:143932118_143932175	0.25
novel_mir30	11	miRNA	NC_005110.4:-:70717131_70717192	0.28
novel_mir34	38	miRNA	NC_005107.4:-:39687046_39687104	0.96
novel_mir39	19	miRNA	NC_005102.4:+:11791489_11791554	0.48
novel_mir40	13	miRNA	NW_007906977.1:+:12985_13024	0.33
novel_mir42	12	miRNA	NC_005102.4:-:3674813_3674874	0.30
novel_mir67	77	miRNA	NC_005114.4:-:96770944_96771005	1.94
novel_mir70	237	miRNA	NC_005120.4:-:33516112_33516172	5.96
novel_mir102	16	miRNA	NC_005107.4:+:55492555_55492614	0.40
novel_mir128	11	miRNA	NC_005107.4:-:52565862_52565907	0.28
novel_mir131	529	miRNA	NC_005106.4:+:43324717_43324775	13.31
novel_mir132	12	miRNA	NC_005109.4:-:56272905_56272973	0.30
novel_mir140	14	miRNA	NC_005106.4:-:70967388_70967452	0.35
novel_mir144	33	miRNA	NC_005104.4:-:127617107_127617172	0.83
novel_mir147	203	miRNA	NC_005118.4:-:45500822_45500875	5.11
novel_mir150	18	miRNA	NC_005102.4:-:72885424_72885475	0.45
novel_mir281	12	miRNA	NC_005109.4:+:20591263_20591341	0.30
novel_mir292	58	miRNA	NC_005100.4:-:174495292_174495366	1.46
novel_mir296	59	miRNA	NC_005107.4:-:104542347_104542407	1.48
novel_mir323	47	miRNA	NC_005109.4:-:89005074_89005124	1.18
novel_mir339	10	miRNA	NC_005108.4:+:92290850_92290905	0.25
novel_mir361	23	miRNA	NC_005103.4:+:44936587_44936663	0.58
novel_mir367	18	miRNA	NC_005106.4:-:130407655_130407714	0.45
novel_mir379	36	miRNA	NC_005116.4:+:76532726_76532783	0.91
novel_mir426	64	miRNA	NC_005100.4:-:88138903_88138959	1.61
novel_mir439	10	miRNA	NC_005109.4:+:94696970_94697035	0.25
novel_mir461	11	miRNA	NC_005100.4:-:266483230_266483272	0.28
novel_mir471	11	miRNA	NC_005102.4:+:176405846_176405937	0.28
novel_mir482	34	miRNA	NC_005107.4:+:69859785_69859842	0.86
novel_mir486	34	miRNA	NC_005108.4:+:53419607_53419665	0.86
novel_mir524	15	miRNA	NC_005108.4:+:14551971_14552022	0.38
novel_mir526	25	miRNA	NC_005103.4:+:99133802_99133867	0.63
novel_mir535	16	miRNA	NC_005100.4:-:277510223_277510275	0.40
novel_mir545	59	miRNA	NC_005113.4:+:44548391_44548448	1.48
novel_mir552	14	miRNA	NC_005101.4:-:198041348_198041395	0.35
novel_mir554	12	miRNA	NC_005106.4:+:117026114_117026170	0.30
novel_mir564	22	miRNA	NC_005101.4:+:243441470_243441532	0.55
novel_mir574	180	miRNA	NC_005108.4:-:7465662_7465729	4.53
novel_mir607	16	miRNA	NC_005109.4:+:56256735_56256813	0.40
novel_mir608	12	miRNA	NC_005100.4:+:221683007_221683078	0.30
novel_mir615	14	miRNA	NC_005100.4:-:100859476_100859526	0.35
novel_mir618	11	miRNA	NC_005114.4:+:70731728_70731784	0.28
novel_mir629	101	miRNA	NC_005101.4:-:408837_408875	2.54
novel_mir632	50	miRNA	NC_005100.4:+:126523306_126523356	1.26
novel_mir643	55	miRNA	NC_005101.4:-:196199380_196199447	1.38
novel_mir651	36	miRNA	NC_005109.4:-:12913457_12913517	0.91
novel_mir679	16	miRNA	NC_005116.4:-:53087002_53087061	0.40
novel_mir685	31	miRNA	NC_005100.4:-:212547326_212547400	0.78
novel_mir695	128	miRNA	NC_005111.4:+:22232667_22232748	3.22
novel_mir712	36	miRNA	NC_005104.4:-:136023250_136023319	0.91
novel_mir727	11	miRNA	NC_005118.4:-:58722140_58722200	0.28
novel_mir730	14	miRNA	NC_005106.4:+:117512923_117512981	0.35
novel_mir746	85	miRNA	NC_005106.4:-:11752544_11752605	2.14
novel_mir759	13	miRNA	NC_005116.4:-:71781155_71781216	0.33
novel_mir760	93	miRNA	NC_005102.4:+:83137312_83137378	2.34
novel_mir772	22	miRNA	NC_005103.4:+:9191349_9191405	0.55
novel_mir783	361	miRNA	NC_005100.4:-:39717702_39717778	9.08
novel_mir792	39	miRNA	NC_005109.4:-:55577999_55578057	0.98
novel_mir801	24	miRNA	NC_005102.4:-:176406218_176406274	0.60
novel_mir826	43	miRNA	NC_005106.4:+:70285473_70285528	1.08
novel_mir827	10	miRNA	NC_005109.4:+:57201020_57201080	0.25
novel_mir832	160	miRNA	NC_005119.4:-:30303769_30303828	4.02
novel_mir856	12	miRNA	NC_005100.4:-:84983630_84983672	0.30
novel_mir872	12	miRNA	NC_005119.4:+:4334640_4334694	0.30
novel_mir874	40	miRNA	NC_005111.4:+:17012872_17012928	1.01
novel_mir891	15	miRNA	NC_005116.4:-:71785800_71785869	0.38
novel_mir942	30	miRNA	NC_005118.4:+:52902657_52902714	0.75
novel_mir949	18	miRNA	NC_005106.4:-:121302237_121302292	0.45
novel_mir962	16	miRNA	NC_005113.4:+:2075773_2075828	0.40
novel_mir965	10	miRNA	NC_005118.4:+:25112282_25112345	0.25
novel_mir973	1100	miRNA	NC_005113.4:-:79635781_79635841	27.67
novel_mir980	85	miRNA	NC_005103.4:-:8969376_8969434	2.14
novel_mir1018	126	miRNA	NC_005116.4:+:13482412_13482474	3.17
novel_mir1039	16	miRNA	NC_005109.4:-:14087742_14087803	0.40
novel_mir1080	14	miRNA	NC_005102.4:+:124530081_124530134	0.35
novel_mir1108	39	miRNA	NC_005117.4:-:4107544_4107611	0.98
novel_mir1112	26	miRNA	NC_005107.4:+:45797775_45797838	0.65
novel_mir1128	12	miRNA	NC_005100.4:-:34634731_34634792	0.30
novel_mir1179	21	miRNA	NC_005107.4:+:53864333_53864403	0.53
novel_mir1197	13	miRNA	NC_005119.4:-:14082303_14082360	0.33
novel_mir1204	16	miRNA	NC_005113.4:-:81254564_81254626	0.40
novel_mir1206	25	miRNA	NC_005114.4:+:58654924_58654975	0.63
novel_mir1215	141	miRNA	NC_005112.4:-:52096572_52096633	3.55
novel_mir1224	30	miRNA	NW_007906435.1:+:9511514_9511577	0.75
novel_mir1227	90	miRNA	NC_005109.4:-:55645860_55645927	2.26
novel_mir1238	23	miRNA	NC_005100.4:-:165675078_165675136	0.58
novel_mir1248	80	miRNA	NC_005108.4:-:100175741_100175803	2.01
novel_mir1262	393	miRNA	NC_005104.4:+:57493184_57493267	9.89
novel_mir1272	155	miRNA	NC_005114.4:+:30097804_30097871	3.90
novel_pir3	14	piRNA	NC_005100.4:LINE/L1:-_131544027	0.35
novel_pir501	13	piRNA	NC_005100.4:LTR/ERVK:-_102842687	0.33
novel_pir640	56	piRNA	NC_005100.4:LINE/L1:-_4917546	1.41
novel_pir643	39	piRNA	NC_005100.4:LINE/L1:-_4917546	0.98
novel_pir646	12	piRNA	NC_005100.4:LINE/L1:-_4917546	0.30
novel_pir649	34	piRNA	NC_005100.4:LINE/L1:-_4917546	0.86
novel_pir707	21	piRNA	NC_005100.4:LTR/ERVK:+_81507632	0.53
novel_pir766	412	piRNA	NC_005100.4:LINE/L1:+_61609478	10.36
novel_pir783	10	piRNA	NC_005100.4:LTR/ERVK:+_83369253	0.25
novel_pir792	27	piRNA	NC_005100.4:LTR/ERVK:+_83369253	0.68
novel_pir800	27	piRNA	NC_005100.4:LTR/ERVK:+_83369253	0.68
novel_pir815	16	piRNA	NC_005100.4:LTR/ERVK:+_83369253	0.40
novel_pir867	42	piRNA	NC_005100.4:LTR/ERV1:+_111568550	1.06
novel_pir940	27	piRNA	NC_005100.4:LTR/ERVK:+_262194536	0.68
novel_pir944	12	piRNA	NC_005100.4:LINE/L1:-_190449332	0.30
novel_pir966	17	piRNA	NC_005100.4:LINE/L1:-_248736325	0.43
novel_pir1022	49	piRNA	NC_005100.4:LTR/ERV1:+_17651887	1.23
novel_pir1025	51	piRNA	NC_005100.4:LTR/ERV1:+_17651887	1.28
novel_pir1026	323	piRNA	NC_005100.4:LTR/ERV1:+_17651887	8.12
novel_pir1030	17	piRNA	NC_005100.4:LTR/ERVK:-_269854250	0.43
novel_pir1031	416	piRNA	NC_005100.4:LTR/ERVK:-_269854250	10.46
novel_pir1033	505	piRNA	NC_005100.4:LTR/ERVK:-_269854250	12.70
novel_pir1034	58	piRNA	NC_005100.4:LTR/ERVK:-_269854250	1.46
novel_pir1035	103	piRNA	NC_005100.4:LTR/ERVK:-_269854250	2.59
novel_pir1062	17	piRNA	NC_005100.4:DNA/PIF-Harbinger:-_137246413	0.43
novel_pir1084	34	piRNA	NC_005100.4:LTR/ERVK:-_15720031	0.86
novel_pir1087	28	piRNA	NC_005100.4:LTR/ERV1:-_140888735	0.70
novel_pir1088	173	piRNA	NC_005100.4:LTR/ERV1:-_140888735	4.35
novel_pir1090	90	piRNA	NC_005100.4:LTR/ERV1:-_140888735	2.26
novel_pir1091	377	piRNA	NC_005100.4:LTR/ERV1:-_140888735	9.48
novel_pir1092	625	piRNA	NC_005100.4:LTR/ERV1:-_140888735	15.72
novel_pir1102	15	piRNA	NC_005100.4:LTR/ERV1:-_147114708	0.38
novel_pir1144	12	piRNA	NC_005100.4:LTR/ERVL:+_236274302	0.30
novel_pir1195	11	piRNA	NC_005100.4:LTR/ERVL-MaLR:-_174709993	0.28
novel_pir1283	21	piRNA	NC_005100.4:DNA/PIF-Harbinger:+_220818003	0.53
novel_pir1296	12	piRNA	NC_005100.4:DNA/PIF-Harbinger:+_220818003	0.30
novel_pir1300	19	piRNA	NC_005100.4:DNA/PIF-Harbinger:+_220818003	0.48
novel_pir1383	21	piRNA	NC_005100.4:LTR/ERV1:-_223747811	0.53
novel_pir1416	12	piRNA	NC_005100.4:LINE/L1:-_27337944	0.30
novel_pir1434	58	piRNA	NC_005100.4:LTR/ERVK:+_255543059	1.46
novel_pir1446	40	piRNA	NC_005100.4:LTR/ERVK:+_255543059	1.01
novel_pir1508	206	piRNA	NC_005100.4:LTR/ERVK:+_65648162	5.18
novel_pir1509	23	piRNA	NC_005100.4:LTR/ERVK:+_65648162	0.58
novel_pir1530	25	piRNA	NC_005100.4:LTR/ERV1:+_84801753	0.63
novel_pir1537	36	piRNA	NC_005100.4:LTR/ERVK:+_23856895	0.91
novel_pir1539	18	piRNA	NC_005100.4:LTR/ERVL-MaLR:-_52797824	0.45
novel_pir1542	14	piRNA	NC_005100.4:LTR/ERV1:+_82620337	0.35
novel_pir1549	14	piRNA	NC_005100.4:LTR/ERV1:+_82620337	0.35
novel_pir1550	10	piRNA	NC_005100.4:LTR/ERV1:+_82620337	0.25
novel_pir1573	12	piRNA	NC_005100.4:LTR/ERVL:+_143907735	0.30
novel_pir1580	16	piRNA	NC_005100.4:LTR/ERVL:+_143907735	0.40
novel_pir1581	12	piRNA	NC_005100.4:LTR/ERVL:+_143907735	0.30
novel_pir1582	10	piRNA	NC_005100.4:LTR/ERVL:+_143907735	0.25
novel_pir1583	20	piRNA	NC_005100.4:LTR/ERVL:+_143907735	0.50
novel_pir1584	18	piRNA	NC_005100.4:LTR/ERVL:+_143907735	0.45
novel_pir1588	125	piRNA	NC_005100.4:LTR/ERVK:+_257056476	3.14
novel_pir1589	171	piRNA	NC_005100.4:LTR/ERVK:+_257056476	4.30
novel_pir1602	13	piRNA	NC_005100.4:DNA/hAT-Tip100:-_11912822	0.33
novel_pir1607	20	piRNA	NC_005100.4:DNA/hAT-Tip100:-_11912822	0.50
novel_pir1610	60	piRNA	NC_005100.4:DNA/hAT-Tip100:-_11912822	1.51
novel_pir1612	19	piRNA	NC_005100.4:DNA/hAT-Tip100:-_11912822	0.48
novel_pir1616	11	piRNA	NC_005100.4:DNA/hAT-Tip100:-_11912822	0.28
novel_pir1618	60	piRNA	NC_005100.4:DNA/hAT-Tip100:-_11912822	1.51
novel_pir1621	16	piRNA	NC_005100.4:DNA/hAT-Tip100:-_11912822	0.40
novel_pir1658	11	piRNA	NC_005100.4:DNA/hAT-Tip100:-_11912822	0.28
novel_pir1706	13	piRNA	NC_005100.4:LTR/ERVK:+_85280748	0.33
novel_pir1713	13	piRNA	NC_005100.4:LINE/L1:-_134497212	0.33
novel_pir1718	46	piRNA	NC_005100.4:LTR/ERV1:-_160995893	1.16
novel_pir1784	22	piRNA	NC_005100.4:LTR/ERVL:+_115026071	0.55
novel_pir1800	288	piRNA	NC_005100.4:LTR/ERVL:+_115026071	7.24
novel_pir1803	114	piRNA	NC_005100.4:LTR/ERVL:+_115026071	2.87
novel_pir1806	15	piRNA	NC_005100.4:LTR/ERVL:+_115026071	0.38
novel_pir1807	38	piRNA	NC_005100.4:LTR/ERVL:+_115026071	0.96
novel_pir1808	428	piRNA	NC_005100.4:LTR/ERVL:+_115026071	10.77
novel_pir1810	70	piRNA	NC_005100.4:LTR/ERVL:+_115026071	1.76
novel_pir1877	46	piRNA	NC_005100.4:LTR/ERVK:+_25689356	1.16
novel_pir1878	15	piRNA	NC_005100.4:LTR/ERVK:+_25689356	0.38
novel_pir1879	11	piRNA	NC_005100.4:LTR/ERVK:-_4172904	0.28
novel_pir1917	10	piRNA	NC_005100.4:LTR/ERVK:-_1296256	0.25
novel_pir1918	10	piRNA	NC_005100.4:LTR/ERVK:-_1296256	0.25
novel_pir1951	208	piRNA	NC_005100.4:LTR/ERVL-MaLR:-_101915517	5.23
novel_pir1953	25	piRNA	NC_005100.4:LTR/ERVL-MaLR:-_101915517	0.63
novel_pir1955	36	piRNA	NC_005100.4:LTR/ERVL-MaLR:-_101915517	0.91
novel_pir1956	29	piRNA	NC_005100.4:LTR/ERVL-MaLR:-_101915517	0.73
novel_pir1960	19	piRNA	NC_005100.4:LTR/ERVL-MaLR:-_101915517	0.48
novel_pir1961	36	piRNA	NC_005100.4:LTR/ERVL-MaLR:-_101915517	0.91
novel_pir1965	25	piRNA	NC_005100.4:LTR/ERVL-MaLR:-_101915517	0.63
novel_pir1970	53	piRNA	NC_005100.4:LTR/ERVL-MaLR:-_101915517	1.33
novel_pir1972	11	piRNA	NC_005100.4:LTR/ERVL-MaLR:-_101915517	0.28
novel_pir1973	74	piRNA	NC_005100.4:LTR/ERVL-MaLR:-_101915517	1.86
novel_pir1974	65	piRNA	NC_005100.4:LTR/ERVL-MaLR:-_101915517	1.64
novel_pir1975	36	piRNA	NC_005100.4:LTR/ERVL-MaLR:-_101915517	0.91
novel_pir1976	20	piRNA	NC_005100.4:LTR/ERVL-MaLR:-_101915517	0.50
novel_pir1980	12	piRNA	NC_005100.4:LTR/ERVL-MaLR:-_101915517	0.30
novel_pir1981	30	piRNA	NC_005100.4:LTR/ERVL-MaLR:-_101915517	0.75
novel_pir1982	18	piRNA	NC_005100.4:LTR/ERVL-MaLR:-_101915517	0.45
novel_pir1984	10	piRNA	NC_005100.4:LTR/ERVL-MaLR:-_101915517	0.25
novel_pir1985	65	piRNA	NC_005100.4:LTR/ERVL-MaLR:-_101915517	1.64
novel_pir2007	194	piRNA	NC_005100.4:LTR/ERVL-MaLR:-_104250823	4.88
novel_pir2015	67	piRNA	NC_005100.4:LTR/ERVK:+_269008355	1.69
novel_pir2098	15	piRNA	NC_005100.4:DNA/hAT-Charlie:+_143484726	0.38
novel_pir2103	11	piRNA	NC_005100.4:DNA/hAT-Charlie:+_143484726	0.28
novel_pir2125	128	piRNA	NC_005100.4:LTR/ERV1:+_39717301	3.22
novel_pir2134	270	piRNA	NC_005100.4:LTR/ERVL:+_97143658	6.79
novel_pir2135	20	piRNA	NC_005100.4:LTR/ERVL:+_97143658	0.50
novel_pir2146	15	piRNA	NC_005100.4:LTR/ERVK:+_266740866	0.38
novel_pir2151	225	piRNA	NC_005100.4:LTR/ERVK:+_266740866	5.66
novel_pir2154	423	piRNA	NC_005100.4:LTR/ERVK:+_266740866	10.64
novel_pir2155	13	piRNA	NC_005100.4:LTR/ERVK:+_266740866	0.33
novel_pir2157	41	piRNA	NC_005100.4:LTR/ERVK:+_266740866	1.03
novel_pir2158	19	piRNA	NC_005100.4:LTR/ERVK:+_266740866	0.48
novel_pir2206	23	piRNA	NC_005100.4:LTR/ERVL-MaLR:-_143234910	0.58
novel_pir2207	10	piRNA	NC_005100.4:LTR/ERVL-MaLR:-_143234910	0.25
novel_pir2220	12	piRNA	NC_005100.4:LTR/ERVL-MaLR:-_143234910	0.30
novel_pir2224	10	piRNA	NC_005100.4:LTR/ERVL-MaLR:-_143234910	0.25
novel_pir2243	12	piRNA	NC_005100.4:LTR/ERVL-MaLR:-_143234910	0.30
novel_pir2334	11	piRNA	NC_005100.4:LTR/ERVL-MaLR:-_143234910	0.28
novel_pir2364	13	piRNA	NC_005101.4:LTR/ERV1:+_138576045	0.33
novel_pir2388	10	piRNA	NC_005101.4:LTR/ERVK:-_188612620	0.25
novel_pir2404	16	piRNA	NC_005101.4:LTR/ERVL-MaLR:-_95413875	0.40
novel_pir2407	12	piRNA	NC_005101.4:LTR/ERVL-MaLR:-_95413875	0.30
novel_pir2425	12	piRNA	NC_005101.4:LTR/ERVL-MaLR:-_209916968	0.30
novel_pir2450	32	piRNA	NC_005101.4:LTR/ERV1:-_193695411	0.80
novel_pir2454	11	piRNA	NC_005101.4:LTR/ERV1:-_193695411	0.28
novel_pir2459	24	piRNA	NC_005101.4:LTR/ERVK:+_258534561	0.60
novel_pir2474	10	piRNA	NC_005101.4:LINE/L1:-_239036538	0.25
novel_pir2496	43	piRNA	NC_005101.4:LINE/L1:-_124854600	1.08
novel_pir2503	765	piRNA	NC_005101.4:LINE/CR1:-_40863658	19.24
novel_pir2505	22	piRNA	NC_005101.4:LINE/CR1:-_40863658	0.55
novel_pir2506	240	piRNA	NC_005101.4:LINE/CR1:-_40863658	6.04
novel_pir2508	18	piRNA	NC_005101.4:LINE/CR1:-_40863658	0.45
novel_pir2509	1042	piRNA	NC_005101.4:LINE/CR1:-_40863658	26.21
novel_pir2511	415	piRNA	NC_005101.4:LINE/CR1:-_40863658	10.44
novel_pir2512	36	piRNA	NC_005101.4:LINE/CR1:-_40863658	0.91
novel_pir2517	11	piRNA	NC_005101.4:LTR/ERVL-MaLR:-_120235829	0.28
novel_pir2529	10	piRNA	NC_005101.4:LTR/ERVL-MaLR:-_120235829	0.25
novel_pir2550	20	piRNA	NC_005101.4:LTR/ERVL-MaLR:-_120235829	0.50
novel_pir2551	27	piRNA	NC_005101.4:LTR/ERVL-MaLR:-_120235829	0.68
novel_pir2561	60	piRNA	NC_005102.4:LTR/ERVL:+_146982132	1.51
novel_pir2562	17	piRNA	NC_005102.4:LTR/ERVL:+_146982132	0.43
novel_pir2564	18	piRNA	NC_005102.4:LTR/ERVL:+_146982132	0.45
novel_pir2576	31	piRNA	NC_005102.4:LTR/ERVL:+_154334200	0.78
novel_pir2577	11	piRNA	NC_005102.4:LTR/ERVL:+_154334200	0.28
novel_pir2578	10	piRNA	NC_005102.4:LTR/ERVL-MaLR:+_117394959	0.25
novel_pir2639	21	piRNA	NC_005102.4:LTR/ERVL-MaLR:-_92329162	0.53
novel_pir2645	19	piRNA	NC_005102.4:LTR/ERVL-MaLR:+_65860202	0.48
novel_pir2646	10	piRNA	NC_005102.4:LTR/ERVL-MaLR:+_65860202	0.25
novel_pir2651	14	piRNA	NC_005102.4:LTR/ERVL-MaLR:-_128591856	0.35
novel_pir2662	32	piRNA	NC_005102.4:LTR/ERV1:+_168504838	0.80
novel_pir2673	60	piRNA	NC_005102.4:LTR/ERV1:+_168504838	1.51
novel_pir2675	125	piRNA	NC_005102.4:LTR/ERV1:+_168504838	3.14
novel_pir2677	19	piRNA	NC_005102.4:LTR/ERV1:+_168504838	0.48
novel_pir2686	10	piRNA	NC_005103.4:LTR/ERVK:+_79838508	0.25
novel_pir2711	35	piRNA	NC_005103.4:LINE/L1:+_108146369	0.88
novel_pir2712	132	piRNA	NC_005103.4:LINE/L1:+_108146369	3.32
novel_pir2713	13	piRNA	NC_005103.4:LINE/L1:+_108146369	0.33
novel_pir2718	10	piRNA	NC_005103.4:LINE/L1:+_108146369	0.25
novel_pir2727	29	piRNA	NC_005103.4:LTR/ERVL-MaLR:-_16067536	0.73
novel_pir2731	10	piRNA	NC_005103.4:LTR/ERVL-MaLR:-_16067536	0.25
novel_pir2734	12	piRNA	NC_005103.4:LTR/ERVL-MaLR:-_16067536	0.30
novel_pir2735	63	piRNA	NC_005103.4:LTR/ERVL-MaLR:-_16067536	1.58
novel_pir2737	52	piRNA	NC_005103.4:LTR/ERVL-MaLR:-_16067536	1.31
novel_pir2739	43	piRNA	NC_005103.4:LTR/ERVL-MaLR:-_16067536	1.08
novel_pir2740	609	piRNA	NC_005103.4:LTR/ERVL-MaLR:-_16067536	15.32
novel_pir2744	12	piRNA	NC_005103.4:LTR/ERVL-MaLR:-_16067536	0.30
novel_pir2764	21	piRNA	NC_005103.4:LTR/ERVK:-_163282628	0.53
novel_pir2765	44	piRNA	NC_005103.4:LTR/ERVK:-_163282628	1.11
novel_pir2769	22	piRNA	NC_005103.4:LTR/ERVK:-_163282628	0.55
novel_pir2861	36	piRNA	NC_005104.4:LTR/ERVK:-_5765343	0.91
novel_pir2862	12	piRNA	NC_005104.4:LTR/ERVK:-_5765343	0.30
novel_pir2889	13	piRNA	NC_005104.4:LTR/ERVK:-_116313642	0.33
novel_pir2890	33	piRNA	NC_005104.4:LTR/ERVK:-_28772800	0.83
novel_pir2891	37	piRNA	NC_005104.4:LTR/ERVK:-_28772800	0.93
novel_pir2894	28	piRNA	NC_005104.4:LTR/ERVK:-_28772800	0.70
novel_pir2897	31	piRNA	NC_005104.4:LTR/ERVK:-_28772800	0.78
novel_pir2898	44	piRNA	NC_005104.4:LTR/ERVK:-_28772800	1.11
novel_pir2899	21	piRNA	NC_005104.4:LTR/ERVK:-_28772800	0.53
novel_pir2926	16	piRNA	NC_005104.4:LTR/ERVK:-_28772800	0.40
novel_pir2931	19	piRNA	NC_005104.4:LTR/ERVK:-_28772800	0.48
novel_pir2974	17	piRNA	NC_005104.4:LTR/ERVK:-_28772800	0.43
novel_pir2976	19	piRNA	NC_005104.4:LTR/ERVK:-_28772800	0.48
novel_pir2982	20	piRNA	NC_005104.4:LTR/ERVK:-_28772800	0.50
novel_pir2983	11	piRNA	NC_005104.4:LTR/ERVK:-_28772800	0.28
novel_pir2984	20	piRNA	NC_005104.4:LTR/ERVK:-_28772800	0.50
novel_pir2986	13	piRNA	NC_005104.4:LTR/ERVK:-_28772800	0.33
novel_pir2987	38	piRNA	NC_005104.4:LTR/ERVK:-_28772800	0.96
novel_pir2999	11	piRNA	NC_005104.4:LTR/ERVK:-_28772800	0.28
novel_pir3011	19	piRNA	NC_005104.4:LTR/ERVK:-_28772800	0.48
novel_pir3030	27	piRNA	NC_005104.4:LINE/L2:+_113657749	0.68
novel_pir3031	72	piRNA	NC_005104.4:LINE/L2:+_113657749	1.81
novel_pir3032	15	piRNA	NC_005104.4:LINE/L2:+_113657749	0.38
novel_pir3049	14	piRNA	NC_005104.4:LTR/ERVK:+_34074496	0.35
novel_pir3093	14	piRNA	NC_005104.4:LTR/ERVK:+_34074496	0.35
novel_pir3098	22	piRNA	NC_005104.4:LTR/ERVK:+_34074496	0.55
novel_pir3123	13	piRNA	NC_005104.4:LTR/ERVK:+_136054059	0.33
novel_pir3157	19	piRNA	NC_005104.4:DNA/hAT-Charlie:+_9955479	0.48
novel_pir3179	12	piRNA	NC_005104.4:LINE/L1:-_89889164	0.30
novel_pir3183	12	piRNA	NC_005104.4:LINE/L1:-_89889164	0.30
novel_pir3188	12	piRNA	NC_005104.4:LTR/ERVL-MaLR:-_170087289	0.30
novel_pir3195	30	piRNA	NC_005105.4:LTR/ERVL:+_69712864	0.75
novel_pir3278	75	piRNA	NC_005106.4:LINE/L2:-_125860984	1.89
novel_pir3297	19	piRNA	NC_005106.4:LINE/L2:+_144912095	0.48
novel_pir3300	31	piRNA	NC_005106.4:LTR/ERV1:-_75574964	0.78
novel_pir3339	15	piRNA	NC_005107.4:LINE/L1:+_78073280	0.38
novel_pir3352	49	piRNA	NC_005107.4:LTR/ERV1:+_93407578	1.23
novel_pir3354	15	piRNA	NC_005107.4:LTR/ERVL-MaLR:+_32883309	0.38
novel_pir3355	12	piRNA	NC_005107.4:LTR/ERVK:+_50599370	0.30
novel_pir3369	118	piRNA	NC_005108.4:LTR/ERVL-MaLR:+_112905938	2.97
novel_pir3370	158	piRNA	NC_005108.4:LTR/ERVL-MaLR:+_112905938	3.97
novel_pir3372	45	piRNA	NC_005108.4:LTR/ERVL-MaLR:+_112905938	1.13
novel_pir3373	376	piRNA	NC_005108.4:LTR/ERVL-MaLR:+_112905938	9.46
novel_pir3374	27	piRNA	NC_005108.4:LTR/ERVL-MaLR:+_112905938	0.68
novel_pir3376	16	piRNA	NC_005108.4:LTR/ERVL-MaLR:+_112905938	0.40
novel_pir3379	183	piRNA	NC_005108.4:LTR/ERVL-MaLR:+_112905938	4.60
novel_pir3381	73	piRNA	NC_005108.4:LTR/ERVL-MaLR:+_112905938	1.84
novel_pir3382	28	piRNA	NC_005108.4:LTR/ERVL-MaLR:+_112905938	0.70
novel_pir3385	40	piRNA	NC_005108.4:LTR/ERVL-MaLR:+_112905938	1.01
novel_pir3387	52	piRNA	NC_005108.4:LTR/ERVL-MaLR:+_112905938	1.31
novel_pir3389	59	piRNA	NC_005108.4:LTR/ERVL-MaLR:+_112905938	1.48
novel_pir3390	50	piRNA	NC_005108.4:LTR/ERVL-MaLR:+_112905938	1.26
novel_pir3393	22	piRNA	NC_005108.4:LTR/ERVL-MaLR:+_112905938	0.55
novel_pir3396	15	piRNA	NC_005108.4:LTR/ERVL-MaLR:+_112905938	0.38
novel_pir3400	11	piRNA	NC_005108.4:LTR/ERVL-MaLR:+_112905938	0.28
novel_pir3466	11	piRNA	NC_005108.4:LTR/ERVL-MaLR:+_112905938	0.28
novel_pir3482	10	piRNA	NC_005108.4:LTR/ERVL-MaLR:+_112905938	0.25
novel_pir3501	11	piRNA	NC_005108.4:LTR/ERVL-MaLR:+_112905938	0.28
novel_pir3512	19	piRNA	NC_005108.4:LTR/ERVL-MaLR:+_112905938	0.48
novel_pir3569	12	piRNA	NC_005108.4:LTR/ERVL-MaLR:+_112905938	0.30
novel_pir3607	21	piRNA	NC_005108.4:LTR/ERVL:+_9728521	0.53
novel_pir3608	16	piRNA	NC_005108.4:LTR/ERVL:+_9728521	0.40
novel_pir3611	15	piRNA	NC_005108.4:LTR/ERVL:+_9728521	0.38
novel_pir3613	27	piRNA	NC_005108.4:LTR/ERVL:+_9728521	0.68
novel_pir3631	19	piRNA	NC_005108.4:LINE/L1:+_77733556	0.48
novel_pir3639	23	piRNA	NC_005108.4:LTR/ERV1:-_1650267	0.58
novel_pir3641	140	piRNA	NC_005108.4:LTR/ERV1:-_1650267	3.52
novel_pir3648	30	piRNA	NC_005108.4:LTR/ERVK:+_46839447	0.75
novel_pir3649	14	piRNA	NC_005108.4:LTR/ERVK:+_46839447	0.35
novel_pir3665	13	piRNA	NC_005109.4:LTR/ERVK:+_97744135	0.33
novel_pir3668	47	piRNA	NC_005109.4:LTR/ERV1:+_44815163	1.18
novel_pir3669	55	piRNA	NC_005109.4:LTR/ERV1:+_44815163	1.38
novel_pir3670	14	piRNA	NC_005109.4:LTR/ERV1:+_44815163	0.35
novel_pir3671	48	piRNA	NC_005109.4:LTR/ERV1:+_44815163	1.21
novel_pir3684	43	piRNA	NC_005109.4:DNA/TcMar-Mariner:+_35571755	1.08
novel_pir3689	13	piRNA	NC_005109.4:LTR/ERVK:-_93158698	0.33
novel_pir3699	11	piRNA	NC_005109.4:LTR/ERVL-MaLR:+_55891857	0.28
novel_pir3719	13	piRNA	NC_005110.4:LTR/ERVL-MaLR:+_60775819	0.33
novel_pir3727	13	piRNA	NC_005110.4:LINE/L1:+_40525655	0.33
novel_pir3763	14	piRNA	NC_005111.4:LINE/L2:+_7681256	0.35
novel_pir3764	28	piRNA	NC_005111.4:LINE/L2:+_7681256	0.70
novel_pir3767	15	piRNA	NC_005111.4:LTR/ERV1:+_46595502	0.38
novel_pir3795	341	piRNA	NC_005112.4:LTR/ERVL-MaLR:+_111301018	8.58
novel_pir3796	23	piRNA	NC_005112.4:LTR/ERVL-MaLR:+_111301018	0.58
novel_pir3797	13	piRNA	NC_005112.4:LTR/ERVL-MaLR:+_111301018	0.33
novel_pir3799	18	piRNA	NC_005112.4:LTR/ERVL-MaLR:+_111301018	0.45
novel_pir3802	41	piRNA	NC_005112.4:LTR/ERVL-MaLR:+_111301018	1.03
novel_pir3803	44	piRNA	NC_005112.4:LTR/ERVL-MaLR:+_111301018	1.11
novel_pir3805	13	piRNA	NC_005112.4:LTR/ERVL-MaLR:+_111301018	0.33
novel_pir3813	27	piRNA	NC_005112.4:LTR/ERVL-MaLR:+_111301018	0.68
novel_pir3816	60	piRNA	NC_005112.4:LTR/ERVL-MaLR:+_111301018	1.51
novel_pir3817	752	piRNA	NC_005112.4:LTR/ERVL-MaLR:+_111301018	18.92
novel_pir3818	564	piRNA	NC_005112.4:LTR/ERVL-MaLR:+_111301018	14.19
novel_pir3820	70	piRNA	NC_005112.4:LTR/ERVL-MaLR:+_111301018	1.76
novel_pir3822	11	piRNA	NC_005112.4:LTR/ERVL-MaLR:+_111301018	0.28
novel_pir3823	27	piRNA	NC_005112.4:LTR/ERVL-MaLR:+_111301018	0.68
novel_pir3827	95	piRNA	NC_005112.4:LTR/ERVL-MaLR:+_111301018	2.39
novel_pir3828	22	piRNA	NC_005112.4:LTR/ERVL-MaLR:+_111301018	0.55
novel_pir3829	1382	piRNA	NC_005112.4:LTR/ERVL-MaLR:+_111301018	34.76
novel_pir3830	203	piRNA	NC_005112.4:LTR/ERVL-MaLR:+_111301018	5.11
novel_pir3831	971	piRNA	NC_005112.4:LTR/ERVL-MaLR:+_111301018	24.42
novel_pir3832	12	piRNA	NC_005112.4:LTR/ERVL-MaLR:+_111301018	0.30
novel_pir3833	67	piRNA	NC_005112.4:LTR/ERVL-MaLR:+_111301018	1.69
novel_pir3834	92	piRNA	NC_005112.4:LTR/ERVL-MaLR:+_111301018	2.31
novel_pir3835	163	piRNA	NC_005112.4:LTR/ERVL-MaLR:+_111301018	4.10
novel_pir3837	21	piRNA	NC_005112.4:LTR/ERVL-MaLR:+_111301018	0.53
novel_pir3838	14	piRNA	NC_005112.4:LTR/ERVL-MaLR:+_111301018	0.35
novel_pir3840	36	piRNA	NC_005112.4:LTR/ERVL-MaLR:+_111301018	0.91
novel_pir3841	17	piRNA	NC_005112.4:LTR/ERVL-MaLR:+_111301018	0.43
novel_pir3842	52	piRNA	NC_005112.4:LTR/ERVL-MaLR:+_111301018	1.31
novel_pir3844	69	piRNA	NC_005112.4:LTR/ERVL-MaLR:+_111301018	1.74
novel_pir3846	234	piRNA	NC_005112.4:LTR/ERVL-MaLR:+_111301018	5.89
novel_pir3847	95	piRNA	NC_005112.4:LTR/ERVL-MaLR:+_111301018	2.39
novel_pir3848	15	piRNA	NC_005112.4:LTR/ERVL-MaLR:+_111301018	0.38
novel_pir3849	64	piRNA	NC_005112.4:LTR/ERVL-MaLR:+_111301018	1.61
novel_pir3850	79	piRNA	NC_005112.4:LTR/ERVL-MaLR:+_111301018	1.99
novel_pir3851	40	piRNA	NC_005112.4:LTR/ERVL-MaLR:+_111301018	1.01
novel_pir3853	508	piRNA	NC_005112.4:LTR/ERVL-MaLR:+_111301018	12.78
novel_pir3854	404	piRNA	NC_005112.4:LTR/ERVL-MaLR:+_111301018	10.16
novel_pir3856	18	piRNA	NC_005112.4:LTR/ERVL-MaLR:+_111301018	0.45
novel_pir3857	113	piRNA	NC_005112.4:LTR/ERVL-MaLR:+_111301018	2.84
novel_pir3859	15	piRNA	NC_005112.4:LTR/ERVL-MaLR:+_111301018	0.38
novel_pir3860	255	piRNA	NC_005112.4:LTR/ERVL-MaLR:+_111301018	6.41
novel_pir3861	76	piRNA	NC_005112.4:LTR/ERVL-MaLR:+_111301018	1.91
novel_pir3862	283	piRNA	NC_005112.4:LTR/ERVL-MaLR:+_111301018	7.12
novel_pir3863	53	piRNA	NC_005112.4:LTR/ERVL-MaLR:+_111301018	1.33
novel_pir3864	37	piRNA	NC_005112.4:LTR/ERVL-MaLR:+_111301018	0.93
novel_pir3865	52	piRNA	NC_005112.4:LTR/ERVL-MaLR:+_111301018	1.31
novel_pir3866	124	piRNA	NC_005112.4:LTR/ERVL-MaLR:+_111301018	3.12
novel_pir3867	150	piRNA	NC_005112.4:LTR/ERVL-MaLR:+_111301018	3.77
novel_pir3868	78	piRNA	NC_005112.4:LTR/ERVL-MaLR:+_111301018	1.96
novel_pir3870	131	piRNA	NC_005112.4:LTR/ERVL-MaLR:+_111301018	3.30
novel_pir3871	160	piRNA	NC_005112.4:LTR/ERVL-MaLR:+_111301018	4.02
novel_pir3872	60	piRNA	NC_005112.4:LTR/ERVL-MaLR:+_111301018	1.51
novel_pir3873	156	piRNA	NC_005112.4:LTR/ERVL-MaLR:+_111301018	3.92
novel_pir3874	21	piRNA	NC_005112.4:LTR/ERVL-MaLR:+_111301018	0.53
novel_pir3875	412	piRNA	NC_005112.4:LTR/ERVL-MaLR:+_111301018	10.36
novel_pir3876	15	piRNA	NC_005112.4:LTR/ERVL-MaLR:+_111301018	0.38
novel_pir3877	154	piRNA	NC_005112.4:LTR/ERVL-MaLR:+_111301018	3.87
novel_pir4015	13	piRNA	NC_005115.4:LTR/ERVL:+_90509351	0.33
novel_pir4018	25	piRNA	NC_005115.4:LTR/ERVL-MaLR:-_22756970	0.63
novel_pir4054	30	piRNA	NC_005116.4:LTR/ERVK:-_71809087	0.75
novel_pir4055	14	piRNA	NC_005116.4:LTR/ERVK:-_71809087	0.35
novel_pir4057	655	piRNA	NC_005116.4:LTR/ERVK:-_72069793	16.48
novel_pir4058	14	piRNA	NC_005116.4:LTR/ERVK:-_72069793	0.35
novel_pir4059	21	piRNA	NC_005116.4:LTR/ERVK:-_71802577	0.53
novel_pir4064	12	piRNA	NC_005116.4:LTR/ERVK:-_71776772	0.30
novel_pir4068	47	piRNA	NC_005116.4:LTR/ERVK:-_71782173	1.18
novel_pir4123	12	piRNA	NC_005117.4:LTR/ERVL:+_28679963	0.30
novel_pir4129	15	piRNA	NC_005117.4:LTR/ERVK:+_9671314	0.38
novel_pir4137	26	piRNA	NC_005117.4:LTR/ERVK:-_62870685	0.65
novel_pir4140	16	piRNA	NC_005117.4:LTR/ERVK:-_62870685	0.40
novel_pir4160	674	piRNA	NC_005117.4:LTR/ERVK:-_61568805	16.95
novel_pir4161	146	piRNA	NC_005117.4:LTR/ERV1:-_51196046	3.67
novel_pir4195	17	piRNA	NC_005119.4:LTR/ERVK:-_22703921	0.43
novel_pir4196	25	piRNA	NC_005119.4:LTR/ERVK:-_22703921	0.63
novel_pir4197	10	piRNA	NC_005119.4:LTR/ERVK:-_22703921	0.25
novel_pir4211	14	piRNA	NC_005119.4:LTR/ERVL-MaLR:-_14090839	0.35
novel_pir4219	12	piRNA	NC_005119.4:LTR/ERVK:-_10281670	0.30
novel_pir4222	15	piRNA	NC_005119.4:LTR/ERVK:-_10281670	0.38
novel_pir4224	62	piRNA	NC_005119.4:LTR/ERVK:-_10281670	1.56
novel_pir4225	10	piRNA	NC_005119.4:LTR/ERVK:-_10281670	0.25
novel_pir4226	28	piRNA	NC_005119.4:LTR/ERVK:-_10281670	0.70
novel_pir4228	23	piRNA	NC_005119.4:LTR/ERVK:-_10281670	0.58
novel_pir4251	10	piRNA	NC_005120.4:LTR/ERVL-MaLR:+_110129005	0.25
novel_pir4257	13	piRNA	NC_005120.4:LTR/ERVK:-_10623771	0.33
novel_pir4262	14	piRNA	NC_005120.4:LINE/L2:+_76334212	0.35
novel_pir4263	1459	piRNA	NC_005120.4:LINE/L2:+_76334212	36.70
novel_pir4265	11	piRNA	NC_005120.4:LINE/L2:+_76334212	0.28
novel_pir4280	10	piRNA	NC_005120.4:LTR/ERVL-MaLR:+_12394659	0.25
novel_pir4282	33	piRNA	NC_005120.4:LTR/ERVL-MaLR:+_12394659	0.83
novel_pir4288	16	piRNA	NC_005120.4:LTR/ERVL-MaLR:+_12394659	0.40
novel_pir4291	20	piRNA	NC_005120.4:LTR/ERVL-MaLR:+_12394659	0.50
novel_pir4295	151	piRNA	NC_005120.4:LTR/ERVL-MaLR:+_12394659	3.80
novel_pir4299	46	piRNA	NC_005120.4:LTR/ERVL-MaLR:+_12394659	1.16
novel_pir4300	171	piRNA	NC_005120.4:LTR/ERVL-MaLR:+_12394659	4.30
novel_pir4304	45	piRNA	NC_005120.4:LTR/ERVL-MaLR:+_12394659	1.13
novel_pir4306	14	piRNA	NC_005120.4:DNA/hAT-Tip100:-_114002530	0.35
novel_pir4307	12	piRNA	NC_005120.4:DNA/hAT-Tip100:-_114002530	0.30
novel_pir4309	14	piRNA	NC_005120.4:DNA/hAT-Tip100:-_114002530	0.35
novel_pir4318	54	piRNA	NC_005120.4:LTR/ERVL-MaLR:-_33536085	1.36
novel_pir4320	149	piRNA	NC_005120.4:LINE/L2:+_74443475	3.75
novel_pir4326	52	piRNA	NC_005120.4:LINE/L2:-_74443530	1.31
novel_pir4327	15	piRNA	NC_005120.4:LINE/L2:-_74443530	0.38
novel_pir4332	10	piRNA	NC_005120.4:LTR/ERV1:-_131025640	0.25
novel_pir4333	19	piRNA	NC_005120.4:LTR/ERV1:-_131025640	0.48
novel_pir4341	161	piRNA	NC_005120.4:LTR/ERVK:-_21316438	4.05
novel_pir4342	340	piRNA	NC_005120.4:LTR/ERVK:-_21316438	8.55
novel_pir4344	23	piRNA	NC_005120.4:LTR/ERVK:-_21316438	0.58
novel_pir4346	37	piRNA	NC_005120.4:LTR/ERVK:-_21316438	0.93
novel_pir4359	11	piRNA	NC_005120.4:LINE/L1:-_66517213	0.28
novel_pir4360	69	piRNA	NC_005120.4:LINE/L1:-_66517213	1.74
novel_pir4361	801	piRNA	NC_005120.4:LINE/L1:-_66517213	20.15
rno-miR-143-3p	174789	mature	mir-143	4396.72
rno-miR-93-3p	8	mature	mir-17	0.20
rno-miR-344b-3p	181	mature	mir-344	4.55
rno-miR-411-5p	519825	mature	mir-379	13075.91
rno-miR-299b-5p	14	mature	mir-299	0.35
rno-miR-200a-3p	167732	mature	mir-8	4219.20
rno-miR-421-3p	58	mature	mir-95	1.46
rno-miR-423-3p	15402	mature	mir-423	387.43
rno_piR_000690	8175	piRNA	rno_piR_000690	205.64
rno_piR_012738	1053	piRNA	rno_piR_012738	26.49
rno-miR-3576	7483	mature	mir-3578	188.23
rno_piR_027873	1	piRNA	rno_piR_027873	0.03
rno-miR-541-3p	3	mature	mir-541	0.08
rno-miR-210-5p	19	mature	mir-210	0.48
rno-miR-495	1608	mature	mir-329	40.45
rno-miR-344b-5p	289	mature	mir-344	7.27
rno-miR-6215	252	mature	undef	6.34
rno-miR-425-3p	319	mature	mir-425	8.02
rno_piR_031279	19	piRNA	rno_piR_031279	0.48
rno-miR-324-3p	1696	mature	mir-324	42.66
rno_piR_001199	203	piRNA	rno_piR_001199	5.11
rno-miR-3553	13490	mature	undef	339.33
rno-miR-376c-5p	35627	mature	mir-368	896.18
rno_piR_000618	2	piRNA	rno_piR_000618	0.05
rno-miR-376a-5p	25	mature	mir-368	0.63
rno_piR_000030	37	piRNA	rno_piR_000030	0.93
rno_piR_032799	202	piRNA	rno_piR_032799	5.08
rno-miR-345-3p	132	mature	mir-345	3.32
rno-let-7f-1-3p	1939	mature	let-7	48.77
rno-miR-3065-3p	28	mature	mir-3065	0.70
rno_piR_005604	9	piRNA	rno_piR_005604	0.23
rno_piR_022313	332	piRNA	rno_piR_022313	8.35
rno-miR-23b-5p	715	mature	mir-23	17.99
rno_piR_033127	3	piRNA	rno_piR_033127	0.08
rno-miR-363-3p	23	mature	mir-363	0.58
rno-miR-138-5p	220478	mature	mir-138	5546.00
rno-miR-148a-3p	846	mature	mir-148	21.28
rno-miR-9a-3p	122553	mature	mir-9	3082.75
rno_piR_026374	1	piRNA	rno_piR_026374	0.03
rno-miR-25-3p	1528	mature	mir-25	38.44
rno-miR-667-5p	7	mature	mir-667	0.18
rno-miR-409a-5p	150	mature	mir-154	3.77
rno-miR-375-3p	375	mature	mir-375	9.43
rno-miR-140-5p	8898	mature	mir-140	223.82
rno-miR-27a-5p	179	mature	mir-27	4.50
rno-miR-2985	12	mature	mir-2985	0.30
rno_piR_006532	1	piRNA	rno_piR_006532	0.03
rno-miR-9a-5p	4553359	mature	mir-9	114537.21
rno-miR-3543	214950	mature	mir-3543	5406.95
rno-miR-187-3p	3815	mature	mir-187	95.96
rno-let-7d-3p	32744	mature	let-7	823.66
rno-miR-141-5p	201	mature	mir-8	5.06
rno-miR-338-3p	2690	mature	mir-338	67.67
rno-miR-215	4	mature	mir-192	0.10
rno-miR-129-5p	28843	mature	mir-129	725.53
rno-miR-181d-3p	7	mature	mir-181	0.18
rno-miR-1224	2	hairpin	mir-1224	0.05
rno_piR_008315	1	piRNA	rno_piR_008315	0.03
rno-miR-488-3p	1457	mature	mir-488	36.65
rno_piR_028737	1	piRNA	rno_piR_028737	0.03
rno-miR-652-3p	82897	mature	mir-652	2085.23
rno-miR-741-3p	59	mature	mir-743	1.48
rno_piR_001200	1237	piRNA	rno_piR_001200	31.12
rno-miR-382-5p	22767	mature	mir-154	572.69
rno-miR-30e-5p	744	mature	mir-30	18.71
rno-miR-1843b-3p	2212	mature	mir-1843	55.64
rno-miR-3473	19	mature	undef	0.48
rno-miR-187-5p	20	mature	mir-187	0.50
rno-miR-485-5p	99559	mature	mir-485	2504.35
rno-miR-1193-5p	18	mature	mir-1193	0.45
rno-miR-199a-5p	129	mature	mir-199	3.24
rno-miR-29c-5p	6356	mature	mir-29	159.88
rno-miR-216a-5p	6	mature	mir-216	0.15
rno-miR-326-5p	2	mature	mir-326	0.05
rno-let-7a-2-3p	92	mature	let-7	2.31
rno-miR-1306-5p	530	mature	mir-1306	13.33
rno_piR_005608	6	piRNA	rno_piR_005608	0.15
rno-miR-106b-5p	149	mature	mir-17	3.75
rno-miR-463-5p	10	mature	mir-463	0.25
rno_piR_020049	3	piRNA	rno_piR_020049	0.08
rno-miR-540-3p	659	mature	mir-540	16.58
rno-miR-1839-5p	10504	mature	mir-1839	264.22
rno_piR_013244	8	piRNA	rno_piR_013244	0.20
rno-miR-26b-3p	112	mature	mir-26	2.82
rno-miR-511-3p	6	mature	mir-511	0.15
rno-miR-181b-2-3p	1	mature	mir-181	0.03
rno-miR-195-3p	186	mature	mir-15	4.68
rno_piR_008075	1	piRNA	rno_piR_008075	0.03
rno-miR-487b-5p	45	mature	mir-154	1.13
rno-miR-3084a-1-5p	160	mature	undef	4.02
rno-miR-322-5p	17313	mature	mir-322	435.50
rno-miR-345-5p	454	mature	mir-345	11.42
rno-miR-3068-3p	10	mature	mir-3068	0.25
rno-miR-6315	15	mature	undef	0.38
rno-miR-32-5p	403	mature	mir-32	10.14
rno-miR-3075	1	mature	mir-3075	0.03
rno-miR-3065-5p	66	mature	mir-3065	1.66
rno-let-7e-5p	355649	mature	let-7	8946.15
rno-miR-653-3p	4	mature	mir-653	0.10
rno-miR-496-3p	26652	mature	mir-154	670.42
rno-miR-186-5p	324	mature	mir-186	8.15
rno-miR-3592	100	mature	mir-3578	2.52
rno-miR-344g	12	mature	mir-344	0.30
rno-miR-543-5p	6090	mature	mir-329	153.19
rno_piR_014804	1	piRNA	rno_piR_014804	0.03
rno-miR-3085	219	mature	mir-3085	5.51
rno-miR-26b-5p	57280	mature	mir-26	1440.85
rno-miR-146a-5p	12727	mature	mir-146	320.14
rno-miR-541-5p	16094	mature	mir-541	404.84
rno-miR-30c-2-3p	1476	mature	mir-30	37.13
rno-miR-29a-5p	859	mature	mir-29	21.61
rno-miR-466c-5p	260	mature	mir-467	6.54
rno_piR_000119	1	piRNA	rno_piR_000119	0.03
rno-miR-190b-5p	1668	mature	mir-190	41.96
rno-miR-328b-3p	13	mature	undef	0.33
rno-miR-19a-5p	1	mature	mir-19	0.03
rno_piR_005597	4912	piRNA	rno_piR_005597	123.56
rno-miR-184	424	mature	mir-184	10.67
rno-miR-3596b	1290	mature	let-7	32.45
rno-miR-350	681	mature	mir-350	17.13
rno-miR-409a-3p	3027	mature	mir-154	76.14
rno_piR_026882	1	piRNA	rno_piR_026882	0.03
rno-miR-351-5p	1093	mature	mir-351	27.49
rno-miR-29a-3p	141124	mature	mir-29	3549.90
rno-miR-412-5p	6270	mature	mir-412	157.72
rno-miR-201-5p	25	mature	mir-743	0.63
rno-miR-376b-3p	516	mature	mir-368	12.98
rno-miR-770-5p	11467	mature	mir-770	288.45
rno-miR-542-5p	4306	mature	mir-542	108.32
rno-miR-329-5p	119	mature	mir-329	2.99
rno-miR-190b-3p	3	mature	mir-190	0.08
rno-miR-381-3p	1	mature	mir-154	0.03
rno-miR-668	3893	mature	mir-668	97.93
rno-miR-130b-3p	2	mature	mir-130	0.05
rno-miR-1193-3p	814	mature	mir-1193	20.48
rno-miR-384-5p	237698	mature	mir-384	5979.16
rno-let-7f-2-3p	1147	mature	let-7	28.85
rno-miR-344i	45	mature	mir-344	1.13
rno-miR-128-1-5p	266	mature	mir-128	6.69
rno-miR-874-3p	796	mature	mir-874	20.02
rno-miR-3573-3p	1	mature	undef	0.03
rno-miR-125b-5p	108181	mature	mir-10	2721.23
rno-miR-139-3p	33725	mature	mir-139	848.33
rno_piR_000235	7	piRNA	rno_piR_000235	0.18
rno-miR-29b-5p	520	mature	mir-29	13.08
rno-miR-219a-1-3p	18	mature	mir-219	0.45
rno-miR-200b-5p	723	mature	mir-8	18.19
rno-miR-3596c	803612	mature	mir-3596	20214.41
rno-miR-23a-3p	78062	mature	mir-23	1963.61
rno-miR-291a-3p	2	mature	mir-290	0.05
rno-miR-485-3p	4203	mature	mir-485	105.72
rno-miR-377-3p	19	mature	mir-154	0.48
rno_piR_028510	553	piRNA	rno_piR_028510	13.91
rno-miR-6216	7	mature	undef	0.18
rno-miR-33-3p	46	mature	mir-33	1.16
rno-miR-203a-5p	7	mature	mir-203	0.18
rno_piR_032851	7	piRNA	rno_piR_032851	0.18
rno-miR-337-3p	44	mature	mir-337	1.11
rno-miR-1188-3p	7	mature	mir-1188	0.18
rno-miR-218a-5p	135741	mature	mir-218	3414.49
rno-miR-138-2-3p	4628	mature	mir-138	116.41
rno-miR-140-3p	188	mature	mir-140	4.73
rno-miR-19b-3p	776	mature	mir-19	19.52
rno-miR-582-5p	4166	mature	mir-582	104.79
rno-miR-369-5p	3816	mature	mir-154	95.99
rno-miR-99a-3p	384	mature	mir-10	9.66
rno-miR-410-3p	15971	mature	mir-154	401.74
rno-miR-183-5p	159929	mature	mir-183	4022.92
rno-miR-1306-3p	146	mature	mir-1306	3.67
rno-miR-329-3p	4396	mature	mir-329	110.58
rno-miR-3558-5p	1	mature	undef	0.03
rno-miR-873-5p	37	mature	mir-873	0.93
rno-miR-98-3p	24	mature	let-7	0.60
rno-miR-204-5p	505874	mature	mir-204	12724.98
rno-miR-151-5p	106634	mature	mir-28	2682.32
rno_piR_034961	9	piRNA	rno_piR_034961	0.23
rno-miR-376c-3p	693	mature	mir-368	17.43
rno-miR-296-5p	1156	mature	mir-296	29.08
rno-miR-325-3p	1276	mature	mir-325	32.10
rno-miR-181b-1-3p	1	mature	mir-181	0.03
rno-let-7g-3p	102	mature	let-7	2.57
rno-miR-218b	48427	mature	undef	1218.15
rno_piR_023447	26528	piRNA	rno_piR_023447	667.30
rno-miR-205	26	mature	mir-205	0.65
rno-miR-191b	166	mature	mir-191	4.18
rno-miR-339-3p	257	mature	mir-339	6.46
rno-miR-702-3p	5295	mature	mir-702	133.19
rno-miR-103-3p	9229	mature	mir-103	232.15
rno-miR-493-3p	381	mature	mir-493	9.58
rno-miR-145-5p	3126	mature	mir-145	78.63
rno-miR-148b-3p	525	mature	mir-148	13.21
rno-miR-298-5p	15	mature	mir-298	0.38
rno-miR-3120	70	mature	mir-214	1.76
rno-miR-154-5p	10729	mature	mir-154	269.88
rno-let-7c-1-3p	136	mature	let-7	3.42
rno-miR-500-3p	137	mature	mir-500	3.45
rno-miR-450b-3p	3104	mature	mir-450	78.08
rno-miR-499-3p	1	mature	mir-499	0.03
rno-miR-135b-5p	26773	mature	mir-135	673.46
rno-miR-378b	2	mature	undef	0.05
rno-miR-16-5p	50598	mature	mir-15	1272.76
rno_piR_035441	3	piRNA	rno_piR_035441	0.08
rno-miR-133b-3p	16	mature	mir-133	0.40
rno-miR-24-2-5p	2468	mature	mir-24	62.08
rno-miR-125a-5p	306736	mature	mir-10	7715.77
rno-miR-330-5p	14329	mature	mir-330	360.44
rno-miR-5132-5p	1	mature	mir-5132	0.03
rno-miR-489-5p	6	mature	mir-489	0.15
rno_piR_015914	354	piRNA	rno_piR_015914	8.90
rno-miR-344b-1-3p	2850	mature	mir-344	71.69
rno-miR-26a-3p	47	mature	mir-26	1.18
rno-miR-29b-3p	12999	mature	mir-29	326.98
rno-let-7a-1-3p,rno-let-7c-2-3p	10828	mature	let-7	272.37
rno_piR_005522	2	piRNA	rno_piR_005522	0.05
rno-miR-23a-5p	19	mature	mir-23	0.48
rno-miR-336-3p	5	mature	undef	0.13
rno-miR-3596a	21092	mature	mir-3596	530.56
rno-miR-874-5p	39	mature	mir-874	0.98
rno_piR_005901	95	piRNA	rno_piR_005901	2.39
rno-miR-155-5p	232	mature	mir-155	5.84
rno_piR_000116	1	piRNA	rno_piR_000116	0.03
rno-miR-323-3p	44863	mature	mir-154	1128.50
rno-miR-328a-3p	144778	mature	mir-328	3641.81
rno-miR-142-5p	71	mature	mir-142	1.79
rno-miR-434-3p	32461	mature	mir-434	816.54
rno-miR-148a-5p	2	mature	mir-148	0.05
rno-miR-203a-3p	326	mature	mir-203	8.20
rno-miR-3590-5p	1689	mature	undef	42.49
rno_piR_002343	1	piRNA	rno_piR_002343	0.03
rno-miR-709	3	mature	undef	0.08
rno-miR-3559-5p	630	mature	undef	15.85
rno-miR-758-5p	15	mature	mir-379	0.38
rno-miR-150-5p	160266	mature	mir-150	4031.40
rno-miR-33-5p	9424	mature	mir-33	237.06
rno-miR-30a-5p	5790	mature	mir-30	145.64
rno-miR-3587	104	mature	undef	2.62
rno-miR-325-5p	763	mature	mir-325	19.19
rno-miR-7a-5p	4	hairpin	mir-7	0.10
rno-miR-107-3p	55	mature	mir-103	1.38
rno-miR-547-3p	2	mature	mir-547	0.05
rno-miR-3558-3p	3	mature	undef	0.08
rno-miR-134-5p	670	mature	mir-134	16.85
rno-miR-124-3p	498696	mature	mir-124	12544.42
rno-miR-107-5p	79	mature	mir-103	1.99
rno_piR_005877	4	piRNA	rno_piR_005877	0.10
rno-miR-449a-5p	892	mature	mir-449	22.44
rno-miR-3572	51	mature	mir-3572	1.28
rno-miR-96-3p	2	mature	mir-96	0.05
rno-miR-3562	18	mature	undef	0.45
rno-miR-30b-3p	367	mature	mir-30	9.23
rno-miR-22-3p	268775	mature	mir-22	6760.89
rno-miR-539-5p	78	mature	mir-154	1.96
rno-miR-346	8586	mature	mir-346	215.98
rno-miR-135b-3p	102	mature	mir-135	2.57
rno-miR-7b	75850	mature	mir-7	1907.96
rno-miR-103-1-5p	19	mature	mir-103	0.48
rno_piR_000685	3197	piRNA	rno_piR_000685	80.42
rno-miR-18a-3p	3	mature	mir-17	0.08
rno-miR-23b-3p	109616	mature	mir-23	2757.33
rno-miR-192-3p	22	mature	mir-192	0.55
rno-miR-344a-5p	7	mature	mir-344	0.18
rno-miR-370-3p	1003	mature	mir-370	25.23
rno-miR-455-3p	593	mature	mir-455	14.92
rno-miR-411-3p	12656	mature	mir-379	318.35
rno_piR_027968	1	piRNA	rno_piR_027968	0.03
rno-miR-466b-5p	19	mature	mir-467	0.48
rno-miR-5132-3p	5	mature	mir-5132	0.13
rno-miR-101a-5p	12	mature	mir-101	0.30
rno-miR-503-5p	30	mature	mir-503	0.75
rno-miR-675-3p	3	mature	mir-675	0.08
rno-miR-3589	402	mature	undef	10.11
rno_piR_008318	1	piRNA	rno_piR_008318	0.03
rno-miR-145-3p	210	mature	mir-145	5.28
rno-miR-99b-5p	218059	mature	mir-10	5485.15
rno-miR-153-3p	35083	mature	mir-153	882.49
rno-miR-15a-5p	1957	mature	mir-15	49.23
rno-miR-146a-3p	10	mature	mir-146	0.25
rno-miR-27b-5p	760	mature	mir-27	19.12
rno_piR_030373	27	piRNA	rno_piR_030373	0.68
rno_piR_037841	1	piRNA	rno_piR_037841	0.03
rno-miR-200b-3p	38348	mature	mir-8	964.62
rno-miR-341	56914	mature	mir-341	1431.64
rno_piR_000746	2	piRNA	rno_piR_000746	0.05
rno_piR_033824	20	piRNA	rno_piR_033824	0.50
rno-miR-150-3p	58	mature	mir-150	1.46
rno-miR-203b-3p	8	mature	mir-203	0.20
rno-miR-3102	129	mature	mir-3102	3.24
rno-miR-384-3p	114584	mature	mir-384	2882.30
rno-miR-3084a-3p	49	mature	undef	1.23
rno-miR-532-3p	207	mature	mir-188	5.21
rno-miR-1843a-5p	5009	mature	mir-1843	126.00
rno-miR-877	907	mature	mir-877	22.82
rno-miR-34b-3p	1648	mature	mir-34	41.45
rno-miR-6331	11685	mature	undef	293.93
rno_piR_035901	4	piRNA	rno_piR_035901	0.10
rno-miR-3547	413	mature	mir-3547	10.39
rno-miR-181d-5p	14857	mature	mir-181	373.72
rno-miR-770-3p	325	mature	mir-770	8.18
rno-miR-181c-3p	245	mature	mir-181	6.16
rno_piR_005777	81	piRNA	rno_piR_005777	2.04
rno-miR-3595	1192	mature	mir-368	29.98
rno-miR-331-3p	299	mature	mir-331	7.52
rno_piR_000324	3	piRNA	rno_piR_000324	0.08
rno-miR-15b-3p	116	mature	mir-15	2.92
rno_piR_025314	1	piRNA	rno_piR_025314	0.03
rno-miR-19a-3p	1	mature	mir-19	0.03
rno-miR-300-3p	2987	mature	mir-154	75.14
rno-miR-326-3p	3658	mature	mir-326	92.01
rno-miR-3560	36	mature	undef	0.91
rno-miR-126a-5p	2538	mature	mir-126	63.84
rno_piR_022904	1142	piRNA	rno_piR_022904	28.73
rno-miR-1949	23	mature	mir-1949	0.58
rno-miR-352	44	mature	undef	1.11
rno-miR-6319	59	mature	mir-6319	1.48
rno-miR-32-3p	59	mature	mir-32	1.48
rno-miR-3585-3p	88	mature	mir-506	2.21
rno-miR-181b-5p	161830	mature	mir-181	4070.74
rno-miR-340-5p	7012	mature	mir-340	176.38
rno-miR-200c-3p	24446	mature	mir-8	614.93
rno-miR-494-5p	386	mature	mir-154	9.71
rno-let-7b-3p	173	mature	let-7	4.35
rno_piR_024921	14	piRNA	rno_piR_024921	0.35
rno-miR-365-3p	12	mature	mir-365	0.30
rno-miR-331-5p	151	mature	mir-331	3.80
rno-miR-200a-5p	996	mature	mir-8	25.05
rno-miR-802-3p	13	mature	mir-802	0.33
rno-miR-1298	638	mature	mir-1298	16.05
rno-miR-6321	136	mature	undef	3.42
rno-miR-378a-3p	9041	mature	mir-378	227.42
rno_piR_005633	4593	piRNA	rno_piR_005633	115.53
rno-miR-383-3p	45	mature	mir-383	1.13
rno-miR-505-5p	1586	mature	mir-505	39.89
rno-miR-99a-5p	463891	mature	mir-10	11668.92
rno_piR_033803	2	piRNA	rno_piR_033803	0.05
rno-miR-219a-2-3p	86410	mature	mir-219	2173.60
rno-miR-192-5p	3474	mature	mir-192	87.39
rno-miR-291b	33	mature	mir-290	0.83
rno-miR-935	7202	mature	mir-935	181.16
rno-let-7d-5p	601604	mature	let-7	15133.01
rno_piR_005891	2	piRNA	rno_piR_005891	0.05
rno_piR_002863	2	piRNA	rno_piR_002863	0.05
rno-miR-448-5p	7	mature	mir-448	0.18
rno-miR-15b-5p	1197	mature	mir-15	30.11
rno-miR-19b-1-5p	3	mature	mir-19	0.08
rno_piR_002302	2	piRNA	rno_piR_002302	0.05
rno-miR-3556a	6886	mature	mir-3556	173.21
rno-miR-7578	3	mature	mir-7578	0.08
rno-miR-674-5p	1270	mature	mir-674	31.95
rno-miR-672-3p	619	mature	mir-672	15.57
rno-miR-31b	63	mature	mir-31	1.58
rno-miR-412-3p	353	mature	mir-412	8.88
rno-miR-320-5p	1	mature	mir-320	0.03
rno-miR-126a-3p	663083	mature	mir-126	16679.48
rno-miR-224-5p	65	mature	mir-224	1.64
rno-miR-299b-3p	2	mature	mir-299	0.05
rno-miR-448-3p	117	mature	mir-448	2.94
rno-miR-674-3p	128	mature	mir-674	3.22
rno-miR-29b-1-5p	4	mature	mir-29	0.10
rno-miR-212-3p	39863	mature	mir-132	1002.73
rno-miR-376b-5p	1084	mature	mir-368	27.27
rno-miR-423-5p	1333	mature	mir-423	33.53
rno_piR_000699	197	piRNA	rno_piR_000699	4.96
rno-miR-466b-3p	1	mature	mir-467	0.03
rno-miR-377-5p	33	mature	mir-154	0.83
rno-miR-3552	3	mature	mir-3552	0.08
rno-miR-497-3p	3	mature	mir-497	0.08
rno-miR-28-3p	310	mature	mir-28	7.80
rno-miR-182	46804	mature	mir-182	1177.33
rno-miR-503-3p	135	mature	mir-503	3.40
rno-miR-125b-2-3p	1308	mature	mir-10	32.90
rno-miR-802-5p	4	mature	mir-802	0.10
rno-miR-1249	1088	mature	mir-1249	27.37
rno-miR-3586-3p	936	mature	mir-28	23.54
rno-let-7i-3p	411	mature	let-7	10.34
rno-miR-34b-5p	115	mature	mir-34	2.89
rno-miR-216b-5p	5	mature	mir-216	0.13
rno-miR-501-3p	30	mature	mir-500	0.75
rno-miR-144-3p	97	mature	mir-144	2.44
rno-miR-542-3p	42	mature	mir-542	1.06
rno-miR-101a-3p	234	mature	mir-101	5.89
rno_piR_005567	54	piRNA	rno_piR_005567	1.36
rno_piR_002007	1	piRNA	rno_piR_002007	0.03
rno-miR-551b-3p	544	mature	mir-551	13.68
rno-miR-3064-5p	76	mature	mir-3064	1.91
rno-miR-664-2-5p	1567	mature	mir-664	39.42
rno-miR-598-3p	3484	mature	mir-598	87.64
rno-miR-10a-5p	467	mature	mir-10	11.75
rno-miR-200c-5p	18	mature	mir-8	0.45
rno-miR-3544	260	mature	mir-3544	6.54
rno-miR-543-3p	1936	mature	mir-329	48.70
rno-miR-149-5p	373701	mature	mir-149	9400.24
rno_piR_005556	2	piRNA	rno_piR_005556	0.05
rno-miR-539-3p	167	mature	mir-154	4.20
rno-miR-298-3p	123	mature	mir-298	3.09
rno-miR-299a-3p	40	mature	mir-299	1.01
rno-miR-191a-3p	7379	mature	mir-191	185.61
rno-miR-181a-1-3p	6009	mature	mir-181	151.15
rno_piR_015359	5	piRNA	rno_piR_015359	0.13
rno-miR-369-3p	4480	mature	mir-154	112.69
rno-miR-340-3p	11010	mature	mir-340	276.95
rno-miR-151-3p	2850	mature	mir-28	71.69
rno_piR_005887	1	piRNA	rno_piR_005887	0.03
rno-miR-7a-1-3p	542	mature	mir-7	13.63
rno-miR-3084a-5p	521	mature	undef	13.11
rno_piR_000962	39	piRNA	rno_piR_000962	0.98
rno-miR-129-2-3p	3661	mature	mir-129	92.09
rno-miR-30c-1-3p	515	mature	mir-30	12.95
rno-miR-666-3p	206	mature	mir-666	5.18
rno-miR-873-3p	204	mature	mir-873	5.13
rno_piR_034365	1	piRNA	rno_piR_034365	0.03
rno-miR-100-5p	135037	mature	mir-10	3396.78
rno-miR-141-3p	15899	mature	mir-8	399.93
rno-miR-431	7283	mature	mir-431	183.20
rno-miR-20a-3p	3	mature	mir-17	0.08
rno-miR-34c-3p	492	mature	mir-34	12.38
rno-miR-450b-5p	1968	mature	mir-450	49.50
rno-let-7f-5p	708697	mature	let-7	17826.88
rno-miR-7a-5p	696033	mature	mir-7	17508.32
rno_piR_019160	962	piRNA	rno_piR_019160	24.20
rno-miR-18a-5p	58	mature	mir-17	1.46
rno_piR_005595	232	piRNA	rno_piR_005595	5.84
rno-miR-98-5p	87773	mature	let-7	2207.88
rno-miR-17-5p	165	mature	mir-17	4.15
rno-miR-3583-3p	20	mature	undef	0.50
rno-miR-433-5p	1203	mature	mir-433	30.26
rno-miR-92a-1-5p	9	mature	mir-25	0.23
rno-miR-3570	2073	mature	undef	52.15
rno-miR-702-5p	68	mature	mir-702	1.71
rno-miR-323-5p	21130	mature	mir-154	531.51
rno_piR_000753	19	piRNA	rno_piR_000753	0.48
rno_piR_005876	5	piRNA	rno_piR_005876	0.13
rno-miR-376a-3p	12193	mature	mir-368	306.71
rno-miR-374-3p	6730	mature	mir-374	169.29
rno-miR-760-3p	2741	mature	mir-760	68.95
rno_piR_005700	229	piRNA	rno_piR_005700	5.76
rno_piR_005596	56	piRNA	rno_piR_005596	1.41
rno-miR-320-3p	2738	mature	mir-320	68.87
rno-miR-134-3p	2964	mature	mir-134	74.56
rno-miR-483-3p	366	mature	mir-483	9.21
rno_piR_016874	81	piRNA	rno_piR_016874	2.04
rno-let-7i-5p	790367	mature	let-7	19881.24
rno-miR-30b-5p	12054	mature	mir-30	303.21
rno-miR-92b-5p	816	mature	mir-25	20.53
rno-miR-221-3p	9848	mature	mir-221	247.72
rno-miR-31a-5p	1804	mature	mir-31	45.38
rno_piR_031043	85	piRNA	rno_piR_031043	2.14
rno-miR-381-5p	112	mature	mir-154	2.82
rno_piR_005900	5	piRNA	rno_piR_005900	0.13
rno-miR-301a-5p	56	mature	mir-130	1.41
rno-miR-10a-3p	1	mature	mir-10	0.03
rno-miR-130b-5p	728	mature	mir-130	18.31
rno-miR-301b-3p	5	mature	mir-130	0.13
rno-miR-136-5p	3189	mature	mir-136	80.22
rno-miR-185-5p	9576	mature	mir-185	240.88
rno-miR-496-5p	138	mature	mir-154	3.47
rno-miR-337-5p	6147	mature	mir-337	154.62
rno-miR-34a-5p	191122	mature	mir-34	4807.57
rno_piR_016880	1	piRNA	rno_piR_016880	0.03
rno-miR-27b-3p	109322	mature	mir-27	2749.93
rno-miR-679	2	mature	mir-679	0.05
rno-miR-487b-3p	37766	mature	mir-154	949.98
rno-miR-295-3p	7	mature	mir-290	0.18
rno-miR-96-5p	47924	mature	mir-96	1205.50
rno_piR_005593	78	piRNA	rno_piR_005593	1.96
rno-miR-194-3p	16	mature	mir-194	0.40
rno-miR-6324	62	mature	undef	1.56
rno-miR-34c-5p	55	mature	mir-34	1.38
rno-miR-128-2-5p	9636	mature	mir-128	242.39
rno-miR-344a-3p	24831	mature	mir-344	624.61
rno_piR_000606	1092	piRNA	rno_piR_000606	27.47
rno-miR-451-5p	22776	mature	mir-451	572.92
rno-miR-3593-5p	7	mature	undef	0.18
rno-miR-292-3p	32	mature	mir-290	0.80
rno-miR-221-5p	274	mature	mir-221	6.89
rno-miR-362-3p	1	mature	mir-362	0.03
rno-miR-196b-5p	15	mature	mir-196	0.38
rno-miR-3594-5p	27	mature	undef	0.68
rno-miR-218a-2-3p	184	mature	mir-218	4.63
rno-miR-494-3p	46	mature	mir-154	1.16
rno_piR_029770	2	piRNA	rno_piR_029770	0.05
rno-miR-136-3p	4458	mature	mir-136	112.14
rno-miR-598-5p	70	mature	mir-598	1.76
rno-miR-146b-3p	6	mature	mir-146	0.15
rno-miR-128-3p	343841	mature	mir-128	8649.13
rno-miR-291a-5p	2	mature	mir-290	0.05
rno-miR-484	247	mature	mir-484	6.21
rno_piR_000194	62	piRNA	rno_piR_000194	1.56
rno-miR-137-5p	45	mature	mir-137	1.13
rno-miR-532-5p	208	mature	mir-188	5.23
rno-miR-466b-2-3p,rno-miR-466b-4-3p	2	mature	mir-467	0.05
rno-let-7e-3p	10868	mature	let-7	273.38
rno_piR_026502	2	piRNA	rno_piR_026502	0.05
rno-miR-223-5p	2	mature	mir-223	0.05
rno-miR-876	4	mature	mir-876	0.10
rno-let-7b-5p	1380506	mature	let-7	34725.86
rno-miR-351-3p	24	mature	mir-351	0.60
rno-miR-29c-3p	2107	mature	mir-29	53.00
rno-miR-93-5p	12041	mature	mir-17	302.88
rno_piR_001198	13603	piRNA	rno_piR_001198	342.18
rno-miR-362-5p	9	mature	mir-362	0.23
rno-miR-139-5p	280882	mature	mir-139	7065.43
rno-miR-193a-5p	14	mature	mir-193	0.35
rno-miR-196a-5p	31	mature	mir-196	0.78
rno-miR-219a-5p	10474	mature	mir-219	263.47
rno-miR-382-3p	226	mature	mir-154	5.68
rno-miR-667-3p	2691	mature	mir-667	67.69
rno-miR-122-5p	166	mature	mir-122	4.18
rno-miR-673-3p	7	mature	mir-673	0.18
rno-miR-324-5p	877	mature	mir-324	22.06
rno-let-7g-5p	808829	mature	let-7	20345.64
rno-miR-127-5p	22	mature	mir-127	0.55
rno-miR-433-3p	9744	mature	mir-433	245.10
rno-miR-708-3p	781	mature	mir-708	19.65
rno-miR-22-5p	1749	mature	mir-22	44.00
rno-miR-222-3p	194120	mature	mir-221	4882.98
rno-miR-336-5p	12	mature	undef	0.30
rno-miR-455-5p	459	mature	mir-455	11.55
rno-miR-383-5p	17190	mature	mir-383	432.40
rno-miR-124-5p	222	mature	mir-124	5.58
rno-miR-219b	3794	mature	mir-219	95.44
rno-miR-92a-3p	15507	mature	mir-25	390.07
rno-miR-592	5477	mature	mir-592	137.77
rno-miR-1-3p	201	mature	mir-1	5.06
rno-miR-379-5p	161722	mature	mir-379	4068.03
rno-miR-181c-5p	37974	mature	mir-181	955.21
rno-miR-758-3p	259	mature	mir-379	6.52
rno-miR-183-3p	273	mature	mir-183	6.87
rno-miR-142-3p	194	mature	mir-142	4.88
rno-miR-879-3p	1310	mature	mir-879	32.95
rno-miR-3593-3p	6	mature	undef	0.15
rno-miR-504	2038	mature	mir-504	51.26
rno-miR-202-5p	5	mature	mir-202	0.13
rno-miR-421-5p	10251	mature	mir-95	257.86
rno-miR-190a-3p	92	mature	mir-190	2.31
rno-miR-181a-5p	1362429	mature	mir-181	34271.14
rno-miR-3557-5p	36949	mature	mir-378	929.43
rno_piR_001414	31	piRNA	rno_piR_001414	0.78
rno-miR-486	1094	mature	mir-486	27.52
rno-miR-133c	499	mature	mir-133	12.55
rno-miR-505-3p	189	mature	mir-505	4.75
rno-miR-194-5p	7080	mature	mir-194	178.09
rno_piR_000521	10	piRNA	rno_piR_000521	0.25
rno-miR-6318	44	mature	undef	1.11
rno-miR-9b-5p	3561	mature	mir-9	89.57
rno-miR-3068-5p	49472	mature	mir-3068	1244.44
rno-miR-299a-5p	15	mature	mir-299	0.38
rno-miR-450a-5p	2293	mature	mir-450	57.68
rno-miR-483-5p	194	mature	mir-483	4.88
rno-miR-135a-5p	19285	mature	mir-135	485.10
rno-miR-322-3p	240	mature	mir-322	6.04
rno-miR-338-5p	7206	mature	mir-338	181.26
rno-miR-31a-3p	525	mature	mir-31	13.21
rno_piR_030257	1	piRNA	rno_piR_030257	0.03
rno-miR-1b	1753	mature	mir-1	44.10
rno-miR-301a-3p	1193	mature	mir-130	30.01
rno-miR-1188-5p	367	mature	mir-1188	9.23
rno-miR-3574	22	mature	undef	0.55
rno-miR-671	29	mature	mir-671	0.73
rno-miR-361-3p	241	mature	mir-361	6.06
rno-miR-3596d	564642	mature	let-7	14203.25
rno-miR-672-5p	1623	mature	mir-672	40.83
rno-miR-144-5p	13	mature	mir-144	0.33
rno-miR-544-3p	16	mature	mir-544	0.40
rno-miR-6329	28	mature	undef	0.70
rno-miR-434-5p	5082	mature	mir-434	127.83
rno-miR-9b-3p	27846	mature	mir-9	700.45
rno-miR-190a-5p	1418	mature	mir-190	35.67
rno_piR_008131	404	piRNA	rno_piR_008131	10.16
rno-miR-17-1-3p	5	mature	mir-17	0.13
rno-miR-188-5p	11	mature	mir-188	0.28
rno-miR-218a-1-3p	23	mature	mir-218	0.58
rno-miR-1839-3p	138	mature	mir-1839	3.47
rno-miR-30d-5p	49696	mature	mir-30	1250.08
rno-miR-135a-3p	73	mature	mir-135	1.84
rno-miR-500-5p	2	mature	mir-500	0.05
rno-miR-499-5p	21103	mature	mir-499	530.83
rno-miR-3585-5p	9	mature	mir-506	0.23
rno-miR-206-3p	4635	mature	mir-1	116.59
rno-miR-380-5p	1447	mature	mir-379	36.40
rno-miR-153-5p	15589	mature	mir-153	392.13
rno_piR_005791	1	piRNA	rno_piR_005791	0.03
rno-miR-24-3p	121376	mature	mir-24	3053.15
rno-miR-27a-3p	59910	mature	mir-27	1507.00
rno-miR-154-3p	294	mature	mir-154	7.40
rno-miR-339-5p	26	mature	mir-339	0.65
rno_piR_001415	4	piRNA	rno_piR_001415	0.10
rno-miR-125b-1-3p	3982	mature	mir-10	100.16
rno-miR-450a-3p	1	mature	mir-450	0.03
rno_piR_005780	7539	piRNA	rno_piR_005780	189.64
rno-miR-330-3p	1799	mature	mir-330	45.25
rno-miR-203b-5p	109	mature	mir-203	2.74
rno-miR-138-1-3p	406	mature	mir-138	10.21
rno-miR-125a-3p	185	mature	mir-10	4.65
rno-miR-3546	1	mature	mir-208	0.03
rno-miR-103-2-5p	12	mature	mir-103	0.30
rno-miR-764-3p	2	mature	mir-764	0.05
rno-miR-129-1-3p	2650	mature	mir-129	66.66
rno-let-7a-5p	1099533	mature	let-7	27658.14
rno-miR-378a-5p	37	mature	mir-378	0.93
rno-miR-101b-3p	889	mature	mir-101	22.36
rno-miR-3594-3p	46	mature	undef	1.16
rno-miR-490-3p	382	mature	mir-490	9.61
rno_piR_005598	51	piRNA	rno_piR_005598	1.28
rno-miR-7a-2-3p	2313	mature	mir-7	58.18
rno-miR-199a-3p	6540	mature	mir-199	164.51
rno-miR-133a-3p	401	mature	mir-133	10.09
rno-miR-551b-5p	427	mature	mir-551	10.74
rno-miR-3542	9	mature	mir-3542	0.23
rno-miR-24-1-5p	492	mature	mir-24	12.38
rno-miR-193b-5p	50	mature	mir-193	1.26
rno-miR-34a-3p	3	mature	mir-34	0.08
rno-miR-99b-3p	1154	mature	mir-10	29.03
rno-miR-1843b-5p	1242	mature	mir-1843	31.24
rno-miR-106b-3p	90	mature	mir-17	2.26
rno-miR-3549	16	mature	mir-193	0.40
rno-miR-540-5p	8	mature	mir-540	0.20
rno-miR-429	762167	mature	mir-8	19171.89
rno-miR-152-3p	563	mature	mir-148	14.16
rno-miR-342-3p	19299	mature	mir-342	485.46
rno-miR-361-5p	1475	mature	mir-361	37.10
rno-miR-132-3p	3210	mature	mir-132	80.75
rno-miR-217-3p	1	mature	mir-217	0.03
rno_piR_003035	8	piRNA	rno_piR_003035	0.20
rno-miR-3556b	37359	mature	mir-3556	939.74
rno-miR-28-5p	1064	mature	mir-28	26.76
rno-miR-122b	5	mature	undef	0.13
rno-miR-296-3p	10	mature	mir-296	0.25
rno-miR-181a-2-3p	283	mature	mir-181	7.12
rno-miR-222-5p	1	mature	mir-221	0.03
rno-miR-652-5p	17	mature	mir-652	0.43
rno-miR-374-5p	1259	mature	mir-374	31.67
rno-let-7c-5p	2652666	mature	let-7	66726.33
rno-miR-664-3p	2983	mature	mir-664	75.04
rno-miR-30d-3p	335	mature	mir-30	8.43
rno_piR_005736	1	piRNA	rno_piR_005736	0.03
rno_piR_021676	28	piRNA	rno_piR_021676	0.70
rno-miR-342-5p	2451	mature	mir-342	61.65
rno-miR-665	3	mature	mir-665	0.08
rno-miR-3583-5p	6	mature	undef	0.15
rno-miR-872-3p	6500	mature	mir-872	163.50
rno-miR-3557-3p	341	mature	mir-378	8.58
rno-miR-370-5p	101	mature	mir-370	2.54
rno-miR-425-5p	8231	mature	mir-425	207.05
rno-miR-132-5p	561277	mature	mir-132	14118.61
rno-miR-20a-5p	627	mature	mir-17	15.77
rno_piR_027130	2	piRNA	rno_piR_027130	0.05
rno-miR-21-3p	3	mature	mir-21	0.08
rno-miR-872-5p	14312	mature	mir-872	360.01
rno-miR-3074	57	mature	mir-3074	1.43
rno-miR-1247-3p	2	mature	mir-1247	0.05
rno-miR-100-3p	101	mature	mir-10	2.54
rno-miR-3559-3p	53	mature	undef	1.33
rno-miR-25-5p	727	mature	mir-25	18.29
rno_piR_005772	37	piRNA	rno_piR_005772	0.93
rno_piR_005781	2	piRNA	rno_piR_005781	0.05
rno-miR-379-3p	6714	mature	mir-379	168.89
rno-miR-223-3p	273	mature	mir-223	6.87
rno-miR-708-5p	1868	mature	mir-708	46.99
rno-miR-582-3p	67	mature	mir-582	1.69
rno-miR-3099	2498	mature	mir-3099	62.84
rno_piR_035861	1	piRNA	rno_piR_035861	0.03
rno-miR-335	2145	mature	mir-335	53.96
rno-miR-214-3p	37	mature	mir-214	0.93
rno-miR-127-3p	2146585	mature	mir-127	53996.15
rno-miR-148b-5p	11	mature	mir-148	0.28
rno-miR-1843a-3p	6695	mature	mir-1843	168.41
rno-miR-210-3p	25	mature	mir-210	0.63
rno-miR-193a-3p	14	mature	mir-193	0.35
rno-miR-1224	2305	mature	mir-1224	57.98
rno-miR-211-5p	4424	mature	mir-204	111.28
rno-miR-3578	403787	mature	mir-3578	10157.04
rno-miR-130a-5p	9	mature	mir-130	0.23
rno-miR-3588	68395	mature	mir-10	1720.44
rno-miR-764-5p	94	mature	mir-764	2.36
rno-miR-292-5p	1	mature	mir-290	0.03
rno-miR-544-5p	6	mature	mir-544	0.15
rno-miR-26a-5p	1923336	mature	mir-26	48380.45
rno-miR-3577	1129	mature	undef	28.40
rno-miR-493-5p	461	mature	mir-493	11.60
rno-miR-137-3p	15661	mature	mir-137	393.94
rno-miR-3072	172	mature	mir-3072	4.33
rno-miR-191a-5p	248041	mature	mir-191	6239.33
rno-miR-328a-5p	4	mature	mir-328	0.10
rno-miR-30a-3p	3674	mature	mir-30	92.42
rno_piR_000965	10	piRNA	rno_piR_000965	0.25
rno-miR-300-5p	143	mature	mir-154	3.60
rno-miR-20b-5p	2	mature	mir-17	0.05
rno-miR-6328	6	mature	undef	0.15
rno-miR-195-5p	2218	mature	mir-15	55.79
rno-miR-1247-5p	149	mature	mir-1247	3.75
rno-miR-380-3p	29987	mature	mir-379	754.31
rno-miR-30c-5p	17537	mature	mir-30	441.13
rno_piR_020500	5	piRNA	rno_piR_020500	0.13
rno_piR_004288	69	piRNA	rno_piR_004288	1.74
rno-miR-193b-3p	312	mature	mir-193	7.85
rno-miR-676	21037	mature	mir-676	529.17
rno-miR-879-5p	7	mature	mir-879	0.18
rno-miR-466d	2	mature	mir-467	0.05
rno-miR-3550	121	mature	undef	3.04
rno-miR-497-5p	4329	mature	mir-497	108.89
rno-miR-3084b-5p	24	mature	undef	0.60
rno-miR-146b-5p	9269	mature	mir-146	233.16
rno-miR-204-3p	535	mature	mir-204	13.46
rno-miR-30e-3p	5502	mature	mir-30	138.40
rno-miR-92b-3p	85618	mature	mir-25	2153.67
rno-miR-15a-3p	3	mature	mir-15	0.08
rno-miR-490-5p	35426	mature	mir-490	891.12
rno_piR_028133	9	piRNA	rno_piR_028133	0.23
rno-miR-21-5p	57245	mature	mir-21	1439.97
rno_piR_005552	97	piRNA	rno_piR_005552	2.44
rno-miR-130a-3p	342	mature	mir-130	8.60
rno-miR-511-5p	1	mature	mir-511	0.03
rno-miR-666-5p	385	mature	mir-666	9.68
rno-miR-410-5p	228	mature	mir-154	5.74
rno-miR-673-5p	67	mature	mir-673	1.69
rno-miR-409b	9468	mature	mir-154	238.16
rno-miR-212-5p	14145	mature	mir-132	355.81
RF00051	46	precursor	mir-17 microRNA precursor family	1.16
RF00942	395	precursor	microRNA mir-1224	9.94
RF00047	16	precursor	mir-2 microRNA precursor	0.40
RF00413	6	snoRNA	Small nucleolar RNA SNORA19	0.15
RF01144	1	snoRNA	Small nucleolar RNA sR17	0.03
RF02475	4	snoRNA	Small nucleolar RNA GlsR6	0.10
RF00660	2	precursor	microRNA mir-214	0.05
RF01370	5	Rfam other sncRNA	CRISPR RNA direct repeat element	0.13
RF00825	2	precursor	microRNA mir-344	0.05
RF01335	5	Rfam other sncRNA	CRISPR RNA direct repeat element	0.13
RF00608	46	snoRNA	Small nucleolar RNA SNORD99	1.16
RF00694	32926	precursor	microRNA mir-137	828.24
RF01118	114	rRNA	Pseudoknot of the domain G(G12) of 23S ribosomal RNA	2.87
RF02499	1	Rfam other sncRNA	Rhizobiales sRNA Atu_C4	0.03
RF00496	1	Rfam other sncRNA	Coronavirus SL-III cis-acting replication element (CRE)	0.03
RF01768	2	Rfam other sncRNA	ribosomal frameshift site	0.05
RF00658	2244	precursor	microRNA mir-21	56.45
RF00202	1	snoRNA	Small nucleolar RNA R66	0.03
RF00067	10	snoRNA	Small nucleolar RNA SNORD15	0.25
RF00840	1	precursor	microRNA mir-374	0.03
RF00581	6	snoRNA	Small nucleolar SNORD12/SNORD106	0.15
RF01833	2	Rfam other sncRNA	ribosomal frameshift site	0.05
RF00752	5	precursor	microRNA mir-14	0.13
RF00003	75	snRNA	U1 spliceosomal RNA	1.89
RF00604	3	snoRNA	Small nucleolar RNA SNORD88	0.08
RF00375	559	Rfam other sncRNA	HIV primer binding site (PBS)	14.06
RF00071	5	snoRNA	Small nucleolar RNA SNORD73	0.13
RF00342	30	snoRNA	Small nucleolar RNA Z40	0.75
RF01737	1	Rfam other sncRNA	flpD RNA	0.03
RF02263	2	Rfam other sncRNA	MAT2A 3'UTR stem loop D	0.05
RF00588	6	snoRNA	Small nucleolar RNA SNORD41	0.15
RF00844	1	precursor	microRNA mir-67	0.03
RF01192	6	snoRNA	Small nucleolar RNA SNORD11B	0.15
RF01425	1	snoRNA	small nucleolar RNA snoR121	0.03
RF00090	8	snoRNA	Small nucleolar RNA SNORA74	0.20
RF02182	46	Rfam other sncRNA	ST7 antisense RNA 2 conserved region 2	1.16
RF00706	1711	precursor	microRNA mir-263	43.04
RF01687	1	Rfam other sncRNA	Acido-Lenti-1 RNA	0.03
RF00283	8	snoRNA	small Cajal body-specific RNA 18	0.20
RF00891	479	precursor	microRNA mir-671	12.05
RF00431	3	snoRNA	Small nucleolar RNA SNORA55	0.08
RF00912	1184	precursor	microRNA mir-877	29.78
RF00674	1423	precursor	microRNA mir-187	35.79
RF00677	27	precursor	microRNA MIR168	0.68
RF00686	234	precursor	microRNA mir-338	5.89
RF00657	41	precursor	microRNA mir-184	1.03
RF00593	41	snoRNA	Small nucleolar RNA U83B	1.03
RF01173	7	snoRNA	Small nucleolar RNA U105B	0.18
RF00647	2	precursor	microRNA MIR164	0.05
RF00517	4	Rfam other sncRNA	serC leader	0.10
RF00350	1	snoRNA	Small nucleolar RNA Z152/R70/R12/	0.03
RF00567	5	snoRNA	Small nucleolar RNA SNORD17	0.13
RF00007	3	snRNA	U12 minor spliceosomal RNA	0.08
RF01852	1	tRNA	Selenocysteine transfer RNA	0.03
RF02253	7	Rfam other sncRNA	Iron response element II	0.18
RF00502	3	Rfam other sncRNA	Turnip crinkle virus (TCV) core promoter hairpin (Pr)	0.08
RF00217	155	snoRNA	Small nucleolar RNA SNORD20	3.90
RF00890	54	precursor	microRNA mir-668	1.36
RF00180	30	Rfam other sncRNA	Renin stability regulatory element (REN-SRE)	0.75
RF00231	34	snoRNA	Small Cajal body specific RNA 13	0.86
RF00666	7	precursor	microRNA mir-32	0.18
RF00931	1	precursor	microRNA mir-879	0.03
RF01124	1	snoRNA	Small nucleolar RNA sR36	0.03
RF00568	40	snoRNA	Small nucleolar RNA SNORA26	1.01
RF02224	5	Rfam other sncRNA	Xanthomonadaceae sRNA sX5	0.13
RF01959	488	rRNA	Archaeal small subunit ribosomal RNA	12.28
RF00744	38	precursor	microRNA mir-361	0.96
RF02227	4	Rfam other sncRNA	Proteobacterial sRNA sX8	0.10
RF01785	1	Rfam other sncRNA	ribosomal frameshift site	0.03
RF01130	2	snoRNA	Small nucleolar RNA sR46	0.05
RF00151	7	snoRNA	Small nucleolar RNA SNORD58	0.18
RF00075	118	precursor	mir-166 microRNA precursor	2.97
RF02359	5	Rfam other sncRNA	Bacteriophage MS2 operator hairpin	0.13
RF00700	15	precursor	microRNA mir-375	0.38
RF00783	11	precursor	microRNA mir-484	0.28
RF00757	8	precursor	microRNA mir-275	0.20
RF00181	57	snoRNA	Small nucleolar RNA SNORD113/SNORD114 family	1.43
RF00695	53	precursor	microRNA MIR398	1.33
RF00500	2	Rfam other sncRNA	Turnip crinkle virus (TCV) repressor of minus strand synthesis H5	0.05
RF01297	1	snoRNA	Small nucleolar RNA sR40	0.03
RF01861	1	snoRNA	Trypanosomatid snoRNA TB9Cs1H1	0.03
RF00088	29	snoRNA	Small nucleolar RNA SNORD30	0.73
RF00563	69	snoRNA	Small nucleolar RNA SNORA53	1.74
RF00156	19	snoRNA	Small nucleolar RNA SNORA70	0.48
RF00627	1	Rfam other sncRNA	Pseudomonas sRNA P15	0.03
RF00936	1	precursor	microRNA mir-744	0.03
RF00641	4	precursor	microRNA mir-154	0.10
RF00287	7	snoRNA	Small nucleolar RNA SNORD44	0.18
RF01149	3	snoRNA	Small nucleolar RNA sR10	0.08
RF00679	23	precursor	microRNA mir-210	0.58
RF00662	169780	precursor	microRNA mir-132	4270.72
RF00056	1	snoRNA	Small nucleolar RNA SNORA71	0.03
RF00572	117	snoRNA	Small nucleolar RNA SNORD66	2.94
RF01813	2	Rfam other sncRNA	rdlD antitoxin	0.05
RF00076	86347	precursor	mir-181 microRNA precursor	2172.01
RF01277	5	snoRNA	Small nucleolar RNA U54	0.13
RF00341	3	snoRNA	Small nucleolar RNA Z39	0.08
RF01843	1	Rfam other sncRNA	neiserria ribosomal frameshift element	0.03
RF02223	7	Rfam other sncRNA	Proteobacterial sRNA sX4	0.18
RF00412	5	snoRNA	Small nucleolar RNA SNORA21	0.13
RF01111	1	Rfam other sncRNA	Pseudoknot of upstream pseudoknot domain (UPD) of the 3'UTR	0.03
RF01844	3	snRNA	SmY spliceosomal RNA	0.08
RF00409	38	snoRNA	Small nucleolar RNA SNORA7	0.96
RF00619	17	snRNA	U6atac minor spliceosomal RNA	0.43
RF00416	149	snoRNA	Small nucleolar RNA SNORA43	3.75
RF02162	10	Rfam other sncRNA	XIST RNA A repeat	0.25
RF00656	1	precursor	microRNA mir-205	0.03
RF00646	4855	precursor	microRNA mir-204	122.12
RF01327	1	Rfam other sncRNA	CRISPR RNA direct repeat element	0.03
RF00001	9	rRNA	5S ribosomal RNA	0.23
RF01299	1	snoRNA	Small nucleolar RNA SNORD2	0.03
RF02194	10	Rfam other sncRNA	Bacterial antisense RNA HPnc0260	0.25
RF00157	10	snoRNA	Small nucleolar RNA SNORD55/SNORD39	0.25
RF02466	2	Rfam other sncRNA	Actinobacteria sRNA Ms_AS-8	0.05
RF00699	27	precursor	microRNA mir-134	0.68
RF01523	2	snoRNA	Trypanosomatid snoRNA TB10Cs1H2	0.05
RF02543	9782	rRNA	Eukaryotic large subunit ribosomal RNA	246.06
RF00767	4	precursor	microRNA mir-150	0.10
RF00592	7	snoRNA	Small nucleolar RNA SNORD78	0.18
RF00614	5	snoRNA	Small nucleolar RNA SNORA11	0.13
RF00382	4	Rfam other sncRNA	DnaX ribosomal frameshifting element	0.10
RF00649	29811	precursor	microRNA mir-128	749.88
RF00363	2	precursor	mir-BART1 microRNA precursor family	0.05
RF00190	152	snoRNA	Small nucleolar RNA SNORA16B/SNORA16A family	3.82
RF00724	2	precursor	microRNA mir-282	0.05
RF00696	1659	precursor	microRNA mir-203	41.73
RF00195	5	Rfam other sncRNA	RsmY RNA family	0.13
RF00100	566	Rfam other sncRNA	7SK RNA	14.24
RF00245	74	precursor	mir-19 microRNA precursor family	1.86
RF00248	1	precursor	mir-148/mir-152 microRNA precursor family	0.03
RF00192	1	Rfam other sncRNA	Bovine leukaemia virus RNA packaging signal	0.03
RF00177	1797	rRNA	Bacterial small subunit ribosomal RNA	45.20
RF01851	56	Rfam other sncRNA	Cyanobacteria transfer-messenger RNA	1.41
RF00711	43	precursor	microRNA mir-449	1.08
RF00919	292	precursor	microRNA mir-874	7.35
RF00004	230	snRNA	U2 spliceosomal RNA	5.79
RF00723	8	precursor	microRNA mir-448	0.20
RF01022	32	precursor	microRNA mir-611	0.80
RF01716	70	Rfam other sncRNA	PhotoRC-I RNA	1.76
RF01308	1	snoRNA	Small nucleolar RNA sR58	0.03
RF00284	245	snoRNA	Small nucleolar RNA SNORD74	6.16
RF00372	1	Rfam other sncRNA	sroH RNA	0.03
RF00653	13	precursor	microRNA mir-22	0.33
RF01747	1	Rfam other sncRNA	msiK RNA	0.03
RF02278	12	Rfam other sncRNA	Betaproteobacteria toxic small RNA	0.30
RF01274	3	snoRNA	Small nucleolar RNA sR45	0.08
RF01849	790	Rfam other sncRNA	Alphaproteobacteria transfer-messenger RNA	19.87
RF02540	29	rRNA	Archaeal large subunit ribosomal RNA	0.73
RF01225	10	snoRNA	Small nucleolar RNA ACA64	0.25
RF00270	15	snoRNA	Small nucleolar RNA SNORD61	0.38
RF02028	1	precursor	microRNA mir-1827	0.03
RF00452	2	precursor	mir-172 microRNA precursor family	0.05
RF01880	1	Rfam other sncRNA	X-chromosome inactivation gene exon 1	0.03
RF01295	24	snoRNA	Small Cajal body-specific RNA 7	0.60
RF00053	14307	precursor	mir-7 microRNA precursor	359.88
RF01753	27	Rfam other sncRNA	psbNH RNA	0.68
RF00277	2	snoRNA	Small nucleolar RNA SNORD49	0.05
RF01068	2	Rfam other sncRNA	mini-ykkC RNA motif	0.05
RF00675	42	precursor	microRNA mir-145	1.06
RF00144	681	precursor	mir-199 microRNA precursor	17.13
RF01128	1	snoRNA	Small nucleolar RNA sR42	0.03
RF00429	2	snoRNA	Small nucleolar RNA SNORA29	0.05
RF01306	5	snoRNA	Small nucleolar RNA sR52	0.13
RF00282	10	snoRNA	Small nucleolar RNA SNORD48	0.25
RF00289	374	snoRNA	Small nucleolar RNA SNORD104	9.41
RF00690	1	precursor	microRNA MIR408	0.03
RF00459	342	Rfam other sncRNA	Mason-Pfizer monkey virus packaging signal	8.60
RF00637	25	precursor	microRNA mir-276	0.63
RF01135	6	snoRNA	Small nucleolar RNA sR24	0.15
RF00032	5	Rfam other sncRNA	Histone 3' UTR stem-loop	0.13
RF00397	19	snoRNA	Small nucleolar RNA SNORA14	0.48
RF00010	5	Rfam other sncRNA	Bacterial RNase P class A	0.13
RF00052	5663	precursor	lin-4 microRNA precursor	142.45
RF01668	2	Rfam other sncRNA	Pseudomonas sRNA P10	0.05
RF00257	186	precursor	mir-194 microRNA precursor family	4.68
RF01229	8	snoRNA	Small nucleolar RNA SNORA84	0.20
RF01291	9	snoRNA	Small nucleolar RNA SNORD97	0.23
RF00136	216	snoRNA	Small nucleolar RNA SNORD81	5.43
RF02061	86	precursor	microRNA mir-301	2.16
RF01811	5	Rfam other sncRNA	Plasmid transferred anti-sense RNA	0.13
RF00682	5	precursor	microRNA mir-144	0.13
RF00381	1	Rfam other sncRNA	Antizyme RNA frameshifting stimulation element	0.03
RF01867	16	Rfam other sncRNA	caulobacter sRNA CC2171	0.40
RF00655	4	precursor	microRNA mir-28	0.10
RF00486	605	precursor	mir-129 microRNA precursor family	15.22
RF02553	428	Rfam other sncRNA	Y RNA-like	10.77
RF00191	10	snoRNA	Small nucleolar RNA SNORA57	0.25
RF00671	85277	precursor	microRNA mir-138	2145.10
RF00467	5	Rfam other sncRNA	Rous sarcoma virus (RSV) primer binding site (PBS)	0.13
RF01511	1	snoRNA	A. fumigatus snoRNA Afu_304	0.03
RF00392	29	snoRNA	Small nucleolar RNA SNORA5	0.73
RF02347	1	Rfam other sncRNA	Alphaproteobacterial sRNA ar45	0.03
RF01423	7	snoRNA	small nucleolar RNA snoR117	0.18
RF01803	5	Rfam other sncRNA	Editing element of GABA-3 exon 9	0.13
RF00602	6	snoRNA	Small Cajal body specific RNA 21	0.15
RF01414	3	Rfam other sncRNA	Class I RNA	0.08
RF00264	1	snoRNA	Small nucleolar RNA SNORA64/SNORA10 family	0.03
RF00439	20	snoRNA	Small nucleolar RNA SNORD87	0.50
RF00715	54649	precursor	microRNA mir-383	1374.67
RF00644	15215	precursor	microRNA mir-27	382.72
RF00104	14560	precursor	mir-10 microRNA precursor family	366.25
RF00068	5	snoRNA	Small nucleolar RNA SNORD21	0.13
RF00324	31	snoRNA	Small nucleolar RNA MBII-202	0.78
RF00251	510	precursor	mir-219 microRNA precursor family	12.83
RF00756	6	precursor	microRNA mir-299	0.15
RF00045	102	snoRNA	Small nucleolar RNA SNORA73 family	2.57
RF00941	2	precursor	microRNA mir-434	0.05
RF01151	1	snoRNA	Small nucleolar RNA U82P	0.03
RF00334	16	snoRNA	Small nucleolar RNA SNORA3/SNORA45 family	0.40
RF00740	3	precursor	microRNA mir-370	0.08
RF01960	9946	rRNA	Eukaryotic small subunit ribosomal RNA	250.19
RF00150	2	snoRNA	Small nucleolar RNA SNORD42	0.05
RF00411	1	snoRNA	Small nucleolar RNA SNORA9	0.03
RF00405	18	snoRNA	Small nucleolar RNA SNORA44	0.45
RF00189	22	snoRNA	Small nucleolar RNA SNORD95	0.55
RF01309	1	snoRNA	Small nucleolar RNA sR60	0.03
RF00223	2	Rfam other sncRNA	bip internal ribosome entry site (IRES)	0.05
RF00017	1427	Rfam other sncRNA	Metazoan signal recognition particle RNA	35.90
RF00430	227	snoRNA	Small nucleolar RNA SNORA54	5.71
RF01232	3	snoRNA	Small nucleolar RNA R442	0.08
RF00377	16	snoRNA	Small nucleolar RNA U6-53/MBII-28	0.40
RF01942	186	precursor	microRNA mir-1937	4.68
RF01506	204	snoRNA	A. fumigatus snoRNA Afu_294	5.13
RF01382	4	Rfam other sncRNA	HIV-1 stem-loop 4 packaging signal	0.10
RF01320	1	Rfam other sncRNA	CRISPR RNA direct repeat element	0.03
RF00703	8405	precursor	microRNA mir-139	211.42
RF00241	10687	precursor	mir-8/mir-141/mir-200 microRNA precursor family	268.83
RF00612	14	snoRNA	Small nucleolar RNA SNORD75	0.35
RF00425	14	snoRNA	Small nucleolar RNA SNORA18	0.35
RF01184	83	snoRNA	Small nucleolar RNA snR79	2.09
RF00457	2	Rfam other sncRNA	Mnt IRES	0.05
RF00278	117	snoRNA	Small nucleolar RNA SNORD50	2.94
RF01304	6	snoRNA	Small nucleolar RNA sR5	0.15
RF01431	1	snoRNA	small nucleolar RNA snoR135	0.03
RF01340	1	Rfam other sncRNA	CRISPR RNA direct repeat element	0.03
RF01109	2	Rfam other sncRNA	Pseudoknot of upstream pseudoknot domain (UPD) of the 3'UTR	0.05
RF02153	1	Rfam other sncRNA	Neighbour of BRCA1 gene 2 converved region	0.03
RF01133	2	snoRNA	Small nucleolar RNA sR3	0.05
RF00131	106259	precursor	mir-30 microRNA precursor	2672.89
RF00702	31566	precursor	microRNA mir-182	794.03
RF00335	5	snoRNA	Small nucleolar RNA Z13/snr52	0.13
RF00571	1	snoRNA	Small nucleolar RNA SNORD65	0.03
RF00456	2	precursor	mir-34 microRNA precursor family	0.05
RF00489	3	Rfam other sncRNA	ctRNA	0.08
RF00325	4	snoRNA	Small nucleolar RNA SNORD53/SNORD92	0.10
RF01648	1	snoRNA	Caenorhabditis snoRNA ceN65	0.03
RF00478	9	snoRNA	Small Cajal body specific RNA 6	0.23
RF00221	2029	snoRNA	Small nucleolar RNA SNORD43	51.04
RF00498	1	Rfam other sncRNA	Equine arteritis virus leader TRS hairpin (LTH)	0.03
RF00638	641	precursor	microRNA MIR159	16.12
RF00640	55	precursor	microRNA MIR167_1	1.38
RF01322	10	Rfam other sncRNA	CRISPR RNA direct repeat element	0.25
RF00661	107	precursor	microRNA mir-31	2.69
RF00784	568	precursor	microRNA mir-486	14.29
RF00037	7	Rfam other sncRNA	Iron response element I	0.18
RF00254	2986	precursor	mir-16 microRNA precursor family	75.11
RF02226	1	Rfam other sncRNA	Xanthomonas sRNA sX7	0.03
RF01850	676	Rfam other sncRNA	Betaproteobacteria transfer-messenger RNA	17.00
RF01106	1	Rfam other sncRNA	Pseudoknot of upstream pseudoknot domain (UPD) of the 3'UTR	0.03
RF00237	150052	precursor	mir-9/mir-79 microRNA precursor family	3774.47
RF00016	88	snoRNA	Small nucleolar RNA SNORD14	2.21
RF00842	1	precursor	microRNA MIR403	0.03
RF01188	1	snoRNA	Small nucleolar RNA snR56	0.03
RF00600	54	snoRNA	Small nucleolar RNA SNORA79	1.36
RF00099	3	snoRNA	Small nucleolar RNA SNORD22	0.08
RF01792	22	Rfam other sncRNA	ribosomal frameshift site	0.55
RF02129	3	Rfam other sncRNA	GNAS antisense RNA 1 conserved region 3	0.08
RF00212	4	snoRNA	Small nucleolar RNA SNORD38	0.10
RF01675	3	Rfam other sncRNA	Pseudomonas sRNA CrcZ	0.08
RF00244	33293	precursor	mir-26 microRNA precursor family	837.47
RF01762	5	Rfam other sncRNA	Whalefall-1 RNA	0.13
RF00258	2	precursor	mir-130 microRNA precursor family	0.05
RF00672	384	precursor	microRNA mir-190	9.66
RF00005	18842	tRNA	tRNA	473.96
RF00153	63	snoRNA	Small nucleolar RNA SNORD62	1.58
RF00092	4	snoRNA	Small nucleolar RNA SNORA63	0.10
RF00691	3326	precursor	microRNA mir-146	83.66
RF01072	10	Rfam other sncRNA	Pseudoknot of upstream pseudoknot domain (UPD) of the 3'UTR	0.25
RF02497	1	Rfam other sncRNA	Rhizobiales sRNA Atu_C10	0.03
RF00668	20	precursor	microRNA mir-302	0.50
RF00218	4	snoRNA	Small nucleolar RNA SNORD46	0.10
RF00565	310	snoRNA	Small Cajal body specific RNA 3	7.80
RF00273	48	snoRNA	Small nucleolar RNA SNORD59	1.21
RF00309	26	snoRNA	Small nucleolar RNA snR60/Z15/Z230/Z193/J17	0.65
RF00424	135	snoRNA	Small Cajal body specific RNA 16	3.40
RF00027	50573	precursor	let-7 microRNA precursor	1272.14
RF00556	1	Rfam other sncRNA	Ribosomal protein L19 leader	0.03
RF00618	6	snRNA	U4atac minor spliceosomal RNA	0.15
RF00664	119	precursor	microRNA mir-223	2.99
RF00129	2191	precursor	mir-103/107 microRNA precursor	55.11
RF01519	2	Rfam other sncRNA	Caulobacter sRNA CC0196	0.05
RF00396	33	snoRNA	Small nucleolar RNA SNORA13	0.83
RF00368	1	Rfam other sncRNA	sroB RNA	0.03
RF00247	6	precursor	mir-160 microRNA precursor family	0.15
RF00871	43	precursor	microRNA mir-689	1.08
RF00574	28	snoRNA	Small nucleolar RNA SNORD69	0.70
RF00838	5	precursor	microRNA mir-252	0.13
RF00648	34	precursor	microRNA MIR396	0.86
RF00820	11	precursor	microRNA mir-248	0.28
RF00630	2	Rfam other sncRNA	Pseudomonas sRNA P26	0.05
RF00714	1	precursor	microRNA MIR535	0.03
RF01164	1	snoRNA	Small nucleolar RNA SNORD107	0.03
RF00748	3	precursor	microRNA mir-433	0.08
RF00108	58	snoRNA	Small nucleolar RNA SNORD116	1.46
RF00154	13	snoRNA	Small nucleolar RNA SNORD63	0.33
RF01684	5763	Rfam other sncRNA	MALAT1-associated small cytoplasmic RNA/MEN beta RNA	144.97
RF00645	1	precursor	microRNA MIR169_2	0.03
RF00009	11	Rfam other sncRNA	Nuclear RNase P	0.28
RF00946	17	precursor	microRNA mir-1225	0.43
RF00418	6	snoRNA	Small nucleolar RNA SNORA58	0.15
RF01218	1	snoRNA	Small nucleolar RNA snR41	0.03
RF00601	12	snoRNA	Small Cajal body specific RNA 20	0.30
RF00187	1	snoRNA	Small nucleolar RNA SNORD102	0.03
RF02180	1	Rfam other sncRNA	ST7 antisense RNA 1 conserved region 2	0.03
RF00385	1	Rfam other sncRNA	Infectious bronchitis virus D-RNA	0.03
RF00683	1129	precursor	microRNA mir-143	28.40
RF00302	5	snoRNA	Small nucleolar RNA SNORA65	0.13
RF02541	2055	rRNA	Bacterial large subunit ribosomal RNA	51.69
RF01136	3	snoRNA	Small nucleolar RNA sR28	0.08
RF01290	29	snoRNA	Small nucleolar RNA SNORD10	0.73
RF01125	1	snoRNA	Small nucleolar RNA sR4	0.03
RF02470	1	Rfam other sncRNA	Mycobacterium sRNA Ms_IGR-8	0.03
RF00093	2	snoRNA	Small nucleolar RNA SNORD18	0.05
RF00103	645	precursor	mir-1 microRNA precursor family	16.22
RF00281	4	snoRNA	Small nucleolar RNA SNORD47	0.10
RF00722	16237	precursor	microRNA mir-451	408.43
RF00069	12	snoRNA	Small nucleolar RNA SNORD24	0.30
RF00406	124	snoRNA	Small nucleolar RNA SNORA42/SNORA80 family	3.12
RF01408	1	Rfam other sncRNA	sraL Hfq binding RNA	0.03
RF02219	1	Rfam other sncRNA	ZNRD1 antisense RNA 1 conserved region 2	0.03
RF00669	2948	precursor	microRNA mir-96	74.16
RF02467	2	Rfam other sncRNA	Mycobacterium sRNA Ms_IGR-2	0.05
RF00255	4910	precursor	mir-218 microRNA precursor family	123.51
RF00140	20	Rfam other sncRNA	Alpha operon ribosome binding site	0.50
RF01156	19	snoRNA	Small nucleolar RNA SNORD123	0.48
RF00676	28	precursor	microRNA mir-127	0.70
RF02444	4	Rfam other sncRNA	Streptococcus sRNA SpR10	0.10
RF00155	13	snoRNA	Small nucleolar RNA SNORA66	0.33
RF01381	59	Rfam other sncRNA	HIV-1 stem-loop 3 Psi packaging signal	1.48
RF01296	58	snoRNA	Small nucleolar RNA U85	1.46
RF01046	86	Rfam other sncRNA	Wingless localisation element 3 (WLE3)	2.16
RF00610	10123	snoRNA	Small nucleolar RNA SNORD110	254.64
RF02448	13	Rfam other sncRNA	Streptococcus sRNA SpR20	0.33
RF01895	667	precursor	microRNA mir-193	16.78
RF01834	15	Rfam other sncRNA	ribosomal frameshift site	0.38
RF01138	4	snoRNA	Small nucleolar RNA sR23	0.10
RF01804	1	Rfam other sncRNA	Lambda phage CIII thermoregulator element	0.03
RF00705	1	precursor	microRNA mir-202	0.03
RF00253	143	precursor	mir-101 microRNA precursor family	3.60
RF00803	462	precursor	microRNA mir-425	11.62
RF00753	1	precursor	microRNA mir-503	0.03
RF00741	1067	precursor	microRNA mir-378	26.84
RF00070	1	snoRNA	Small nucleolar RNA SNORD29	0.03
RF02044	2	Rfam other sncRNA	CDKN2B antisense RNA 1 convserved region 2	0.05
RF00573	2	snoRNA	Small nucleolar RNA SNORD67	0.05
RF01856	2	Rfam other sncRNA	Protozoan signal recognition particle RNA	0.05
RF00012	5025	snoRNA	Small nucleolar RNA U3	126.40
RF00446	192	precursor	mir-133 microRNA precursor family	4.83
RF00015	25	snRNA	U4 spliceosomal RNA	0.63
RF00428	3	snoRNA	Small nucleolar RNA SNORA38	0.08
RF00772	1	precursor	microRNA mir-328	0.03
RF00576	1	snoRNA	Small nucleolar RNA SNORD71	0.03
RF00271	6	snoRNA	Small nucleolar RNA SNORD60	0.15
RF00613	3	snoRNA	Small nucleolar RNA SNORD94	0.08
RF00892	1	precursor	microRNA mir-551	0.03
RF01241	11	snoRNA	Small nucleolar RNA SNORA81	0.28
RF00286	5	snoRNA	Small Cajal body specific RNA 8	0.13
RF00651	30860	precursor	microRNA mir-221	776.27
RF01014	35	precursor	microRNA mir-1306	0.88
RF00002	24723	rRNA	5.8S ribosomal RNA	621.89
RF00643	14	precursor	microRNA MIR171_1	0.35
RF01938	8	precursor	microRNA mir-1251	0.20
RF00358	3	snoRNA	Small nucleolar RNA Z101	0.08
RF01903	1	precursor	microRNA mir-500	0.03
RF00066	22	snRNA	U7 small nuclear RNA	0.55
RF00019	67586	Rfam other sncRNA	Y RNA	1700.09
RF00030	4	Rfam other sncRNA	RNase MRP	0.10
RF01860	3	snoRNA	A. fumigatus snoRNA Afu_455	0.08
RF01234	3	snoRNA	Small nucleolar RNA SNORA47	0.08
RF01317	6	Rfam other sncRNA	CRISPR RNA direct repeat element	0.15
RF00006	67	Rfam other sncRNA	Vault RNA	1.69
RF00580	10	snoRNA	Small nucleolar RNA SNORD91 family	0.25
RF00570	30	snoRNA	Small Nucleolar RNA SNORD64	0.75
RF00399	22	snoRNA	Small nucleolar RNA SNORA24	0.55
RF02487	1	snoRNA	Small nucleolar RNA GlsR24	0.03
RF01846	3	snoRNA	Fungal small nucleolar RNA U3	0.08
RF00603	17	snoRNA	Small nucleolar RNA SNORD23	0.43
RF00654	1	precursor	microRNA mir-216	0.03
RF00279	7	snoRNA	Small nucleolar RNA SNORD45	0.18
RF00432	6	snoRNA	Small nucleolar RNA SNORA51	0.15
RF00178	7618	precursor	mir-24 microRNA precursor family	191.63
RF01688	1	Rfam other sncRNA	Actino-pnp RNA	0.03
RF00246	513	precursor	mir-135 microRNA precursor family	12.90
RF00322	29	snoRNA	Small nucleolar RNA SNORA31	0.73
RF01294	25	snoRNA	Small nucleolar RNA U89	0.63
RF00274	263	snoRNA	Small nucleolar RNA SNORD57	6.62
RF00659	3	precursor	microRNA mir-365	0.08
RF01100	1	Rfam other sncRNA	3'-terminal pseudoknot in BYV	0.03
RF00769	3	precursor	microRNA mir-331	0.08
RF00736	1143	precursor	microRNA mir-320	28.75
RF00074	5553	precursor	mir-29 microRNA precursor	139.68
RF00130	330	precursor	mir-192/215 microRNA precursor	8.30
RF00832	7	precursor	microRNA mir-71	0.18
RF00519	1	Rfam other sncRNA	suhB	0.03
RF00584	54	snoRNA	Small nucleolar RNA SNORD105	1.36
RF00319	2	snoRNA	Small nucleolar RNA SNORA23	0.05
RF00280	13	snoRNA	Small nucleolar RNA SNORD51	0.33
RF00040	1	Rfam other sncRNA	RNase E 5' UTR element	0.03
RF00718	1	precursor	microRNA mir-431	0.03
RF01407	2	Rfam other sncRNA	STnc560 Hfq binding RNA	0.05
RF01059	1	precursor	microRNA mir-598	0.03
RF00026	2019	snRNA	U6 spliceosomal RNA	50.79
RF00667	448	precursor	microRNA mir-33	11.27
RF00105	1131	snoRNA	Small nucleolar RNA SNORD115	28.45
RF00494	9	snoRNA	Small nucleolar RNA U2-19	0.23
RF02542	4	rRNA	Microsporidia small subunit ribosomal RNA	0.10
RF00039	2	Rfam other sncRNA	DicF RNA	0.05
RF00023	36605	Rfam other sncRNA	transfer-messenger RNA	920.78
RF00034	1	Rfam other sncRNA	RprA RNA	0.03
RF00020	7	snRNA	U5 spliceosomal RNA	0.18
RF01702	3	Rfam other sncRNA	Cyano-2 RNA	0.08
RF00564	1	snoRNA	Small Cajal body specific RNA 11	0.03
RF00684	2	precursor	mir-122 microRNA precursor	0.05
RF00449	1	Rfam other sncRNA	HIF-1 alpha IRES	0.03
RF00606	4	snoRNA	Small nucleolar RNA SNORD93	0.10
RF00642	23673	precursor	microRNA mir-23	595.48
RF02003	2	Rfam other sncRNA	Group II catalytic intron D1-D4-4	0.05
RF00663	8492	precursor	microRNA mir-183	213.61
RF00096	3	snoRNA	U8 small nucleolar RNA	0.08
RF00469	8	Rfam other sncRNA	Hepatitis C stem-loop IV	0.20
RF00169	4	Rfam other sncRNA	Bacterial small signal recognition particle RNA	0.10
RF00360	1	snoRNA	Small nucleolar RNA Z107/R87	0.03
RF01556	1	snoRNA	Trypanosomatid snoRNA TB9Cs3H2	0.03
RF01210	4	snoRNA	Small nucleolar RNA U13	0.10
RF00745	773	precursor	microRNA mir-499	19.44
RF00749	15	precursor	microRNA mir-208	0.38
RF00118	15	Rfam other sncRNA	rydB RNA	0.38
RF02534	1	Rfam other sncRNA	Norovirus cis-acting replication element (CRE)	0.03
RF00275	15	snoRNA	Small nucleolar RNA SNORD56	0.38
RF00087	3	snoRNA	Small nucleolar RNA SNORD26	0.08
RF01357	2	Rfam other sncRNA	CRISPR RNA direct repeat element	0.05
RF00440	2	snoRNA	Small nucleolar RNA SNORD37	0.05
RF00239	276758	precursor	mir-124 microRNA precursor family	6961.69
RF00650	835	precursor	microRNA mir-153	21.00
RF00523	1	Rfam other sncRNA	Prion pseudoknot	0.03
RF00423	2	snoRNA	Small Cajal body specific RNA 4	0.05
RF00701	20650	precursor	microRNA mir-126	519.44
RF00464	6247	precursor	mir-92 microRNA precursor family	157.14
RF01182	1	snoRNA	Small nucleolar RNA SNORD11	0.03
RF00731	34	precursor	microRNA mir-155	0.86
RF00340	30	snoRNA	Small nucleolar RNA SNORA36 family	0.75
intron	780912	intron	-	19643.41
repeat	1078593	repeat	-	27131.41
exon	2504733	exon	-	63005.16
intergenic	481405	intergenic	-	12109.47
