# Supplementary material for: MicroRNA-mediated translational pathways are regulated in the orbitofrontal cortex and peripheral blood samples during acute abstinence from heroin self-administration
Source: Adv Drug Alcohol Res. 2023 Aug 14;3:11668. doi: 10.3389/adar.2023.11668 (PMC10880771; doi:10.3389/adar.2023.11668)
Supplement: Supplementary file 2 [file DataSheet1.ZIP › S77H.expr.xls]

sRNA id	Count(31737114)	Type	Description	TPM
novel_mir1	1015	miRNA	NC_005106.4:-:31883001_31883071	31.98
novel_mir2	1073	miRNA	NC_005110.4:+:58661266_58661327	33.81
novel_mir3	1718	miRNA	NC_005107.4:+:65643142_65643201	54.13
novel_mir4	1154	miRNA	NC_005120.4:+:118131823_118131886	36.36
novel_mir5	90	miRNA	NC_005103.4:-:147718278_147718343	2.84
novel_mir8	201	miRNA	NC_005106.4:-:32983166_32983226	6.33
novel_mir9	121	miRNA	NC_005116.4:-:10572277_10572334	3.81
novel_mir10	100	miRNA	NC_005109.4:-:15198465_15198530	3.15
novel_mir11	102	miRNA	NC_005117.4:-:73403043_73403105	3.21
novel_mir14	45	miRNA	NC_005100.4:+:174134780_174134841	1.42
novel_mir15	196	miRNA	NC_005100.4:+:48104127_48104186	6.18
novel_mir16	37	miRNA	NC_005100.4:-:121202858_121202922	1.17
novel_mir18	70	miRNA	NC_005106.4:+:140547362_140547421	2.21
novel_mir19	56	miRNA	NC_005116.4:-:71800308_71800365	1.76
novel_mir23	43	miRNA	NC_005118.4:-:58624779_58624839	1.35
novel_mir24	49	miRNA	NC_005100.4:-:220867515_220867576	1.54
novel_mir25	68	miRNA	NC_005100.4:+:236276331_236276393	2.14
novel_mir27	34	miRNA	NC_005116.4:-:10456154_10456219	1.07
novel_mir29	21	miRNA	NC_005106.4:+:143932118_143932175	0.66
novel_mir34	11	miRNA	NC_005107.4:-:39687046_39687104	0.35
novel_mir39	14	miRNA	NC_005102.4:+:11791489_11791554	0.44
novel_mir42	11	miRNA	NC_005102.4:-:3674813_3674874	0.35
novel_mir59	11	miRNA	NC_005119.4:+:12429332_12429397	0.35
novel_mir67	74	miRNA	NC_005114.4:-:96770944_96771005	2.33
novel_mir70	475	miRNA	NC_005120.4:-:33516112_33516172	14.97
novel_mir120	13	miRNA	NC_005117.4:-:6387481_6387543	0.41
novel_mir131	765	miRNA	NC_005106.4:+:43324717_43324775	24.10
novel_mir140	28	miRNA	NC_005106.4:-:70967388_70967452	0.88
novel_mir144	15	miRNA	NC_005104.4:-:127617107_127617172	0.47
novel_mir147	115	miRNA	NC_005118.4:-:45500822_45500875	3.62
novel_mir150	10	miRNA	NC_005102.4:-:72885424_72885475	0.32
novel_mir283	10	miRNA	NC_005113.4:+:91783214_91783278	0.32
novel_mir292	112	miRNA	NC_005100.4:-:174495292_174495366	3.53
novel_mir296	16	miRNA	NC_005107.4:-:104542347_104542407	0.50
novel_mir323	38	miRNA	NC_005109.4:-:89005074_89005124	1.20
novel_mir328	27	miRNA	NC_005106.4:+:127057325_127057386	0.85
novel_mir331	11	miRNA	NC_005119.4:-:3918868_3918936	0.35
novel_mir333	10	miRNA	NC_005104.4:+:61955179_61955235	0.32
novel_mir339	66	miRNA	NC_005108.4:+:92290850_92290905	2.08
novel_mir361	71	miRNA	NC_005103.4:+:44936587_44936663	2.24
novel_mir379	52	miRNA	NC_005116.4:+:76532726_76532783	1.64
novel_mir426	40	miRNA	NC_005100.4:-:88138903_88138959	1.26
novel_mir461	21	miRNA	NC_005100.4:-:266483230_266483272	0.66
novel_mir466	14	miRNA	NC_005118.4:+:38153284_38153349	0.44
novel_mir471	10	miRNA	NC_005102.4:+:176405846_176405937	0.32
novel_mir473	23	miRNA	NC_005109.4:-:88842109_88842171	0.72
novel_mir482	41	miRNA	NC_005107.4:+:69859785_69859842	1.29
novel_mir489	14	miRNA	NW_007906169.1:+:61366_61407	0.44
novel_mir535	16	miRNA	NC_005100.4:-:277510223_277510275	0.50
novel_mir545	53	miRNA	NC_005113.4:+:44548391_44548448	1.67
novel_mir552	28	miRNA	NC_005101.4:-:198041348_198041395	0.88
novel_mir574	107	miRNA	NC_005108.4:-:7465662_7465729	3.37
novel_mir604	15	miRNA	NC_005119.4:+:27911877_27911937	0.47
novel_mir607	13	miRNA	NC_005109.4:+:56256735_56256813	0.41
novel_mir618	11	miRNA	NC_005114.4:+:70731728_70731784	0.35
novel_mir619	13	miRNA	NC_005114.4:-:12514935_12515000	0.41
novel_mir629	104	miRNA	NC_005101.4:-:408837_408875	3.28
novel_mir632	238	miRNA	NC_005100.4:+:126523306_126523356	7.50
novel_mir635	10	miRNA	NC_005102.4:+:159305943_159305987	0.32
novel_mir643	62	miRNA	NC_005101.4:-:196199380_196199447	1.95
novel_mir648	10	miRNA	NC_005109.4:-:11131493_11131541	0.32
novel_mir651	37	miRNA	NC_005109.4:-:12913457_12913517	1.17
novel_mir675	10	miRNA	NC_005112.4:+:68702867_68702936	0.32
novel_mir679	10	miRNA	NC_005116.4:-:53087002_53087061	0.32
novel_mir685	19	miRNA	NC_005100.4:-:212547326_212547400	0.60
novel_mir689	13	miRNA	NC_005111.4:+:11438958_11439018	0.41
novel_mir695	142	miRNA	NC_005111.4:+:22232667_22232748	4.47
novel_mir712	29	miRNA	NC_005104.4:-:136023250_136023319	0.91
novel_mir716	11	miRNA	NC_005116.4:+:16004712_16004770	0.35
novel_mir730	34	miRNA	NC_005106.4:+:117512923_117512981	1.07
novel_mir732	10	miRNA	NC_005102.4:+:121725154_121725234	0.32
novel_mir746	112	miRNA	NC_005106.4:-:11752544_11752605	3.53
novel_mir760	82	miRNA	NC_005102.4:+:83137312_83137378	2.58
novel_mir772	16	miRNA	NC_005103.4:+:9191349_9191405	0.50
novel_mir783	471	miRNA	NC_005100.4:-:39717702_39717778	14.84
novel_mir792	12	miRNA	NC_005109.4:-:55577999_55578057	0.38
novel_mir801	23	miRNA	NC_005102.4:-:176406218_176406274	0.72
novel_mir822	15	miRNA	NC_005104.4:+:140876062_140876131	0.47
novel_mir826	49	miRNA	NC_005106.4:+:70285473_70285528	1.54
novel_mir829	11	miRNA	NC_005102.4:-:148915118_148915175	0.35
novel_mir832	139	miRNA	NC_005119.4:-:30303769_30303828	4.38
novel_mir856	11	miRNA	NC_005100.4:-:84983630_84983672	0.35
novel_mir872	16	miRNA	NC_005119.4:+:4334640_4334694	0.50
novel_mir874	10	miRNA	NC_005111.4:+:17012872_17012928	0.32
novel_mir876	14	miRNA	NC_005112.4:-:91018854_91018930	0.44
novel_mir894	15	miRNA	NC_005107.4:-:131808710_131808766	0.47
novel_mir939	12	miRNA	NC_005114.4:+:51754135_51754193	0.38
novel_mir962	10	miRNA	NC_005113.4:+:2075773_2075828	0.32
novel_mir965	11	miRNA	NC_005118.4:+:25112282_25112345	0.35
novel_mir970	10	miRNA	NC_005106.4:-:117123645_117123702	0.32
novel_mir973	1176	miRNA	NC_005113.4:-:79635781_79635841	37.05
novel_mir980	77	miRNA	NC_005103.4:-:8969376_8969434	2.43
novel_mir1007	105	miRNA	NC_005105.4:-:72681745_72681805	3.31
novel_mir1018	142	miRNA	NC_005116.4:+:13482412_13482474	4.47
novel_mir1036	17	miRNA	NC_005101.4:-:198382198_198382234	0.54
novel_mir1074	11	miRNA	NC_005102.4:+:172434410_172434467	0.35
novel_mir1080	14	miRNA	NC_005102.4:+:124530081_124530134	0.44
novel_mir1108	54	miRNA	NC_005117.4:-:4107544_4107611	1.70
novel_mir1109	18	miRNA	NC_005104.4:+:56958125_56958162	0.57
novel_mir1148	37	miRNA	NC_005104.4:-:150530295_150530349	1.17
novel_mir1178	16	miRNA	NC_005109.4:+:89101336_89101415	0.50
novel_mir1179	25	miRNA	NC_005107.4:+:53864333_53864403	0.79
novel_mir1197	38	miRNA	NC_005119.4:-:14082303_14082360	1.20
novel_mir1206	58	miRNA	NC_005114.4:+:58654924_58654975	1.83
novel_mir1215	93	miRNA	NC_005112.4:-:52096572_52096633	2.93
novel_mir1225	60	miRNA	NC_005113.4:-:7230301_7230346	1.89
novel_mir1227	125	miRNA	NC_005109.4:-:55645860_55645927	3.94
novel_mir1238	13	miRNA	NC_005100.4:-:165675078_165675136	0.41
novel_mir1248	65	miRNA	NC_005108.4:-:100175741_100175803	2.05
novel_mir1262	429	miRNA	NC_005104.4:+:57493184_57493267	13.52
novel_mir1272	150	miRNA	NC_005114.4:+:30097804_30097871	4.73
novel_pir338	10	piRNA	NC_005100.4:LINE/L1:+_281941412	0.32
novel_pir501	13	piRNA	NC_005100.4:LTR/ERVK:-_102842687	0.41
novel_pir640	112	piRNA	NC_005100.4:LINE/L1:-_4917546	3.53
novel_pir643	50	piRNA	NC_005100.4:LINE/L1:-_4917546	1.58
novel_pir646	51	piRNA	NC_005100.4:LINE/L1:-_4917546	1.61
novel_pir649	52	piRNA	NC_005100.4:LINE/L1:-_4917546	1.64
novel_pir653	13	piRNA	NC_005100.4:LINE/L1:-_4917546	0.41
novel_pir707	64	piRNA	NC_005100.4:LTR/ERVK:+_81507632	2.02
novel_pir708	16	piRNA	NC_005100.4:LTR/ERVK:+_81507632	0.50
novel_pir766	293	piRNA	NC_005100.4:LINE/L1:+_61609478	9.23
novel_pir780	15	piRNA	NC_005100.4:LTR/ERVK:+_83369253	0.47
novel_pir792	59	piRNA	NC_005100.4:LTR/ERVK:+_83369253	1.86
novel_pir800	20	piRNA	NC_005100.4:LTR/ERVK:+_83369253	0.63
novel_pir814	10	piRNA	NC_005100.4:LTR/ERVK:+_83369253	0.32
novel_pir815	11	piRNA	NC_005100.4:LTR/ERVK:+_83369253	0.35
novel_pir867	14	piRNA	NC_005100.4:LTR/ERV1:+_111568550	0.44
novel_pir940	57	piRNA	NC_005100.4:LTR/ERVK:+_262194536	1.80
novel_pir953	15	piRNA	NC_005100.4:LINE/L1:-_190449332	0.47
novel_pir966	21	piRNA	NC_005100.4:LINE/L1:-_248736325	0.66
novel_pir968	14	piRNA	NC_005100.4:LINE/L1:-_248736325	0.44
novel_pir995	16	piRNA	NC_005100.4:LTR/ERVL-MaLR:+_166700932	0.50
novel_pir1022	108	piRNA	NC_005100.4:LTR/ERV1:+_17651887	3.40
novel_pir1025	88	piRNA	NC_005100.4:LTR/ERV1:+_17651887	2.77
novel_pir1026	362	piRNA	NC_005100.4:LTR/ERV1:+_17651887	11.41
novel_pir1031	159	piRNA	NC_005100.4:LTR/ERVK:-_269854250	5.01
novel_pir1033	182	piRNA	NC_005100.4:LTR/ERVK:-_269854250	5.73
novel_pir1034	24	piRNA	NC_005100.4:LTR/ERVK:-_269854250	0.76
novel_pir1035	34	piRNA	NC_005100.4:LTR/ERVK:-_269854250	1.07
novel_pir1050	11	piRNA	NC_005100.4:LTR/ERVL-MaLR:-_43577314	0.35
novel_pir1062	15	piRNA	NC_005100.4:DNA/PIF-Harbinger:-_137246413	0.47
novel_pir1063	12	piRNA	NC_005100.4:DNA/PIF-Harbinger:-_137246413	0.38
novel_pir1065	26	piRNA	NC_005100.4:DNA/PIF-Harbinger:-_137246413	0.82
novel_pir1070	14	piRNA	NC_005100.4:DNA/PIF-Harbinger:-_137246413	0.44
novel_pir1084	17	piRNA	NC_005100.4:LTR/ERVK:-_15720031	0.54
novel_pir1087	16	piRNA	NC_005100.4:LTR/ERV1:-_140888735	0.50
novel_pir1088	290	piRNA	NC_005100.4:LTR/ERV1:-_140888735	9.14
novel_pir1089	15	piRNA	NC_005100.4:LTR/ERV1:-_140888735	0.47
novel_pir1090	125	piRNA	NC_005100.4:LTR/ERV1:-_140888735	3.94
novel_pir1091	476	piRNA	NC_005100.4:LTR/ERV1:-_140888735	15.00
novel_pir1092	750	piRNA	NC_005100.4:LTR/ERV1:-_140888735	23.63
novel_pir1214	15	piRNA	NC_005100.4:LTR/ERVL-MaLR:-_15647153	0.47
novel_pir1283	59	piRNA	NC_005100.4:DNA/PIF-Harbinger:+_220818003	1.86
novel_pir1288	17	piRNA	NC_005100.4:DNA/PIF-Harbinger:+_220818003	0.54
novel_pir1290	15	piRNA	NC_005100.4:DNA/PIF-Harbinger:+_220818003	0.47
novel_pir1295	18	piRNA	NC_005100.4:DNA/PIF-Harbinger:+_220818003	0.57
novel_pir1296	12	piRNA	NC_005100.4:DNA/PIF-Harbinger:+_220818003	0.38
novel_pir1300	22	piRNA	NC_005100.4:DNA/PIF-Harbinger:+_220818003	0.69
novel_pir1303	12	piRNA	NC_005100.4:DNA/PIF-Harbinger:+_220818003	0.38
novel_pir1317	18	piRNA	NC_005100.4:DNA/PIF-Harbinger:+_220818003	0.57
novel_pir1386	11	piRNA	NC_005100.4:LTR/ERV1:-_223747811	0.35
novel_pir1391	24	piRNA	NC_005100.4:LTR/ERVL-MaLR:-_45599031	0.76
novel_pir1415	14	piRNA	NC_005100.4:LINE/L1:-_27337944	0.44
novel_pir1434	20	piRNA	NC_005100.4:LTR/ERVK:+_255543059	0.63
novel_pir1446	43	piRNA	NC_005100.4:LTR/ERVK:+_255543059	1.35
novel_pir1508	146	piRNA	NC_005100.4:LTR/ERVK:+_65648162	4.60
novel_pir1509	12	piRNA	NC_005100.4:LTR/ERVK:+_65648162	0.38
novel_pir1518	10	piRNA	NC_005100.4:LTR/ERVK:-_266940050	0.32
novel_pir1530	25	piRNA	NC_005100.4:LTR/ERV1:+_84801753	0.79
novel_pir1537	36	piRNA	NC_005100.4:LTR/ERVK:+_23856895	1.13
novel_pir1550	11	piRNA	NC_005100.4:LTR/ERV1:+_82620337	0.35
novel_pir1570	13	piRNA	NC_005100.4:LTR/ERVL-MaLR:+_208131194	0.41
novel_pir1573	10	piRNA	NC_005100.4:LTR/ERVL:+_143907735	0.32
novel_pir1580	26	piRNA	NC_005100.4:LTR/ERVL:+_143907735	0.82
novel_pir1581	13	piRNA	NC_005100.4:LTR/ERVL:+_143907735	0.41
novel_pir1583	37	piRNA	NC_005100.4:LTR/ERVL:+_143907735	1.17
novel_pir1588	63	piRNA	NC_005100.4:LTR/ERVK:+_257056476	1.99
novel_pir1589	42	piRNA	NC_005100.4:LTR/ERVK:+_257056476	1.32
novel_pir1597	10	piRNA	NC_005100.4:DNA/hAT-Tip100:-_11912822	0.32
novel_pir1602	13	piRNA	NC_005100.4:DNA/hAT-Tip100:-_11912822	0.41
novel_pir1607	16	piRNA	NC_005100.4:DNA/hAT-Tip100:-_11912822	0.50
novel_pir1610	53	piRNA	NC_005100.4:DNA/hAT-Tip100:-_11912822	1.67
novel_pir1612	37	piRNA	NC_005100.4:DNA/hAT-Tip100:-_11912822	1.17
novel_pir1616	34	piRNA	NC_005100.4:DNA/hAT-Tip100:-_11912822	1.07
novel_pir1618	66	piRNA	NC_005100.4:DNA/hAT-Tip100:-_11912822	2.08
novel_pir1621	14	piRNA	NC_005100.4:DNA/hAT-Tip100:-_11912822	0.44
novel_pir1706	13	piRNA	NC_005100.4:LTR/ERVK:+_85280748	0.41
novel_pir1714	37	piRNA	NC_005100.4:LTR/ERV1:-_160995893	1.17
novel_pir1718	75	piRNA	NC_005100.4:LTR/ERV1:-_160995893	2.36
novel_pir1741	16	piRNA	NC_005100.4:DNA/PIF-Harbinger:+_111149874	0.50
novel_pir1776	15	piRNA	NC_005100.4:LTR/ERVL:+_115026071	0.47
novel_pir1777	10	piRNA	NC_005100.4:LTR/ERVL:+_115026071	0.32
novel_pir1783	20	piRNA	NC_005100.4:LTR/ERVL:+_115026071	0.63
novel_pir1784	28	piRNA	NC_005100.4:LTR/ERVL:+_115026071	0.88
novel_pir1792	11	piRNA	NC_005100.4:LTR/ERVL:+_115026071	0.35
novel_pir1794	15	piRNA	NC_005100.4:LTR/ERVL:+_115026071	0.47
novel_pir1796	15	piRNA	NC_005100.4:LTR/ERVL:+_115026071	0.47
novel_pir1800	564	piRNA	NC_005100.4:LTR/ERVL:+_115026071	17.77
novel_pir1803	231	piRNA	NC_005100.4:LTR/ERVL:+_115026071	7.28
novel_pir1805	20	piRNA	NC_005100.4:LTR/ERVL:+_115026071	0.63
novel_pir1806	30	piRNA	NC_005100.4:LTR/ERVL:+_115026071	0.95
novel_pir1807	18	piRNA	NC_005100.4:LTR/ERVL:+_115026071	0.57
novel_pir1808	1159	piRNA	NC_005100.4:LTR/ERVL:+_115026071	36.52
novel_pir1810	91	piRNA	NC_005100.4:LTR/ERVL:+_115026071	2.87
novel_pir1814	30	piRNA	NC_005100.4:LTR/ERVL:+_115026071	0.95
novel_pir1857	10	piRNA	NC_005100.4:LTR/ERVL-MaLR:-_198130865	0.32
novel_pir1877	58	piRNA	NC_005100.4:LTR/ERVK:+_25689356	1.83
novel_pir1878	15	piRNA	NC_005100.4:LTR/ERVK:+_25689356	0.47
novel_pir1879	24	piRNA	NC_005100.4:LTR/ERVK:-_4172904	0.76
novel_pir1892	11	piRNA	NC_005100.4:LINE/L1:-_122615154	0.35
novel_pir1893	18	piRNA	NC_005100.4:LINE/L1:-_122615154	0.57
novel_pir1947	10	piRNA	NC_005100.4:LTR/ERV1:+_188411398	0.32
novel_pir1951	90	piRNA	NC_005100.4:LTR/ERVL-MaLR:-_101915517	2.84
novel_pir1953	10	piRNA	NC_005100.4:LTR/ERVL-MaLR:-_101915517	0.32
novel_pir1955	13	piRNA	NC_005100.4:LTR/ERVL-MaLR:-_101915517	0.41
novel_pir1956	15	piRNA	NC_005100.4:LTR/ERVL-MaLR:-_101915517	0.47
novel_pir1960	27	piRNA	NC_005100.4:LTR/ERVL-MaLR:-_101915517	0.85
novel_pir1961	19	piRNA	NC_005100.4:LTR/ERVL-MaLR:-_101915517	0.60
novel_pir1965	12	piRNA	NC_005100.4:LTR/ERVL-MaLR:-_101915517	0.38
novel_pir1970	30	piRNA	NC_005100.4:LTR/ERVL-MaLR:-_101915517	0.95
novel_pir1971	10	piRNA	NC_005100.4:LTR/ERVL-MaLR:-_101915517	0.32
novel_pir1973	61	piRNA	NC_005100.4:LTR/ERVL-MaLR:-_101915517	1.92
novel_pir1974	37	piRNA	NC_005100.4:LTR/ERVL-MaLR:-_101915517	1.17
novel_pir1975	20	piRNA	NC_005100.4:LTR/ERVL-MaLR:-_101915517	0.63
novel_pir1976	15	piRNA	NC_005100.4:LTR/ERVL-MaLR:-_101915517	0.47
novel_pir1980	28	piRNA	NC_005100.4:LTR/ERVL-MaLR:-_101915517	0.88
novel_pir1981	41	piRNA	NC_005100.4:LTR/ERVL-MaLR:-_101915517	1.29
novel_pir1982	22	piRNA	NC_005100.4:LTR/ERVL-MaLR:-_101915517	0.69
novel_pir1984	17	piRNA	NC_005100.4:LTR/ERVL-MaLR:-_101915517	0.54
novel_pir1985	52	piRNA	NC_005100.4:LTR/ERVL-MaLR:-_101915517	1.64
novel_pir2007	135	piRNA	NC_005100.4:LTR/ERVL-MaLR:-_104250823	4.25
novel_pir2011	10	piRNA	NC_005100.4:LINE/L1:-_96794217	0.32
novel_pir2015	44	piRNA	NC_005100.4:LTR/ERVK:+_269008355	1.39
novel_pir2053	10	piRNA	NC_005100.4:LINE/L1:+_163898044	0.32
novel_pir2125	125	piRNA	NC_005100.4:LTR/ERV1:+_39717301	3.94
novel_pir2134	263	piRNA	NC_005100.4:LTR/ERVL:+_97143658	8.29
novel_pir2135	38	piRNA	NC_005100.4:LTR/ERVL:+_97143658	1.20
novel_pir2142	11	piRNA	NC_005100.4:LTR/ERVK:+_266740866	0.35
novel_pir2146	26	piRNA	NC_005100.4:LTR/ERVK:+_266740866	0.82
novel_pir2151	125	piRNA	NC_005100.4:LTR/ERVK:+_266740866	3.94
novel_pir2154	351	piRNA	NC_005100.4:LTR/ERVK:+_266740866	11.06
novel_pir2157	36	piRNA	NC_005100.4:LTR/ERVK:+_266740866	1.13
novel_pir2158	12	piRNA	NC_005100.4:LTR/ERVK:+_266740866	0.38
novel_pir2206	24	piRNA	NC_005100.4:LTR/ERVL-MaLR:-_143234910	0.76
novel_pir2207	30	piRNA	NC_005100.4:LTR/ERVL-MaLR:-_143234910	0.95
novel_pir2212	30	piRNA	NC_005100.4:LTR/ERVL-MaLR:-_143234910	0.95
novel_pir2215	12	piRNA	NC_005100.4:LTR/ERVL-MaLR:-_143234910	0.38
novel_pir2217	15	piRNA	NC_005100.4:LTR/ERVL-MaLR:-_143234910	0.47
novel_pir2218	16	piRNA	NC_005100.4:LTR/ERVL-MaLR:-_143234910	0.50
novel_pir2220	23	piRNA	NC_005100.4:LTR/ERVL-MaLR:-_143234910	0.72
novel_pir2221	12	piRNA	NC_005100.4:LTR/ERVL-MaLR:-_143234910	0.38
novel_pir2226	13	piRNA	NC_005100.4:LTR/ERVL-MaLR:-_143234910	0.41
novel_pir2229	18	piRNA	NC_005100.4:LTR/ERVL-MaLR:-_143234910	0.57
novel_pir2236	23	piRNA	NC_005100.4:LTR/ERVL-MaLR:-_143234910	0.72
novel_pir2240	23	piRNA	NC_005100.4:LTR/ERVL-MaLR:-_143234910	0.72
novel_pir2242	16	piRNA	NC_005100.4:LTR/ERVL-MaLR:-_143234910	0.50
novel_pir2243	13	piRNA	NC_005100.4:LTR/ERVL-MaLR:-_143234910	0.41
novel_pir2251	68	piRNA	NC_005100.4:LTR/ERVL-MaLR:-_143234910	2.14
novel_pir2256	22	piRNA	NC_005100.4:LTR/ERVL-MaLR:-_143234910	0.69
novel_pir2260	16	piRNA	NC_005100.4:LTR/ERVL-MaLR:-_143234910	0.50
novel_pir2266	18	piRNA	NC_005100.4:LTR/ERVL-MaLR:-_143234910	0.57
novel_pir2267	16	piRNA	NC_005100.4:LTR/ERVL-MaLR:-_143234910	0.50
novel_pir2334	18	piRNA	NC_005100.4:LTR/ERVL-MaLR:-_143234910	0.57
novel_pir2364	26	piRNA	NC_005101.4:LTR/ERV1:+_138576045	0.82
novel_pir2425	14	piRNA	NC_005101.4:LTR/ERVL-MaLR:-_209916968	0.44
novel_pir2436	12	piRNA	NC_005101.4:LTR/ERV1:-_193695411	0.38
novel_pir2450	56	piRNA	NC_005101.4:LTR/ERV1:-_193695411	1.76
novel_pir2478	11	piRNA	NC_005101.4:LTR/ERV1:+_199748410	0.35
novel_pir2496	14	piRNA	NC_005101.4:LINE/L1:-_124854600	0.44
novel_pir2503	742	piRNA	NC_005101.4:LINE/CR1:-_40863658	23.38
novel_pir2504	12	piRNA	NC_005101.4:LINE/CR1:-_40863658	0.38
novel_pir2505	27	piRNA	NC_005101.4:LINE/CR1:-_40863658	0.85
novel_pir2506	322	piRNA	NC_005101.4:LINE/CR1:-_40863658	10.15
novel_pir2508	33	piRNA	NC_005101.4:LINE/CR1:-_40863658	1.04
novel_pir2509	1147	piRNA	NC_005101.4:LINE/CR1:-_40863658	36.14
novel_pir2511	318	piRNA	NC_005101.4:LINE/CR1:-_40863658	10.02
novel_pir2512	15	piRNA	NC_005101.4:LINE/CR1:-_40863658	0.47
novel_pir2535	15	piRNA	NC_005101.4:LTR/ERVL-MaLR:-_120235829	0.47
novel_pir2538	35	piRNA	NC_005101.4:LTR/ERVL-MaLR:-_120235829	1.10
novel_pir2545	20	piRNA	NC_005101.4:LTR/ERVL-MaLR:-_120235829	0.63
novel_pir2551	10	piRNA	NC_005101.4:LTR/ERVL-MaLR:-_120235829	0.32
novel_pir2561	66	piRNA	NC_005102.4:LTR/ERVL:+_146982132	2.08
novel_pir2562	31	piRNA	NC_005102.4:LTR/ERVL:+_146982132	0.98
novel_pir2563	17	piRNA	NC_005102.4:LTR/ERVL:+_146982132	0.54
novel_pir2564	19	piRNA	NC_005102.4:LTR/ERVL:+_146982132	0.60
novel_pir2576	20	piRNA	NC_005102.4:LTR/ERVL:+_154334200	0.63
novel_pir2608	16	piRNA	NC_005102.4:LTR/ERVK:+_164003719	0.50
novel_pir2618	10	piRNA	NC_005102.4:LTR/ERVL-MaLR:-_57244232	0.32
novel_pir2624	11	piRNA	NC_005102.4:LTR/ERVL:-_72164332	0.35
novel_pir2645	31	piRNA	NC_005102.4:LTR/ERVL-MaLR:+_65860202	0.98
novel_pir2647	20	piRNA	NC_005102.4:LTR/ERVL-MaLR:+_65860202	0.63
novel_pir2651	22	piRNA	NC_005102.4:LTR/ERVL-MaLR:-_128591856	0.69
novel_pir2654	12	piRNA	NC_005102.4:LTR/ERVL-MaLR:-_62592911	0.38
novel_pir2666	10	piRNA	NC_005102.4:LTR/ERV1:+_168504838	0.32
novel_pir2673	31	piRNA	NC_005102.4:LTR/ERV1:+_168504838	0.98
novel_pir2675	114	piRNA	NC_005102.4:LTR/ERV1:+_168504838	3.59
novel_pir2686	10	piRNA	NC_005103.4:LTR/ERVK:+_79838508	0.32
novel_pir2711	51	piRNA	NC_005103.4:LINE/L1:+_108146369	1.61
novel_pir2712	294	piRNA	NC_005103.4:LINE/L1:+_108146369	9.26
novel_pir2713	17	piRNA	NC_005103.4:LINE/L1:+_108146369	0.54
novel_pir2727	37	piRNA	NC_005103.4:LTR/ERVL-MaLR:-_16067536	1.17
novel_pir2731	17	piRNA	NC_005103.4:LTR/ERVL-MaLR:-_16067536	0.54
novel_pir2735	69	piRNA	NC_005103.4:LTR/ERVL-MaLR:-_16067536	2.17
novel_pir2737	129	piRNA	NC_005103.4:LTR/ERVL-MaLR:-_16067536	4.06
novel_pir2739	164	piRNA	NC_005103.4:LTR/ERVL-MaLR:-_16067536	5.17
novel_pir2740	1158	piRNA	NC_005103.4:LTR/ERVL-MaLR:-_16067536	36.49
novel_pir2750	11	piRNA	NC_005103.4:LTR/ERVL-MaLR:-_16067536	0.35
novel_pir2764	21	piRNA	NC_005103.4:LTR/ERVK:-_163282628	0.66
novel_pir2765	29	piRNA	NC_005103.4:LTR/ERVK:-_163282628	0.91
novel_pir2769	26	piRNA	NC_005103.4:LTR/ERVK:-_163282628	0.82
novel_pir2773	14	piRNA	NC_005103.4:LTR/ERVK:-_163282628	0.44
novel_pir2787	17	piRNA	NC_005103.4:LTR/ERVK:-_163282628	0.54
novel_pir2788	11	piRNA	NC_005103.4:LTR/ERVK:-_163282628	0.35
novel_pir2827	49	piRNA	NC_005103.4:LTR/ERVL:-_116755654	1.54
novel_pir2845	20	piRNA	NC_005104.4:LTR/ERVL:+_58795328	0.63
novel_pir2846	14	piRNA	NC_005104.4:LTR/ERVL:+_58795328	0.44
novel_pir2861	26	piRNA	NC_005104.4:LTR/ERVK:-_5765343	0.82
novel_pir2862	11	piRNA	NC_005104.4:LTR/ERVK:-_5765343	0.35
novel_pir2890	47	piRNA	NC_005104.4:LTR/ERVK:-_28772800	1.48
novel_pir2891	25	piRNA	NC_005104.4:LTR/ERVK:-_28772800	0.79
novel_pir2894	22	piRNA	NC_005104.4:LTR/ERVK:-_28772800	0.69
novel_pir2897	36	piRNA	NC_005104.4:LTR/ERVK:-_28772800	1.13
novel_pir2898	44	piRNA	NC_005104.4:LTR/ERVK:-_28772800	1.39
novel_pir2899	21	piRNA	NC_005104.4:LTR/ERVK:-_28772800	0.66
novel_pir2910	10	piRNA	NC_005104.4:LTR/ERVK:-_28772800	0.32
novel_pir2926	19	piRNA	NC_005104.4:LTR/ERVK:-_28772800	0.60
novel_pir2931	16	piRNA	NC_005104.4:LTR/ERVK:-_28772800	0.50
novel_pir2933	20	piRNA	NC_005104.4:LTR/ERVK:-_28772800	0.63
novel_pir2938	17	piRNA	NC_005104.4:LTR/ERVK:-_28772800	0.54
novel_pir2961	11	piRNA	NC_005104.4:LTR/ERVK:-_28772800	0.35
novel_pir2972	20	piRNA	NC_005104.4:LTR/ERVK:-_28772800	0.63
novel_pir2973	11	piRNA	NC_005104.4:LTR/ERVK:-_28772800	0.35
novel_pir2974	24	piRNA	NC_005104.4:LTR/ERVK:-_28772800	0.76
novel_pir2975	13	piRNA	NC_005104.4:LTR/ERVK:-_28772800	0.41
novel_pir2976	25	piRNA	NC_005104.4:LTR/ERVK:-_28772800	0.79
novel_pir2979	23	piRNA	NC_005104.4:LTR/ERVK:-_28772800	0.72
novel_pir2982	37	piRNA	NC_005104.4:LTR/ERVK:-_28772800	1.17
novel_pir2983	12	piRNA	NC_005104.4:LTR/ERVK:-_28772800	0.38
novel_pir2984	15	piRNA	NC_005104.4:LTR/ERVK:-_28772800	0.47
novel_pir2986	30	piRNA	NC_005104.4:LTR/ERVK:-_28772800	0.95
novel_pir2987	43	piRNA	NC_005104.4:LTR/ERVK:-_28772800	1.35
novel_pir2989	14	piRNA	NC_005104.4:LTR/ERVK:-_28772800	0.44
novel_pir2991	23	piRNA	NC_005104.4:LTR/ERVK:-_28772800	0.72
novel_pir2999	20	piRNA	NC_005104.4:LTR/ERVK:-_28772800	0.63
novel_pir3001	18	piRNA	NC_005104.4:LTR/ERVK:-_28772800	0.57
novel_pir3004	19	piRNA	NC_005104.4:LTR/ERVK:-_28772800	0.60
novel_pir3011	33	piRNA	NC_005104.4:LTR/ERVK:-_28772800	1.04
novel_pir3031	65	piRNA	NC_005104.4:LINE/L2:+_113657749	2.05
novel_pir3032	14	piRNA	NC_005104.4:LINE/L2:+_113657749	0.44
novel_pir3037	11	piRNA	NC_005104.4:LTR/ERVK:+_34074496	0.35
novel_pir3045	10	piRNA	NC_005104.4:LTR/ERVK:+_34074496	0.32
novel_pir3049	29	piRNA	NC_005104.4:LTR/ERVK:+_34074496	0.91
novel_pir3063	14	piRNA	NC_005104.4:LTR/ERVK:+_34074496	0.44
novel_pir3079	21	piRNA	NC_005104.4:LTR/ERVK:+_34074496	0.66
novel_pir3083	19	piRNA	NC_005104.4:LTR/ERVK:+_34074496	0.60
novel_pir3084	11	piRNA	NC_005104.4:LTR/ERVK:+_34074496	0.35
novel_pir3098	16	piRNA	NC_005104.4:LTR/ERVK:+_34074496	0.50
novel_pir3147	12	piRNA	NC_005104.4:LTR/ERVL-MaLR:-_170919514	0.38
novel_pir3157	41	piRNA	NC_005104.4:DNA/hAT-Charlie:+_9955479	1.29
novel_pir3162	25	piRNA	NC_005104.4:LTR/ERVL:-_47726516	0.79
novel_pir3168	26	piRNA	NC_005104.4:LTR/ERVL:-_97021870	0.82
novel_pir3178	15	piRNA	NC_005104.4:LINE/L1:-_89889164	0.47
novel_pir3179	15	piRNA	NC_005104.4:LINE/L1:-_89889164	0.47
novel_pir3183	22	piRNA	NC_005104.4:LINE/L1:-_89889164	0.69
novel_pir3209	17	piRNA	NC_005105.4:LTR/ERVL-MaLR:+_44334350	0.54
novel_pir3210	11	piRNA	NC_005105.4:LTR/ERVL-MaLR:+_44334350	0.35
novel_pir3238	11	piRNA	NC_005105.4:LTR/ERVL-MaLR:-_117627110	0.35
novel_pir3278	48	piRNA	NC_005106.4:LINE/L2:-_125860984	1.51
novel_pir3297	17	piRNA	NC_005106.4:LINE/L2:+_144912095	0.54
novel_pir3300	13	piRNA	NC_005106.4:LTR/ERV1:-_75574964	0.41
novel_pir3339	33	piRNA	NC_005107.4:LINE/L1:+_78073280	1.04
novel_pir3340	13	piRNA	NC_005107.4:LINE/L1:+_78073280	0.41
novel_pir3352	62	piRNA	NC_005107.4:LTR/ERV1:+_93407578	1.95
novel_pir3354	14	piRNA	NC_005107.4:LTR/ERVL-MaLR:+_32883309	0.44
novel_pir3369	159	piRNA	NC_005108.4:LTR/ERVL-MaLR:+_112905938	5.01
novel_pir3370	188	piRNA	NC_005108.4:LTR/ERVL-MaLR:+_112905938	5.92
novel_pir3372	46	piRNA	NC_005108.4:LTR/ERVL-MaLR:+_112905938	1.45
novel_pir3373	1006	piRNA	NC_005108.4:LTR/ERVL-MaLR:+_112905938	31.70
novel_pir3374	54	piRNA	NC_005108.4:LTR/ERVL-MaLR:+_112905938	1.70
novel_pir3376	22	piRNA	NC_005108.4:LTR/ERVL-MaLR:+_112905938	0.69
novel_pir3379	169	piRNA	NC_005108.4:LTR/ERVL-MaLR:+_112905938	5.32
novel_pir3381	61	piRNA	NC_005108.4:LTR/ERVL-MaLR:+_112905938	1.92
novel_pir3382	70	piRNA	NC_005108.4:LTR/ERVL-MaLR:+_112905938	2.21
novel_pir3385	51	piRNA	NC_005108.4:LTR/ERVL-MaLR:+_112905938	1.61
novel_pir3387	47	piRNA	NC_005108.4:LTR/ERVL-MaLR:+_112905938	1.48
novel_pir3389	59	piRNA	NC_005108.4:LTR/ERVL-MaLR:+_112905938	1.86
novel_pir3390	53	piRNA	NC_005108.4:LTR/ERVL-MaLR:+_112905938	1.67
novel_pir3393	22	piRNA	NC_005108.4:LTR/ERVL-MaLR:+_112905938	0.69
novel_pir3396	15	piRNA	NC_005108.4:LTR/ERVL-MaLR:+_112905938	0.47
novel_pir3400	18	piRNA	NC_005108.4:LTR/ERVL-MaLR:+_112905938	0.57
novel_pir3406	10	piRNA	NC_005108.4:LTR/ERVL-MaLR:+_112905938	0.32
novel_pir3437	12	piRNA	NC_005108.4:LTR/ERVL-MaLR:+_112905938	0.38
novel_pir3464	10	piRNA	NC_005108.4:LTR/ERVL-MaLR:+_112905938	0.32
novel_pir3501	18	piRNA	NC_005108.4:LTR/ERVL-MaLR:+_112905938	0.57
novel_pir3512	39	piRNA	NC_005108.4:LTR/ERVL-MaLR:+_112905938	1.23
novel_pir3562	32	piRNA	NC_005108.4:LTR/ERVL-MaLR:+_112905938	1.01
novel_pir3565	31	piRNA	NC_005108.4:LTR/ERVL-MaLR:+_112905938	0.98
novel_pir3567	12	piRNA	NC_005108.4:LTR/ERVL-MaLR:+_112905938	0.38
novel_pir3569	15	piRNA	NC_005108.4:LTR/ERVL-MaLR:+_112905938	0.47
novel_pir3578	59	piRNA	NC_005108.4:LTR/ERVL-MaLR:+_112905938	1.86
novel_pir3579	37	piRNA	NC_005108.4:LTR/ERVL-MaLR:+_112905938	1.17
novel_pir3605	10	piRNA	NC_005108.4:LTR/ERVL-MaLR:+_112905938	0.32
novel_pir3613	14	piRNA	NC_005108.4:LTR/ERVL:+_9728521	0.44
novel_pir3614	13	piRNA	NC_005108.4:LTR/ERVL:+_9728521	0.41
novel_pir3631	101	piRNA	NC_005108.4:LINE/L1:+_77733556	3.18
novel_pir3639	19	piRNA	NC_005108.4:LTR/ERV1:-_1650267	0.60
novel_pir3641	136	piRNA	NC_005108.4:LTR/ERV1:-_1650267	4.29
novel_pir3648	14	piRNA	NC_005108.4:LTR/ERVK:+_46839447	0.44
novel_pir3649	11	piRNA	NC_005108.4:LTR/ERVK:+_46839447	0.35
novel_pir3655	11	piRNA	NC_005108.4:LTR/ERVK:+_46839447	0.35
novel_pir3668	27	piRNA	NC_005109.4:LTR/ERV1:+_44815163	0.85
novel_pir3669	35	piRNA	NC_005109.4:LTR/ERV1:+_44815163	1.10
novel_pir3684	24	piRNA	NC_005109.4:DNA/TcMar-Mariner:+_35571755	0.76
novel_pir3719	12	piRNA	NC_005110.4:LTR/ERVL-MaLR:+_60775819	0.38
novel_pir3738	33	piRNA	NC_005111.4:LTR/ERVL-MaLR:+_16275420	1.04
novel_pir3748	14	piRNA	NC_005111.4:LTR/ERVL-MaLR:+_16275420	0.44
novel_pir3764	19	piRNA	NC_005111.4:LINE/L2:+_7681256	0.60
novel_pir3767	11	piRNA	NC_005111.4:LTR/ERV1:+_46595502	0.35
novel_pir3795	786	piRNA	NC_005112.4:LTR/ERVL-MaLR:+_111301018	24.77
novel_pir3796	16	piRNA	NC_005112.4:LTR/ERVL-MaLR:+_111301018	0.50
novel_pir3797	12	piRNA	NC_005112.4:LTR/ERVL-MaLR:+_111301018	0.38
novel_pir3798	42	piRNA	NC_005112.4:LTR/ERVL-MaLR:+_111301018	1.32
novel_pir3799	22	piRNA	NC_005112.4:LTR/ERVL-MaLR:+_111301018	0.69
novel_pir3801	21	piRNA	NC_005112.4:LTR/ERVL-MaLR:+_111301018	0.66
novel_pir3802	37	piRNA	NC_005112.4:LTR/ERVL-MaLR:+_111301018	1.17
novel_pir3803	30	piRNA	NC_005112.4:LTR/ERVL-MaLR:+_111301018	0.95
novel_pir3813	22	piRNA	NC_005112.4:LTR/ERVL-MaLR:+_111301018	0.69
novel_pir3814	11	piRNA	NC_005112.4:LTR/ERVL-MaLR:+_111301018	0.35
novel_pir3816	37	piRNA	NC_005112.4:LTR/ERVL-MaLR:+_111301018	1.17
novel_pir3817	505	piRNA	NC_005112.4:LTR/ERVL-MaLR:+_111301018	15.91
novel_pir3818	376	piRNA	NC_005112.4:LTR/ERVL-MaLR:+_111301018	11.85
novel_pir3820	67	piRNA	NC_005112.4:LTR/ERVL-MaLR:+_111301018	2.11
novel_pir3821	10	piRNA	NC_005112.4:LTR/ERVL-MaLR:+_111301018	0.32
novel_pir3822	17	piRNA	NC_005112.4:LTR/ERVL-MaLR:+_111301018	0.54
novel_pir3823	19	piRNA	NC_005112.4:LTR/ERVL-MaLR:+_111301018	0.60
novel_pir3827	80	piRNA	NC_005112.4:LTR/ERVL-MaLR:+_111301018	2.52
novel_pir3828	14	piRNA	NC_005112.4:LTR/ERVL-MaLR:+_111301018	0.44
novel_pir3829	796	piRNA	NC_005112.4:LTR/ERVL-MaLR:+_111301018	25.08
novel_pir3830	199	piRNA	NC_005112.4:LTR/ERVL-MaLR:+_111301018	6.27
novel_pir3831	483	piRNA	NC_005112.4:LTR/ERVL-MaLR:+_111301018	15.22
novel_pir3833	59	piRNA	NC_005112.4:LTR/ERVL-MaLR:+_111301018	1.86
novel_pir3834	61	piRNA	NC_005112.4:LTR/ERVL-MaLR:+_111301018	1.92
novel_pir3835	117	piRNA	NC_005112.4:LTR/ERVL-MaLR:+_111301018	3.69
novel_pir3840	36	piRNA	NC_005112.4:LTR/ERVL-MaLR:+_111301018	1.13
novel_pir3841	11	piRNA	NC_005112.4:LTR/ERVL-MaLR:+_111301018	0.35
novel_pir3842	31	piRNA	NC_005112.4:LTR/ERVL-MaLR:+_111301018	0.98
novel_pir3844	42	piRNA	NC_005112.4:LTR/ERVL-MaLR:+_111301018	1.32
novel_pir3846	178	piRNA	NC_005112.4:LTR/ERVL-MaLR:+_111301018	5.61
novel_pir3847	64	piRNA	NC_005112.4:LTR/ERVL-MaLR:+_111301018	2.02
novel_pir3848	29	piRNA	NC_005112.4:LTR/ERVL-MaLR:+_111301018	0.91
novel_pir3849	89	piRNA	NC_005112.4:LTR/ERVL-MaLR:+_111301018	2.80
novel_pir3850	61	piRNA	NC_005112.4:LTR/ERVL-MaLR:+_111301018	1.92
novel_pir3851	131	piRNA	NC_005112.4:LTR/ERVL-MaLR:+_111301018	4.13
novel_pir3853	353	piRNA	NC_005112.4:LTR/ERVL-MaLR:+_111301018	11.12
novel_pir3854	384	piRNA	NC_005112.4:LTR/ERVL-MaLR:+_111301018	12.10
novel_pir3856	22	piRNA	NC_005112.4:LTR/ERVL-MaLR:+_111301018	0.69
novel_pir3857	97	piRNA	NC_005112.4:LTR/ERVL-MaLR:+_111301018	3.06
novel_pir3858	11	piRNA	NC_005112.4:LTR/ERVL-MaLR:+_111301018	0.35
novel_pir3860	200	piRNA	NC_005112.4:LTR/ERVL-MaLR:+_111301018	6.30
novel_pir3861	65	piRNA	NC_005112.4:LTR/ERVL-MaLR:+_111301018	2.05
novel_pir3862	205	piRNA	NC_005112.4:LTR/ERVL-MaLR:+_111301018	6.46
novel_pir3863	119	piRNA	NC_005112.4:LTR/ERVL-MaLR:+_111301018	3.75
novel_pir3864	33	piRNA	NC_005112.4:LTR/ERVL-MaLR:+_111301018	1.04
novel_pir3865	11	piRNA	NC_005112.4:LTR/ERVL-MaLR:+_111301018	0.35
novel_pir3866	87	piRNA	NC_005112.4:LTR/ERVL-MaLR:+_111301018	2.74
novel_pir3867	92	piRNA	NC_005112.4:LTR/ERVL-MaLR:+_111301018	2.90
novel_pir3868	72	piRNA	NC_005112.4:LTR/ERVL-MaLR:+_111301018	2.27
novel_pir3869	16	piRNA	NC_005112.4:LTR/ERVL-MaLR:+_111301018	0.50
novel_pir3870	101	piRNA	NC_005112.4:LTR/ERVL-MaLR:+_111301018	3.18
novel_pir3871	134	piRNA	NC_005112.4:LTR/ERVL-MaLR:+_111301018	4.22
novel_pir3872	29	piRNA	NC_005112.4:LTR/ERVL-MaLR:+_111301018	0.91
novel_pir3873	118	piRNA	NC_005112.4:LTR/ERVL-MaLR:+_111301018	3.72
novel_pir3874	15	piRNA	NC_005112.4:LTR/ERVL-MaLR:+_111301018	0.47
novel_pir3875	334	piRNA	NC_005112.4:LTR/ERVL-MaLR:+_111301018	10.52
novel_pir3876	28	piRNA	NC_005112.4:LTR/ERVL-MaLR:+_111301018	0.88
novel_pir3877	51	piRNA	NC_005112.4:LTR/ERVL-MaLR:+_111301018	1.61
novel_pir3880	13	piRNA	NC_005112.4:LTR/ERVL-MaLR:+_111301018	0.41
novel_pir4013	28	piRNA	NC_005115.4:LTR/ERVL-MaLR:+_25307423	0.88
novel_pir4015	16	piRNA	NC_005115.4:LTR/ERVL:+_90509351	0.50
novel_pir4017	14	piRNA	NC_005115.4:LTR/ERVL:+_90509351	0.44
novel_pir4018	13	piRNA	NC_005115.4:LTR/ERVL-MaLR:-_22756970	0.41
novel_pir4054	36	piRNA	NC_005116.4:LTR/ERVK:-_71809087	1.13
novel_pir4057	550	piRNA	NC_005116.4:LTR/ERVK:-_72069793	17.33
novel_pir4059	29	piRNA	NC_005116.4:LTR/ERVK:-_71802577	0.91
novel_pir4068	25	piRNA	NC_005116.4:LTR/ERVK:-_71782173	0.79
novel_pir4128	18	piRNA	NC_005117.4:LTR/ERVK:+_9671314	0.57
novel_pir4137	44	piRNA	NC_005117.4:LTR/ERVK:-_62870685	1.39
novel_pir4140	15	piRNA	NC_005117.4:LTR/ERVK:-_62870685	0.47
novel_pir4160	602	piRNA	NC_005117.4:LTR/ERVK:-_61568805	18.97
novel_pir4161	94	piRNA	NC_005117.4:LTR/ERV1:-_51196046	2.96
novel_pir4175	11	piRNA	NC_005118.4:LTR/ERVL-MaLR:-_58624626	0.35
novel_pir4196	29	piRNA	NC_005119.4:LTR/ERVK:-_22703921	0.91
novel_pir4222	11	piRNA	NC_005119.4:LTR/ERVK:-_10281670	0.35
novel_pir4224	30	piRNA	NC_005119.4:LTR/ERVK:-_10281670	0.95
novel_pir4226	20	piRNA	NC_005119.4:LTR/ERVK:-_10281670	0.63
novel_pir4228	16	piRNA	NC_005119.4:LTR/ERVK:-_10281670	0.50
novel_pir4251	10	piRNA	NC_005120.4:LTR/ERVL-MaLR:+_110129005	0.32
novel_pir4254	15	piRNA	NC_005120.4:DNA/hAT-Charlie:-_139498077	0.47
novel_pir4263	1115	piRNA	NC_005120.4:LINE/L2:+_76334212	35.13
novel_pir4281	11	piRNA	NC_005120.4:LTR/ERVL-MaLR:+_12394659	0.35
novel_pir4282	17	piRNA	NC_005120.4:LTR/ERVL-MaLR:+_12394659	0.54
novel_pir4291	41	piRNA	NC_005120.4:LTR/ERVL-MaLR:+_12394659	1.29
novel_pir4295	125	piRNA	NC_005120.4:LTR/ERVL-MaLR:+_12394659	3.94
novel_pir4296	13	piRNA	NC_005120.4:LTR/ERVL-MaLR:+_12394659	0.41
novel_pir4299	48	piRNA	NC_005120.4:LTR/ERVL-MaLR:+_12394659	1.51
novel_pir4300	175	piRNA	NC_005120.4:LTR/ERVL-MaLR:+_12394659	5.51
novel_pir4302	15	piRNA	NC_005120.4:LTR/ERVL-MaLR:+_12394659	0.47
novel_pir4304	31	piRNA	NC_005120.4:LTR/ERVL-MaLR:+_12394659	0.98
novel_pir4306	25	piRNA	NC_005120.4:DNA/hAT-Tip100:-_114002530	0.79
novel_pir4307	12	piRNA	NC_005120.4:DNA/hAT-Tip100:-_114002530	0.38
novel_pir4309	13	piRNA	NC_005120.4:DNA/hAT-Tip100:-_114002530	0.41
novel_pir4316	19	piRNA	NC_005120.4:LINE/L1:-_107117874	0.60
novel_pir4318	157	piRNA	NC_005120.4:LTR/ERVL-MaLR:-_33536085	4.95
novel_pir4320	118	piRNA	NC_005120.4:LINE/L2:+_74443475	3.72
novel_pir4326	37	piRNA	NC_005120.4:LINE/L2:-_74443530	1.17
novel_pir4327	26	piRNA	NC_005120.4:LINE/L2:-_74443530	0.82
novel_pir4333	32	piRNA	NC_005120.4:LTR/ERV1:-_131025640	1.01
novel_pir4340	12	piRNA	NC_005120.4:LTR/ERVK:-_21316438	0.38
novel_pir4341	359	piRNA	NC_005120.4:LTR/ERVK:-_21316438	11.31
novel_pir4342	759	piRNA	NC_005120.4:LTR/ERVK:-_21316438	23.92
novel_pir4344	64	piRNA	NC_005120.4:LTR/ERVK:-_21316438	2.02
novel_pir4346	44	piRNA	NC_005120.4:LTR/ERVK:-_21316438	1.39
novel_pir4360	24	piRNA	NC_005120.4:LINE/L1:-_66517213	0.76
novel_pir4361	444	piRNA	NC_005120.4:LINE/L1:-_66517213	13.99
rno-miR-143-3p	114190	mature	mir-143	3598.00
rno-miR-93-3p	17	mature	mir-17	0.54
rno-miR-344b-3p	221	mature	mir-344	6.96
rno-miR-411-5p	477997	mature	mir-379	15061.14
rno-miR-299b-5p	34	mature	mir-299	1.07
rno-miR-200a-3p	44453	mature	mir-8	1400.66
rno-miR-421-3p	81	mature	mir-95	2.55
rno-miR-423-3p	12132	mature	mir-423	382.27
rno_piR_000690	9512	piRNA	rno_piR_000690	299.71
rno-miR-3576	829	mature	mir-3578	26.12
rno_piR_012738	31729	piRNA	rno_piR_012738	999.74
rno-miR-541-3p	3	mature	mir-541	0.09
rno-miR-210-5p	7	mature	mir-210	0.22
rno-miR-495	1433	mature	mir-329	45.15
rno-miR-344b-5p	192	mature	mir-344	6.05
rno-miR-425-3p	367	mature	mir-425	11.56
rno-miR-6215	364	mature	undef	11.47
rno_piR_031279	8	piRNA	rno_piR_031279	0.25
rno-miR-324-3p	2765	mature	mir-324	87.12
rno_piR_001199	137	piRNA	rno_piR_001199	4.32
rno-miR-3553	7598	mature	undef	239.40
rno-miR-376c-5p	34783	mature	mir-368	1095.97
rno-miR-376a-5p	29	mature	mir-368	0.91
rno_piR_000030	47	piRNA	rno_piR_000030	1.48
rno_piR_032799	155	piRNA	rno_piR_032799	4.88
rno-miR-345-3p	175	mature	mir-345	5.51
rno-let-7f-1-3p	1527	mature	let-7	48.11
rno_piR_028108	3	piRNA	rno_piR_028108	0.09
rno-miR-3065-3p	25	mature	mir-3065	0.79
rno_piR_035301	24	piRNA	rno_piR_035301	0.76
rno_piR_005604	25	piRNA	rno_piR_005604	0.79
rno-miR-23b-5p	501	mature	mir-23	15.79
rno_piR_022313	350	piRNA	rno_piR_022313	11.03
rno_piR_033127	9	piRNA	rno_piR_033127	0.28
rno-miR-363-3p	8	mature	mir-363	0.25
rno-miR-138-5p	122164	mature	mir-138	3849.25
rno-miR-148a-3p	507	mature	mir-148	15.97
rno-miR-9a-3p	69539	mature	mir-9	2191.09
rno_piR_026374	4	piRNA	rno_piR_026374	0.13
rno-miR-25-3p	5033	mature	mir-25	158.58
rno-miR-667-5p	3	mature	mir-667	0.09
rno-miR-409a-5p	116	mature	mir-154	3.66
rno-miR-463-3p	1	mature	mir-463	0.03
rno-miR-375-3p	750	mature	mir-375	23.63
rno-miR-140-5p	8521	mature	mir-140	268.49
rno-miR-27a-5p	164	mature	mir-27	5.17
rno_piR_005579	1	piRNA	rno_piR_005579	0.03
rno-miR-2985	5	mature	mir-2985	0.16
rno-miR-9a-5p	3182070	mature	mir-9	100263.37
rno-miR-3543	123203	mature	mir-3543	3881.98
rno-miR-187-3p	3448	mature	mir-187	108.64
rno-let-7d-3p	42474	mature	let-7	1338.31
rno-miR-141-5p	75	mature	mir-8	2.36
rno-miR-338-3p	2998	mature	mir-338	94.46
rno-miR-129-5p	34007	mature	mir-129	1071.52
rno-miR-181d-3p	10	mature	mir-181	0.32
rno-miR-1224	1	hairpin	mir-1224	0.03
rno-miR-488-3p	1432	mature	mir-488	45.12
rno-miR-652-3p	102030	mature	mir-652	3214.85
rno-miR-741-3p	10	mature	mir-743	0.32
rno_piR_001200	5132	piRNA	rno_piR_001200	161.70
rno-miR-382-5p	22855	mature	mir-154	720.13
rno-miR-30e-5p	801	mature	mir-30	25.24
rno-miR-1843b-3p	2474	mature	mir-1843	77.95
rno-miR-3473	11	mature	undef	0.35
rno-miR-187-5p	7	mature	mir-187	0.22
rno-miR-485-5p	70599	mature	mir-485	2224.49
rno-miR-1193-5p	12	mature	mir-1193	0.38
rno-miR-199a-5p	141	mature	mir-199	4.44
rno-miR-29c-5p	4419	mature	mir-29	139.24
rno-miR-216a-5p	6	mature	mir-216	0.19
rno-miR-326-5p	13	mature	mir-326	0.41
rno-let-7a-2-3p	78	mature	let-7	2.46
rno-miR-1306-5p	398	mature	mir-1306	12.54
rno_piR_005608	24	piRNA	rno_piR_005608	0.76
rno-miR-106b-5p	130	mature	mir-17	4.10
rno-miR-463-5p	3	mature	mir-463	0.09
rno_piR_020049	4	piRNA	rno_piR_020049	0.13
rno-miR-540-3p	1142	mature	mir-540	35.98
rno-miR-1839-5p	9511	mature	mir-1839	299.68
rno_piR_013244	2	piRNA	rno_piR_013244	0.06
rno-miR-26b-3p	52	mature	mir-26	1.64
rno-miR-511-3p	4	mature	mir-511	0.13
rno-miR-326-5p	1	hairpin	mir-326	0.03
rno-miR-188-3p	4	mature	mir-188	0.13
rno-miR-195-3p	114	mature	mir-15	3.59
rno-miR-487b-5p	56	mature	mir-154	1.76
rno-miR-3084a-1-5p	128	mature	undef	4.03
rno-miR-322-5p	18571	mature	mir-322	585.15
rno-miR-345-5p	447	mature	mir-345	14.08
rno-miR-3068-3p	8	mature	mir-3068	0.25
rno-miR-6315	17	mature	undef	0.54
rno-miR-32-5p	365	mature	mir-32	11.50
rno-miR-3075	3	mature	mir-3075	0.09
rno-miR-3065-5p	47	mature	mir-3065	1.48
rno-let-7e-5p	217895	mature	let-7	6865.62
rno-miR-653-3p	3	mature	mir-653	0.09
rno-miR-496-3p	29512	mature	mir-154	929.89
rno-miR-3592	432	mature	mir-3578	13.61
rno-miR-186-5p	404	mature	mir-186	12.73
rno-miR-344g	1	mature	mir-344	0.03
rno-miR-543-5p	7742	mature	mir-329	243.94
rno_piR_014804	2	piRNA	rno_piR_014804	0.06
rno-miR-3085	211	mature	mir-3085	6.65
rno-miR-26b-5p	39011	mature	mir-26	1229.19
rno_piR_005879	3	piRNA	rno_piR_005879	0.09
rno-miR-146a-5p	11524	mature	mir-146	363.11
rno-miR-541-5p	9589	mature	mir-541	302.14
rno-miR-343	1	mature	mir-343	0.03
rno-miR-30c-2-3p	1293	mature	mir-30	40.74
rno-miR-29a-5p	499	mature	mir-29	15.72
rno-miR-466c-5p	190	mature	mir-467	5.99
rno_piR_000119	1	piRNA	rno_piR_000119	0.03
rno-miR-190b-5p	1751	mature	mir-190	55.17
rno-miR-328b-3p	8	mature	undef	0.25
rno-miR-19a-5p	2	mature	mir-19	0.06
rno_piR_005597	3249	piRNA	rno_piR_005597	102.37
rno-miR-184	707	mature	mir-184	22.28
rno-miR-3596b	858	mature	let-7	27.03
rno-miR-350	449	mature	mir-350	14.15
rno-miR-409a-3p	2947	mature	mir-154	92.86
rno-miR-351-5p	632	mature	mir-351	19.91
rno-miR-29a-3p	152586	mature	mir-29	4807.81
rno-miR-412-5p	5402	mature	mir-412	170.21
rno-miR-547-5p	2	mature	mir-547	0.06
rno-miR-201-5p	1	mature	mir-743	0.03
rno-miR-376b-3p	740	mature	mir-368	23.32
rno-miR-770-5p	10199	mature	mir-770	321.36
rno-miR-542-5p	2527	mature	mir-542	79.62
rno-miR-329-5p	99	mature	mir-329	3.12
rno-miR-190b-3p	7	mature	mir-190	0.22
rno-miR-381-3p	5	mature	mir-154	0.16
rno-miR-668	3882	mature	mir-668	122.32
rno-miR-130b-3p	3	mature	mir-130	0.09
rno-miR-1193-3p	972	mature	mir-1193	30.63
rno-miR-384-5p	157835	mature	mir-384	4973.20
rno-let-7f-2-3p	906	mature	let-7	28.55
rno-miR-344i	30	mature	mir-344	0.95
rno-miR-874-3p	994	mature	mir-874	31.32
rno-miR-128-1-5p	528	mature	mir-128	16.64
rno-miR-125b-5p	95550	mature	mir-10	3010.67
rno-miR-139-3p	36787	mature	mir-139	1159.12
rno_piR_000235	5	piRNA	rno_piR_000235	0.16
rno-miR-29b-5p	502	mature	mir-29	15.82
rno-miR-219a-1-3p	21	mature	mir-219	0.66
rno-miR-200b-5p	450	mature	mir-8	14.18
rno-miR-3596c	571822	mature	mir-3596	18017.45
rno-miR-23a-3p	71636	mature	mir-23	2257.17
rno-miR-485-3p	3801	mature	mir-485	119.77
rno-miR-377-3p	26	mature	mir-154	0.82
rno_piR_028510	395	piRNA	rno_piR_028510	12.45
rno-miR-33-3p	25	mature	mir-33	0.79
rno-miR-6216	19	mature	undef	0.60
rno-miR-203a-5p	3	mature	mir-203	0.09
rno_piR_032851	1	piRNA	rno_piR_032851	0.03
rno-miR-337-3p	59	mature	mir-337	1.86
rno-miR-1188-3p	7	mature	mir-1188	0.22
rno-miR-218a-5p	270158	mature	mir-218	8512.37
rno-miR-138-2-3p	7663	mature	mir-138	241.45
rno-miR-140-3p	317	mature	mir-140	9.99
rno-miR-19b-3p	392	mature	mir-19	12.35
rno-miR-582-5p	3534	mature	mir-582	111.35
rno-miR-369-5p	129698	mature	mir-154	4086.63
rno-miR-99a-3p	387	mature	mir-10	12.19
rno-miR-410-3p	15364	mature	mir-154	484.10
rno-miR-183-5p	21737	mature	mir-183	684.91
rno-miR-1306-3p	171	mature	mir-1306	5.39
rno-miR-329-3p	4637	mature	mir-329	146.11
rno-miR-873-5p	53	mature	mir-873	1.67
rno-miR-98-3p	38	mature	let-7	1.20
rno-miR-204-5p	268721	mature	mir-204	8467.09
rno-miR-151-5p	103014	mature	mir-28	3245.85
rno-miR-7a-1-3p	2	hairpin	mir-7	0.06
rno_piR_034961	1	piRNA	rno_piR_034961	0.03
rno-miR-376c-3p	976	mature	mir-368	30.75
rno-miR-296-5p	816	mature	mir-296	25.71
rno-miR-325-3p	1158	mature	mir-325	36.49
rno-miR-181b-1-3p	3	mature	mir-181	0.09
rno-let-7g-3p	156	mature	let-7	4.92
rno-miR-218b	79175	mature	undef	2494.71
rno-miR-3573-5p	3	mature	undef	0.09
rno_piR_023447	19834	piRNA	rno_piR_023447	624.95
rno-miR-205	62	mature	mir-205	1.95
rno-miR-191b	279	mature	mir-191	8.79
rno-miR-339-3p	68	mature	mir-339	2.14
rno-miR-702-3p	3178	mature	mir-702	100.14
rno-miR-103-3p	7779	mature	mir-103	245.11
rno-miR-493-3p	423	mature	mir-493	13.33
rno-miR-148b-3p	518	mature	mir-148	16.32
rno-miR-145-5p	1391	mature	mir-145	43.83
rno-miR-3120	30	mature	mir-214	0.95
rno-miR-298-5p	18	mature	mir-298	0.57
rno-miR-154-5p	10410	mature	mir-154	328.01
rno-let-7c-1-3p	133	mature	let-7	4.19
rno-miR-500-3p	228	mature	mir-500	7.18
rno-miR-450b-3p	2302	mature	mir-450	72.53
rno-miR-499-3p	5	mature	mir-499	0.16
rno-miR-135b-5p	22381	mature	mir-135	705.20
rno-miR-378b	6	mature	undef	0.19
rno-miR-16-5p	43143	mature	mir-15	1359.39
rno-miR-760-5p	4	mature	mir-760	0.13
rno_piR_035441	1	piRNA	rno_piR_035441	0.03
rno-miR-133b-3p	5	mature	mir-133	0.16
rno-miR-24-2-5p	1852	mature	mir-24	58.35
rno-miR-125a-5p	311293	mature	mir-10	9808.48
rno-miR-330-5p	20070	mature	mir-330	632.38
rno-miR-489-5p	5	mature	mir-489	0.16
rno_piR_015914	795	piRNA	rno_piR_015914	25.05
rno-miR-344b-1-3p	2980	mature	mir-344	93.90
rno-miR-26a-3p	40	mature	mir-26	1.26
rno-miR-29b-3p	14916	mature	mir-29	469.99
rno-let-7a-1-3p,rno-let-7c-2-3p	7866	mature	let-7	247.85
rno-miR-23a-5p	13	mature	mir-23	0.41
rno-miR-1188-3p	3	hairpin	mir-1188	0.09
rno-miR-336-3p	1	mature	undef	0.03
rno-miR-3596a	31343	mature	mir-3596	987.58
rno-miR-874-5p	56	mature	mir-874	1.76
rno_piR_005901	125	piRNA	rno_piR_005901	3.94
rno-miR-155-5p	118	mature	mir-155	3.72
rno-miR-323-3p	39689	mature	mir-154	1250.55
rno_piR_018894	1	piRNA	rno_piR_018894	0.03
rno-miR-328a-3p	203632	mature	mir-328	6416.21
rno_piR_008639	10	piRNA	rno_piR_008639	0.32
rno-miR-142-5p	59	mature	mir-142	1.86
rno-miR-434-3p	962	mature	mir-434	30.31
rno-miR-148a-5p	2	mature	mir-148	0.06
rno-miR-203a-3p	197	mature	mir-203	6.21
rno-miR-3590-5p	1718	mature	undef	54.13
rno-miR-709	1	mature	undef	0.03
rno-miR-3559-5p	391	mature	undef	12.32
rno-miR-143-5p	3	mature	mir-143	0.09
rno-miR-758-5p	14	mature	mir-379	0.44
rno-miR-150-5p	102406	mature	mir-150	3226.70
rno-miR-33-5p	11025	mature	mir-33	347.39
rno-miR-30a-5p	7006	mature	mir-30	220.75
rno-miR-3587	130	mature	undef	4.10
rno-miR-325-5p	675	mature	mir-325	21.27
rno-miR-107-3p	41	mature	mir-103	1.29
rno-miR-3558-3p	6	mature	undef	0.19
rno-miR-547-3p	12	mature	mir-547	0.38
rno-miR-134-5p	1227	mature	mir-134	38.66
rno-miR-124-3p	1202874	mature	mir-124	37901.18
rno-miR-107-5p	59	mature	mir-103	1.86
rno-miR-449a-5p	578	mature	mir-449	18.21
rno-miR-3572	26	mature	mir-3572	0.82
rno-miR-96-3p	2	mature	mir-96	0.06
rno-miR-3562	20	mature	undef	0.63
rno-miR-30b-3p	266	mature	mir-30	8.38
rno-miR-22-3p	263031	mature	mir-22	8287.80
rno-miR-539-5p	4455	mature	mir-154	140.37
rno-miR-346	11504	mature	mir-346	362.48
rno-miR-135b-3p	147	mature	mir-135	4.63
rno-miR-7b	40935	mature	mir-7	1289.81
rno-miR-103-1-5p	5	mature	mir-103	0.16
rno_piR_000685	5180	piRNA	rno_piR_000685	163.22
rno-miR-18a-3p	2	mature	mir-17	0.06
rno-miR-23b-3p	82207	mature	mir-23	2590.25
rno-miR-192-3p	27	mature	mir-192	0.85
rno-miR-344a-5p	5	mature	mir-344	0.16
rno-miR-370-3p	2715	mature	mir-370	85.55
rno-miR-411-3p	3399	mature	mir-379	107.10
rno-miR-455-3p	646	mature	mir-455	20.35
rno-miR-466b-5p	23	mature	mir-467	0.72
rno-miR-5132-3p	1	mature	mir-5132	0.03
rno-miR-101a-5p	7	mature	mir-101	0.22
rno-miR-503-5p	20	mature	mir-503	0.63
rno-miR-675-3p	6	mature	mir-675	0.19
rno-miR-3564	1	mature	undef	0.03
rno-miR-3589	393	mature	undef	12.38
rno-miR-145-3p	157	mature	mir-145	4.95
rno-miR-99b-5p	276810	mature	mir-10	8721.97
rno-miR-153-3p	52281	mature	mir-153	1647.31
rno-miR-15a-5p	1602	mature	mir-15	50.48
rno-miR-146a-3p	12	mature	mir-146	0.38
rno-miR-27b-5p	485	mature	mir-27	15.28
rno_piR_030373	10	piRNA	rno_piR_030373	0.32
rno-miR-200b-3p	9187	mature	mir-8	289.47
rno-miR-341	114372	mature	mir-341	3603.73
rno_piR_033824	32	piRNA	rno_piR_033824	1.01
rno-miR-150-3p	74	mature	mir-150	2.33
rno_piR_000746	15	piRNA	rno_piR_000746	0.47
rno-miR-203b-3p	6	mature	mir-203	0.19
rno-miR-3102	170	mature	mir-3102	5.36
rno_piR_000575	1	piRNA	rno_piR_000575	0.03
rno-miR-384-3p	81736	mature	mir-384	2575.41
rno-miR-3084a-3p	65	mature	undef	2.05
rno-miR-532-3p	222	mature	mir-188	6.99
rno-miR-1843a-5p	5336	mature	mir-1843	168.13
rno_piR_034684	3	piRNA	rno_piR_034684	0.09
rno-miR-877	1065	mature	mir-877	33.56
rno-miR-34b-3p	1311	mature	mir-34	41.31
rno-miR-6331	9512	mature	undef	299.71
rno_piR_035901	6	piRNA	rno_piR_035901	0.19
rno-miR-3547	219	mature	mir-3547	6.90
rno-miR-181d-5p	20205	mature	mir-181	636.64
rno-miR-770-3p	282	mature	mir-770	8.89
rno-miR-181c-3p	223	mature	mir-181	7.03
rno_piR_005777	6	piRNA	rno_piR_005777	0.19
rno-miR-3595	1174	mature	mir-368	36.99
rno-miR-331-3p	290	mature	mir-331	9.14
rno_piR_000324	3	piRNA	rno_piR_000324	0.09
rno-miR-15b-3p	106	mature	mir-15	3.34
rno_piR_014405	1	piRNA	rno_piR_014405	0.03
rno-miR-19a-3p	2	mature	mir-19	0.06
rno-miR-300-3p	3811	mature	mir-154	120.08
rno-miR-326-3p	3935	mature	mir-326	123.99
rno-miR-126a-5p	3755	mature	mir-126	118.32
rno-miR-3560	139	mature	undef	4.38
rno_piR_022904	2123	piRNA	rno_piR_022904	66.89
rno-miR-1949	26	mature	mir-1949	0.82
rno-miR-352	21	mature	undef	0.66
rno-miR-6319	33	mature	mir-6319	1.04
rno-miR-32-3p	33	mature	mir-32	1.04
rno-miR-3585-3p	96	mature	mir-506	3.02
rno-miR-181b-5p	162452	mature	mir-181	5118.68
rno-miR-340-5p	3571	mature	mir-340	112.52
rno-miR-200c-3p	10287	mature	mir-8	324.13
rno-miR-494-5p	355	mature	mir-154	11.19
rno_piR_001825	1	piRNA	rno_piR_001825	0.03
rno-let-7b-3p	287	mature	let-7	9.04
rno-miR-365-3p	24	mature	mir-365	0.76
rno_piR_024921	15	piRNA	rno_piR_024921	0.47
rno-miR-331-5p	73	mature	mir-331	2.30
rno-miR-200a-5p	331	mature	mir-8	10.43
rno-miR-802-3p	19	mature	mir-802	0.60
rno-miR-1298	387	mature	mir-1298	12.19
rno-miR-6321	10	mature	undef	0.32
rno-miR-378a-3p	10508	mature	mir-378	331.10
rno_piR_005633	11957	piRNA	rno_piR_005633	376.75
rno-miR-383-3p	125	mature	mir-383	3.94
rno-miR-505-5p	955	mature	mir-505	30.09
rno-miR-99a-5p	462172	mature	mir-10	14562.51
rno_piR_033803	2	piRNA	rno_piR_033803	0.06
rno-miR-219a-2-3p	36819	mature	mir-219	1160.12
rno-miR-192-5p	3039	mature	mir-192	95.76
rno-miR-291b	1	mature	mir-290	0.03
rno-let-7d-5p	392214	mature	let-7	12358.21
rno-miR-935	7593	mature	mir-935	239.25
rno-miR-675-5p	1	mature	mir-675	0.03
rno-miR-448-5p	3	mature	mir-448	0.09
rno-miR-15b-5p	737	mature	mir-15	23.22
rno-miR-19b-1-5p	5	mature	mir-19	0.16
rno-miR-3556a	11669	mature	mir-3556	367.68
rno-miR-7578	9	mature	mir-7578	0.28
rno-miR-674-5p	1169	mature	mir-674	36.83
rno-miR-672-3p	515	mature	mir-672	16.23
rno-miR-31b	67	mature	mir-31	2.11
rno-miR-412-3p	464	mature	mir-412	14.62
rno-miR-126a-3p	373787	mature	mir-126	11777.60
rno_piR_031928	1	piRNA	rno_piR_031928	0.03
rno-miR-217-5p	5	mature	mir-217	0.16
rno-miR-224-5p	38	mature	mir-224	1.20
rno-miR-299b-3p	6	mature	mir-299	0.19
rno-miR-448-3p	91	mature	mir-448	2.87
rno-miR-674-3p	101	mature	mir-674	3.18
rno_piR_001377	1	piRNA	rno_piR_001377	0.03
rno-miR-212-3p	60944	mature	mir-132	1920.28
rno-miR-376b-5p	1016	mature	mir-368	32.01
rno_piR_000699	234	piRNA	rno_piR_000699	7.37
rno-miR-423-5p	869	mature	mir-423	27.38
rno-miR-377-5p	28	mature	mir-154	0.88
rno-miR-497-3p	8	mature	mir-497	0.25
rno-miR-3552	6	mature	mir-3552	0.19
rno-miR-28-3p	225	mature	mir-28	7.09
rno-miR-182	8203	mature	mir-182	258.47
rno-miR-503-3p	137	mature	mir-503	4.32
rno-miR-125b-2-3p	1707	mature	mir-10	53.79
rno-miR-802-5p	10	mature	mir-802	0.32
rno_piR_005349	1	piRNA	rno_piR_005349	0.03
rno_piR_018183	9	piRNA	rno_piR_018183	0.28
rno-miR-1249	573	mature	mir-1249	18.05
rno-miR-3586-3p	558	mature	mir-28	17.58
rno-let-7i-3p	1106	mature	let-7	34.85
rno-miR-216b-5p	3	mature	mir-216	0.09
rno-miR-34b-5p	60	mature	mir-34	1.89
rno-miR-501-3p	21	mature	mir-500	0.66
rno-miR-144-3p	161	mature	mir-144	5.07
rno-miR-542-3p	20	mature	mir-542	0.63
rno-miR-101a-3p	295	mature	mir-101	9.30
rno_piR_005567	158	piRNA	rno_piR_005567	4.98
rno-miR-3064-5p	68	mature	mir-3064	2.14
rno-miR-551b-3p	981	mature	mir-551	30.91
rno-miR-664-2-5p	1818	mature	mir-664	57.28
rno-miR-598-3p	4833	mature	mir-598	152.28
rno-miR-10a-5p	1345	mature	mir-10	42.38
rno-miR-3544	17	mature	mir-3544	0.54
rno-miR-200c-5p	8	mature	mir-8	0.25
rno-miR-543-3p	2407	mature	mir-329	75.84
rno-miR-149-5p	294044	mature	mir-149	9264.99
rno_piR_005556	6	piRNA	rno_piR_005556	0.19
rno-miR-539-3p	199	mature	mir-154	6.27
rno-miR-298-3p	71	mature	mir-298	2.24
rno-miR-299a-3p	68	mature	mir-299	2.14
rno-miR-191a-3p	7521	mature	mir-191	236.98
rno-miR-181a-1-3p	5917	mature	mir-181	186.44
rno_piR_015359	5	piRNA	rno_piR_015359	0.16
rno-miR-369-3p	6374	mature	mir-154	200.84
rno-miR-340-3p	10779	mature	mir-340	339.63
rno-miR-151-3p	3504	mature	mir-28	110.41
rno-miR-7a-1-3p	500	mature	mir-7	15.75
rno-miR-3084a-5p	222	mature	undef	6.99
rno_piR_000962	37	piRNA	rno_piR_000962	1.17
rno-miR-129-2-3p	3406	mature	mir-129	107.32
rno-miR-30c-1-3p	413	mature	mir-30	13.01
rno-miR-105	2	mature	mir-105	0.06
rno-miR-666-3p	230	mature	mir-666	7.25
rno-miR-873-3p	331	mature	mir-873	10.43
rno_piR_034365	9	piRNA	rno_piR_034365	0.28
rno-miR-100-5p	116857	mature	mir-10	3682.03
rno-miR-431	7631	mature	mir-431	240.44
rno-miR-141-3p	3739	mature	mir-8	117.81
rno-miR-34c-3p	446	mature	mir-34	14.05
rno-miR-450b-5p	1263	mature	mir-450	39.80
rno-let-7f-5p	411032	mature	let-7	12951.15
rno-miR-7a-5p	270765	mature	mir-7	8531.49
rno_piR_019160	430	piRNA	rno_piR_019160	13.55
rno-miR-18a-5p	28	mature	mir-17	0.88
rno_piR_005595	173	piRNA	rno_piR_005595	5.45
rno-miR-98-5p	68400	mature	let-7	2155.21
rno-miR-17-5p	55	mature	mir-17	1.73
rno-miR-3583-3p	25	mature	undef	0.79
rno-miR-433-5p	716	mature	mir-433	22.56
rno-miR-92a-1-5p	4	mature	mir-25	0.13
rno-miR-3570	77	mature	undef	2.43
rno-miR-702-5p	97	mature	mir-702	3.06
rno-miR-323-5p	15269	mature	mir-154	481.11
rno_piR_000753	16	piRNA	rno_piR_000753	0.50
rno_piR_005876	7	piRNA	rno_piR_005876	0.22
rno-miR-376a-3p	10634	mature	mir-368	335.07
rno-miR-374-3p	5674	mature	mir-374	178.78
rno-miR-760-3p	2385	mature	mir-760	75.15
rno_piR_005700	175	piRNA	rno_piR_005700	5.51
rno_piR_005596	61	piRNA	rno_piR_005596	1.92
rno-miR-320-3p	1272	mature	mir-320	40.08
rno-miR-134-3p	2480	mature	mir-134	78.14
rno-miR-483-3p	89	mature	mir-483	2.80
rno_piR_016874	99	piRNA	rno_piR_016874	3.12
rno-let-7i-5p	451690	mature	let-7	14232.23
rno-miR-30b-5p	8919	mature	mir-30	281.03
rno-miR-31a-5p	1999	mature	mir-31	62.99
rno-miR-221-3p	7085	mature	mir-221	223.24
rno-miR-92b-5p	458	mature	mir-25	14.43
rno_piR_031043	153	piRNA	rno_piR_031043	4.82
rno-miR-381-5p	67	mature	mir-154	2.11
rno_piR_005900	8	piRNA	rno_piR_005900	0.25
rno-miR-301a-5p	9	mature	mir-130	0.28
rno-miR-130b-5p	363	mature	mir-130	11.44
rno_piR_004352	1	piRNA	rno_piR_004352	0.03
rno-miR-301b-3p	5	mature	mir-130	0.16
rno-miR-136-5p	4160	mature	mir-136	131.08
rno-miR-185-5p	10468	mature	mir-185	329.83
rno-miR-496-5p	129	mature	mir-154	4.06
rno-miR-337-5p	9488	mature	mir-337	298.96
rno-miR-34a-5p	178251	mature	mir-34	5616.48
rno-miR-27b-3p	98713	mature	mir-27	3110.33
rno-miR-679	4	mature	mir-679	0.13
rno_piR_006832	1	piRNA	rno_piR_006832	0.03
rno-miR-487b-3p	39626	mature	mir-154	1248.57
rno-miR-96-5p	7774	mature	mir-96	244.95
rno_piR_005593	230	piRNA	rno_piR_005593	7.25
rno-miR-194-3p	12	mature	mir-194	0.38
rno-miR-128-2-5p	11019	mature	mir-128	347.20
rno-miR-6324	116	mature	undef	3.66
rno-miR-34c-5p	50	mature	mir-34	1.58
rno-miR-344a-3p	25038	mature	mir-344	788.92
rno_piR_000606	1075	piRNA	rno_piR_000606	33.87
rno-miR-451-5p	246336	mature	mir-451	7761.76
rno-miR-3593-5p	4	mature	undef	0.13
rno-miR-221-5p	261	mature	mir-221	8.22
rno-miR-3594-5p	39	mature	undef	1.23
rno-miR-218a-2-3p	142	mature	mir-218	4.47
rno-miR-196b-5p	11	mature	mir-196	0.35
rno-miR-494-3p	90	mature	mir-154	2.84
rno_piR_029770	2	piRNA	rno_piR_029770	0.06
rno-miR-136-3p	4572	mature	mir-136	144.06
rno-miR-208a-5p	3	mature	mir-208	0.09
rno-miR-598-5p	71	mature	mir-598	2.24
rno-miR-146b-3p	9	mature	mir-146	0.28
rno_piR_006383	2	piRNA	rno_piR_006383	0.06
rno-miR-128-3p	280326	mature	mir-128	8832.75
rno-miR-484	253	mature	mir-484	7.97
rno_piR_000194	28	piRNA	rno_piR_000194	0.88
rno-miR-137-5p	34	mature	mir-137	1.07
rno-miR-3064-3p	1	mature	mir-3064	0.03
rno-miR-532-5p	197	mature	mir-188	6.21
rno-miR-466b-2-3p,rno-miR-466b-4-3p	4	mature	mir-467	0.13
rno-let-7e-3p	7525	mature	let-7	237.10
rno-miR-223-5p	3	mature	mir-223	0.09
rno-miR-876	2	mature	mir-876	0.06
rno-let-7b-5p	802287	mature	let-7	25279.14
rno_piR_005854	1	piRNA	rno_piR_005854	0.03
rno-miR-29c-3p	3110	mature	mir-29	97.99
rno-miR-351-3p	29	mature	mir-351	0.91
rno-miR-93-5p	10515	mature	mir-17	331.32
rno_piR_001198	17973	piRNA	rno_piR_001198	566.31
rno-miR-362-5p	3	mature	mir-362	0.09
rno-miR-139-5p	336120	mature	mir-139	10590.76
rno-miR-193a-5p	5	mature	mir-193	0.16
rno-miR-196a-5p	27	mature	mir-196	0.85
rno-miR-219a-5p	6247	mature	mir-219	196.84
rno-miR-382-3p	152	mature	mir-154	4.79
rno-miR-122-5p	95	mature	mir-122	2.99
rno-miR-667-3p	3414	mature	mir-667	107.57
rno-miR-673-3p	9	mature	mir-673	0.28
rno-miR-324-5p	1537	mature	mir-324	48.43
rno-let-7g-5p	452589	mature	let-7	14260.56
rno-miR-127-5p	40	mature	mir-127	1.26
rno-miR-433-3p	5875	mature	mir-433	185.11
rno-miR-708-3p	539	mature	mir-708	16.98
rno-miR-22-5p	1553	mature	mir-22	48.93
rno-miR-222-3p	158698	mature	mir-221	5000.39
rno-miR-336-5p	10	mature	undef	0.32
rno-miR-455-5p	462	mature	mir-455	14.56
rno-miR-383-5p	20681	mature	mir-383	651.63
rno-miR-124-5p	189	mature	mir-124	5.96
rno-miR-219b	9990	mature	mir-219	314.77
rno-miR-92a-3p	27497	mature	mir-25	866.40
rno_piR_012452	53	piRNA	rno_piR_012452	1.67
rno_piR_036073	1	piRNA	rno_piR_036073	0.03
rno-miR-592	2251	mature	mir-592	70.93
rno-miR-1-3p	169	mature	mir-1	5.32
rno-miR-379-5p	260430	mature	mir-379	8205.85
rno-miR-181c-5p	46187	mature	mir-181	1455.30
rno-miR-758-3p	209	mature	mir-379	6.59
rno-miR-183-3p	85	mature	mir-183	2.68
rno-miR-142-3p	227	mature	mir-142	7.15
rno-miR-879-3p	1429	mature	mir-879	45.03
rno-miR-3593-3p	9	mature	undef	0.28
rno-miR-504	1786	mature	mir-504	56.27
rno-miR-421-5p	9673	mature	mir-95	304.79
rno-miR-190a-3p	92	mature	mir-190	2.90
rno-miR-181a-5p	1085909	mature	mir-181	34215.75
rno-miR-3557-5p	63557	mature	mir-378	2002.61
rno_piR_001414	62	piRNA	rno_piR_001414	1.95
rno-miR-486	1603	mature	mir-486	50.51
rno-miR-133c	312	mature	mir-133	9.83
rno-miR-505-3p	182	mature	mir-505	5.73
rno_piR_001531	1	piRNA	rno_piR_001531	0.03
rno-miR-194-5p	4567	mature	mir-194	143.90
rno_piR_000521	7	piRNA	rno_piR_000521	0.22
rno-miR-6318	117	mature	undef	3.69
rno-miR-9b-5p	3892	mature	mir-9	122.63
rno-miR-3068-5p	595	mature	mir-3068	18.75
rno-miR-450a-5p	1011	mature	mir-450	31.86
rno-miR-299a-5p	20	mature	mir-299	0.63
rno-miR-483-5p	40	mature	mir-483	1.26
rno-miR-135a-5p	16904	mature	mir-135	532.63
rno-miR-322-3p	187	mature	mir-322	5.89
rno_piR_023755	1	piRNA	rno_piR_023755	0.03
rno-miR-338-5p	3364	mature	mir-338	106.00
rno-miR-31a-3p	453	mature	mir-31	14.27
rno-miR-301a-3p	1124	mature	mir-130	35.42
rno-miR-1b	1278	mature	mir-1	40.27
rno-miR-1188-5p	355	mature	mir-1188	11.19
rno-miR-3574	15	mature	undef	0.47
rno-miR-671	34	mature	mir-671	1.07
rno-miR-361-3p	225	mature	mir-361	7.09
rno-miR-3596d	377809	mature	let-7	11904.33
rno-miR-144-5p	6	mature	mir-144	0.19
rno-miR-672-5p	207	mature	mir-672	6.52
rno-miR-544-3p	15	mature	mir-544	0.47
rno-miR-326-3p	2	hairpin	mir-326	0.06
rno-miR-6329	8	mature	undef	0.25
rno-miR-509-5p	1	mature	mir-506	0.03
rno-miR-434-5p	4136	mature	mir-434	130.32
rno-miR-9b-3p	22054	mature	mir-9	694.90
rno-miR-190a-5p	1676	mature	mir-190	52.81
rno_piR_008131	1659	piRNA	rno_piR_008131	52.27
rno-miR-17-1-3p	12	mature	mir-17	0.38
rno_piR_008665	1	piRNA	rno_piR_008665	0.03
rno-miR-218a-1-3p	17	mature	mir-218	0.54
rno-miR-188-5p	61	mature	mir-188	1.92
rno-miR-1839-3p	80	mature	mir-1839	2.52
rno-miR-30d-5p	45848	mature	mir-30	1444.62
rno-miR-135a-3p	70	mature	mir-135	2.21
rno-miR-500-5p	2	mature	mir-500	0.06
rno-miR-499-5p	18219	mature	mir-499	574.06
rno-miR-206-3p	3399	mature	mir-1	107.10
rno-miR-3585-5p	46	mature	mir-506	1.45
rno-miR-153-5p	8332	mature	mir-153	262.53
rno-miR-380-5p	1353	mature	mir-379	42.63
rno_piR_005791	3	piRNA	rno_piR_005791	0.09
rno-miR-24-3p	192447	mature	mir-24	6063.78
rno-miR-27a-3p	73769	mature	mir-27	2324.38
rno-miR-339-5p	38	mature	mir-339	1.20
rno-miR-154-3p	355	mature	mir-154	11.19
rno_piR_001415	12	piRNA	rno_piR_001415	0.38
rno-miR-125b-1-3p	2801	mature	mir-10	88.26
rno-miR-450a-3p	2	mature	mir-450	0.06
rno_piR_005780	5271	piRNA	rno_piR_005780	166.08
rno-miR-330-3p	2201	mature	mir-330	69.35
rno-miR-6314	1	mature	undef	0.03
rno-miR-203b-5p	83	mature	mir-203	2.62
rno-miR-138-1-3p	857	mature	mir-138	27.00
rno-miR-125a-3p	144	mature	mir-10	4.54
rno-miR-875	6	mature	mir-875	0.19
rno-miR-103-2-5p	9	mature	mir-103	0.28
rno-miR-764-3p	9	mature	mir-764	0.28
rno-miR-129-1-3p	2339	mature	mir-129	73.70
rno-let-7a-5p	634197	mature	let-7	19982.82
rno-miR-378a-5p	365	mature	mir-378	11.50
rno-miR-101b-3p	681	mature	mir-101	21.46
rno-miR-3594-3p	43	mature	undef	1.35
rno-miR-490-3p	722	mature	mir-490	22.75
rno-miR-7a-2-3p	1358	mature	mir-7	42.79
rno-miR-199a-3p	5990	mature	mir-199	188.74
rno_piR_005598	118	piRNA	rno_piR_005598	3.72
rno-miR-133a-3p	215	mature	mir-133	6.77
rno-miR-551b-5p	530	mature	mir-551	16.70
rno-miR-3542	9	mature	mir-3542	0.28
rno-miR-24-1-5p	259	mature	mir-24	8.16
rno-miR-193b-5p	47	mature	mir-193	1.48
rno-miR-34a-3p	15	mature	mir-34	0.47
rno-miR-99b-3p	879	mature	mir-10	27.70
rno-miR-1843b-5p	1012	mature	mir-1843	31.89
rno-miR-106b-3p	56	mature	mir-17	1.76
rno-miR-3549	62	mature	mir-193	1.95
rno_piR_008174	1	piRNA	rno_piR_008174	0.03
rno-miR-540-5p	14	mature	mir-540	0.44
rno-miR-429	198320	mature	mir-8	6248.84
rno-miR-152-3p	438	mature	mir-148	13.80
rno-miR-342-3p	13458	mature	mir-342	424.05
rno-miR-361-5p	1222	mature	mir-361	38.50
rno-miR-132-3p	8228	mature	mir-132	259.25
rno-miR-217-3p	1	mature	mir-217	0.03
rno_piR_003035	7	piRNA	rno_piR_003035	0.22
rno-miR-3556b	36215	mature	mir-3556	1141.09
rno-miR-28-5p	887	mature	mir-28	27.95
rno-miR-122b	2	mature	undef	0.06
rno-miR-296-3p	5	mature	mir-296	0.16
rno-miR-181a-2-3p	164	mature	mir-181	5.17
rno-miR-222-5p	4	mature	mir-221	0.13
rno-miR-652-5p	24	mature	mir-652	0.76
rno-miR-374-5p	1526	mature	mir-374	48.08
rno-let-7c-5p	1650237	mature	let-7	51997.07
rno-miR-664-3p	2715	mature	mir-664	85.55
rno-miR-30d-3p	345	mature	mir-30	10.87
rno_piR_021676	5	piRNA	rno_piR_021676	0.16
rno_piR_005736	11	piRNA	rno_piR_005736	0.35
rno-miR-342-5p	1758	mature	mir-342	55.39
rno-miR-665	13	mature	mir-665	0.41
rno-miR-3557-3p	20	mature	mir-378	0.63
rno-miR-872-3p	5525	mature	mir-872	174.09
rno-miR-370-5p	76	mature	mir-370	2.39
rno-miR-3583-5p	10	mature	undef	0.32
rno-miR-425-5p	6006	mature	mir-425	189.24
rno-miR-132-5p	462854	mature	mir-132	14584.00
rno-miR-20a-5p	405	mature	mir-17	12.76
rno-miR-21-3p	7	mature	mir-21	0.22
rno-miR-872-5p	12950	mature	mir-872	408.04
rno-miR-3074	6	mature	mir-3074	0.19
rno-miR-1247-3p	6	mature	mir-1247	0.19
rno-miR-100-3p	86	mature	mir-10	2.71
rno-miR-3559-3p	68	mature	undef	2.14
rno-miR-25-5p	718	mature	mir-25	22.62
rno_piR_005772	24	piRNA	rno_piR_005772	0.76
rno_piR_005781	7	piRNA	rno_piR_005781	0.22
rno-miR-379-3p	19678	mature	mir-379	620.03
rno-miR-223-3p	186	mature	mir-223	5.86
rno-miR-708-5p	1959	mature	mir-708	61.73
rno-miR-582-3p	78	mature	mir-582	2.46
rno-miR-3099	1954	mature	mir-3099	61.57
rno-miR-335	1375	mature	mir-335	43.32
rno-miR-214-3p	32	mature	mir-214	1.01
rno-miR-127-3p	1609320	mature	mir-127	50707.82
rno-miR-148b-5p	4	mature	mir-148	0.13
rno-miR-1843a-3p	5741	mature	mir-1843	180.89
rno-miR-210-3p	22	mature	mir-210	0.69
rno-miR-193a-3p	16	mature	mir-193	0.50
rno-miR-1224	2622	mature	mir-1224	82.62
rno-miR-211-5p	1921	mature	mir-204	60.53
rno-miR-130a-5p	6	mature	mir-130	0.19
rno-miR-3578	289712	mature	mir-3578	9128.49
rno-miR-764-5p	67	mature	mir-764	2.11
rno-miR-3588	41610	mature	mir-10	1311.08
rno-miR-544-5p	8	mature	mir-544	0.25
rno-miR-26a-5p	1393884	mature	mir-26	43919.68
rno-miR-3577	2106	mature	undef	66.36
rno-miR-137-3p	14551	mature	mir-137	458.49
rno-miR-493-5p	783	mature	mir-493	24.67
rno-miR-3072	131	mature	mir-3072	4.13
rno-miR-191a-5p	174082	mature	mir-191	5485.12
rno-miR-30a-3p	5523	mature	mir-30	174.02
rno-miR-328a-5p	39	mature	mir-328	1.23
rno_piR_000965	22	piRNA	rno_piR_000965	0.69
rno-miR-300-5p	150	mature	mir-154	4.73
rno-miR-20b-5p	2	mature	mir-17	0.06
rno-miR-6328	3	mature	undef	0.09
rno-miR-195-5p	1926	mature	mir-15	60.69
rno-miR-3579	10	mature	undef	0.32
rno_piR_031138	2	piRNA	rno_piR_031138	0.06
rno_piR_025932	1	piRNA	rno_piR_025932	0.03
rno-miR-1247-5p	129	mature	mir-1247	4.06
rno-miR-380-3p	32724	mature	mir-379	1031.10
rno-miR-30c-5p	15954	mature	mir-30	502.69
rno_piR_020500	2	piRNA	rno_piR_020500	0.06
rno_piR_004288	38	piRNA	rno_piR_004288	1.20
rno-miR-193b-3p	434	mature	mir-193	13.67
rno-miR-676	8448	mature	mir-676	266.19
rno-miR-879-5p	46	mature	mir-879	1.45
rno-miR-3550	107	mature	undef	3.37
rno-miR-497-5p	3808	mature	mir-497	119.99
rno-miR-3084b-5p	18	mature	undef	0.57
rno-miR-146b-5p	6905	mature	mir-146	217.57
rno-miR-204-3p	462	mature	mir-204	14.56
rno-miR-30e-3p	6481	mature	mir-30	204.21
rno-miR-92b-3p	113527	mature	mir-25	3577.11
rno-miR-15a-3p	17	mature	mir-15	0.54
rno-miR-490-5p	40552	mature	mir-490	1277.75
rno_piR_028133	3	piRNA	rno_piR_028133	0.09
rno-miR-21-5p	36421	mature	mir-21	1147.58
rno_piR_005552	68	piRNA	rno_piR_005552	2.14
rno-miR-130a-3p	341	mature	mir-130	10.74
rno-miR-511-5p	1	mature	mir-511	0.03
rno-miR-666-5p	359	mature	mir-666	11.31
rno-miR-410-5p	139	mature	mir-154	4.38
rno-miR-673-5p	139	mature	mir-673	4.38
rno-miR-409b	6957	mature	mir-154	219.21
rno-miR-212-5p	4888	mature	mir-132	154.02
RF00051	44	precursor	mir-17 microRNA precursor family	1.39
RF00942	971	precursor	microRNA mir-1224	30.60
RF00413	1	snoRNA	Small nucleolar RNA SNORA19	0.03
RF00047	60	precursor	mir-2 microRNA precursor	1.89
RF01144	2	snoRNA	Small nucleolar RNA sR17	0.06
RF02475	1	snoRNA	Small nucleolar RNA GlsR6	0.03
RF01370	1	Rfam other sncRNA	CRISPR RNA direct repeat element	0.03
RF00660	1	precursor	microRNA mir-214	0.03
RF01328	1	Rfam other sncRNA	CRISPR RNA direct repeat element	0.03
RF00825	3	precursor	microRNA mir-344	0.09
RF00018	1	Rfam other sncRNA	CsrB/RsmB RNA family	0.03
RF01335	1	Rfam other sncRNA	CRISPR RNA direct repeat element	0.03
RF00445	2	precursor	mir-399 microRNA precursor family	0.06
RF00694	24758	precursor	microRNA mir-137	780.10
RF00608	39	snoRNA	Small nucleolar RNA SNORD99	1.23
RF01118	27	rRNA	Pseudoknot of the domain G(G12) of 23S ribosomal RNA	0.85
RF00213	1	snoRNA	Small nucleolar RNA R38	0.03
RF01768	3	Rfam other sncRNA	ribosomal frameshift site	0.09
RF00658	1289	precursor	microRNA mir-21	40.61
RF01933	1	Rfam other sncRNA	Bithoraxoid conserved region 5	0.03
RF00067	14	snoRNA	Small nucleolar RNA SNORD15	0.44
RF00950	3	precursor	microRNA mir-927	0.09
RF01141	1	snoRNA	Small nucleolar RNA sR18	0.03
RF00840	1	precursor	microRNA mir-374	0.03
RF00581	4	snoRNA	Small nucleolar SNORD12/SNORD106	0.13
RF00752	116	precursor	microRNA mir-14	3.66
RF01833	11	Rfam other sncRNA	ribosomal frameshift site	0.35
RF00003	312	snRNA	U1 spliceosomal RNA	9.83
RF01268	4	snoRNA	Small Cajal body-specific RNA 2	0.13
RF00604	3	snoRNA	Small nucleolar RNA SNORD88	0.09
RF00375	378	Rfam other sncRNA	HIV primer binding site (PBS)	11.91
RF00071	3	snoRNA	Small nucleolar RNA SNORD73	0.09
RF00342	20	snoRNA	Small nucleolar RNA Z40	0.63
RF00588	8	snoRNA	Small nucleolar RNA SNORD41	0.25
RF00844	1	precursor	microRNA mir-67	0.03
RF00090	9	snoRNA	Small nucleolar RNA SNORA74	0.28
RF02182	5	Rfam other sncRNA	ST7 antisense RNA 2 conserved region 2	0.16
RF00706	330	precursor	microRNA mir-263	10.40
RF01847	1	snoRNA	Plant small nucleolar RNA U3	0.03
RF01687	5	Rfam other sncRNA	Acido-Lenti-1 RNA	0.16
RF00283	9	snoRNA	small Cajal body-specific RNA 18	0.28
RF00891	742	precursor	microRNA mir-671	23.38
RF00431	4	snoRNA	Small nucleolar RNA SNORA55	0.13
RF00912	1226	precursor	microRNA mir-877	38.63
RF00674	981	precursor	microRNA mir-187	30.91
RF00704	2	precursor	microRNA MIR397	0.06
RF00677	76	precursor	microRNA MIR168	2.39
RF00686	186	precursor	microRNA mir-338	5.86
RF00657	70	precursor	microRNA mir-184	2.21
RF01673	1	Rfam other sncRNA	PhrS	0.03
RF00249	16	precursor	mir-46/mir-47/mir-281 microRNA precursor family	0.50
RF00081	2	Rfam other sncRNA	ArcZ RNA	0.06
RF00593	46	snoRNA	Small nucleolar RNA U83B	1.45
RF00647	2	precursor	microRNA MIR164	0.06
RF00517	7	Rfam other sncRNA	serC leader	0.22
RF01173	5	snoRNA	Small nucleolar RNA U105B	0.16
RF01918	1	precursor	microRNA mir-1249	0.03
RF00350	1	snoRNA	Small nucleolar RNA Z152/R70/R12/	0.03
RF00133	2	snoRNA	Small nucleolar RNA Z195/SNORD33/SNORD32 family	0.06
RF01852	13	tRNA	Selenocysteine transfer RNA	0.41
RF02246	1	Rfam other sncRNA	Six3os1 conserved region 1	0.03
RF01707	2	Rfam other sncRNA	JUMPstart RNA	0.06
RF00502	1	Rfam other sncRNA	Turnip crinkle virus (TCV) core promoter hairpin (Pr)	0.03
RF00217	145	snoRNA	Small nucleolar RNA SNORD20	4.57
RF00890	37	precursor	microRNA mir-668	1.17
RF00180	64	Rfam other sncRNA	Renin stability regulatory element (REN-SRE)	2.02
RF00666	5	precursor	microRNA mir-32	0.16
RF00137	2	snoRNA	Small nucleolar RNA SNORD83	0.06
RF00231	59	snoRNA	Small Cajal body specific RNA 13	1.86
RF01124	3	snoRNA	Small nucleolar RNA sR36	0.09
RF00568	22	snoRNA	Small nucleolar RNA SNORA26	0.69
RF02224	1	Rfam other sncRNA	Xanthomonadaceae sRNA sX5	0.03
RF02419	2	Rfam other sncRNA	Streptococcus sRNA Spd-sr37	0.06
RF01959	341	rRNA	Archaeal small subunit ribosomal RNA	10.74
RF01108	2	Rfam other sncRNA	Pseudoknot of upstream pseudoknot domain (UPD) of the 3'UTR	0.06
RF00744	32	precursor	microRNA mir-361	1.01
RF00560	2	snoRNA	Small nucleolar RNA SNORA17	0.06
RF01351	1	Rfam other sncRNA	CRISPR RNA direct repeat element	0.03
RF01346	1	Rfam other sncRNA	CRISPR RNA direct repeat element	0.03
RF01130	2	snoRNA	Small nucleolar RNA sR46	0.06
RF00151	10	snoRNA	Small nucleolar RNA SNORD58	0.32
RF00075	109	precursor	mir-166 microRNA precursor	3.43
RF02359	5	Rfam other sncRNA	Bacteriophage MS2 operator hairpin	0.16
RF00700	37	precursor	microRNA mir-375	1.17
RF00783	14	precursor	microRNA mir-484	0.44
RF00757	9	precursor	microRNA mir-275	0.28
RF00695	61	precursor	microRNA MIR398	1.92
RF00181	113	snoRNA	Small nucleolar RNA SNORD113/SNORD114 family	3.56
RF00088	13	snoRNA	Small nucleolar RNA SNORD30	0.41
RF00563	75	snoRNA	Small nucleolar RNA SNORA53	2.36
RF00156	27	snoRNA	Small nucleolar RNA SNORA70	0.85
RF00288	2	snoRNA	Z30 small nucleolar RNA	0.06
RF01129	1	snoRNA	Small nucleolar RNA sR44	0.03
RF00641	7	precursor	microRNA mir-154	0.22
RF00518	1	Rfam other sncRNA	speF leader	0.03
RF02107	1	Rfam other sncRNA	Deleted in lymphocytic leukemia 2 conserved region 3	0.03
RF00679	23	precursor	microRNA mir-210	0.72
RF00662	201040	precursor	microRNA mir-132	6334.54
RF00056	1	snoRNA	Small nucleolar RNA SNORA71	0.03
RF00572	137	snoRNA	Small nucleolar RNA SNORD66	4.32
RF01813	9	Rfam other sncRNA	rdlD antitoxin	0.28
RF00076	79843	precursor	mir-181 microRNA precursor	2515.76
RF00072	1	snoRNA	Small nucleolar RNA SNORA75	0.03
RF01277	1	snoRNA	Small nucleolar RNA U54	0.03
RF00341	2	snoRNA	Small nucleolar RNA Z39	0.06
RF01843	1	Rfam other sncRNA	neiserria ribosomal frameshift element	0.03
RF02223	2	Rfam other sncRNA	Proteobacterial sRNA sX4	0.06
RF00276	1	snoRNA	Small nucleolar RNA SNORD52	0.03
RF00412	16	snoRNA	Small nucleolar RNA SNORA21	0.50
RF01111	3	Rfam other sncRNA	Pseudoknot of upstream pseudoknot domain (UPD) of the 3'UTR	0.09
RF00619	14	snRNA	U6atac minor spliceosomal RNA	0.44
RF02162	3	Rfam other sncRNA	XIST RNA A repeat	0.09
RF00416	248	snoRNA	Small nucleolar RNA SNORA43	7.81
RF00409	51	snoRNA	Small nucleolar RNA SNORA7	1.61
RF00656	3	precursor	microRNA mir-205	0.09
RF00646	2508	precursor	microRNA mir-204	79.02
RF00582	1	snoRNA	Small Cajal body specific RNA 14	0.03
RF00001	7	rRNA	5S ribosomal RNA	0.22
RF02194	5	Rfam other sncRNA	Bacterial antisense RNA HPnc0260	0.16
RF00157	8	snoRNA	Small nucleolar RNA SNORD55/SNORD39	0.25
RF01830	1	Rfam other sncRNA	Salmonella enterica Typhi npcRNA 44	0.03
RF02466	2	Rfam other sncRNA	Actinobacteria sRNA Ms_AS-8	0.06
RF00699	18	precursor	microRNA mir-134	0.57
RF02543	8302	rRNA	Eukaryotic large subunit ribosomal RNA	261.59
RF00767	4	precursor	microRNA mir-150	0.13
RF00592	2	snoRNA	Small nucleolar RNA SNORD78	0.06
RF00614	11	snoRNA	Small nucleolar RNA SNORA11	0.35
RF00382	1	Rfam other sncRNA	DnaX ribosomal frameshifting element	0.03
RF00649	26665	precursor	microRNA mir-128	840.18
RF00190	186	snoRNA	Small nucleolar RNA SNORA16B/SNORA16A family	5.86
RF00724	16	precursor	microRNA mir-282	0.50
RF00696	589	precursor	microRNA mir-203	18.56
RF00578	1	snoRNA	Small nucleolar RNA SNORD89	0.03
RF00195	3	Rfam other sncRNA	RsmY RNA family	0.09
RF00100	998	Rfam other sncRNA	7SK RNA	31.45
RF00245	3	precursor	mir-19 microRNA precursor family	0.09
RF00177	726	rRNA	Bacterial small subunit ribosomal RNA	22.88
RF01851	13	Rfam other sncRNA	Cyanobacteria transfer-messenger RNA	0.41
RF00711	364	precursor	microRNA mir-449	11.47
RF00919	347	precursor	microRNA mir-874	10.93
RF00004	207	snRNA	U2 spliceosomal RNA	6.52
RF00723	3	precursor	microRNA mir-448	0.09
RF01022	16	precursor	microRNA mir-611	0.50
RF01716	66	Rfam other sncRNA	PhotoRC-I RNA	2.08
RF00284	140	snoRNA	Small nucleolar RNA SNORD74	4.41
RF01308	2	snoRNA	Small nucleolar RNA sR58	0.06
RF00720	2	precursor	microRNA mir-317	0.06
RF00764	1	precursor	microRNA mir-191	0.03
RF02260	2	Rfam other sncRNA	MAT2A 3'UTR stem loop A	0.06
RF00653	23	precursor	microRNA mir-22	0.72
RF02278	2	Rfam other sncRNA	Betaproteobacteria toxic small RNA	0.06
RF01849	722	Rfam other sncRNA	Alphaproteobacteria transfer-messenger RNA	22.75
RF01225	7	snoRNA	Small nucleolar RNA ACA64	0.22
RF02540	10	rRNA	Archaeal large subunit ribosomal RNA	0.32
RF00270	14	snoRNA	Small nucleolar RNA SNORD61	0.44
RF02119	1	Rfam other sncRNA	FTX transcript, XIST regulator conserved region 1	0.03
RF01295	17	snoRNA	Small Cajal body-specific RNA 7	0.54
RF00053	5910	precursor	mir-7 microRNA precursor	186.22
RF01753	7	Rfam other sncRNA	psbNH RNA	0.22
RF00277	2	snoRNA	Small nucleolar RNA SNORD49	0.06
RF00292	1	snoRNA	Small nucleolar RNA TBR5	0.03
RF01068	3	Rfam other sncRNA	mini-ykkC RNA motif	0.09
RF00675	17	precursor	microRNA mir-145	0.54
RF00144	556	precursor	mir-199 microRNA precursor	17.52
RF01128	3	snoRNA	Small nucleolar RNA sR42	0.09
RF00429	9	snoRNA	Small nucleolar RNA SNORA29	0.28
RF00282	2	snoRNA	Small nucleolar RNA SNORD48	0.06
RF00289	294	snoRNA	Small nucleolar RNA SNORD104	9.26
RF00747	3	precursor	microRNA mir-283	0.09
RF00690	3	precursor	microRNA MIR408	0.09
RF00459	210	Rfam other sncRNA	Mason-Pfizer monkey virus packaging signal	6.62
RF01135	11	snoRNA	Small nucleolar RNA sR24	0.35
RF00637	311	precursor	microRNA mir-276	9.80
RF00032	4	Rfam other sncRNA	Histone 3' UTR stem-loop	0.13
RF00760	2	precursor	microRNA mir-342	0.06
RF00397	20	snoRNA	Small nucleolar RNA SNORA14	0.63
RF00010	3	Rfam other sncRNA	Bacterial RNase P class A	0.09
RF01074	2	Rfam other sncRNA	Putative RNA-dependent RNA polymerase ribosomal frameshift site	0.06
RF00052	4747	precursor	lin-4 microRNA precursor	149.57
RF01668	3	Rfam other sncRNA	Pseudomonas sRNA P10	0.09
RF00257	125	precursor	mir-194 microRNA precursor family	3.94
RF01291	2	snoRNA	Small nucleolar RNA SNORD97	0.06
RF01229	10	snoRNA	Small nucleolar RNA SNORA84	0.32
RF00136	406	snoRNA	Small nucleolar RNA SNORD81	12.79
RF02061	42	precursor	microRNA mir-301	1.32
RF00682	7	precursor	microRNA mir-144	0.22
RF00381	3	Rfam other sncRNA	Antizyme RNA frameshifting stimulation element	0.09
RF01867	17	Rfam other sncRNA	caulobacter sRNA CC2171	0.54
RF00655	1	precursor	microRNA mir-28	0.03
RF00569	1	snoRNA	Small nucleolar RNA SNORD19	0.03
RF00486	485	precursor	mir-129 microRNA precursor family	15.28
RF01748	1	Rfam other sncRNA	nuoG RNA	0.03
RF01313	2	Rfam other sncRNA	Avian HBV RNA encapsidation signal epsilon	0.06
RF02553	503	Rfam other sncRNA	Y RNA-like	15.85
RF00191	15	snoRNA	Small nucleolar RNA SNORA57	0.47
RF01292	1	snoRNA	Small nucleolar RNA snoR2/U65	0.03
RF00671	43081	precursor	microRNA mir-138	1357.43
RF00392	43	snoRNA	Small nucleolar RNA SNORA5	1.35
RF02232	1	Rfam other sncRNA	Xanthomonadaceae sRNA sX13	0.03
RF01845	1	Rfam other sncRNA	Early nodulin 40	0.03
RF01803	2	Rfam other sncRNA	Editing element of GABA-3 exon 9	0.06
RF01414	4	Rfam other sncRNA	Class I RNA	0.13
RF01423	4	snoRNA	small nucleolar RNA snoR117	0.13
RF01449	1	snoRNA	small nucleolar RNA snR100	0.03
RF00461	2	Rfam other sncRNA	Vascular endothelial growth factor (VEGF) IRES A	0.06
RF00715	57661	precursor	microRNA mir-383	1816.83
RF00644	13922	precursor	microRNA mir-27	438.67
RF00439	13	snoRNA	Small nucleolar RNA SNORD87	0.41
RF02241	1	Rfam other sncRNA	Xanthomonadaceae sRNA Xoo2	0.03
RF01159	1	snoRNA	Small nucleolar RNA U18	0.03
RF01904	1	Rfam other sncRNA	HOTAIR conserved region 1	0.03
RF00104	11638	precursor	mir-10 microRNA precursor family	366.70
RF00324	13	snoRNA	Small nucleolar RNA MBII-202	0.41
RF00068	5	snoRNA	Small nucleolar RNA SNORD21	0.16
RF00251	275	precursor	mir-219 microRNA precursor family	8.66
RF00756	11	precursor	microRNA mir-299	0.35
RF00045	75	snoRNA	Small nucleolar RNA SNORA73 family	2.36
RF00941	1	precursor	microRNA mir-434	0.03
RF01151	3	snoRNA	Small nucleolar RNA U82P	0.09
RF00334	13	snoRNA	Small nucleolar RNA SNORA3/SNORA45 family	0.41
RF00740	4	precursor	microRNA mir-370	0.13
RF01960	19835	rRNA	Eukaryotic small subunit ribosomal RNA	624.98
RF00405	13	snoRNA	Small nucleolar RNA SNORA44	0.41
RF00189	23	snoRNA	Small nucleolar RNA SNORD95	0.72
RF01309	5	snoRNA	Small nucleolar RNA sR60	0.16
RF00223	4	Rfam other sncRNA	bip internal ribosome entry site (IRES)	0.13
RF00430	275	snoRNA	Small nucleolar RNA SNORA54	8.66
RF00017	1019	Rfam other sncRNA	Metazoan signal recognition particle RNA	32.11
RF00377	15	snoRNA	Small nucleolar RNA U6-53/MBII-28	0.47
RF01232	7	snoRNA	Small nucleolar RNA R442	0.22
RF01942	149	precursor	microRNA mir-1937	4.69
RF01506	345	snoRNA	A. fumigatus snoRNA Afu_294	10.87
RF00727	8	precursor	microRNA bantam	0.25
RF01382	2	Rfam other sncRNA	HIV-1 stem-loop 4 packaging signal	0.06
RF00703	6979	precursor	microRNA mir-139	219.90
RF00241	3073	precursor	mir-8/mir-141/mir-200 microRNA precursor family	96.83
RF00612	14	snoRNA	Small nucleolar RNA SNORD75	0.44
RF00622	3	Rfam other sncRNA	Mammalian CPEB3 ribozyme	0.09
RF00425	25	snoRNA	Small nucleolar RNA SNORA18	0.79
RF01121	1	snoRNA	Small nucleolar RNA sR38	0.03
RF01914	2	precursor	microRNA mir-932	0.06
RF01184	33	snoRNA	Small nucleolar RNA snR79	1.04
RF00457	1	Rfam other sncRNA	Mnt IRES	0.03
RF00278	108	snoRNA	Small nucleolar RNA SNORD50	3.40
RF01304	15	snoRNA	Small nucleolar RNA sR5	0.47
RF01340	1	Rfam other sncRNA	CRISPR RNA direct repeat element	0.03
RF00131	60490	precursor	mir-30 microRNA precursor	1905.97
RF00702	7279	precursor	microRNA mir-182	229.35
RF01876	1	Rfam other sncRNA	Myocardial infarction associated transcript exon 5 conserved region 2	0.03
RF00489	5	Rfam other sncRNA	ctRNA	0.16
RF00196	2	Rfam other sncRNA	Alfalfa mosaic virus RNA 1 5' UTR stem-loop	0.06
RF00325	8	snoRNA	Small nucleolar RNA SNORD53/SNORD92	0.25
RF01114	1	Rfam other sncRNA	Pseudoknot of upstream pseudoknot domain (UPD) of the 3'UTR	0.03
RF00478	5	snoRNA	Small Cajal body specific RNA 6	0.16
RF00221	1249	snoRNA	Small nucleolar RNA SNORD43	39.35
RF01322	1	Rfam other sncRNA	CRISPR RNA direct repeat element	0.03
RF00638	70	precursor	microRNA MIR159	2.21
RF00640	21	precursor	microRNA MIR167_1	0.66
RF01549	1	snoRNA	Trypanosomatid snoRNA TB8Cs2H1	0.03
RF00661	101	precursor	microRNA mir-31	3.18
RF00073	1	precursor	mir-156 microRNA precursor	0.03
RF00784	396	precursor	microRNA mir-486	12.48
RF00037	2	Rfam other sncRNA	Iron response element I	0.06
RF00254	2112	precursor	mir-16 microRNA precursor family	66.55
RF01850	555	Rfam other sncRNA	Betaproteobacteria transfer-messenger RNA	17.49
RF01305	1	snoRNA	Small nucleolar RNA sR51	0.03
RF00842	1	precursor	microRNA MIR403	0.03
RF01101	1	Rfam other sncRNA	Pseudoknot of tRNA-like structure	0.03
RF00237	94132	precursor	mir-9/mir-79 microRNA precursor family	2965.99
RF00016	87	snoRNA	Small nucleolar RNA SNORD14	2.74
RF00600	28	snoRNA	Small nucleolar RNA SNORA79	0.88
RF00099	3	snoRNA	Small nucleolar RNA SNORD22	0.09
RF02129	2	Rfam other sncRNA	GNAS antisense RNA 1 conserved region 3	0.06
RF01792	30	Rfam other sncRNA	ribosomal frameshift site	0.95
RF00212	2	snoRNA	Small nucleolar RNA SNORD38	0.06
RF01675	9	Rfam other sncRNA	Pseudomonas sRNA CrcZ	0.28
RF00244	36953	precursor	mir-26 microRNA precursor family	1164.35
RF01762	2	Rfam other sncRNA	Whalefall-1 RNA	0.06
RF00939	1	precursor	microRNA mir-504	0.03
RF00258	1	precursor	mir-130 microRNA precursor family	0.03
RF00005	11586	tRNA	tRNA	365.06
RF00672	236	precursor	microRNA mir-190	7.44
RF00153	26	snoRNA	Small nucleolar RNA SNORD62	0.82
RF00092	1	snoRNA	Small nucleolar RNA SNORA63	0.03
RF00691	3920	precursor	microRNA mir-146	123.51
RF01072	8	Rfam other sncRNA	Pseudoknot of upstream pseudoknot domain (UPD) of the 3'UTR	0.25
RF02261	1	Rfam other sncRNA	MAT2A 3'UTR stem loop B	0.03
RF00668	7	precursor	microRNA mir-302	0.22
RF00218	1	snoRNA	Small nucleolar RNA SNORD46	0.03
RF00565	175	snoRNA	Small Cajal body specific RNA 3	5.51
RF00273	35	snoRNA	Small nucleolar RNA SNORD59	1.10
RF00309	5	snoRNA	Small nucleolar RNA snR60/Z15/Z230/Z193/J17	0.16
RF00424	97	snoRNA	Small Cajal body specific RNA 16	3.06
RF00027	26717	precursor	let-7 microRNA precursor	841.82
RF00754	1	precursor	microRNA mir-279	0.03
RF00618	1	snRNA	U4atac minor spliceosomal RNA	0.03
RF00664	71	precursor	microRNA mir-223	2.24
RF01420	2	snoRNA	Small nucleolar RNA snoR113	0.06
RF00129	1845	precursor	mir-103/107 microRNA precursor	58.13
RF01519	1	Rfam other sncRNA	Caulobacter sRNA CC0196	0.03
RF00396	30	snoRNA	Small nucleolar RNA SNORA13	0.95
RF00247	3	precursor	mir-160 microRNA precursor family	0.09
RF00871	27	precursor	microRNA mir-689	0.85
RF00838	34	precursor	microRNA mir-252	1.07
RF00574	27	snoRNA	Small nucleolar RNA SNORD69	0.85
RF00648	87	precursor	microRNA MIR396	2.74
RF01756	1	Rfam other sncRNA	rne-II RNA	0.03
RF00630	1	Rfam other sncRNA	Pseudomonas sRNA P26	0.03
RF00748	1	precursor	microRNA mir-433	0.03
RF01164	1	snoRNA	Small nucleolar RNA SNORD107	0.03
RF01275	1	snoRNA	Small nucleolar RNA sR22	0.03
RF00108	72	snoRNA	Small nucleolar RNA SNORD116	2.27
RF00154	15	snoRNA	Small nucleolar RNA SNORD63	0.47
RF00410	1	snoRNA	Small nucleolar RNA SNORA2/SNORA34 family	0.03
RF01684	4280	Rfam other sncRNA	MALAT1-associated small cytoplasmic RNA/MEN beta RNA	134.86
RF00645	11	precursor	microRNA MIR169_2	0.35
RF02256	1	Rfam other sncRNA	Adaptive response 33 conserved region 2	0.03
RF00009	24	Rfam other sncRNA	Nuclear RNase P	0.76
RF02136	1	Rfam other sncRNA	HTT antisense RNA 1 conserved region 3	0.03
RF00946	26	precursor	microRNA mir-1225	0.82
RF00418	27	snoRNA	Small nucleolar RNA SNORA58	0.85
RF00373	1	Rfam other sncRNA	Archaeal RNase P	0.03
RF01553	1	snoRNA	Trypanosomatid snoRNA TB9Cs1H3	0.03
RF00729	2	precursor	microRNA mir-278	0.06
RF00601	13	snoRNA	Small Cajal body specific RNA 20	0.41
RF01972	6	Rfam other sncRNA	H19 conserved region 1	0.19
RF00683	713	precursor	microRNA mir-143	22.47
RF00302	3	snoRNA	Small nucleolar RNA SNORA65	0.09
RF00888	1	precursor	microRNA mir-770	0.03
RF02541	636	rRNA	Bacterial large subunit ribosomal RNA	20.04
RF00091	1	snoRNA	Small nucleolar RNA SNORA62/SNORA6 family	0.03
RF01290	38	snoRNA	Small nucleolar RNA SNORD10	1.20
RF01125	5	snoRNA	Small nucleolar RNA sR4	0.16
RF02470	1	Rfam other sncRNA	Mycobacterium sRNA Ms_IGR-8	0.03
RF02262	3	Rfam other sncRNA	MAT2A 3'UTR stem loop C	0.09
RF00103	9888	precursor	mir-1 microRNA precursor family	311.56
RF00093	5	snoRNA	Small nucleolar RNA SNORD18	0.16
RF00421	1	snoRNA	Small nucleolar RNA SNORA32	0.03
RF00281	6	snoRNA	Small nucleolar RNA SNORD47	0.19
RF00730	17	precursor	microRNA mir-277	0.54
RF00722	8140	precursor	microRNA mir-451	256.48
RF00406	183	snoRNA	Small nucleolar RNA SNORA42/SNORA80 family	5.77
RF00069	11	snoRNA	Small nucleolar RNA SNORD24	0.35
RF00669	493	precursor	microRNA mir-96	15.53
RF01156	4	snoRNA	Small nucleolar RNA SNORD123	0.13
RF00255	3727	precursor	mir-218 microRNA precursor family	117.43
RF00140	14	Rfam other sncRNA	Alpha operon ribosome binding site	0.44
RF02467	7	Rfam other sncRNA	Mycobacterium sRNA Ms_IGR-2	0.22
RF00915	1	precursor	microRNA mir-760	0.03
RF00676	40	precursor	microRNA mir-127	1.26
RF01126	3	snoRNA	Small nucleolar RNA sR41	0.09
RF02444	6	Rfam other sncRNA	Streptococcus sRNA SpR10	0.19
RF00155	49	snoRNA	Small nucleolar RNA SNORA66	1.54
RF01381	60	Rfam other sncRNA	HIV-1 stem-loop 3 Psi packaging signal	1.89
RF01296	12	snoRNA	Small nucleolar RNA U85	0.38
RF01046	169	Rfam other sncRNA	Wingless localisation element 3 (WLE3)	5.32
RF00610	6140	snoRNA	Small nucleolar RNA SNORD110	193.46
RF02448	7	Rfam other sncRNA	Streptococcus sRNA SpR20	0.22
RF01895	922	precursor	microRNA mir-193	29.05
RF01834	6	Rfam other sncRNA	ribosomal frameshift site	0.19
RF01791	7	Rfam other sncRNA	F6 TB sRNA	0.22
RF00253	147	precursor	mir-101 microRNA precursor family	4.63
RF00803	247	precursor	microRNA mir-425	7.78
RF00161	1	Rfam other sncRNA	Nanos 3' UTR translation control element	0.03
RF00753	6	precursor	microRNA mir-503	0.19
RF00462	3	Rfam other sncRNA	APC internal ribosome entry site (IRES)	0.09
RF00741	824	precursor	microRNA mir-378	25.96
RF02044	1	Rfam other sncRNA	CDKN2B antisense RNA 1 convserved region 2	0.03
RF02281	2	snoRNA	Tetrahymena snoRNA TtnuCD4	0.06
RF01856	1	Rfam other sncRNA	Protozoan signal recognition particle RNA	0.03
RF00573	8	snoRNA	Small nucleolar RNA SNORD67	0.25
RF00012	4124	snoRNA	Small nucleolar RNA U3	129.94
RF00446	87	precursor	mir-133 microRNA precursor family	2.74
RF00015	25	snRNA	U4 spliceosomal RNA	0.79
RF00772	1	precursor	microRNA mir-328	0.03
RF00271	2	snoRNA	Small nucleolar RNA SNORD60	0.06
RF00576	2	snoRNA	Small nucleolar RNA SNORD71	0.06
RF00613	2	snoRNA	Small nucleolar RNA SNORD94	0.06
RF02342	1	Rfam other sncRNA	Alphaproteobacterial sRNA ar7	0.03
RF00892	1	precursor	microRNA mir-551	0.03
RF01241	10	snoRNA	Small nucleolar RNA SNORA81	0.32
RF01134	1	snoRNA	Small nucleolar RNA sR30	0.03
RF00286	2	snoRNA	Small Cajal body specific RNA 8	0.06
RF00651	28274	precursor	microRNA mir-221	890.88
RF01014	30	precursor	microRNA mir-1306	0.95
RF00002	27725	rRNA	5.8S ribosomal RNA	873.58
RF00548	2	snRNA	U11 spliceosomal RNA	0.06
RF00211	2	snoRNA	Small nucleolar RNA SNORD35	0.06
RF00643	8	precursor	microRNA MIR171_1	0.25
RF01938	10	precursor	microRNA mir-1251	0.32
RF00358	1	snoRNA	Small nucleolar RNA Z101	0.03
RF00066	20	snRNA	U7 small nuclear RNA	0.63
RF00019	40776	Rfam other sncRNA	Y RNA	1284.80
RF00030	9	Rfam other sncRNA	RNase MRP	0.28
RF01317	6	Rfam other sncRNA	CRISPR RNA direct repeat element	0.19
RF00006	50	Rfam other sncRNA	Vault RNA	1.58
RF00420	2	snoRNA	Small nucleolar RNA SNORA61	0.06
RF00451	2	precursor	mir-395 microRNA precursor family	0.06
RF00580	6	snoRNA	Small nucleolar RNA SNORD91 family	0.19
RF00399	2	snoRNA	Small nucleolar RNA SNORA24	0.06
RF00570	24	snoRNA	Small Nucleolar RNA SNORD64	0.76
RF00603	16	snoRNA	Small nucleolar RNA SNORD23	0.50
RF00279	4	snoRNA	Small nucleolar RNA SNORD45	0.13
RF00432	9	snoRNA	Small nucleolar RNA SNORA51	0.28
RF00178	8867	precursor	mir-24 microRNA precursor family	279.39
RF00322	34	snoRNA	Small nucleolar RNA SNORA31	1.07
RF00246	386	precursor	mir-135 microRNA precursor family	12.16
RF01294	9	snoRNA	Small nucleolar RNA U89	0.28
RF00659	4	precursor	microRNA mir-365	0.13
RF00274	715	snoRNA	Small nucleolar RNA SNORD57	22.53
RF01123	3	snoRNA	Small nucleolar RNA sR35	0.09
RF01100	1	Rfam other sncRNA	3'-terminal pseudoknot in BYV	0.03
RF00130	230	precursor	mir-192/215 microRNA precursor	7.25
RF00736	703	precursor	microRNA mir-320	22.15
RF00074	4485	precursor	mir-29 microRNA precursor	141.32
RF00832	34	precursor	microRNA mir-71	1.07
RF00617	2	Rfam other sncRNA	flavivirus capsid hairpin cHP	0.06
RF00609	4	snoRNA	Small nucleolar RNA SNORD100	0.13
RF01970	1	Rfam other sncRNA	Rhabdomyosarcoma 2 associated transcript conserved region 9	0.03
RF00280	15	snoRNA	Small nucleolar RNA SNORD51	0.47
RF00584	47	snoRNA	Small nucleolar RNA SNORD105	1.48
RF00319	7	snoRNA	Small nucleolar RNA SNORA23	0.22
RF00718	2	precursor	microRNA mir-431	0.06
RF01059	2	precursor	microRNA mir-598	0.06
RF00667	687	precursor	microRNA mir-33	21.65
RF00026	3097	snRNA	U6 spliceosomal RNA	97.58
RF00494	7	snoRNA	Small nucleolar RNA U2-19	0.22
RF00105	1175	snoRNA	Small nucleolar RNA SNORD115	37.02
RF02399	2	Rfam other sncRNA	Nitrogen stress-induced RNA 1	0.06
RF00023	32516	Rfam other sncRNA	transfer-messenger RNA	1024.54
RF01380	1	Rfam other sncRNA	Human immunodeficiency virus type 1 major splice donor	0.03
RF00039	4	Rfam other sncRNA	DicF RNA	0.13
RF00020	9	snRNA	U5 spliceosomal RNA	0.28
RF01875	2	Rfam other sncRNA	Myocardial infarction associated transcript exon 5 conserved region 1	0.06
RF01307	4	snoRNA	Small nucleolar RNA sR55	0.13
RF00813	2	precursor	microRNA mir-11	0.06
RF00606	5	snoRNA	Small nucleolar RNA SNORD93	0.16
RF00642	18222	precursor	microRNA mir-23	574.15
RF02003	1	Rfam other sncRNA	Group II catalytic intron D1-D4-4	0.03
RF00663	704	precursor	microRNA mir-183	22.18
RF00096	2	snoRNA	U8 small nucleolar RNA	0.06
RF00469	6	Rfam other sncRNA	Hepatitis C stem-loop IV	0.19
RF00169	4	Rfam other sncRNA	Bacterial small signal recognition particle RNA	0.13
RF01210	1	snoRNA	Small nucleolar RNA U13	0.03
RF00745	580	precursor	microRNA mir-499	18.28
RF00118	44	Rfam other sncRNA	rydB RNA	1.39
RF00749	9	precursor	microRNA mir-208	0.28
RF00687	2	precursor	microRNA mir-136	0.06
RF00275	13	snoRNA	Small nucleolar RNA SNORD56	0.41
RF02534	5	Rfam other sncRNA	Norovirus cis-acting replication element (CRE)	0.16
RF01276	1	snoRNA	Small nucleolar RNA sR53	0.03
RF01790	1	Rfam other sncRNA	ribosomal frameshift site	0.03
RF00650	750	precursor	microRNA mir-153	23.63
RF00239	439002	precursor	mir-124 microRNA precursor family	13832.45
RF00423	11	snoRNA	Small Cajal body specific RNA 4	0.35
RF00523	9	Rfam other sncRNA	Prion pseudoknot	0.28
RF00701	11152	precursor	microRNA mir-126	351.39
RF00464	2615	precursor	mir-92 microRNA precursor family	82.40
RF01119	1	snoRNA	Small nucleolar RNA sR32	0.03
RF00186	3	snoRNA	Small nucleolar RNA SNORD101	0.09
RF00731	13	precursor	microRNA mir-155	0.41
RF00453	1	Rfam other sncRNA	Cardiovirus cis-acting replication element (CRE)	0.03
RF00340	23	snoRNA	Small nucleolar RNA SNORA36 family	0.72
intron	839645	intron	-	26456.25
repeat	1070271	repeat	-	33723.01
exon	2552950	exon	-	80440.52
intergenic	509855	intergenic	-	16064.95
