# Supplementary material for: MicroRNA-mediated translational pathways are regulated in the orbitofrontal cortex and peripheral blood samples during acute abstinence from heroin self-administration
Source: Adv Drug Alcohol Res. 2023 Aug 14;3:11668. doi: 10.3389/adar.2023.11668 (PMC10880771; doi:10.3389/adar.2023.11668)
Supplement: Supplementary file 2 [file DataSheet1.ZIP › S79H.expr.xls]

sRNA id	Count(34962530)	Type	Description	TPM
novel_mir1	5541	miRNA	NC_005106.4:-:31883001_31883071	158.48
novel_mir2	605	miRNA	NC_005110.4:+:58661266_58661327	17.30
novel_mir3	4653	miRNA	NC_005107.4:+:65643142_65643201	133.09
novel_mir4	1231	miRNA	NC_005120.4:+:118131823_118131886	35.21
novel_mir5	80	miRNA	NC_005103.4:-:147718278_147718343	2.29
novel_mir8	1025	miRNA	NC_005106.4:-:32983166_32983226	29.32
novel_mir9	80	miRNA	NC_005116.4:-:10572277_10572334	2.29
novel_mir10	176	miRNA	NC_005109.4:-:15198465_15198530	5.03
novel_mir11	100	miRNA	NC_005117.4:-:73403043_73403105	2.86
novel_mir13	10	miRNA	NC_005109.4:+:6033422_6033483	0.29
novel_mir14	18	miRNA	NC_005100.4:+:174134780_174134841	0.51
novel_mir15	192	miRNA	NC_005100.4:+:48104127_48104186	5.49
novel_mir16	16	miRNA	NC_005100.4:-:121202858_121202922	0.46
novel_mir18	157	miRNA	NC_005106.4:+:140547362_140547421	4.49
novel_mir19	101	miRNA	NC_005116.4:-:71800308_71800365	2.89
novel_mir23	63	miRNA	NC_005118.4:-:58624779_58624839	1.80
novel_mir24	44	miRNA	NC_005100.4:-:220867515_220867576	1.26
novel_mir25	68	miRNA	NC_005100.4:+:236276331_236276393	1.94
novel_mir26	17	miRNA	NC_005105.4:-:111289770_111289828	0.49
novel_mir27	72	miRNA	NC_005116.4:-:10456154_10456219	2.06
novel_mir28	31	miRNA	NC_005100.4:+:198994825_198994892	0.89
novel_mir29	11	miRNA	NC_005106.4:+:143932118_143932175	0.31
novel_mir30	20	miRNA	NC_005110.4:-:70717131_70717192	0.57
novel_mir31	24	miRNA	NC_005109.4:-:65025338_65025408	0.69
novel_mir32	13	miRNA	NC_005109.4:+:57480688_57480743	0.37
novel_mir34	17	miRNA	NC_005107.4:-:39687046_39687104	0.49
novel_mir38	33	miRNA	NC_005110.4:-:88317218_88317283	0.94
novel_mir39	14	miRNA	NC_005102.4:+:11791489_11791554	0.40
novel_mir44	19	miRNA	NC_005100.4:-:84347107_84347170	0.54
novel_mir45	10	miRNA	NC_005100.4:+:247265473_247265534	0.29
novel_mir46	32	miRNA	NC_005106.4:-:120718894_120718965	0.92
novel_mir48	14	miRNA	NC_005104.4:+:133464013_133464077	0.40
novel_mir50	10	miRNA	NC_005111.4:+:13736100_13736158	0.29
novel_mir57	11	miRNA	NC_005101.4:-:210224884_210224933	0.31
novel_mir66	15	miRNA	NC_005103.4:-:178066572_178066644	0.43
novel_mir67	78	miRNA	NC_005114.4:-:96770944_96771005	2.23
novel_mir70	623	miRNA	NC_005120.4:-:33516112_33516172	17.82
novel_mir76	12	miRNA	NC_005101.4:-:148722113_148722177	0.34
novel_mir77	13	miRNA	NC_005118.4:-:52566461_52566519	0.37
novel_mir78	57	miRNA	NC_005116.4:-:71783924_71783984	1.63
novel_mir81	12	miRNA	NC_005104.4:+:166133729_166133767	0.34
novel_mir86	15	miRNA	NC_005115.4:+:64784601_64784641	0.43
novel_mir87	11	miRNA	NC_005102.4:-:5771445_5771523	0.31
novel_mir89	14	miRNA	NC_005108.4:+:71329254_71329309	0.40
novel_mir96	12	miRNA	NC_005109.4:+:10889269_10889317	0.34
novel_mir97	14	miRNA	NC_005103.4:-:181434741_181434786	0.40
novel_mir99	14	miRNA	NC_005114.4:-:33165779_33165848	0.40
novel_mir108	12	miRNA	NC_005104.4:-:60067235_60067314	0.34
novel_mir110	26	miRNA	NC_005111.4:-:44578200_44578267	0.74
novel_mir112	16	miRNA	NC_005105.4:-:13914181_13914251	0.46
novel_mir118	21	miRNA	NC_005106.4:-:139253312_139253374	0.60
novel_mir131	1308	miRNA	NC_005106.4:+:43324717_43324775	37.41
novel_mir140	92	miRNA	NC_005106.4:-:70967388_70967452	2.63
novel_mir141	13	miRNA	NC_005116.4:+:81209913_81209949	0.37
novel_mir144	18	miRNA	NC_005104.4:-:127617107_127617172	0.51
novel_mir146	12	miRNA	NC_005100.4:+:129212043_129212083	0.34
novel_mir147	131	miRNA	NC_005118.4:-:45500822_45500875	3.75
novel_mir149	11	miRNA	NC_005102.4:+:175538094_175538145	0.31
novel_mir156	10	miRNA	NC_005100.4:+:275972855_275972911	0.29
novel_mir158	11	miRNA	NC_005111.4:+:38876016_38876098	0.31
novel_mir160	13	miRNA	NC_005113.4:+:85270632_85270677	0.37
novel_mir167	11	miRNA	NC_005100.4:-:124623991_124624064	0.31
novel_mir170	15	miRNA	NC_005113.4:+:9264872_9264947	0.43
novel_mir175	14	miRNA	NC_005106.4:+:80950459_80950507	0.40
novel_mir179	10	miRNA	NC_005109.4:+:65734390_65734433	0.29
novel_mir182	12	miRNA	NC_005107.4:+:49702541_49702600	0.34
novel_mir183	12	miRNA	NC_005118.4:+:2440395_2440453	0.34
novel_mir185	12	miRNA	NC_005105.4:+:133679321_133679387	0.34
novel_mir188	10	miRNA	NC_005108.4:+:115556110_115556162	0.29
novel_mir191	11	miRNA	NC_005100.4:-:7999697_7999755	0.31
novel_mir201	12	miRNA	NC_005100.4:-:221159239_221159310	0.34
novel_mir203	15	miRNA	NC_005109.4:-:86702204_86702260	0.43
novel_mir206	10	miRNA	NC_005107.4:-:48449734_48449795	0.29
novel_mir208	19	miRNA	NC_005106.4:-:12257934_12257981	0.54
novel_mir210	11	miRNA	NC_005100.4:-:266095065_266095141	0.31
novel_mir214	10	miRNA	NC_005102.4:+:175245363_175245447	0.29
novel_mir215	17	miRNA	NC_005107.4:+:61167756_61167804	0.49
novel_mir216	11	miRNA	NC_005101.4:-:188413053_188413126	0.31
novel_mir224	14	miRNA	NC_005107.4:+:75005576_75005615	0.40
novel_mir228	10	miRNA	NC_005107.4:+:48966164_48966236	0.29
novel_mir236	21	miRNA	NC_005115.4:-:3909713_3909790	0.60
novel_mir237	11	miRNA	NC_005113.4:+:87401021_87401085	0.31
novel_mir238	10	miRNA	NC_005107.4:+:63303922_63303990	0.29
novel_mir240	10	miRNA	NC_005103.4:-:81311106_81311153	0.29
novel_mir241	10	miRNA	NC_005100.4:+:203985293_203985335	0.29
novel_mir245	10	miRNA	NC_005108.4:-:84894582_84894654	0.29
novel_mir253	14	miRNA	NC_005110.4:+:73189175_73189226	0.40
novel_mir255	11	miRNA	NC_005105.4:-:47914305_47914357	0.31
novel_mir268	14	miRNA	NC_005100.4:+:176264975_176265034	0.40
novel_mir272	19	miRNA	NC_005116.4:+:70803543_70803610	0.54
novel_mir276	14	miRNA	NC_005105.4:+:10533013_10533073	0.40
novel_mir279	16	miRNA	NC_005101.4:+:196125356_196125429	0.46
novel_mir281	24	miRNA	NC_005109.4:+:20591263_20591341	0.69
novel_mir282	12	miRNA	NC_005107.4:+:132652632_132652686	0.34
novel_mir283	147	miRNA	NC_005113.4:+:91783214_91783278	4.20
novel_mir285	14	miRNA	NC_005100.4:-:220836538_220836608	0.40
novel_mir292	233	miRNA	NC_005100.4:-:174495292_174495366	6.66
novel_mir294	16	miRNA	NC_005106.4:+:139271662_139271719	0.46
novel_mir295	60	miRNA	NC_005108.4:-:44126889_44126944	1.72
novel_mir296	41	miRNA	NC_005107.4:-:104542347_104542407	1.17
novel_mir299	15	miRNA	NC_005106.4:+:139317970_139318018	0.43
novel_mir302	14	miRNA	NC_005107.4:-:127781998_127782077	0.40
novel_mir306	11	miRNA	NC_005105.4:-:76383659_76383729	0.31
novel_mir313	12	miRNA	NC_005100.4:-:90896143_90896208	0.34
novel_mir314	12	miRNA	NC_005112.4:+:76055555_76055603	0.34
novel_mir317	73	miRNA	NC_005106.4:-:12005946_12006010	2.09
novel_mir318	12	miRNA	NC_005100.4:+:72903345_72903408	0.34
novel_mir319	15	miRNA	NC_005106.4:+:128588113_128588197	0.43
novel_mir321	16	miRNA	NC_005111.4:+:15890145_15890217	0.46
novel_mir323	73	miRNA	NC_005109.4:-:89005074_89005124	2.09
novel_mir327	19	miRNA	NC_005108.4:+:20765271_20765341	0.54
novel_mir328	41	miRNA	NC_005106.4:+:127057325_127057386	1.17
novel_mir330	34	miRNA	NC_005106.4:+:91538326_91538406	0.97
novel_mir331	10	miRNA	NC_005119.4:-:3918868_3918936	0.29
novel_mir332	170	miRNA	NC_005108.4:-:96210705_96210788	4.86
novel_mir333	52	miRNA	NC_005104.4:+:61955179_61955235	1.49
novel_mir339	1055	miRNA	NC_005108.4:+:92290850_92290905	30.18
novel_mir346	10	miRNA	NC_005100.4:+:219349635_219349700	0.29
novel_mir349	15	miRNA	NC_005103.4:-:153027614_153027690	0.43
novel_mir357	17	miRNA	NC_005108.4:+:73816373_73816420	0.49
novel_mir358	12	miRNA	NC_005117.4:-:70043407_70043452	0.34
novel_mir360	27	miRNA	NC_005109.4:-:56445192_56445246	0.77
novel_mir361	410	miRNA	NC_005103.4:+:44936587_44936663	11.73
novel_mir366	17	miRNA	NC_005100.4:-:170464276_170464341	0.49
novel_mir367	17	miRNA	NC_005106.4:-:130407655_130407714	0.49
novel_mir369	13	miRNA	NC_005100.4:-:174588433_174588481	0.37
novel_mir371	15	miRNA	NC_005104.4:-:62621891_62621954	0.43
novel_mir372	20	miRNA	NC_005100.4:-:247084421_247084483	0.57
novel_mir374	14	miRNA	NC_005108.4:-:85445739_85445797	0.40
novel_mir375	13	miRNA	NC_005100.4:+:165625027_165625079	0.37
novel_mir376	14	miRNA	NC_005109.4:-:108055130_108055207	0.40
novel_mir379	63	miRNA	NC_005116.4:+:76532726_76532783	1.80
novel_mir382	22	miRNA	NC_005106.4:-:123193708_123193774	0.63
novel_mir386	12	miRNA	NC_005107.4:+:73672454_73672498	0.34
novel_mir394	14	miRNA	NC_005115.4:-:48730459_48730524	0.40
novel_mir401	18	miRNA	NC_005104.4:-:150033302_150033378	0.51
novel_mir402	14	miRNA	NC_005106.4:-:121053164_121053229	0.40
novel_mir403	16	miRNA	NC_005116.4:-:79798404_79798474	0.46
novel_mir406	15	miRNA	NC_005108.4:-:47516372_47516425	0.43
novel_mir410	16	miRNA	NC_005120.4:+:74705819_74705887	0.46
novel_mir421	13	miRNA	NC_005110.4:+:87858334_87858381	0.37
novel_mir422	18	miRNA	NC_005117.4:-:75453132_75453192	0.51
novel_mir423	12	miRNA	NC_005106.4:+:2605998_2606062	0.34
novel_mir426	64	miRNA	NC_005100.4:-:88138903_88138959	1.83
novel_mir427	12	miRNA	NC_005100.4:+:198700633_198700681	0.34
novel_mir428	12	miRNA	NC_005115.4:+:20578196_20578286	0.34
novel_mir429	10	miRNA	NC_005106.4:-:106934174_106934249	0.29
novel_mir433	12	miRNA	NC_005110.4:-:83867105_83867162	0.34
novel_mir434	11	miRNA	NC_005106.4:-:12246725_12246796	0.31
novel_mir436	42	miRNA	NC_005109.4:+:105627948_105627989	1.20
novel_mir439	24	miRNA	NC_005109.4:+:94696970_94697035	0.69
novel_mir442	12	miRNA	NC_005117.4:-:54206430_54206478	0.34
novel_mir452	17	miRNA	NC_005100.4:+:240908460_240908525	0.49
novel_mir453	14	miRNA	NC_005102.4:+:45210671_45210759	0.40
novel_mir454	15	miRNA	NC_005112.4:+:48790312_48790353	0.43
novel_mir455	11	miRNA	NC_005118.4:+:54604035_54604081	0.31
novel_mir461	360	miRNA	NC_005100.4:-:266483230_266483272	10.30
novel_mir466	30	miRNA	NC_005118.4:+:38153284_38153349	0.86
novel_mir471	13	miRNA	NC_005102.4:+:176405846_176405937	0.37
novel_mir473	10	miRNA	NC_005109.4:-:88842109_88842171	0.29
novel_mir475	84	miRNA	NC_005117.4:-:41451421_41451469	2.40
novel_mir476	13	miRNA	NC_005105.4:+:44225468_44225537	0.37
novel_mir480	14	miRNA	NC_005105.4:+:28571042_28571109	0.40
novel_mir482	44	miRNA	NC_005107.4:+:69859785_69859842	1.26
novel_mir483	25	miRNA	NC_005107.4:+:84964193_84964262	0.72
novel_mir484	12	miRNA	NC_005118.4:-:10898453_10898502	0.34
novel_mir485	17	miRNA	NC_005101.4:-:241909039_241909076	0.49
novel_mir486	19	miRNA	NC_005108.4:+:53419607_53419665	0.54
novel_mir488	14	miRNA	NC_005105.4:+:94433241_94433315	0.40
novel_mir489	243	miRNA	NW_007906169.1:+:61366_61407	6.95
novel_mir492	18	miRNA	NC_005118.4:+:54246030_54246092	0.51
novel_mir494	17	miRNA	NC_005101.4:+:220298871_220298930	0.49
novel_mir495	14	miRNA	NC_005111.4:-:16126156_16126194	0.40
novel_mir497	18	miRNA	NC_005106.4:+:35739522_35739589	0.51
novel_mir499	10	miRNA	NC_005120.4:-:106558343_106558383	0.29
novel_mir503	10	miRNA	NC_005101.4:-:30824183_30824248	0.29
novel_mir505	18	miRNA	NC_005117.4:+:70996171_70996225	0.51
novel_mir507	12	miRNA	NC_005114.4:-:34197336_34197386	0.34
novel_mir511	19	miRNA	NC_005100.4:-:266731936_266731992	0.54
novel_mir512	13	miRNA	NC_005115.4:+:19068892_19068948	0.37
novel_mir513	12	miRNA	NC_005116.4:+:54181435_54181494	0.34
novel_mir519	24	miRNA	NC_005104.4:-:152589625_152589699	0.69
novel_mir526	11	miRNA	NC_005103.4:+:99133802_99133867	0.31
novel_mir531	14	miRNA	NC_005104.4:+:172986456_172986493	0.40
novel_mir532	13	miRNA	NC_005119.4:-:47225423_47225471	0.37
novel_mir535	26	miRNA	NC_005100.4:-:277510223_277510275	0.74
novel_mir537	12	miRNA	NC_005102.4:-:92290264_92290334	0.34
novel_mir538	28	miRNA	NC_005104.4:+:148219491_148219573	0.80
novel_mir540	59	miRNA	NC_005111.4:+:37891888_37891952	1.69
novel_mir541	24	miRNA	NC_005109.4:+:90085736_90085781	0.69
novel_mir544	14	miRNA	NC_005103.4:+:71740368_71740407	0.40
novel_mir545	73	miRNA	NC_005113.4:+:44548391_44548448	2.09
novel_mir547	13	miRNA	NC_005116.4:+:13670878_13670951	0.37
novel_mir550	12	miRNA	NC_005110.4:-:87002440_87002493	0.34
novel_mir551	131	miRNA	NC_005107.4:+:62723716_62723785	3.75
novel_mir552	334	miRNA	NC_005101.4:-:198041348_198041395	9.55
novel_mir553	14	miRNA	NC_005106.4:-:124317392_124317444	0.40
novel_mir557	10	miRNA	NC_005113.4:+:82047563_82047618	0.29
novel_mir560	14	miRNA	NC_005100.4:-:78735756_78735818	0.40
novel_mir572	12	miRNA	NC_005101.4:+:257605300_257605378	0.34
novel_mir574	335	miRNA	NC_005108.4:-:7465662_7465729	9.58
novel_mir576	12	miRNA	NC_005100.4:-:69310971_69311028	0.34
novel_mir578	12	miRNA	NC_005101.4:+:211155829_211155881	0.34
novel_mir583	23	miRNA	NC_005109.4:-:57268020_57268079	0.66
novel_mir584	20	miRNA	NC_005102.4:-:162552546_162552621	0.57
novel_mir588	12	miRNA	NC_005107.4:-:120492196_120492242	0.34
novel_mir592	16	miRNA	NC_005102.4:-:127569053_127569093	0.46
novel_mir595	22	miRNA	NC_005119.4:+:4958912_4958956	0.63
novel_mir596	15	miRNA	NC_005108.4:-:12094164_12094212	0.43
novel_mir598	11	miRNA	NC_005111.4:+:39209198_39209253	0.31
novel_mir601	29	miRNA	NC_005107.4:+:61812431_61812505	0.83
novel_mir602	14	miRNA	NC_005102.4:+:119699141_119699196	0.40
novel_mir603	16	miRNA	NC_005102.4:+:79892595_79892650	0.46
novel_mir605	29	miRNA	NC_005114.4:+:46316815_46316883	0.83
novel_mir607	20	miRNA	NC_005109.4:+:56256735_56256813	0.57
novel_mir611	10	miRNA	NC_005106.4:-:11714950_11715030	0.29
novel_mir613	71	miRNA	NC_005104.4:+:173307514_173307573	2.03
novel_mir615	12	miRNA	NC_005100.4:-:100859476_100859526	0.34
novel_mir619	64	miRNA	NC_005114.4:-:12514935_12515000	1.83
novel_mir623	22	miRNA	NC_005107.4:-:116391291_116391333	0.63
novel_mir624	16	miRNA	NC_005103.4:-:99547183_99547232	0.46
novel_mir626	20	miRNA	NC_005106.4:+:72924824_72924876	0.57
novel_mir629	339	miRNA	NC_005101.4:-:408837_408875	9.70
novel_mir631	16	miRNA	NC_005100.4:-:265420695_265420745	0.46
novel_mir632	2201	miRNA	NC_005100.4:+:126523306_126523356	62.95
novel_mir637	61	miRNA	NC_005109.4:-:86599385_86599470	1.74
novel_mir643	64	miRNA	NC_005101.4:-:196199380_196199447	1.83
novel_mir645	12	miRNA	NC_005119.4:+:28247511_28247578	0.34
novel_mir646	140	miRNA	NC_005104.4:+:57028490_57028562	4.00
novel_mir648	17	miRNA	NC_005109.4:-:11131493_11131541	0.49
novel_mir651	32	miRNA	NC_005109.4:-:12913457_12913517	0.92
novel_mir655	20	miRNA	NC_005112.4:-:103157528_103157566	0.57
novel_mir658	13	miRNA	NC_005111.4:-:22677864_22677936	0.37
novel_mir669	15	miRNA	NC_005104.4:-:126233975_126234055	0.43
novel_mir673	12	miRNA	NC_005106.4:-:130267391_130267451	0.34
novel_mir674	18	miRNA	NC_005107.4:+:55279369_55279433	0.51
novel_mir675	14	miRNA	NC_005112.4:+:68702867_68702936	0.40
novel_mir676	12	miRNA	NC_005106.4:-:24313495_24313556	0.34
novel_mir680	22	miRNA	NC_005115.4:+:20013767_20013833	0.63
novel_mir683	12	miRNA	NC_005114.4:+:51815231_51815300	0.34
novel_mir685	25	miRNA	NC_005100.4:-:212547326_212547400	0.72
novel_mir686	17	miRNA	NC_005103.4:+:91235722_91235804	0.49
novel_mir692	48	miRNA	NC_005105.4:+:95053660_95053742	1.37
novel_mir693	15	miRNA	NC_005104.4:+:154316896_154316947	0.43
novel_mir695	392	miRNA	NC_005111.4:+:22232667_22232748	11.21
novel_mir701	15	miRNA	NC_005114.4:+:2374693_2374753	0.43
novel_mir712	65	miRNA	NC_005104.4:-:136023250_136023319	1.86
novel_mir713	13	miRNA	NC_005104.4:-:59152572_59152655	0.37
novel_mir714	22	miRNA	NC_005100.4:+:265798512_265798585	0.63
novel_mir715	12	miRNA	NC_005115.4:-:20844162_20844206	0.34
novel_mir721	14	miRNA	NC_005107.4:-:59278823_59278876	0.40
novel_mir722	10	miRNA	NC_005110.4:-:83898408_83898487	0.29
novel_mir724	15	miRNA	NC_005109.4:-:45038890_45038942	0.43
novel_mir725	12	miRNA	NC_005109.4:-:56432449_56432500	0.34
novel_mir729	16	miRNA	NC_005119.4:+:3177210_3177281	0.46
novel_mir730	31	miRNA	NC_005106.4:+:117512923_117512981	0.89
novel_mir731	14	miRNA	NC_005109.4:-:37313363_37313423	0.40
novel_mir732	54	miRNA	NC_005102.4:+:121725154_121725234	1.54
novel_mir733	20	miRNA	NC_005108.4:+:100077625_100077677	0.57
novel_mir738	15	miRNA	NC_005110.4:+:87204263_87204331	0.43
novel_mir739	14	miRNA	NC_005106.4:-:96462687_96462746	0.40
novel_mir743	11	miRNA	NC_005109.4:-:57285500_57285590	0.31
novel_mir744	14	miRNA	NC_005109.4:-:63952791_63952856	0.40
novel_mir746	93	miRNA	NC_005106.4:-:11752544_11752605	2.66
novel_mir753	14	miRNA	NC_005100.4:+:8126773_8126820	0.40
novel_mir759	15	miRNA	NC_005116.4:-:71781155_71781216	0.43
novel_mir760	165	miRNA	NC_005102.4:+:83137312_83137378	4.72
novel_mir763	22	miRNA	NC_005114.4:+:46316779_46316833	0.63
novel_mir768	13	miRNA	NC_005100.4:+:124816531_124816573	0.37
novel_mir772	39	miRNA	NC_005103.4:+:9191349_9191405	1.12
novel_mir778	71	miRNA	NC_005109.4:-:12892282_12892328	2.03
novel_mir780	26	miRNA	NC_005110.4:-:86744536_86744595	0.74
novel_mir782	15	miRNA	NC_005108.4:-:55673681_55673721	0.43
novel_mir783	4965	miRNA	NC_005100.4:-:39717702_39717778	142.01
novel_mir787	14	miRNA	NC_005109.4:-:10550041_10550099	0.40
novel_mir791	16	miRNA	NC_005109.4:+:47185810_47185869	0.46
novel_mir792	14	miRNA	NC_005109.4:-:55577999_55578057	0.40
novel_mir793	12	miRNA	NC_005106.4:+:121311918_121311996	0.34
novel_mir795	11	miRNA	NC_005111.4:+:22458223_22458291	0.31
novel_mir799	16	miRNA	NC_005117.4:-:26880909_26880993	0.46
novel_mir801	61	miRNA	NC_005102.4:-:176406218_176406274	1.74
novel_mir810	12	miRNA	NC_005100.4:+:209642226_209642275	0.34
novel_mir811	16	miRNA	NC_005115.4:+:32448819_32448860	0.46
novel_mir812	17	miRNA	NC_005105.4:-:86822021_86822060	0.49
novel_mir817	41	miRNA	NC_005107.4:+:102386296_102386356	1.17
novel_mir818	15	miRNA	NC_005107.4:-:117632850_117632908	0.43
novel_mir826	35	miRNA	NC_005106.4:+:70285473_70285528	1.00
novel_mir832	121	miRNA	NC_005119.4:-:30303769_30303828	3.46
novel_mir837	12	miRNA	NC_005116.4:-:21353480_21353535	0.34
novel_mir839	12	miRNA	NC_005103.4:-:157679714_157679795	0.34
novel_mir840	10	miRNA	NC_005117.4:-:36712401_36712484	0.29
novel_mir844	18	miRNA	NC_005101.4:-:243820322_243820391	0.51
novel_mir845	18	miRNA	NC_005107.4:-:13834896_13834937	0.51
novel_mir849	11	miRNA	NC_005103.4:-:145299578_145299639	0.31
novel_mir851	12	miRNA	NC_005100.4:-:263920862_263920904	0.34
novel_mir852	15	miRNA	NC_005111.4:+:13848665_13848754	0.43
novel_mir853	26	miRNA	NC_005106.4:-:14369749_14369809	0.74
novel_mir856	42	miRNA	NC_005100.4:-:84983630_84983672	1.20
novel_mir861	11	miRNA	NC_005109.4:+:16917235_16917297	0.31
novel_mir864	35	miRNA	NC_005105.4:+:54488103_54488170	1.00
novel_mir865	16	miRNA	NC_005103.4:-:154043351_154043433	0.46
novel_mir867	10	miRNA	NC_005107.4:-:13725566_13725610	0.29
novel_mir869	16	miRNA	NC_005112.4:-:49904100_49904166	0.46
novel_mir870	17	miRNA	NC_005106.4:-:119071613_119071665	0.49
novel_mir872	37	miRNA	NC_005119.4:+:4334640_4334694	1.06
novel_mir874	18	miRNA	NC_005111.4:+:17012872_17012928	0.51
novel_mir876	14	miRNA	NC_005112.4:-:91018854_91018930	0.40
novel_mir877	17	miRNA	NC_005113.4:-:83352958_83353017	0.49
novel_mir879	31	miRNA	NC_005100.4:-:77535680_77535731	0.89
novel_mir882	14	miRNA	NC_005104.4:+:173425953_173426027	0.40
novel_mir883	11	miRNA	NC_005118.4:-:58399763_58399818	0.31
novel_mir891	14	miRNA	NC_005116.4:-:71785800_71785869	0.40
novel_mir894	39	miRNA	NC_005107.4:-:131808710_131808766	1.12
novel_mir896	12	miRNA	NC_005106.4:+:121057823_121057891	0.34
novel_mir899	12	miRNA	NC_005120.4:-:29825335_29825391	0.34
novel_mir900	13	miRNA	NC_005117.4:+:29579244_29579300	0.37
novel_mir907	20	miRNA	NC_005110.4:+:73079490_73079546	0.57
novel_mir910	11	miRNA	NC_005100.4:-:191974387_191974447	0.31
novel_mir911	13	miRNA	NC_005117.4:-:32436083_32436132	0.37
novel_mir923	31	miRNA	NC_005109.4:+:75335182_75335259	0.89
novel_mir926	22	miRNA	NC_005113.4:-:86211947_86212026	0.63
novel_mir932	16	miRNA	NC_005115.4:+:20838982_20839046	0.46
novel_mir933	36	miRNA	NC_005113.4:+:86917759_86917821	1.03
novel_mir936	18	miRNA	NC_005102.4:+:113261916_113261968	0.51
novel_mir939	34	miRNA	NC_005114.4:+:51754135_51754193	0.97
novel_mir940	14	miRNA	NC_005102.4:-:21842464_21842504	0.40
novel_mir942	17	miRNA	NC_005118.4:+:52902657_52902714	0.49
novel_mir944	16	miRNA	NC_005109.4:-:86682433_86682471	0.46
novel_mir945	12	miRNA	NC_005100.4:-:101332650_101332706	0.34
novel_mir948	13	miRNA	NC_005111.4:-:41384471_41384512	0.37
novel_mir953	13	miRNA	NC_005100.4:+:220859578_220859640	0.37
novel_mir956	63	miRNA	NC_005112.4:+:83996398_83996461	1.80
novel_mir961	12	miRNA	NC_005118.4:+:49924370_49924459	0.34
novel_mir962	10	miRNA	NC_005113.4:+:2075773_2075828	0.29
novel_mir964	35	miRNA	NC_005119.4:+:3309973_3310032	1.00
novel_mir965	12	miRNA	NC_005118.4:+:25112282_25112345	0.34
novel_mir967	11	miRNA	NC_005107.4:-:121973078_121973115	0.31
novel_mir972	13	miRNA	NC_005100.4:+:100220846_100220934	0.37
novel_mir973	1054	miRNA	NC_005113.4:-:79635781_79635841	30.15
novel_mir974	16	miRNA	NC_005111.4:+:11627691_11627732	0.46
novel_mir978	12	miRNA	NC_005104.4:+:150082111_150082192	0.34
novel_mir980	286	miRNA	NC_005103.4:-:8969376_8969434	8.18
novel_mir981	11	miRNA	NC_005100.4:+:221735822_221735874	0.31
novel_mir984	11	miRNA	NC_005114.4:+:89407593_89407671	0.31
novel_mir989	11	miRNA	NC_005101.4:-:189880652_189880708	0.31
novel_mir991	12	miRNA	NC_005116.4:+:75426271_75426307	0.34
novel_mir992	13	miRNA	NC_005118.4:-:55279042_55279087	0.37
novel_mir993	12	miRNA	NC_005112.4:+:34438434_34438491	0.34
novel_mir995	12	miRNA	NC_005103.4:-:157281056_157281104	0.34
novel_mir996	10	miRNA	NC_005117.4:-:27129442_27129487	0.29
novel_mir999	14	miRNA	NC_005117.4:-:77343530_77343597	0.40
novel_mir1002	16	miRNA	NC_005102.4:-:119698451_119698506	0.46
novel_mir1007	210	miRNA	NC_005105.4:-:72681745_72681805	6.01
novel_mir1008	13	miRNA	NC_005104.4:-:62278598_62278650	0.37
novel_mir1011	32	miRNA	NC_005116.4:-:27923370_27923428	0.92
novel_mir1012	13	miRNA	NC_005102.4:+:11231638_11231706	0.37
novel_mir1016	12	miRNA	NC_005114.4:-:34266255_34266328	0.34
novel_mir1018	591	miRNA	NC_005116.4:+:13482412_13482474	16.90
novel_mir1025	13	miRNA	NC_005106.4:+:142941098_142941169	0.37
novel_mir1036	65	miRNA	NC_005101.4:-:198382198_198382234	1.86
novel_mir1038	11	miRNA	NC_005101.4:+:22909041_22909101	0.31
novel_mir1039	12	miRNA	NC_005109.4:-:14087742_14087803	0.34
novel_mir1041	11	miRNA	NC_005104.4:+:120498852_120498936	0.31
novel_mir1043	13	miRNA	NC_005101.4:-:119537951_119538031	0.37
novel_mir1044	13	miRNA	NC_005107.4:+:48805554_48805627	0.37
novel_mir1045	12	miRNA	NC_005104.4:+:173564071_173564113	0.34
novel_mir1048	10	miRNA	NC_005115.4:-:81850346_81850420	0.29
novel_mir1055	15	miRNA	NC_005111.4:+:11836947_11836988	0.43
novel_mir1058	12	miRNA	NC_005103.4:-:2053420_2053506	0.34
novel_mir1061	11	miRNA	NC_005108.4:-:100218248_100218304	0.31
novel_mir1071	12	miRNA	NC_005119.4:-:34930057_34930136	0.34
novel_mir1073	10	miRNA	NC_005111.4:+:48481741_48481806	0.29
novel_mir1074	37	miRNA	NC_005102.4:+:172434410_172434467	1.06
novel_mir1075	12	miRNA	NC_005118.4:-:56034571_56034633	0.34
novel_mir1077	13	miRNA	NC_005114.4:-:58170967_58171017	0.37
novel_mir1081	11	miRNA	NC_005118.4:+:26143170_26143237	0.31
novel_mir1083	11	miRNA	NC_005115.4:+:81521085_81521155	0.31
novel_mir1085	11	miRNA	NC_005101.4:+:60949286_60949369	0.31
novel_mir1086	13	miRNA	NC_005112.4:+:110310966_110311015	0.37
novel_mir1089	12	miRNA	NC_005110.4:+:31002450_31002507	0.34
novel_mir1094	13	miRNA	NC_005106.4:+:11941541_11941593	0.37
novel_mir1098	12	miRNA	NC_005100.4:+:266269429_266269482	0.34
novel_mir1100	18	miRNA	NC_005104.4:+:173318456_173318498	0.51
novel_mir1103	28	miRNA	NC_005109.4:+:11225213_11225296	0.80
novel_mir1105	19	miRNA	NC_005102.4:-:55951403_55951480	0.54
novel_mir1107	12	miRNA	NC_005102.4:-:72286924_72286986	0.34
novel_mir1108	400	miRNA	NC_005117.4:-:4107544_4107611	11.44
novel_mir1109	120	miRNA	NC_005104.4:+:56958125_56958162	3.43
novel_mir1112	15	miRNA	NC_005107.4:+:45797775_45797838	0.43
novel_mir1115	13	miRNA	NC_005109.4:-:14052528_14052597	0.37
novel_mir1116	16	miRNA	NC_005106.4:+:117353997_117354035	0.46
novel_mir1118	13	miRNA	NC_005100.4:-:226912756_226912811	0.37
novel_mir1123	13	miRNA	NC_005111.4:+:17467340_17467389	0.37
novel_mir1131	13	miRNA	NC_005109.4:+:86312370_86312422	0.37
novel_mir1132	12	miRNA	NC_005116.4:+:10586044_10586093	0.34
novel_mir1133	12	miRNA	NC_005103.4:-:85662593_85662653	0.34
novel_mir1137	15	miRNA	NC_005109.4:-:85140684_85140751	0.43
novel_mir1139	12	miRNA	NC_005100.4:-:281877838_281877917	0.34
novel_mir1143	16	miRNA	NC_005109.4:-:27366041_27366106	0.46
novel_mir1144	11	miRNA	NC_005106.4:+:139762593_139762668	0.31
novel_mir1148	35	miRNA	NC_005104.4:-:150530295_150530349	1.00
novel_mir1153	16	miRNA	NC_005111.4:-:51251565_51251647	0.46
novel_mir1154	19	miRNA	NC_005104.4:-:58476111_58476192	0.54
novel_mir1156	21	miRNA	NC_005111.4:+:16954424_16954490	0.60
novel_mir1158	11	miRNA	NC_005113.4:-:82048288_82048349	0.31
novel_mir1161	21	miRNA	NC_005106.4:-:129671679_129671721	0.60
novel_mir1163	16	miRNA	NC_005116.4:-:85355897_85355945	0.46
novel_mir1164	15	miRNA	NC_005107.4:+:127602063_127602117	0.43
novel_mir1165	11	miRNA	NC_005119.4:-:34683508_34683558	0.31
novel_mir1169	16	miRNA	NC_005102.4:+:57668362_57668421	0.46
novel_mir1170	12	miRNA	NC_005101.4:+:116526008_116526073	0.34
novel_mir1171	11	miRNA	NC_005106.4:-:132857644_132857687	0.31
novel_mir1173	11	miRNA	NC_005120.4:+:73390890_73390940	0.31
novel_mir1177	12	miRNA	NC_005104.4:+:148320894_148320932	0.34
novel_mir1178	15	miRNA	NC_005109.4:+:89101336_89101415	0.43
novel_mir1179	92	miRNA	NC_005107.4:+:53864333_53864403	2.63
novel_mir1185	10	miRNA	NC_005101.4:+:244404929_244404987	0.29
novel_mir1186	11	miRNA	NC_005107.4:+:94122734_94122782	0.31
novel_mir1188	15	miRNA	NC_005105.4:-:128727033_128727080	0.43
novel_mir1194	35	miRNA	NC_005111.4:-:23954326_23954395	1.00
novel_mir1197	64	miRNA	NC_005119.4:-:14082303_14082360	1.83
novel_mir1198	12	miRNA	NC_005104.4:+:135864685_135864736	0.34
novel_mir1201	25	miRNA	NC_005117.4:-:40218185_40218262	0.72
novel_mir1204	12	miRNA	NC_005113.4:-:81254564_81254626	0.34
novel_mir1206	44	miRNA	NC_005114.4:+:58654924_58654975	1.26
novel_mir1208	12	miRNA	NC_005116.4:+:86409142_86409226	0.34
novel_mir1212	22	miRNA	NC_005119.4:+:7286250_7286320	0.63
novel_mir1215	128	miRNA	NC_005112.4:-:52096572_52096633	3.66
novel_mir1220	27	miRNA	NC_005100.4:+:185487333_185487415	0.77
novel_mir1221	12	miRNA	NC_005103.4:+:118793609_118793679	0.34
novel_mir1223	15	miRNA	NC_005108.4:+:51263237_51263282	0.43
novel_mir1224	207	miRNA	NW_007906435.1:+:9511514_9511577	5.92
novel_mir1225	58	miRNA	NC_005113.4:-:7230301_7230346	1.66
novel_mir1227	3929	miRNA	NC_005109.4:-:55645860_55645927	112.38
novel_mir1231	11	miRNA	NC_005109.4:+:106654641_106654690	0.31
novel_mir1235	31	miRNA	NC_005102.4:-:58785340_58785408	0.89
novel_mir1237	11	miRNA	NC_005102.4:-:58166597_58166670	0.31
novel_mir1244	30	miRNA	NC_005107.4:+:122058245_122058299	0.86
novel_mir1247	14	miRNA	NC_005112.4:-:50636066_50636143	0.40
novel_mir1248	150	miRNA	NC_005108.4:-:100175741_100175803	4.29
novel_mir1252	11	miRNA	NC_005117.4:+:73624397_73624472	0.31
novel_mir1254	52	miRNA	NC_005109.4:-:45278869_45278942	1.49
novel_mir1256	13	miRNA	NC_005101.4:+:187581802_187581844	0.37
novel_mir1262	1059	miRNA	NC_005104.4:+:57493184_57493267	30.29
novel_mir1268	11	miRNA	NC_005102.4:+:122114383_122114436	0.31
novel_mir1270	42	miRNA	NC_005107.4:-:69134704_69134780	1.20
novel_mir1272	2129	miRNA	NC_005114.4:+:30097804_30097871	60.89
novel_mir1274	12	miRNA	NC_005113.4:+:10842100_10842162	0.34
novel_pir10	15	piRNA	NC_005100.4:LINE/L1:-_131544027	0.43
novel_pir22	11	piRNA	NC_005100.4:LINE/L1:-_131544027	0.31
novel_pir24	11	piRNA	NC_005100.4:LINE/L1:-_131544027	0.31
novel_pir26	16	piRNA	NC_005100.4:LINE/L1:-_131544027	0.46
novel_pir106	13	piRNA	NC_005100.4:LINE/L1:-_259323205	0.37
novel_pir108	10	piRNA	NC_005100.4:LINE/L1:-_259323205	0.29
novel_pir109	10	piRNA	NC_005100.4:LINE/L1:-_259323205	0.29
novel_pir119	20	piRNA	NC_005100.4:LINE/L1:-_259323205	0.57
novel_pir121	27	piRNA	NC_005100.4:LINE/L1:-_259323205	0.77
novel_pir204	10	piRNA	NC_005100.4:LINE/L1:+_186367113	0.29
novel_pir247	15	piRNA	NC_005100.4:LINE/L1:+_271758269	0.43
novel_pir278	11	piRNA	NC_005100.4:LINE/L1:+_71507791	0.31
novel_pir308	10	piRNA	NC_005100.4:LINE/L1:+_62126645	0.29
novel_pir353	13	piRNA	NC_005100.4:LTR/ERVL-MaLR:-_282697047	0.37
novel_pir426	11	piRNA	NC_005100.4:LTR/ERVL-MaLR:-_276966056	0.31
novel_pir441	20	piRNA	NC_005100.4:LINE/L1:-_4400063	0.57
novel_pir523	10	piRNA	NC_005100.4:LINE/L1:+_154624982	0.29
novel_pir608	11	piRNA	NC_005100.4:LINE/L1:-_225745390	0.31
novel_pir624	10	piRNA	NC_005100.4:LINE/L1:-_193963250	0.29
novel_pir627	38	piRNA	NC_005100.4:LTR/ERVK:+_1106504	1.09
novel_pir637	13	piRNA	NC_005100.4:LINE/L1:-_4917546	0.37
novel_pir640	115	piRNA	NC_005100.4:LINE/L1:-_4917546	3.29
novel_pir643	42	piRNA	NC_005100.4:LINE/L1:-_4917546	1.20
novel_pir646	17	piRNA	NC_005100.4:LINE/L1:-_4917546	0.49
novel_pir648	23	piRNA	NC_005100.4:LINE/L1:-_4917546	0.66
novel_pir649	45	piRNA	NC_005100.4:LINE/L1:-_4917546	1.29
novel_pir653	24	piRNA	NC_005100.4:LINE/L1:-_4917546	0.69
novel_pir655	16	piRNA	NC_005100.4:LINE/L1:-_4917546	0.46
novel_pir664	14	piRNA	NC_005100.4:LINE/L1:-_282304009	0.40
novel_pir688	13	piRNA	NC_005100.4:LINE/L1:-_172144638	0.37
novel_pir707	50	piRNA	NC_005100.4:LTR/ERVK:+_81507632	1.43
novel_pir708	31	piRNA	NC_005100.4:LTR/ERVK:+_81507632	0.89
novel_pir709	27	piRNA	NC_005100.4:LTR/ERVK:+_81507632	0.77
novel_pir711	10	piRNA	NC_005100.4:LTR/ERVK:+_81507632	0.29
novel_pir712	20	piRNA	NC_005100.4:LTR/ERVK:+_81507632	0.57
novel_pir724	13	piRNA	NC_005100.4:DNA/PIF-Harbinger:+_179633764	0.37
novel_pir735	15	piRNA	NC_005100.4:LTR/ERVK:+_234087267	0.43
novel_pir737	44	piRNA	NC_005100.4:LTR/ERVK:+_234087267	1.26
novel_pir750	11	piRNA	NC_005100.4:LTR/ERVK:+_79732913	0.31
novel_pir759	10	piRNA	NC_005100.4:LINE/L1:+_270078977	0.29
novel_pir766	310	piRNA	NC_005100.4:LINE/L1:+_61609478	8.87
novel_pir767	17	piRNA	NC_005100.4:LTR/ERVL:-_164164012	0.49
novel_pir770	15	piRNA	NC_005100.4:LTR/ERVK:+_83369253	0.43
novel_pir771	16	piRNA	NC_005100.4:LTR/ERVK:+_83369253	0.46
novel_pir780	14	piRNA	NC_005100.4:LTR/ERVK:+_83369253	0.40
novel_pir781	10	piRNA	NC_005100.4:LTR/ERVK:+_83369253	0.29
novel_pir792	101	piRNA	NC_005100.4:LTR/ERVK:+_83369253	2.89
novel_pir800	68	piRNA	NC_005100.4:LTR/ERVK:+_83369253	1.94
novel_pir806	10	piRNA	NC_005100.4:LTR/ERVK:+_83369253	0.29
novel_pir815	13	piRNA	NC_005100.4:LTR/ERVK:+_83369253	0.37
novel_pir867	18	piRNA	NC_005100.4:LTR/ERV1:+_111568550	0.51
novel_pir876	13	piRNA	NC_005100.4:LTR/ERV1:+_111568550	0.37
novel_pir900	14	piRNA	NC_005100.4:LINE/L1:-_193637817	0.40
novel_pir906	10	piRNA	NC_005100.4:LINE/L1:-_193637817	0.29
novel_pir925	18	piRNA	NC_005100.4:LINE/L1:-_193637817	0.51
novel_pir936	13	piRNA	NC_005100.4:LTR/ERVL:-_134571351	0.37
novel_pir937	15	piRNA	NC_005100.4:LINE/L1:+_66945319	0.43
novel_pir940	338	piRNA	NC_005100.4:LTR/ERVK:+_262194536	9.67
novel_pir953	15	piRNA	NC_005100.4:LINE/L1:-_190449332	0.43
novel_pir966	11	piRNA	NC_005100.4:LINE/L1:-_248736325	0.31
novel_pir968	11	piRNA	NC_005100.4:LINE/L1:-_248736325	0.31
novel_pir986	12	piRNA	NC_005100.4:DNA/hAT-Charlie:-_143424548	0.34
novel_pir989	10	piRNA	NC_005100.4:LTR/ERVL-MaLR:-_41185882	0.29
novel_pir990	10	piRNA	NC_005100.4:LINE/L1:+_136515778	0.29
novel_pir991	10	piRNA	NC_005100.4:LINE/L1:+_121716700	0.29
novel_pir1022	67	piRNA	NC_005100.4:LTR/ERV1:+_17651887	1.92
novel_pir1023	50	piRNA	NC_005100.4:LTR/ERV1:+_17651887	1.43
novel_pir1025	73	piRNA	NC_005100.4:LTR/ERV1:+_17651887	2.09
novel_pir1026	3420	piRNA	NC_005100.4:LTR/ERV1:+_17651887	97.82
novel_pir1028	12	piRNA	NC_005100.4:DNA/hAT-Charlie:+_243943659	0.34
novel_pir1029	10	piRNA	NC_005100.4:LINE/L1:-_75322773	0.29
novel_pir1030	12	piRNA	NC_005100.4:LTR/ERVK:-_269854250	0.34
novel_pir1031	200	piRNA	NC_005100.4:LTR/ERVK:-_269854250	5.72
novel_pir1033	198	piRNA	NC_005100.4:LTR/ERVK:-_269854250	5.66
novel_pir1034	17	piRNA	NC_005100.4:LTR/ERVK:-_269854250	0.49
novel_pir1035	45	piRNA	NC_005100.4:LTR/ERVK:-_269854250	1.29
novel_pir1047	11	piRNA	NC_005100.4:LTR/ERVK:+_63512555	0.31
novel_pir1049	13	piRNA	NC_005100.4:LINE/L2:-_267130978	0.37
novel_pir1051	13	piRNA	NC_005100.4:LTR/ERVL-MaLR:-_43577314	0.37
novel_pir1057	19	piRNA	NC_005100.4:DNA/PIF-Harbinger:-_137246413	0.54
novel_pir1062	52	piRNA	NC_005100.4:DNA/PIF-Harbinger:-_137246413	1.49
novel_pir1063	11	piRNA	NC_005100.4:DNA/PIF-Harbinger:-_137246413	0.31
novel_pir1064	72	piRNA	NC_005100.4:DNA/PIF-Harbinger:-_137246413	2.06
novel_pir1065	56	piRNA	NC_005100.4:DNA/PIF-Harbinger:-_137246413	1.60
novel_pir1067	16	piRNA	NC_005100.4:DNA/PIF-Harbinger:-_137246413	0.46
novel_pir1068	13	piRNA	NC_005100.4:DNA/PIF-Harbinger:-_137246413	0.37
novel_pir1069	146	piRNA	NC_005100.4:DNA/PIF-Harbinger:-_137246413	4.18
novel_pir1070	33	piRNA	NC_005100.4:DNA/PIF-Harbinger:-_137246413	0.94
novel_pir1071	74	piRNA	NC_005100.4:DNA/PIF-Harbinger:-_137246413	2.12
novel_pir1079	10	piRNA	NC_005100.4:LTR/ERVL:+_183621420	0.29
novel_pir1082	14	piRNA	NC_005100.4:LTR/ERVL-MaLR:+_28793790	0.40
novel_pir1083	10	piRNA	NC_005100.4:LTR/ERVL-MaLR:+_28793790	0.29
novel_pir1084	25	piRNA	NC_005100.4:LTR/ERVK:-_15720031	0.72
novel_pir1086	10	piRNA	NC_005100.4:LTR/ERVL:-_142368103	0.29
novel_pir1087	35	piRNA	NC_005100.4:LTR/ERV1:-_140888735	1.00
novel_pir1088	153	piRNA	NC_005100.4:LTR/ERV1:-_140888735	4.38
novel_pir1089	26	piRNA	NC_005100.4:LTR/ERV1:-_140888735	0.74
novel_pir1090	328	piRNA	NC_005100.4:LTR/ERV1:-_140888735	9.38
novel_pir1091	372	piRNA	NC_005100.4:LTR/ERV1:-_140888735	10.64
novel_pir1092	5671	piRNA	NC_005100.4:LTR/ERV1:-_140888735	162.20
novel_pir1102	17	piRNA	NC_005100.4:LTR/ERV1:-_147114708	0.49
novel_pir1131	13	piRNA	NC_005100.4:LTR/ERVL:+_236274302	0.37
novel_pir1136	10	piRNA	NC_005100.4:LTR/ERVL:+_236274302	0.29
novel_pir1142	14	piRNA	NC_005100.4:LTR/ERVL:+_236274302	0.40
novel_pir1144	13	piRNA	NC_005100.4:LTR/ERVL:+_236274302	0.37
novel_pir1148	32	piRNA	NC_005100.4:LTR/ERVL:+_236274302	0.92
novel_pir1149	36	piRNA	NC_005100.4:LTR/ERVL:+_236274302	1.03
novel_pir1157	15	piRNA	NC_005100.4:LTR/ERVL:+_236274302	0.43
novel_pir1159	44	piRNA	NC_005100.4:LTR/ERVL:+_236274302	1.26
novel_pir1161	16	piRNA	NC_005100.4:LTR/ERVL:+_236274302	0.46
novel_pir1173	14	piRNA	NC_005100.4:LTR/ERVL-MaLR:-_174709993	0.40
novel_pir1181	25	piRNA	NC_005100.4:LTR/ERVL-MaLR:-_174709993	0.72
novel_pir1189	10	piRNA	NC_005100.4:LTR/ERVL-MaLR:-_174709993	0.29
novel_pir1246	18	piRNA	NC_005100.4:LTR/ERVL-MaLR:-_15647153	0.51
novel_pir1258	10	piRNA	NC_005100.4:LINE/L1:-_268880744	0.29
novel_pir1259	11	piRNA	NC_005100.4:LINE/L1:+_109819545	0.31
novel_pir1283	98	piRNA	NC_005100.4:DNA/PIF-Harbinger:+_220818003	2.80
novel_pir1286	15	piRNA	NC_005100.4:DNA/PIF-Harbinger:+_220818003	0.43
novel_pir1288	15	piRNA	NC_005100.4:DNA/PIF-Harbinger:+_220818003	0.43
novel_pir1290	19	piRNA	NC_005100.4:DNA/PIF-Harbinger:+_220818003	0.54
novel_pir1295	16	piRNA	NC_005100.4:DNA/PIF-Harbinger:+_220818003	0.46
novel_pir1296	14	piRNA	NC_005100.4:DNA/PIF-Harbinger:+_220818003	0.40
novel_pir1300	17	piRNA	NC_005100.4:DNA/PIF-Harbinger:+_220818003	0.49
novel_pir1304	12	piRNA	NC_005100.4:DNA/PIF-Harbinger:+_220818003	0.34
novel_pir1370	15	piRNA	NC_005100.4:DNA/PIF-Harbinger:-_125413228	0.43
novel_pir1380	11	piRNA	NC_005100.4:LTR/ERVK:-_26967446	0.31
novel_pir1383	15	piRNA	NC_005100.4:LTR/ERV1:-_223747811	0.43
novel_pir1386	21	piRNA	NC_005100.4:LTR/ERV1:-_223747811	0.60
novel_pir1387	50	piRNA	NC_005100.4:LTR/ERV1:-_223747811	1.43
novel_pir1391	31	piRNA	NC_005100.4:LTR/ERVL-MaLR:-_45599031	0.89
novel_pir1394	17	piRNA	NC_005100.4:LTR/ERVL-MaLR:+_18113812	0.49
novel_pir1399	23	piRNA	NC_005100.4:LTR/ERVL-MaLR:+_18113812	0.66
novel_pir1413	15	piRNA	NC_005100.4:LTR/ERVL-MaLR:-_36919123	0.43
novel_pir1415	17	piRNA	NC_005100.4:LINE/L1:-_27337944	0.49
novel_pir1434	29	piRNA	NC_005100.4:LTR/ERVK:+_255543059	0.83
novel_pir1443	14	piRNA	NC_005100.4:LTR/ERVK:+_255543059	0.40
novel_pir1446	50	piRNA	NC_005100.4:LTR/ERVK:+_255543059	1.43
novel_pir1508	233	piRNA	NC_005100.4:LTR/ERVK:+_65648162	6.66
novel_pir1509	24	piRNA	NC_005100.4:LTR/ERVK:+_65648162	0.69
novel_pir1520	11	piRNA	NC_005100.4:LTR/ERVL-MaLR:-_42274639	0.31
novel_pir1521	16	piRNA	NC_005100.4:LTR/ERVL-MaLR:-_42274639	0.46
novel_pir1526	11	piRNA	NC_005100.4:LTR/ERVL-MaLR:-_42274639	0.31
novel_pir1530	32	piRNA	NC_005100.4:LTR/ERV1:+_84801753	0.92
novel_pir1533	18	piRNA	NC_005100.4:DNA/hAT-Charlie:+_39868524	0.51
novel_pir1534	13	piRNA	NC_005100.4:LTR/ERVL-MaLR:+_81858009	0.37
novel_pir1537	36	piRNA	NC_005100.4:LTR/ERVK:+_23856895	1.03
novel_pir1539	24	piRNA	NC_005100.4:LTR/ERVL-MaLR:-_52797824	0.69
novel_pir1542	15	piRNA	NC_005100.4:LTR/ERV1:+_82620337	0.43
novel_pir1543	14	piRNA	NC_005100.4:LTR/ERV1:+_82620337	0.40
novel_pir1550	18	piRNA	NC_005100.4:LTR/ERV1:+_82620337	0.51
novel_pir1562	24	piRNA	NC_005100.4:LTR/ERV1:+_82620337	0.69
novel_pir1568	11	piRNA	NC_005100.4:LTR/ERVL-MaLR:+_208131194	0.31
novel_pir1570	22	piRNA	NC_005100.4:LTR/ERVL-MaLR:+_208131194	0.63
novel_pir1574	12	piRNA	NC_005100.4:LTR/ERVL:+_143907735	0.34
novel_pir1584	18	piRNA	NC_005100.4:LTR/ERVL:+_143907735	0.51
novel_pir1588	72	piRNA	NC_005100.4:LTR/ERVK:+_257056476	2.06
novel_pir1589	39	piRNA	NC_005100.4:LTR/ERVK:+_257056476	1.12
novel_pir1590	13	piRNA	NC_005100.4:LTR/ERVL-MaLR:+_189794434	0.37
novel_pir1597	19	piRNA	NC_005100.4:DNA/hAT-Tip100:-_11912822	0.54
novel_pir1600	12	piRNA	NC_005100.4:DNA/hAT-Tip100:-_11912822	0.34
novel_pir1602	17	piRNA	NC_005100.4:DNA/hAT-Tip100:-_11912822	0.49
novel_pir1610	153	piRNA	NC_005100.4:DNA/hAT-Tip100:-_11912822	4.38
novel_pir1611	10	piRNA	NC_005100.4:DNA/hAT-Tip100:-_11912822	0.29
novel_pir1612	224	piRNA	NC_005100.4:DNA/hAT-Tip100:-_11912822	6.41
novel_pir1613	12	piRNA	NC_005100.4:DNA/hAT-Tip100:-_11912822	0.34
novel_pir1616	233	piRNA	NC_005100.4:DNA/hAT-Tip100:-_11912822	6.66
novel_pir1618	615	piRNA	NC_005100.4:DNA/hAT-Tip100:-_11912822	17.59
novel_pir1621	166	piRNA	NC_005100.4:DNA/hAT-Tip100:-_11912822	4.75
novel_pir1622	11	piRNA	NC_005100.4:DNA/hAT-Tip100:-_11912822	0.31
novel_pir1687	13	piRNA	NC_005100.4:LINE/L1:+_16711627	0.37
novel_pir1693	10	piRNA	NC_005100.4:LTR/ERVK:-_4718658	0.29
novel_pir1702	11	piRNA	NC_005100.4:LINE/L1:-_71830435	0.31
novel_pir1706	21	piRNA	NC_005100.4:LTR/ERVK:+_85280748	0.60
novel_pir1710	10	piRNA	NC_005100.4:LTR/ERVK:+_70563113	0.29
novel_pir1714	30	piRNA	NC_005100.4:LTR/ERV1:-_160995893	0.86
novel_pir1715	23	piRNA	NC_005100.4:LTR/ERV1:-_160995893	0.66
novel_pir1718	558	piRNA	NC_005100.4:LTR/ERV1:-_160995893	15.96
novel_pir1741	15	piRNA	NC_005100.4:DNA/PIF-Harbinger:+_111149874	0.43
novel_pir1743	11	piRNA	NC_005100.4:DNA/PIF-Harbinger:+_111149874	0.31
novel_pir1756	22	piRNA	NC_005100.4:LTR/ERV1:+_25932039	0.63
novel_pir1758	11	piRNA	NC_005100.4:LTR/ERVK:+_260549444	0.31
novel_pir1767	10	piRNA	NC_005100.4:LTR/ERVL:+_115026071	0.29
novel_pir1775	15	piRNA	NC_005100.4:LTR/ERVL:+_115026071	0.43
novel_pir1777	48	piRNA	NC_005100.4:LTR/ERVL:+_115026071	1.37
novel_pir1778	12	piRNA	NC_005100.4:LTR/ERVL:+_115026071	0.34
novel_pir1783	57	piRNA	NC_005100.4:LTR/ERVL:+_115026071	1.63
novel_pir1784	57	piRNA	NC_005100.4:LTR/ERVL:+_115026071	1.63
novel_pir1786	46	piRNA	NC_005100.4:LTR/ERVL:+_115026071	1.32
novel_pir1792	10	piRNA	NC_005100.4:LTR/ERVL:+_115026071	0.29
novel_pir1794	52	piRNA	NC_005100.4:LTR/ERVL:+_115026071	1.49
novel_pir1796	19	piRNA	NC_005100.4:LTR/ERVL:+_115026071	0.54
novel_pir1797	21	piRNA	NC_005100.4:LTR/ERVL:+_115026071	0.60
novel_pir1798	28	piRNA	NC_005100.4:LTR/ERVL:+_115026071	0.80
novel_pir1800	902	piRNA	NC_005100.4:LTR/ERVL:+_115026071	25.80
novel_pir1801	22	piRNA	NC_005100.4:LTR/ERVL:+_115026071	0.63
novel_pir1802	12	piRNA	NC_005100.4:LTR/ERVL:+_115026071	0.34
novel_pir1803	470	piRNA	NC_005100.4:LTR/ERVL:+_115026071	13.44
novel_pir1804	15	piRNA	NC_005100.4:LTR/ERVL:+_115026071	0.43
novel_pir1805	114	piRNA	NC_005100.4:LTR/ERVL:+_115026071	3.26
novel_pir1806	30	piRNA	NC_005100.4:LTR/ERVL:+_115026071	0.86
novel_pir1807	86	piRNA	NC_005100.4:LTR/ERVL:+_115026071	2.46
novel_pir1808	1537	piRNA	NC_005100.4:LTR/ERVL:+_115026071	43.96
novel_pir1810	232	piRNA	NC_005100.4:LTR/ERVL:+_115026071	6.64
novel_pir1814	40	piRNA	NC_005100.4:LTR/ERVL:+_115026071	1.14
novel_pir1825	13	piRNA	NC_005100.4:LTR/ERVL:+_115026071	0.37
novel_pir1844	12	piRNA	NC_005100.4:LINE/L1:+_18895287	0.34
novel_pir1856	23	piRNA	NC_005100.4:LTR/ERVL-MaLR:-_198130865	0.66
novel_pir1857	17	piRNA	NC_005100.4:LTR/ERVL-MaLR:-_198130865	0.49
novel_pir1867	13	piRNA	NC_005100.4:LTR/ERVL-MaLR:-_198130865	0.37
novel_pir1877	207	piRNA	NC_005100.4:LTR/ERVK:+_25689356	5.92
novel_pir1878	17	piRNA	NC_005100.4:LTR/ERVK:+_25689356	0.49
novel_pir1879	32	piRNA	NC_005100.4:LTR/ERVK:-_4172904	0.92
novel_pir1893	12	piRNA	NC_005100.4:LINE/L1:-_122615154	0.34
novel_pir1903	18	piRNA	NC_005100.4:LINE/L1:+_77068985	0.51
novel_pir1904	10	piRNA	NC_005100.4:LTR/ERVL-MaLR:-_132777091	0.29
novel_pir1912	10	piRNA	NC_005100.4:LTR/ERVL-MaLR:+_90039249	0.29
novel_pir1915	12	piRNA	NC_005100.4:DNA/hAT-Charlie:+_189654576	0.34
novel_pir1925	17	piRNA	NC_005100.4:LTR/ERVK:-_1296256	0.49
novel_pir1927	10	piRNA	NC_005100.4:LTR/ERVK:-_1296256	0.29
novel_pir1941	15	piRNA	NC_005100.4:LTR/ERVL:-_78058139	0.43
novel_pir1946	30	piRNA	NC_005100.4:LTR/ERV1:+_188411398	0.86
novel_pir1947	172	piRNA	NC_005100.4:LTR/ERV1:+_188411398	4.92
novel_pir1948	15	piRNA	NC_005100.4:LTR/ERV1:+_188411398	0.43
novel_pir1949	30	piRNA	NC_005100.4:LTR/ERV1:+_188411398	0.86
novel_pir1951	121	piRNA	NC_005100.4:LTR/ERVL-MaLR:-_101915517	3.46
novel_pir1955	20	piRNA	NC_005100.4:LTR/ERVL-MaLR:-_101915517	0.57
novel_pir1956	20	piRNA	NC_005100.4:LTR/ERVL-MaLR:-_101915517	0.57
novel_pir1960	25	piRNA	NC_005100.4:LTR/ERVL-MaLR:-_101915517	0.72
novel_pir1961	24	piRNA	NC_005100.4:LTR/ERVL-MaLR:-_101915517	0.69
novel_pir1965	20	piRNA	NC_005100.4:LTR/ERVL-MaLR:-_101915517	0.57
novel_pir1967	15	piRNA	NC_005100.4:LTR/ERVL-MaLR:-_101915517	0.43
novel_pir1970	30	piRNA	NC_005100.4:LTR/ERVL-MaLR:-_101915517	0.86
novel_pir1971	25	piRNA	NC_005100.4:LTR/ERVL-MaLR:-_101915517	0.72
novel_pir1972	39	piRNA	NC_005100.4:LTR/ERVL-MaLR:-_101915517	1.12
novel_pir1973	109	piRNA	NC_005100.4:LTR/ERVL-MaLR:-_101915517	3.12
novel_pir1974	74	piRNA	NC_005100.4:LTR/ERVL-MaLR:-_101915517	2.12
novel_pir1975	35	piRNA	NC_005100.4:LTR/ERVL-MaLR:-_101915517	1.00
novel_pir1976	15	piRNA	NC_005100.4:LTR/ERVL-MaLR:-_101915517	0.43
novel_pir1977	29	piRNA	NC_005100.4:LTR/ERVL-MaLR:-_101915517	0.83
novel_pir1978	10	piRNA	NC_005100.4:LTR/ERVL-MaLR:-_101915517	0.29
novel_pir1979	15	piRNA	NC_005100.4:LTR/ERVL-MaLR:-_101915517	0.43
novel_pir1980	33	piRNA	NC_005100.4:LTR/ERVL-MaLR:-_101915517	0.94
novel_pir1981	69	piRNA	NC_005100.4:LTR/ERVL-MaLR:-_101915517	1.97
novel_pir1982	21	piRNA	NC_005100.4:LTR/ERVL-MaLR:-_101915517	0.60
novel_pir1983	17	piRNA	NC_005100.4:LTR/ERVL-MaLR:-_101915517	0.49
novel_pir1984	12	piRNA	NC_005100.4:LTR/ERVL-MaLR:-_101915517	0.34
novel_pir1985	118	piRNA	NC_005100.4:LTR/ERVL-MaLR:-_101915517	3.38
novel_pir1987	15	piRNA	NC_005100.4:LTR/ERVL-MaLR:-_101915517	0.43
novel_pir1995	17	piRNA	NC_005100.4:DNA/PIF-Harbinger:+_204882358	0.49
novel_pir1996	14	piRNA	NC_005100.4:DNA/PIF-Harbinger:+_204882358	0.40
novel_pir1999	14	piRNA	NC_005100.4:DNA/PIF-Harbinger:+_204882358	0.40
novel_pir2003	13	piRNA	NC_005100.4:LTR/ERVL-MaLR:+_52527777	0.37
novel_pir2004	14	piRNA	NC_005100.4:LINE/L1:-_62243162	0.40
novel_pir2007	233	piRNA	NC_005100.4:LTR/ERVL-MaLR:-_104250823	6.66
novel_pir2011	19	piRNA	NC_005100.4:LINE/L1:-_96794217	0.54
novel_pir2012	15	piRNA	NC_005100.4:LINE/L1:-_96794217	0.43
novel_pir2015	73	piRNA	NC_005100.4:LTR/ERVK:+_269008355	2.09
novel_pir2018	11	piRNA	NC_005100.4:LTR/ERVK:-_94946305	0.31
novel_pir2026	13	piRNA	NC_005100.4:LTR/ERVK:+_206002029	0.37
novel_pir2029	13	piRNA	NC_005100.4:DNA/PIF-Harbinger:+_226120359	0.37
novel_pir2032	11	piRNA	NC_005100.4:LTR/ERVL:+_81863646	0.31
novel_pir2039	15	piRNA	NC_005100.4:LINE/L1:+_111068687	0.43
novel_pir2040	16	piRNA	NC_005100.4:LTR/ERV1:+_61907828	0.46
novel_pir2048	10	piRNA	NC_005100.4:LINE/L1:+_262138424	0.29
novel_pir2049	12	piRNA	NC_005100.4:LINE/L1:-_93048758	0.34
novel_pir2051	10	piRNA	NC_005100.4:LINE/L1:-_60055306	0.29
novel_pir2054	14	piRNA	NC_005100.4:LINE/L1:+_163898044	0.40
novel_pir2072	10	piRNA	NC_005100.4:LTR/ERVK:+_267620166	0.29
novel_pir2073	16	piRNA	NC_005100.4:LTR/ERVK:-_5406353	0.46
novel_pir2076	13	piRNA	NC_005100.4:LTR/ERVK:+_2080697	0.37
novel_pir2108	16	piRNA	NC_005100.4:LTR/ERVK:+_123613829	0.46
novel_pir2114	14	piRNA	NC_005100.4:LTR/ERVL:+_128911872	0.40
novel_pir2115	10	piRNA	NC_005100.4:LINE/L1:+_49826043	0.29
novel_pir2123	21	piRNA	NC_005100.4:LTR/ERV1:+_39717301	0.60
novel_pir2125	146	piRNA	NC_005100.4:LTR/ERV1:+_39717301	4.18
novel_pir2134	290	piRNA	NC_005100.4:LTR/ERVL:+_97143658	8.29
novel_pir2135	21	piRNA	NC_005100.4:LTR/ERVL:+_97143658	0.60
novel_pir2142	10	piRNA	NC_005100.4:LTR/ERVK:+_266740866	0.29
novel_pir2146	17	piRNA	NC_005100.4:LTR/ERVK:+_266740866	0.49
novel_pir2150	42	piRNA	NC_005100.4:LTR/ERVK:+_266740866	1.20
novel_pir2151	168	piRNA	NC_005100.4:LTR/ERVK:+_266740866	4.81
novel_pir2154	751	piRNA	NC_005100.4:LTR/ERVK:+_266740866	21.48
novel_pir2155	302	piRNA	NC_005100.4:LTR/ERVK:+_266740866	8.64
novel_pir2157	42	piRNA	NC_005100.4:LTR/ERVK:+_266740866	1.20
novel_pir2158	23	piRNA	NC_005100.4:LTR/ERVK:+_266740866	0.66
novel_pir2160	42	piRNA	NC_005100.4:LTR/ERVK:+_266740866	1.20
novel_pir2165	10	piRNA	NC_005100.4:LTR/ERVL-MaLR:-_114209961	0.29
novel_pir2167	13	piRNA	NC_005100.4:LTR/ERVL-MaLR:-_205913404	0.37
novel_pir2175	12	piRNA	NC_005100.4:LTR/ERVL:-_20415087	0.34
novel_pir2176	10	piRNA	NC_005100.4:LTR/ERVL:+_265831101	0.29
novel_pir2180	14	piRNA	NC_005100.4:LTR/ERV1:-_245518659	0.40
novel_pir2185	15	piRNA	NC_005100.4:LTR/ERVL-MaLR:-_143234910	0.43
novel_pir2200	10	piRNA	NC_005100.4:LTR/ERVL-MaLR:-_143234910	0.29
novel_pir2206	19	piRNA	NC_005100.4:LTR/ERVL-MaLR:-_143234910	0.54
novel_pir2207	14	piRNA	NC_005100.4:LTR/ERVL-MaLR:-_143234910	0.40
novel_pir2209	15	piRNA	NC_005100.4:LTR/ERVL-MaLR:-_143234910	0.43
novel_pir2212	22	piRNA	NC_005100.4:LTR/ERVL-MaLR:-_143234910	0.63
novel_pir2215	12	piRNA	NC_005100.4:LTR/ERVL-MaLR:-_143234910	0.34
novel_pir2218	11	piRNA	NC_005100.4:LTR/ERVL-MaLR:-_143234910	0.31
novel_pir2220	25	piRNA	NC_005100.4:LTR/ERVL-MaLR:-_143234910	0.72
novel_pir2221	10	piRNA	NC_005100.4:LTR/ERVL-MaLR:-_143234910	0.29
novel_pir2224	16	piRNA	NC_005100.4:LTR/ERVL-MaLR:-_143234910	0.46
novel_pir2226	13	piRNA	NC_005100.4:LTR/ERVL-MaLR:-_143234910	0.37
novel_pir2229	13	piRNA	NC_005100.4:LTR/ERVL-MaLR:-_143234910	0.37
novel_pir2236	23	piRNA	NC_005100.4:LTR/ERVL-MaLR:-_143234910	0.66
novel_pir2240	12	piRNA	NC_005100.4:LTR/ERVL-MaLR:-_143234910	0.34
novel_pir2243	23	piRNA	NC_005100.4:LTR/ERVL-MaLR:-_143234910	0.66
novel_pir2248	21	piRNA	NC_005100.4:LTR/ERVL-MaLR:-_143234910	0.60
novel_pir2251	44	piRNA	NC_005100.4:LTR/ERVL-MaLR:-_143234910	1.26
novel_pir2255	26	piRNA	NC_005100.4:LTR/ERVL-MaLR:-_143234910	0.74
novel_pir2256	12	piRNA	NC_005100.4:LTR/ERVL-MaLR:-_143234910	0.34
novel_pir2260	25	piRNA	NC_005100.4:LTR/ERVL-MaLR:-_143234910	0.72
novel_pir2266	15	piRNA	NC_005100.4:LTR/ERVL-MaLR:-_143234910	0.43
novel_pir2267	47	piRNA	NC_005100.4:LTR/ERVL-MaLR:-_143234910	1.34
novel_pir2315	11	piRNA	NC_005100.4:LTR/ERVL-MaLR:-_143234910	0.31
novel_pir2334	19	piRNA	NC_005100.4:LTR/ERVL-MaLR:-_143234910	0.54
novel_pir2337	11	piRNA	NC_005100.4:LTR/ERVL-MaLR:-_143234910	0.31
novel_pir2360	12	piRNA	NC_005101.4:LTR/ERVL:+_83426738	0.34
novel_pir2362	11	piRNA	NC_005101.4:LINE/L1:-_7651380	0.31
novel_pir2364	46	piRNA	NC_005101.4:LTR/ERV1:+_138576045	1.32
novel_pir2366	11	piRNA	NC_005101.4:LTR/ERV1:-_507189	0.31
novel_pir2367	12	piRNA	NC_005101.4:LINE/L1:+_165809935	0.34
novel_pir2381	19	piRNA	NC_005101.4:DNA/PIF-Harbinger:-_195413576	0.54
novel_pir2393	20	piRNA	NC_005101.4:LTR/ERVL:+_198570404	0.57
novel_pir2396	11	piRNA	NC_005101.4:LTR/ERVK:-_254019907	0.31
novel_pir2397	14	piRNA	NC_005101.4:LTR/ERVL:+_198362451	0.40
novel_pir2404	20	piRNA	NC_005101.4:LTR/ERVL-MaLR:-_95413875	0.57
novel_pir2410	21	piRNA	NC_005101.4:LTR/ERV1:-_52329450	0.60
novel_pir2411	12	piRNA	NC_005101.4:LTR/ERVL-MaLR:-_259423375	0.34
novel_pir2420	13	piRNA	NC_005101.4:LINE/L1:+_70625828	0.37
novel_pir2425	12	piRNA	NC_005101.4:LTR/ERVL-MaLR:-_209916968	0.34
novel_pir2450	42	piRNA	NC_005101.4:LTR/ERV1:-_193695411	1.20
novel_pir2460	10	piRNA	NC_005101.4:LINE/L2:+_53814253	0.29
novel_pir2472	12	piRNA	NC_005101.4:LINE/L1:-_71556519	0.34
novel_pir2473	10	piRNA	NC_005101.4:LINE/L1:+_57089026	0.29
novel_pir2477	13	piRNA	NC_005101.4:LTR/ERVL-MaLR:-_178468972	0.37
novel_pir2478	10	piRNA	NC_005101.4:LTR/ERV1:+_199748410	0.29
novel_pir2482	13	piRNA	NC_005101.4:LINE/L1:+_170911863	0.37
novel_pir2492	10	piRNA	NC_005101.4:LTR/ERVL-MaLR:-_176028522	0.29
novel_pir2496	19	piRNA	NC_005101.4:LINE/L1:-_124854600	0.54
novel_pir2501	17	piRNA	NC_005101.4:LINE/L1:-_27948002	0.49
novel_pir2503	592	piRNA	NC_005101.4:LINE/CR1:-_40863658	16.93
novel_pir2504	12	piRNA	NC_005101.4:LINE/CR1:-_40863658	0.34
novel_pir2505	17	piRNA	NC_005101.4:LINE/CR1:-_40863658	0.49
novel_pir2506	197	piRNA	NC_005101.4:LINE/CR1:-_40863658	5.63
novel_pir2508	37	piRNA	NC_005101.4:LINE/CR1:-_40863658	1.06
novel_pir2509	1017	piRNA	NC_005101.4:LINE/CR1:-_40863658	29.09
novel_pir2510	12	piRNA	NC_005101.4:LINE/CR1:-_40863658	0.34
novel_pir2511	682	piRNA	NC_005101.4:LINE/CR1:-_40863658	19.51
novel_pir2512	26	piRNA	NC_005101.4:LINE/CR1:-_40863658	0.74
novel_pir2545	11	piRNA	NC_005101.4:LTR/ERVL-MaLR:-_120235829	0.31
novel_pir2554	11	piRNA	NC_005101.4:LTR/ERVL-MaLR:-_120235829	0.31
novel_pir2561	49	piRNA	NC_005102.4:LTR/ERVL:+_146982132	1.40
novel_pir2563	12	piRNA	NC_005102.4:LTR/ERVL:+_146982132	0.34
novel_pir2564	61	piRNA	NC_005102.4:LTR/ERVL:+_146982132	1.74
novel_pir2565	12	piRNA	NC_005102.4:LTR/ERVL:+_146982132	0.34
novel_pir2576	25	piRNA	NC_005102.4:LTR/ERVL:+_154334200	0.72
novel_pir2578	42	piRNA	NC_005102.4:LTR/ERVL-MaLR:+_117394959	1.20
novel_pir2579	13	piRNA	NC_005102.4:LTR/ERVK:-_131772652	0.37
novel_pir2593	10	piRNA	NC_005102.4:LINE/L1:-_66795425	0.29
novel_pir2608	20	piRNA	NC_005102.4:LTR/ERVK:+_164003719	0.57
novel_pir2611	20	piRNA	NC_005102.4:LTR/ERVL:+_69202352	0.57
novel_pir2618	16	piRNA	NC_005102.4:LTR/ERVL-MaLR:-_57244232	0.46
novel_pir2620	18	piRNA	NC_005102.4:LTR/ERVL-MaLR:-_57244232	0.51
novel_pir2624	17	piRNA	NC_005102.4:LTR/ERVL:-_72164332	0.49
novel_pir2638	13	piRNA	NC_005102.4:LTR/ERVL-MaLR:-_33310302	0.37
novel_pir2643	10	piRNA	NC_005102.4:LTR/ERVL-MaLR:+_114092986	0.29
novel_pir2645	171	piRNA	NC_005102.4:LTR/ERVL-MaLR:+_65860202	4.89
novel_pir2646	50	piRNA	NC_005102.4:LTR/ERVL-MaLR:+_65860202	1.43
novel_pir2647	141	piRNA	NC_005102.4:LTR/ERVL-MaLR:+_65860202	4.03
novel_pir2651	26	piRNA	NC_005102.4:LTR/ERVL-MaLR:-_128591856	0.74
novel_pir2652	10	piRNA	NC_005102.4:LTR/ERVL-MaLR:-_128591856	0.29
novel_pir2662	18	piRNA	NC_005102.4:LTR/ERV1:+_168504838	0.51
novel_pir2666	10	piRNA	NC_005102.4:LTR/ERV1:+_168504838	0.29
novel_pir2673	56	piRNA	NC_005102.4:LTR/ERV1:+_168504838	1.60
novel_pir2675	124	piRNA	NC_005102.4:LTR/ERV1:+_168504838	3.55
novel_pir2677	20	piRNA	NC_005102.4:LTR/ERV1:+_168504838	0.57
novel_pir2679	21	piRNA	NC_005102.4:DNA/hAT-Charlie:+_124855725	0.60
novel_pir2684	16	piRNA	NC_005102.4:LTR/ERVL-MaLR:+_158036792	0.46
novel_pir2685	12	piRNA	NC_005102.4:LTR/ERV1:+_49544319	0.34
novel_pir2689	10	piRNA	NC_005103.4:LINE/L1:-_93880450	0.29
novel_pir2691	10	piRNA	NC_005103.4:LINE/L1:-_48569340	0.29
novel_pir2700	10	piRNA	NC_005103.4:LTR/ERVL-MaLR:-_128411848	0.29
novel_pir2701	13	piRNA	NC_005103.4:LINE/L1:+_104660626	0.37
novel_pir2703	10	piRNA	NC_005103.4:LINE/L1:+_35690029	0.29
novel_pir2705	11	piRNA	NC_005103.4:LINE/L1:-_49194826	0.31
novel_pir2711	71	piRNA	NC_005103.4:LINE/L1:+_108146369	2.03
novel_pir2712	450	piRNA	NC_005103.4:LINE/L1:+_108146369	12.87
novel_pir2713	24	piRNA	NC_005103.4:LINE/L1:+_108146369	0.69
novel_pir2722	19	piRNA	NC_005103.4:LTR/ERVL-MaLR:+_14978635	0.54
novel_pir2727	210	piRNA	NC_005103.4:LTR/ERVL-MaLR:-_16067536	6.01
novel_pir2731	10	piRNA	NC_005103.4:LTR/ERVL-MaLR:-_16067536	0.29
novel_pir2733	68	piRNA	NC_005103.4:LTR/ERVL-MaLR:-_16067536	1.94
novel_pir2734	10	piRNA	NC_005103.4:LTR/ERVL-MaLR:-_16067536	0.29
novel_pir2735	67	piRNA	NC_005103.4:LTR/ERVL-MaLR:-_16067536	1.92
novel_pir2736	21	piRNA	NC_005103.4:LTR/ERVL-MaLR:-_16067536	0.60
novel_pir2737	127	piRNA	NC_005103.4:LTR/ERVL-MaLR:-_16067536	3.63
novel_pir2739	2228	piRNA	NC_005103.4:LTR/ERVL-MaLR:-_16067536	63.73
novel_pir2740	1569	piRNA	NC_005103.4:LTR/ERVL-MaLR:-_16067536	44.88
novel_pir2744	10	piRNA	NC_005103.4:LTR/ERVL-MaLR:-_16067536	0.29
novel_pir2750	13	piRNA	NC_005103.4:LTR/ERVL-MaLR:-_16067536	0.37
novel_pir2759	10	piRNA	NC_005103.4:LTR/ERVL-MaLR:+_131689772	0.29
novel_pir2760	10	piRNA	NC_005103.4:LINE/L1:-_142544657	0.29
novel_pir2761	14	piRNA	NC_005103.4:LINE/L1:-_24845670	0.40
novel_pir2763	13	piRNA	NC_005103.4:DNA/hAT-Charlie:-_177063257	0.37
novel_pir2765	33	piRNA	NC_005103.4:LTR/ERVK:-_163282628	0.94
novel_pir2769	14	piRNA	NC_005103.4:LTR/ERVK:-_163282628	0.40
novel_pir2787	13	piRNA	NC_005103.4:LTR/ERVK:-_163282628	0.37
novel_pir2793	11	piRNA	NC_005103.4:LINE/L1:+_109519080	0.31
novel_pir2803	10	piRNA	NC_005103.4:LTR/Gypsy:-_140707785	0.29
novel_pir2827	218	piRNA	NC_005103.4:LTR/ERVL:-_116755654	6.24
novel_pir2828	33	piRNA	NC_005103.4:LTR/ERVL:-_116755654	0.94
novel_pir2831	13	piRNA	NC_005103.4:LTR/ERVL-MaLR:+_11450285	0.37
novel_pir2834	14	piRNA	NC_005103.4:LTR/ERVL-MaLR:-_35022568	0.40
novel_pir2844	23	piRNA	NC_005104.4:LTR/ERVL:+_58795328	0.66
novel_pir2845	588	piRNA	NC_005104.4:LTR/ERVL:+_58795328	16.82
novel_pir2846	201	piRNA	NC_005104.4:LTR/ERVL:+_58795328	5.75
novel_pir2847	18	piRNA	NC_005104.4:LTR/ERVL:+_58795328	0.51
novel_pir2852	12	piRNA	NC_005104.4:LTR/ERVK:+_87676368	0.34
novel_pir2859	21	piRNA	NC_005104.4:LTR/ERVL-MaLR:+_147929724	0.60
novel_pir2861	17	piRNA	NC_005104.4:LTR/ERVK:-_5765343	0.49
novel_pir2864	25	piRNA	NC_005104.4:LTR/ERVL:-_163613210	0.72
novel_pir2890	32	piRNA	NC_005104.4:LTR/ERVK:-_28772800	0.92
novel_pir2891	16	piRNA	NC_005104.4:LTR/ERVK:-_28772800	0.46
novel_pir2893	14	piRNA	NC_005104.4:LTR/ERVK:-_28772800	0.40
novel_pir2894	31	piRNA	NC_005104.4:LTR/ERVK:-_28772800	0.89
novel_pir2896	30	piRNA	NC_005104.4:LTR/ERVK:-_28772800	0.86
novel_pir2897	41	piRNA	NC_005104.4:LTR/ERVK:-_28772800	1.17
novel_pir2898	46	piRNA	NC_005104.4:LTR/ERVK:-_28772800	1.32
novel_pir2899	66	piRNA	NC_005104.4:LTR/ERVK:-_28772800	1.89
novel_pir2901	11	piRNA	NC_005104.4:LTR/ERVK:-_28772800	0.31
novel_pir2902	11	piRNA	NC_005104.4:LTR/ERVK:-_28772800	0.31
novel_pir2903	10	piRNA	NC_005104.4:LTR/ERVK:-_28772800	0.29
novel_pir2904	10	piRNA	NC_005104.4:LTR/ERVK:-_28772800	0.29
novel_pir2930	15	piRNA	NC_005104.4:LTR/ERVK:-_28772800	0.43
novel_pir2931	19	piRNA	NC_005104.4:LTR/ERVK:-_28772800	0.54
novel_pir2933	19	piRNA	NC_005104.4:LTR/ERVK:-_28772800	0.54
novel_pir2934	13	piRNA	NC_005104.4:LTR/ERVK:-_28772800	0.37
novel_pir2938	12	piRNA	NC_005104.4:LTR/ERVK:-_28772800	0.34
novel_pir2961	11	piRNA	NC_005104.4:LTR/ERVK:-_28772800	0.31
novel_pir2967	12	piRNA	NC_005104.4:LTR/ERVK:-_28772800	0.34
novel_pir2974	21	piRNA	NC_005104.4:LTR/ERVK:-_28772800	0.60
novel_pir2975	12	piRNA	NC_005104.4:LTR/ERVK:-_28772800	0.34
novel_pir2976	16	piRNA	NC_005104.4:LTR/ERVK:-_28772800	0.46
novel_pir2979	17	piRNA	NC_005104.4:LTR/ERVK:-_28772800	0.49
novel_pir2981	10	piRNA	NC_005104.4:LTR/ERVK:-_28772800	0.29
novel_pir2982	35	piRNA	NC_005104.4:LTR/ERVK:-_28772800	1.00
novel_pir2983	13	piRNA	NC_005104.4:LTR/ERVK:-_28772800	0.37
novel_pir2984	20	piRNA	NC_005104.4:LTR/ERVK:-_28772800	0.57
novel_pir2985	32	piRNA	NC_005104.4:LTR/ERVK:-_28772800	0.92
novel_pir2986	42	piRNA	NC_005104.4:LTR/ERVK:-_28772800	1.20
novel_pir2987	37	piRNA	NC_005104.4:LTR/ERVK:-_28772800	1.06
novel_pir2989	17	piRNA	NC_005104.4:LTR/ERVK:-_28772800	0.49
novel_pir2990	23	piRNA	NC_005104.4:LTR/ERVK:-_28772800	0.66
novel_pir2991	22	piRNA	NC_005104.4:LTR/ERVK:-_28772800	0.63
novel_pir2999	15	piRNA	NC_005104.4:LTR/ERVK:-_28772800	0.43
novel_pir3001	11	piRNA	NC_005104.4:LTR/ERVK:-_28772800	0.31
novel_pir3007	12	piRNA	NC_005104.4:LTR/ERVK:-_28772800	0.34
novel_pir3011	24	piRNA	NC_005104.4:LTR/ERVK:-_28772800	0.69
novel_pir3029	10	piRNA	NC_005104.4:LTR/ERVL-MaLR:-_8473225	0.29
novel_pir3030	35	piRNA	NC_005104.4:LINE/L2:+_113657749	1.00
novel_pir3031	51	piRNA	NC_005104.4:LINE/L2:+_113657749	1.46
novel_pir3034	13	piRNA	NC_005104.4:LTR/ERVL:+_51781593	0.37
novel_pir3045	29	piRNA	NC_005104.4:LTR/ERVK:+_34074496	0.83
novel_pir3049	25	piRNA	NC_005104.4:LTR/ERVK:+_34074496	0.72
novel_pir3063	12	piRNA	NC_005104.4:LTR/ERVK:+_34074496	0.34
novel_pir3079	34	piRNA	NC_005104.4:LTR/ERVK:+_34074496	0.97
novel_pir3083	28	piRNA	NC_005104.4:LTR/ERVK:+_34074496	0.80
novel_pir3084	11	piRNA	NC_005104.4:LTR/ERVK:+_34074496	0.31
novel_pir3093	24	piRNA	NC_005104.4:LTR/ERVK:+_34074496	0.69
novel_pir3098	24	piRNA	NC_005104.4:LTR/ERVK:+_34074496	0.69
novel_pir3108	12	piRNA	NC_005104.4:LTR/ERVK:+_34074496	0.34
novel_pir3123	10	piRNA	NC_005104.4:LTR/ERVK:+_136054059	0.29
novel_pir3125	33	piRNA	NC_005104.4:LTR/ERVL-MaLR:-_170919514	0.94
novel_pir3128	27	piRNA	NC_005104.4:LTR/ERVL-MaLR:-_170919514	0.77
novel_pir3152	110	piRNA	NC_005104.4:DNA/hAT-Charlie:-_47132516	3.15
novel_pir3157	122	piRNA	NC_005104.4:DNA/hAT-Charlie:+_9955479	3.49
novel_pir3168	45	piRNA	NC_005104.4:LTR/ERVL:-_97021870	1.29
novel_pir3175	17	piRNA	NC_005104.4:LTR/ERVK:-_159924409	0.49
novel_pir3178	25	piRNA	NC_005104.4:LINE/L1:-_89889164	0.72
novel_pir3179	35	piRNA	NC_005104.4:LINE/L1:-_89889164	1.00
novel_pir3183	65	piRNA	NC_005104.4:LINE/L1:-_89889164	1.86
novel_pir3184	14	piRNA	NC_005104.4:LINE/L1:+_8764628	0.40
novel_pir3185	296	piRNA	NC_005104.4:LINE/L1:+_45796743	8.47
novel_pir3193	18	piRNA	NC_005105.4:LINE/L1:-_140000760	0.51
novel_pir3195	16	piRNA	NC_005105.4:LTR/ERVL:+_69712864	0.46
novel_pir3202	14	piRNA	NC_005105.4:LTR/ERVL:+_2342395	0.40
novel_pir3209	12	piRNA	NC_005105.4:LTR/ERVL-MaLR:+_44334350	0.34
novel_pir3213	11	piRNA	NC_005105.4:LTR/ERVL-MaLR:-_122524143	0.31
novel_pir3228	11	piRNA	NC_005105.4:DNA/TcMar-Mariner:-_12254880	0.31
novel_pir3230	14	piRNA	NC_005105.4:LTR/ERVK:+_29971225	0.40
novel_pir3247	37	piRNA	NC_005105.4:LTR/ERV1:-_61804393	1.06
novel_pir3252	11	piRNA	NC_005105.4:LTR/ERV1:+_68980090	0.31
novel_pir3260	15	piRNA	NC_005106.4:LTR/ERVK:-_41416992	0.43
novel_pir3263	13	piRNA	NC_005106.4:DNA/hAT-Charlie:-_63572661	0.37
novel_pir3264	10	piRNA	NC_005106.4:DNA/TcMar-Tigger:+_25977536	0.29
novel_pir3270	15	piRNA	NC_005106.4:LTR/ERVL-MaLR:+_121094945	0.43
novel_pir3272	12	piRNA	NC_005106.4:LINE/L2:-_121334518	0.34
novel_pir3277	19	piRNA	NC_005106.4:LINE/L2:-_125860984	0.54
novel_pir3278	41	piRNA	NC_005106.4:LINE/L2:-_125860984	1.17
novel_pir3283	11	piRNA	NC_005106.4:LTR/ERVL-MaLR:-_73642635	0.31
novel_pir3286	14	piRNA	NC_005106.4:LTR/ERVK:+_136810959	0.40
novel_pir3287	10	piRNA	NC_005106.4:LTR/ERVK:-_1589160	0.29
novel_pir3289	11	piRNA	NC_005106.4:LTR/ERVL-MaLR:+_31443107	0.31
novel_pir3297	22	piRNA	NC_005106.4:LINE/L2:+_144912095	0.63
novel_pir3298	11	piRNA	NC_005106.4:LTR/ERVK:+_10769513	0.31
novel_pir3299	15	piRNA	NC_005106.4:LTR/ERVL:+_15239594	0.43
novel_pir3300	34	piRNA	NC_005106.4:LTR/ERV1:-_75574964	0.97
novel_pir3302	15	piRNA	NC_005106.4:LTR/ERV1:-_75574964	0.43
novel_pir3328	11	piRNA	NC_005107.4:LINE/L1:-_84028859	0.31
novel_pir3337	20	piRNA	NC_005107.4:LTR/ERVL-MaLR:-_1010945	0.57
novel_pir3338	13	piRNA	NC_005107.4:LTR/ERVL-MaLR:-_1010945	0.37
novel_pir3339	49	piRNA	NC_005107.4:LINE/L1:+_78073280	1.40
novel_pir3340	107	piRNA	NC_005107.4:LINE/L1:+_78073280	3.06
novel_pir3352	47	piRNA	NC_005107.4:LTR/ERV1:+_93407578	1.34
novel_pir3354	67	piRNA	NC_005107.4:LTR/ERVL-MaLR:+_32883309	1.92
novel_pir3355	10	piRNA	NC_005107.4:LTR/ERVK:+_50599370	0.29
novel_pir3361	11	piRNA	NC_005107.4:DNA/hAT-Blackjack:-_125991115	0.31
novel_pir3367	13	piRNA	NC_005108.4:LTR/ERVL-MaLR:-_20812803	0.37
novel_pir3369	125	piRNA	NC_005108.4:LTR/ERVL-MaLR:+_112905938	3.58
novel_pir3370	150	piRNA	NC_005108.4:LTR/ERVL-MaLR:+_112905938	4.29
novel_pir3372	56	piRNA	NC_005108.4:LTR/ERVL-MaLR:+_112905938	1.60
novel_pir3373	1420	piRNA	NC_005108.4:LTR/ERVL-MaLR:+_112905938	40.61
novel_pir3374	349	piRNA	NC_005108.4:LTR/ERVL-MaLR:+_112905938	9.98
novel_pir3376	15	piRNA	NC_005108.4:LTR/ERVL-MaLR:+_112905938	0.43
novel_pir3379	208	piRNA	NC_005108.4:LTR/ERVL-MaLR:+_112905938	5.95
novel_pir3381	84	piRNA	NC_005108.4:LTR/ERVL-MaLR:+_112905938	2.40
novel_pir3382	697	piRNA	NC_005108.4:LTR/ERVL-MaLR:+_112905938	19.94
novel_pir3385	94	piRNA	NC_005108.4:LTR/ERVL-MaLR:+_112905938	2.69
novel_pir3387	69	piRNA	NC_005108.4:LTR/ERVL-MaLR:+_112905938	1.97
novel_pir3389	57	piRNA	NC_005108.4:LTR/ERVL-MaLR:+_112905938	1.63
novel_pir3390	55	piRNA	NC_005108.4:LTR/ERVL-MaLR:+_112905938	1.57
novel_pir3393	33	piRNA	NC_005108.4:LTR/ERVL-MaLR:+_112905938	0.94
novel_pir3396	22	piRNA	NC_005108.4:LTR/ERVL-MaLR:+_112905938	0.63
novel_pir3397	20	piRNA	NC_005108.4:LTR/ERVL-MaLR:+_112905938	0.57
novel_pir3400	62	piRNA	NC_005108.4:LTR/ERVL-MaLR:+_112905938	1.77
novel_pir3401	24	piRNA	NC_005108.4:LTR/ERVL-MaLR:+_112905938	0.69
novel_pir3402	53	piRNA	NC_005108.4:LTR/ERVL-MaLR:+_112905938	1.52
novel_pir3403	17	piRNA	NC_005108.4:LTR/ERVL-MaLR:+_112905938	0.49
novel_pir3405	58	piRNA	NC_005108.4:LTR/ERVL-MaLR:+_112905938	1.66
novel_pir3411	14	piRNA	NC_005108.4:LTR/ERVL-MaLR:+_112905938	0.40
novel_pir3460	10	piRNA	NC_005108.4:LTR/ERVL-MaLR:+_112905938	0.29
novel_pir3480	12	piRNA	NC_005108.4:LTR/ERVL-MaLR:+_112905938	0.34
novel_pir3482	12	piRNA	NC_005108.4:LTR/ERVL-MaLR:+_112905938	0.34
novel_pir3499	15	piRNA	NC_005108.4:LTR/ERVL-MaLR:+_112905938	0.43
novel_pir3501	47	piRNA	NC_005108.4:LTR/ERVL-MaLR:+_112905938	1.34
novel_pir3505	14	piRNA	NC_005108.4:LTR/ERVL-MaLR:+_112905938	0.40
novel_pir3512	24	piRNA	NC_005108.4:LTR/ERVL-MaLR:+_112905938	0.69
novel_pir3562	38	piRNA	NC_005108.4:LTR/ERVL-MaLR:+_112905938	1.09
novel_pir3565	17	piRNA	NC_005108.4:LTR/ERVL-MaLR:+_112905938	0.49
novel_pir3567	53	piRNA	NC_005108.4:LTR/ERVL-MaLR:+_112905938	1.52
novel_pir3569	22	piRNA	NC_005108.4:LTR/ERVL-MaLR:+_112905938	0.63
novel_pir3576	13	piRNA	NC_005108.4:LTR/ERVL-MaLR:+_112905938	0.37
novel_pir3577	19	piRNA	NC_005108.4:LTR/ERVL-MaLR:+_112905938	0.54
novel_pir3578	55	piRNA	NC_005108.4:LTR/ERVL-MaLR:+_112905938	1.57
novel_pir3579	19	piRNA	NC_005108.4:LTR/ERVL-MaLR:+_112905938	0.54
novel_pir3616	13	piRNA	NC_005108.4:LINE/L1:+_54414954	0.37
novel_pir3617	11	piRNA	NC_005108.4:LTR/ERVL-MaLR:+_42859066	0.31
novel_pir3618	12	piRNA	NC_005108.4:LINE/L1:+_98722289	0.34
novel_pir3621	12	piRNA	NC_005108.4:LINE/L2:-_71228003	0.34
novel_pir3622	12	piRNA	NC_005108.4:LINE/L1:-_50964686	0.34
novel_pir3629	10	piRNA	NC_005108.4:LINE/CR1:-_110354184	0.29
novel_pir3631	272	piRNA	NC_005108.4:LINE/L1:+_77733556	7.78
novel_pir3632	10	piRNA	NC_005108.4:LTR/ERVL-MaLR:+_45913237	0.29
novel_pir3635	14	piRNA	NC_005108.4:LTR/ERVL:-_110990154	0.40
novel_pir3637	22	piRNA	NC_005108.4:LTR/ERV1:+_6600512	0.63
novel_pir3641	74	piRNA	NC_005108.4:LTR/ERV1:-_1650267	2.12
novel_pir3642	11	piRNA	NC_005108.4:LINE/L1:+_91784872	0.31
novel_pir3646	26	piRNA	NC_005108.4:LTR/ERVK:+_46839447	0.74
novel_pir3648	50	piRNA	NC_005108.4:LTR/ERVK:+_46839447	1.43
novel_pir3649	50	piRNA	NC_005108.4:LTR/ERVK:+_46839447	1.43
novel_pir3651	14	piRNA	NC_005108.4:LTR/ERVK:+_46839447	0.40
novel_pir3655	10	piRNA	NC_005108.4:LTR/ERVK:+_46839447	0.29
novel_pir3661	13	piRNA	NC_005109.4:LTR/ERV1:+_43766120	0.37
novel_pir3668	41	piRNA	NC_005109.4:LTR/ERV1:+_44815163	1.17
novel_pir3669	35	piRNA	NC_005109.4:LTR/ERV1:+_44815163	1.00
novel_pir3670	21	piRNA	NC_005109.4:LTR/ERV1:+_44815163	0.60
novel_pir3671	19	piRNA	NC_005109.4:LTR/ERV1:+_44815163	0.54
novel_pir3674	45	piRNA	NC_005109.4:LTR/ERV1:+_44815163	1.29
novel_pir3680	14	piRNA	NC_005109.4:LINE/L2:+_13161063	0.40
novel_pir3684	21	piRNA	NC_005109.4:DNA/TcMar-Mariner:+_35571755	0.60
novel_pir3690	11	piRNA	NC_005109.4:LTR/ERVK:-_74425207	0.31
novel_pir3691	12	piRNA	NC_005109.4:LTR/ERVL-MaLR:+_9557897	0.34
novel_pir3698	27	piRNA	NC_005109.4:LTR/ERVL-MaLR:-_2883405	0.77
novel_pir3699	17	piRNA	NC_005109.4:LTR/ERVL-MaLR:+_55891857	0.49
novel_pir3701	11	piRNA	NC_005109.4:LTR/ERVL:+_46388838	0.31
novel_pir3713	14	piRNA	NC_005110.4:LINE/L1:-_69418737	0.40
novel_pir3714	11	piRNA	NC_005110.4:LTR/ERVL-MaLR:+_32310770	0.31
novel_pir3715	15	piRNA	NC_005110.4:LINE/L1:+_77178034	0.43
novel_pir3717	10	piRNA	NC_005110.4:LINE/L1:-_12042925	0.29
novel_pir3718	13	piRNA	NC_005110.4:LINE/L1:+_6498663	0.37
novel_pir3735	15	piRNA	NC_005111.4:LTR/ERVL-MaLR:+_16275420	0.43
novel_pir3738	20	piRNA	NC_005111.4:LTR/ERVL-MaLR:+_16275420	0.57
novel_pir3754	11	piRNA	NC_005111.4:LTR/ERVL-MaLR:+_16275420	0.31
novel_pir3759	62	piRNA	NC_005111.4:LTR/ERVL-MaLR:+_16275420	1.77
novel_pir3764	49	piRNA	NC_005111.4:LINE/L2:+_7681256	1.40
novel_pir3767	13	piRNA	NC_005111.4:LTR/ERV1:+_46595502	0.37
novel_pir3781	11	piRNA	NC_005111.4:LTR/ERVL-MaLR:+_13216519	0.31
novel_pir3782	12	piRNA	NC_005111.4:LTR/ERVL-MaLR:-_8737785	0.34
novel_pir3789	10	piRNA	NC_005112.4:LTR?:-_70168859	0.29
novel_pir3795	10780	piRNA	NC_005112.4:LTR/ERVL-MaLR:+_111301018	308.33
novel_pir3796	10	piRNA	NC_005112.4:LTR/ERVL-MaLR:+_111301018	0.29
novel_pir3798	314	piRNA	NC_005112.4:LTR/ERVL-MaLR:+_111301018	8.98
novel_pir3799	23	piRNA	NC_005112.4:LTR/ERVL-MaLR:+_111301018	0.66
novel_pir3801	17	piRNA	NC_005112.4:LTR/ERVL-MaLR:+_111301018	0.49
novel_pir3803	22	piRNA	NC_005112.4:LTR/ERVL-MaLR:+_111301018	0.63
novel_pir3811	10	piRNA	NC_005112.4:LTR/ERVL-MaLR:+_111301018	0.29
novel_pir3813	30	piRNA	NC_005112.4:LTR/ERVL-MaLR:+_111301018	0.86
novel_pir3814	16	piRNA	NC_005112.4:LTR/ERVL-MaLR:+_111301018	0.46
novel_pir3816	41	piRNA	NC_005112.4:LTR/ERVL-MaLR:+_111301018	1.17
novel_pir3817	405	piRNA	NC_005112.4:LTR/ERVL-MaLR:+_111301018	11.58
novel_pir3818	416	piRNA	NC_005112.4:LTR/ERVL-MaLR:+_111301018	11.90
novel_pir3820	87	piRNA	NC_005112.4:LTR/ERVL-MaLR:+_111301018	2.49
novel_pir3828	14	piRNA	NC_005112.4:LTR/ERVL-MaLR:+_111301018	0.40
novel_pir3829	1044	piRNA	NC_005112.4:LTR/ERVL-MaLR:+_111301018	29.86
novel_pir3830	235	piRNA	NC_005112.4:LTR/ERVL-MaLR:+_111301018	6.72
novel_pir3831	657	piRNA	NC_005112.4:LTR/ERVL-MaLR:+_111301018	18.79
novel_pir3833	36	piRNA	NC_005112.4:LTR/ERVL-MaLR:+_111301018	1.03
novel_pir3834	44	piRNA	NC_005112.4:LTR/ERVL-MaLR:+_111301018	1.26
novel_pir3835	151	piRNA	NC_005112.4:LTR/ERVL-MaLR:+_111301018	4.32
novel_pir3840	34	piRNA	NC_005112.4:LTR/ERVL-MaLR:+_111301018	0.97
novel_pir3842	27	piRNA	NC_005112.4:LTR/ERVL-MaLR:+_111301018	0.77
novel_pir3844	44	piRNA	NC_005112.4:LTR/ERVL-MaLR:+_111301018	1.26
novel_pir3845	10	piRNA	NC_005112.4:LTR/ERVL-MaLR:+_111301018	0.29
novel_pir3846	202	piRNA	NC_005112.4:LTR/ERVL-MaLR:+_111301018	5.78
novel_pir3847	85	piRNA	NC_005112.4:LTR/ERVL-MaLR:+_111301018	2.43
novel_pir3848	35	piRNA	NC_005112.4:LTR/ERVL-MaLR:+_111301018	1.00
novel_pir3849	96	piRNA	NC_005112.4:LTR/ERVL-MaLR:+_111301018	2.75
novel_pir3850	55	piRNA	NC_005112.4:LTR/ERVL-MaLR:+_111301018	1.57
novel_pir3851	250	piRNA	NC_005112.4:LTR/ERVL-MaLR:+_111301018	7.15
novel_pir3853	380	piRNA	NC_005112.4:LTR/ERVL-MaLR:+_111301018	10.87
novel_pir3854	416	piRNA	NC_005112.4:LTR/ERVL-MaLR:+_111301018	11.90
novel_pir3856	16	piRNA	NC_005112.4:LTR/ERVL-MaLR:+_111301018	0.46
novel_pir3857	84	piRNA	NC_005112.4:LTR/ERVL-MaLR:+_111301018	2.40
novel_pir3860	223	piRNA	NC_005112.4:LTR/ERVL-MaLR:+_111301018	6.38
novel_pir3861	82	piRNA	NC_005112.4:LTR/ERVL-MaLR:+_111301018	2.35
novel_pir3862	197	piRNA	NC_005112.4:LTR/ERVL-MaLR:+_111301018	5.63
novel_pir3863	112	piRNA	NC_005112.4:LTR/ERVL-MaLR:+_111301018	3.20
novel_pir3864	34	piRNA	NC_005112.4:LTR/ERVL-MaLR:+_111301018	0.97
novel_pir3865	37	piRNA	NC_005112.4:LTR/ERVL-MaLR:+_111301018	1.06
novel_pir3866	98	piRNA	NC_005112.4:LTR/ERVL-MaLR:+_111301018	2.80
novel_pir3867	172	piRNA	NC_005112.4:LTR/ERVL-MaLR:+_111301018	4.92
novel_pir3868	80	piRNA	NC_005112.4:LTR/ERVL-MaLR:+_111301018	2.29
novel_pir3870	61	piRNA	NC_005112.4:LTR/ERVL-MaLR:+_111301018	1.74
novel_pir3871	132	piRNA	NC_005112.4:LTR/ERVL-MaLR:+_111301018	3.78
novel_pir3872	97	piRNA	NC_005112.4:LTR/ERVL-MaLR:+_111301018	2.77
novel_pir3873	84	piRNA	NC_005112.4:LTR/ERVL-MaLR:+_111301018	2.40
novel_pir3874	15	piRNA	NC_005112.4:LTR/ERVL-MaLR:+_111301018	0.43
novel_pir3875	410	piRNA	NC_005112.4:LTR/ERVL-MaLR:+_111301018	11.73
novel_pir3876	41	piRNA	NC_005112.4:LTR/ERVL-MaLR:+_111301018	1.17
novel_pir3877	173	piRNA	NC_005112.4:LTR/ERVL-MaLR:+_111301018	4.95
novel_pir3880	30	piRNA	NC_005112.4:LTR/ERVL-MaLR:+_111301018	0.86
novel_pir3892	10	piRNA	NC_005112.4:LTR/ERVL:-_43924395	0.29
novel_pir3923	14	piRNA	NC_005112.4:LTR/ERVK:-_99599144	0.40
novel_pir3924	10	piRNA	NC_005112.4:LTR/ERVK:-_99599144	0.29
novel_pir3928	14	piRNA	NC_005112.4:LTR/ERVK:-_99599144	0.40
novel_pir3936	10	piRNA	NC_005113.4:LTR/ERVL-MaLR:+_66058883	0.29
novel_pir3939	12	piRNA	NC_005113.4:LINE/L1:+_14169010	0.34
novel_pir3940	14	piRNA	NC_005113.4:LTR/ERVK:+_27197527	0.40
novel_pir3941	10	piRNA	NC_005113.4:LINE/L1:-_25720042	0.29
novel_pir3949	13	piRNA	NC_005113.4:LINE/L1:+_51235193	0.37
novel_pir3951	11	piRNA	NC_005113.4:LINE/L1:+_81250626	0.31
novel_pir3952	12	piRNA	NC_005113.4:LTR/ERVK:-_79617155	0.34
novel_pir3957	15	piRNA	NC_005113.4:LTR/ERVL-MaLR:+_79329297	0.43
novel_pir3958	22	piRNA	NC_005113.4:LINE/L1:-_85755465	0.63
novel_pir3960	11	piRNA	NC_005113.4:LTR/ERVL-MaLR:+_4205948	0.31
novel_pir3965	11	piRNA	NC_005113.4:LTR/ERVL-MaLR:-_17638834	0.31
novel_pir3973	10	piRNA	NC_005114.4:LINE/L1:+_49868436	0.29
novel_pir3976	17	piRNA	NC_005114.4:LTR/ERVL-MaLR:-_41771196	0.49
novel_pir3977	10	piRNA	NC_005114.4:LTR/ERVL:+_9097663	0.29
novel_pir3978	13	piRNA	NC_005114.4:LTR/ERVL-MaLR:-_713842	0.37
novel_pir3979	12	piRNA	NC_005114.4:LTR/ERV1:+_18418559	0.34
novel_pir3986	12	piRNA	NC_005114.4:LTR/ERVL-MaLR:+_83401989	0.34
novel_pir3989	15	piRNA	NC_005114.4:LTR/ERVK:-_18198854	0.43
novel_pir4003	12	piRNA	NC_005114.4:DNA/TcMar-Tigger:-_47591907	0.34
novel_pir4008	11	piRNA	NC_005115.4:LINE/L1:-_57443977	0.31
novel_pir4009	24	piRNA	NC_005115.4:LINE/L1:+_90106389	0.69
novel_pir4010	52	piRNA	NC_005115.4:LINE/L1:+_90106389	1.49
novel_pir4013	54	piRNA	NC_005115.4:LTR/ERVL-MaLR:+_25307423	1.54
novel_pir4015	17	piRNA	NC_005115.4:LTR/ERVL:+_90509351	0.49
novel_pir4017	92	piRNA	NC_005115.4:LTR/ERVL:+_90509351	2.63
novel_pir4018	21	piRNA	NC_005115.4:LTR/ERVL-MaLR:-_22756970	0.60
novel_pir4020	16	piRNA	NC_005115.4:LINE/L1:-_46284644	0.46
novel_pir4022	15	piRNA	NC_005115.4:DNA/TcMar-Tigger:+_83086126	0.43
novel_pir4023	14	piRNA	NC_005115.4:LTR/ERVL-MaLR:+_71605034	0.40
novel_pir4034	19	piRNA	NC_005115.4:LINE/L1:-_52021402	0.54
novel_pir4035	29	piRNA	NC_005115.4:LINE/L1:-_52021402	0.83
novel_pir4038	16	piRNA	NC_005115.4:LTR/ERVL:+_11357004	0.46
novel_pir4046	10	piRNA	NC_005116.4:DNA/hAT-Charlie:-_10209625	0.29
novel_pir4052	17	piRNA	NC_005116.4:LTR/ERVK:-_71809087	0.49
novel_pir4053	11	piRNA	NC_005116.4:LTR/ERVK:-_71809087	0.31
novel_pir4054	64	piRNA	NC_005116.4:LTR/ERVK:-_71809087	1.83
novel_pir4055	18	piRNA	NC_005116.4:LTR/ERVK:-_71809087	0.51
novel_pir4057	638	piRNA	NC_005116.4:LTR/ERVK:-_72069793	18.25
novel_pir4059	30	piRNA	NC_005116.4:LTR/ERVK:-_71802577	0.86
novel_pir4068	31	piRNA	NC_005116.4:LTR/ERVK:-_71782173	0.89
novel_pir4072	11	piRNA	NC_005116.4:LINE/L1:-_67610022	0.31
novel_pir4075	14	piRNA	NC_005116.4:DNA/hAT-Blackjack:+_75372974	0.40
novel_pir4078	11	piRNA	NC_005116.4:LTR/ERVK:-_44619472	0.31
novel_pir4083	10	piRNA	NC_005116.4:LINE/L1:-_87056792	0.29
novel_pir4084	14	piRNA	NC_005116.4:LTR/ERVL-MaLR:-_6235149	0.40
novel_pir4089	13	piRNA	NC_005117.4:DNA/hAT?:+_25029767	0.37
novel_pir4091	10	piRNA	NC_005117.4:LTR/ERVL-MaLR:+_33577101	0.29
novel_pir4092	17	piRNA	NC_005117.4:LTR/ERVL:-_17641943	0.49
novel_pir4124	11	piRNA	NC_005117.4:LINE/L1:-_14331745	0.31
novel_pir4128	13	piRNA	NC_005117.4:LTR/ERVK:+_9671314	0.37
novel_pir4134	16	piRNA	NC_005117.4:LINE/L1:-_4311148	0.46
novel_pir4135	10	piRNA	NC_005117.4:LINE/L2:+_28985433	0.29
novel_pir4137	55	piRNA	NC_005117.4:LTR/ERVK:-_62870685	1.57
novel_pir4140	16	piRNA	NC_005117.4:LTR/ERVK:-_62870685	0.46
novel_pir4160	577	piRNA	NC_005117.4:LTR/ERVK:-_61568805	16.50
novel_pir4161	246	piRNA	NC_005117.4:LTR/ERV1:-_51196046	7.04
novel_pir4164	12	piRNA	NC_005117.4:LTR/ERVK:+_394676	0.34
novel_pir4168	14	piRNA	NC_005117.4:LTR/ERVL-MaLR:+_6720010	0.40
novel_pir4191	16	piRNA	NC_005119.4:LTR/ERVK:+_17076199	0.46
novel_pir4195	29	piRNA	NC_005119.4:LTR/ERVK:-_22703921	0.83
novel_pir4196	23	piRNA	NC_005119.4:LTR/ERVK:-_22703921	0.66
novel_pir4197	25	piRNA	NC_005119.4:LTR/ERVK:-_22703921	0.72
novel_pir4199	21	piRNA	NC_005119.4:LTR/ERVK:-_22703921	0.60
novel_pir4210	11	piRNA	NC_005119.4:LTR/ERVL:-_10967470	0.31
novel_pir4219	12	piRNA	NC_005119.4:LTR/ERVK:-_10281670	0.34
novel_pir4224	40	piRNA	NC_005119.4:LTR/ERVK:-_10281670	1.14
novel_pir4226	18	piRNA	NC_005119.4:LTR/ERVK:-_10281670	0.51
novel_pir4228	10	piRNA	NC_005119.4:LTR/ERVK:-_10281670	0.29
novel_pir4249	16	piRNA	NC_005120.4:DNA:+_118190236	0.46
novel_pir4251	23	piRNA	NC_005120.4:LTR/ERVL-MaLR:+_110129005	0.66
novel_pir4252	10	piRNA	NC_005120.4:LTR/ERVL-MaLR:+_110129005	0.29
novel_pir4253	16	piRNA	NC_005120.4:LTR/ERVL-MaLR:+_110129005	0.46
novel_pir4254	11	piRNA	NC_005120.4:DNA/hAT-Charlie:-_139498077	0.31
novel_pir4260	3206	piRNA	NC_005120.4:LTR/ERVK:+_9504645	91.70
novel_pir4263	1204	piRNA	NC_005120.4:LINE/L2:+_76334212	34.44
novel_pir4265	23	piRNA	NC_005120.4:LINE/L2:+_76334212	0.66
novel_pir4266	15	piRNA	NC_005120.4:DNA/TcMar-Tigger:-_123423206	0.43
novel_pir4282	20	piRNA	NC_005120.4:LTR/ERVL-MaLR:+_12394659	0.57
novel_pir4291	17	piRNA	NC_005120.4:LTR/ERVL-MaLR:+_12394659	0.49
novel_pir4295	145	piRNA	NC_005120.4:LTR/ERVL-MaLR:+_12394659	4.15
novel_pir4296	15	piRNA	NC_005120.4:LTR/ERVL-MaLR:+_12394659	0.43
novel_pir4299	42	piRNA	NC_005120.4:LTR/ERVL-MaLR:+_12394659	1.20
novel_pir4300	112	piRNA	NC_005120.4:LTR/ERVL-MaLR:+_12394659	3.20
novel_pir4302	11	piRNA	NC_005120.4:LTR/ERVL-MaLR:+_12394659	0.31
novel_pir4304	28	piRNA	NC_005120.4:LTR/ERVL-MaLR:+_12394659	0.80
novel_pir4306	24	piRNA	NC_005120.4:DNA/hAT-Tip100:-_114002530	0.69
novel_pir4307	10	piRNA	NC_005120.4:DNA/hAT-Tip100:-_114002530	0.29
novel_pir4318	429	piRNA	NC_005120.4:LTR/ERVL-MaLR:-_33536085	12.27
novel_pir4320	117	piRNA	NC_005120.4:LINE/L2:+_74443475	3.35
novel_pir4326	59	piRNA	NC_005120.4:LINE/L2:-_74443530	1.69
novel_pir4327	13	piRNA	NC_005120.4:LINE/L2:-_74443530	0.37
novel_pir4333	10	piRNA	NC_005120.4:LTR/ERV1:-_131025640	0.29
novel_pir4340	10	piRNA	NC_005120.4:LTR/ERVK:-_21316438	0.29
novel_pir4341	229	piRNA	NC_005120.4:LTR/ERVK:-_21316438	6.55
novel_pir4342	867	piRNA	NC_005120.4:LTR/ERVK:-_21316438	24.80
novel_pir4343	10	piRNA	NC_005120.4:LTR/ERVK:-_21316438	0.29
novel_pir4344	44	piRNA	NC_005120.4:LTR/ERVK:-_21316438	1.26
novel_pir4346	94	piRNA	NC_005120.4:LTR/ERVK:-_21316438	2.69
novel_pir4347	11	piRNA	NC_005120.4:LTR/ERVK:-_21316438	0.31
novel_pir4348	11	piRNA	NC_005120.4:LTR/ERVK:-_21316438	0.31
novel_pir4351	13	piRNA	NC_005120.4:LINE/L2:-_76334316	0.37
novel_pir4360	44	piRNA	NC_005120.4:LINE/L1:-_66517213	1.26
novel_pir4361	439	piRNA	NC_005120.4:LINE/L1:-_66517213	12.56
novel_pir4364	11	piRNA	NW_007906990.1:LINE/L1:+_10406	0.31
rno-miR-143-3p	120015	mature	mir-143	3432.67
rno-miR-93-3p	14	mature	mir-17	0.40
rno-miR-344b-3p	203	mature	mir-344	5.81
rno-miR-411-5p	438483	mature	mir-379	12541.51
rno-miR-299b-5p	13	mature	mir-299	0.37
rno-miR-200a-3p	50042	mature	mir-8	1431.30
rno-miR-421-3p	58	mature	mir-95	1.66
rno-miR-423-3p	14512	mature	mir-423	415.07
rno_piR_000690	3503	piRNA	rno_piR_000690	100.19
rno-miR-3576	67	mature	mir-3578	1.92
rno_piR_012738	9796	piRNA	rno_piR_012738	280.19
rno_piR_027873	1	piRNA	rno_piR_027873	0.03
rno-miR-541-3p	1	mature	mir-541	0.03
rno-miR-210-5p	4	mature	mir-210	0.11
rno-miR-495	933	mature	mir-329	26.69
rno-miR-743b-5p	1	mature	mir-743	0.03
rno-miR-344b-5p	166	mature	mir-344	4.75
rno-miR-425-3p	293	mature	mir-425	8.38
rno-miR-6215	665	mature	undef	19.02
rno_piR_031279	4	piRNA	rno_piR_031279	0.11
rno-miR-324-3p	1934	mature	mir-324	55.32
rno_piR_001199	42	piRNA	rno_piR_001199	1.20
rno-miR-3553	14337	mature	undef	410.07
rno-miR-376c-5p	25162	mature	mir-368	719.68
rno-miR-376a-5p	18	mature	mir-368	0.51
rno_piR_032799	102	piRNA	rno_piR_032799	2.92
rno_piR_000030	122	piRNA	rno_piR_000030	3.49
rno-miR-345-3p	139	mature	mir-345	3.98
rno-let-7f-1-3p	1289	mature	let-7	36.87
rno-miR-3065-3p	42	mature	mir-3065	1.20
rno_piR_035301	35	piRNA	rno_piR_035301	1.00
rno_piR_005604	23	piRNA	rno_piR_005604	0.66
rno_piR_022313	338	piRNA	rno_piR_022313	9.67
rno-miR-23b-5p	471	mature	mir-23	13.47
rno-miR-363-3p	11	mature	mir-363	0.31
rno-miR-138-5p	154284	mature	mir-138	4412.84
rno-miR-148a-3p	458	mature	mir-148	13.10
rno-miR-9a-3p	77448	mature	mir-9	2215.17
rno_piR_026374	2	piRNA	rno_piR_026374	0.06
rno-miR-25-3p	1534	mature	mir-25	43.88
rno-miR-667-5p	3	mature	mir-667	0.09
rno-miR-409a-5p	79	mature	mir-154	2.26
rno-miR-463-3p	7	mature	mir-463	0.20
rno-miR-375-3p	801	mature	mir-375	22.91
rno_piR_030315	6	piRNA	rno_piR_030315	0.17
rno-miR-140-5p	7774	mature	mir-140	222.35
rno-miR-27a-5p	100	mature	mir-27	2.86
rno-miR-2985	5	mature	mir-2985	0.14
rno-miR-3543	2098	mature	mir-3543	60.01
rno-miR-9a-5p	3256681	mature	mir-9	93147.75
rno-miR-187-3p	6735	mature	mir-187	192.63
rno-let-7d-3p	31621	mature	let-7	904.43
rno-miR-141-5p	156	mature	mir-8	4.46
rno-miR-338-3p	1429	mature	mir-338	40.87
rno-miR-215	3	mature	mir-192	0.09
rno-miR-871-3p	9	mature	mir-743	0.26
rno-miR-129-5p	41415	mature	mir-129	1184.55
rno-miR-181d-3p	11	mature	mir-181	0.31
rno-miR-1224	4	hairpin	mir-1224	0.11
rno-miR-488-3p	1330	mature	mir-488	38.04
rno-miR-652-3p	69839	mature	mir-652	1997.54
rno_piR_001200	17	piRNA	rno_piR_001200	0.49
rno-miR-741-3p	318	mature	mir-743	9.10
rno-miR-382-5p	18952	mature	mir-154	542.07
rno_piR_019169	1	piRNA	rno_piR_019169	0.03
rno-miR-30e-5p	516	mature	mir-30	14.76
rno-miR-1843b-3p	2159	mature	mir-1843	61.75
rno-miR-3473	8	mature	undef	0.23
rno-miR-187-5p	21	mature	mir-187	0.60
rno-miR-485-5p	76123	mature	mir-485	2177.27
rno-miR-199a-5p	113	mature	mir-199	3.23
rno-miR-1193-5p	30	mature	mir-1193	0.86
rno-miR-29c-5p	4272	mature	mir-29	122.19
rno-miR-216a-5p	11	mature	mir-216	0.31
rno-miR-326-5p	3	mature	mir-326	0.09
rno-let-7a-2-3p	82	mature	let-7	2.35
rno-miR-1306-5p	312	mature	mir-1306	8.92
rno_piR_005608	31	piRNA	rno_piR_005608	0.89
rno-miR-106b-5p	82	mature	mir-17	2.35
rno-miR-463-5p	47	mature	mir-463	1.34
rno_piR_020049	5	piRNA	rno_piR_020049	0.14
rno-miR-540-3p	2654	mature	mir-540	75.91
rno-miR-1839-5p	8738	mature	mir-1839	249.92
rno-miR-26b-3p	150	mature	mir-26	4.29
rno-miR-511-3p	2	mature	mir-511	0.06
rno-miR-188-3p	1	mature	mir-188	0.03
rno-miR-195-3p	133	mature	mir-15	3.80
rno-miR-487b-5p	49	mature	mir-154	1.40
rno-miR-3084a-1-5p	133	mature	undef	3.80
rno-miR-322-5p	17894	mature	mir-322	511.81
rno-miR-345-5p	461	mature	mir-345	13.19
rno-miR-3068-3p	7	mature	mir-3068	0.20
rno-miR-6315	31	mature	undef	0.89
rno-miR-32-5p	210	mature	mir-32	6.01
rno-miR-3075	3	mature	mir-3075	0.09
rno-miR-3065-5p	37	mature	mir-3065	1.06
rno-let-7e-5p	173955	mature	let-7	4975.47
rno-miR-653-3p	9	mature	mir-653	0.26
rno-miR-496-3p	17535	mature	mir-154	501.54
rno-miR-186-5p	239	mature	mir-186	6.84
rno-miR-3592	93	mature	mir-3578	2.66
rno-miR-344g	4	mature	mir-344	0.11
rno-miR-543-5p	6098	mature	mir-329	174.42
rno-miR-3085	118	mature	mir-3085	3.38
rno-miR-26b-5p	44023	mature	mir-26	1259.15
rno_piR_005879	2	piRNA	rno_piR_005879	0.06
rno-miR-146a-5p	15505	mature	mir-146	443.47
rno-miR-541-5p	10777	mature	mir-541	308.24
rno-miR-343	1	mature	mir-343	0.03
rno-miR-6328	9	hairpin	undef	0.26
rno-miR-29a-5p	484	mature	mir-29	13.84
rno-miR-30c-2-3p	1005	mature	mir-30	28.75
rno_piR_014058	4	piRNA	rno_piR_014058	0.11
rno-miR-466c-5p	218	mature	mir-467	6.24
rno_piR_000119	4	piRNA	rno_piR_000119	0.11
rno-miR-509-3p	2	mature	mir-506	0.06
rno-miR-190b-5p	1714	mature	mir-190	49.02
rno-miR-328b-3p	26	mature	undef	0.74
rno_piR_005597	2521	piRNA	rno_piR_005597	72.11
rno-miR-184	941	mature	mir-184	26.91
rno-miR-3596b	858	mature	let-7	24.54
rno-miR-350	264	mature	mir-350	7.55
rno-miR-409a-3p	2532	mature	mir-154	72.42
rno-miR-29a-3p	99381	mature	mir-29	2842.50
rno-miR-351-5p	719	mature	mir-351	20.56
rno-miR-412-5p	6938	mature	mir-412	198.44
rno-miR-547-5p	6	mature	mir-547	0.17
rno-miR-376b-3p	383	mature	mir-368	10.95
rno-miR-770-5p	18870	mature	mir-770	539.72
rno-miR-542-5p	3378	mature	mir-542	96.62
rno-miR-211-3p	5	mature	mir-204	0.14
rno-miR-329-5p	113	mature	mir-329	3.23
rno-miR-190b-3p	3	mature	mir-190	0.09
rno-miR-668	4264	mature	mir-668	121.96
rno-miR-130b-3p	4	mature	mir-130	0.11
rno-miR-1193-3p	682	mature	mir-1193	19.51
rno-miR-384-5p	83288	mature	mir-384	2382.21
rno-let-7f-2-3p	808	mature	let-7	23.11
rno-miR-344i	54	mature	mir-344	1.54
rno-miR-874-3p	542	mature	mir-874	15.50
rno-miR-128-1-5p	455	mature	mir-128	13.01
rno-miR-3573-3p	1	mature	undef	0.03
rno-miR-125b-5p	73123	mature	mir-10	2091.47
rno-miR-139-3p	81465	mature	mir-139	2330.07
rno_piR_000235	14	piRNA	rno_piR_000235	0.40
rno-miR-29b-5p	799	mature	mir-29	22.85
rno-miR-219a-1-3p	34	mature	mir-219	0.97
rno-miR-200b-5p	1705	mature	mir-8	48.77
rno-miR-23a-3p	83995	mature	mir-23	2402.43
rno-miR-3596c	510357	mature	mir-3596	14597.26
rno-miR-485-3p	3289	mature	mir-485	94.07
rno-miR-377-3p	13	mature	mir-154	0.37
rno_piR_028510	485	piRNA	rno_piR_028510	13.87
rno-miR-6216	1	mature	undef	0.03
rno-miR-33-3p	28	mature	mir-33	0.80
rno-miR-203a-5p	1	mature	mir-203	0.03
rno-miR-337-3p	19	mature	mir-337	0.54
rno-miR-1188-3p	8	mature	mir-1188	0.23
rno-miR-218a-5p	430635	mature	mir-218	12317.04
rno-miR-138-2-3p	44241	mature	mir-138	1265.38
rno-miR-140-3p	626	mature	mir-140	17.90
rno-miR-19b-3p	327	mature	mir-19	9.35
rno-miR-582-5p	2991	mature	mir-582	85.55
rno-miR-369-5p	279069	mature	mir-154	7981.95
rno-miR-410-3p	14828	mature	mir-154	424.11
rno-miR-99a-3p	339	mature	mir-10	9.70
rno-miR-183-5p	24822	mature	mir-183	709.96
rno-miR-1306-3p	170	mature	mir-1306	4.86
rno-miR-329-3p	2504	mature	mir-329	71.62
rno-miR-873-5p	30	mature	mir-873	0.86
rno-miR-98-3p	36	mature	let-7	1.03
rno-miR-204-5p	319025	mature	mir-204	9124.77
rno-miR-151-5p	107833	mature	mir-28	3084.24
rno_piR_034961	41	piRNA	rno_piR_034961	1.17
rno-miR-296-5p	571	mature	mir-296	16.33
rno-miR-376c-3p	667	mature	mir-368	19.08
rno-miR-325-3p	775	mature	mir-325	22.17
rno-let-7g-3p	102	mature	let-7	2.92
rno-miR-218b	139285	mature	undef	3983.84
rno_piR_023447	62189	piRNA	rno_piR_023447	1778.73
rno-miR-205	25	mature	mir-205	0.72
rno-miR-191b	237	mature	mir-191	6.78
rno-miR-339-3p	179	mature	mir-339	5.12
rno-miR-702-3p	2718	mature	mir-702	77.74
rno-miR-103-3p	11128	mature	mir-103	318.28
rno-miR-493-3p	431	mature	mir-493	12.33
rno-miR-148b-3p	456	mature	mir-148	13.04
rno-miR-145-5p	1310	mature	mir-145	37.47
rno-miR-298-5p	10	mature	mir-298	0.29
rno-miR-3120	58	mature	mir-214	1.66
rno-miR-154-5p	14923	mature	mir-154	426.83
rno-let-7c-1-3p	110	mature	let-7	3.15
rno-miR-500-3p	673	mature	mir-500	19.25
rno_piR_017547	3	piRNA	rno_piR_017547	0.09
rno-miR-450b-3p	2580	mature	mir-450	73.79
rno-miR-499-3p	2	mature	mir-499	0.06
rno-miR-135b-5p	20433	mature	mir-135	584.43
rno-miR-378b	21	mature	undef	0.60
rno-miR-16-5p	34932	mature	mir-15	999.13
rno-miR-760-5p	3	mature	mir-760	0.09
rno_piR_035441	10	piRNA	rno_piR_035441	0.29
rno-miR-133b-3p	1	mature	mir-133	0.03
rno-miR-24-2-5p	1369	mature	mir-24	39.16
rno-miR-125a-5p	224279	mature	mir-10	6414.84
rno-miR-330-5p	32033	mature	mir-330	916.21
rno-miR-489-5p	18	mature	mir-489	0.51
rno_piR_015914	921	piRNA	rno_piR_015914	26.34
rno-miR-344b-1-3p	3770	mature	mir-344	107.83
rno-miR-26a-3p	33	mature	mir-26	0.94
rno-miR-29b-3p	8579	mature	mir-29	245.38
rno-let-7a-1-3p,rno-let-7c-2-3p	6560	mature	let-7	187.63
rno-miR-23a-5p	3	mature	mir-23	0.09
rno-miR-336-3p	6	mature	undef	0.17
rno-miR-465-3p	6	mature	mir-465	0.17
rno-miR-3596a	596055	mature	mir-3596	17048.39
rno-miR-216a-3p	2	mature	mir-216	0.06
rno_piR_005901	31	piRNA	rno_piR_005901	0.89
rno-miR-874-5p	297	mature	mir-874	8.49
rno-miR-155-5p	413	mature	mir-155	11.81
rno_piR_000116	1	piRNA	rno_piR_000116	0.03
rno-miR-201-3p	3	mature	mir-743	0.09
rno-miR-323-3p	38227	mature	mir-154	1093.37
rno-miR-328a-3p	228315	mature	mir-328	6530.28
rno_piR_008639	1	piRNA	rno_piR_008639	0.03
rno-miR-142-5p	35	mature	mir-142	1.00
rno-miR-434-3p	146436	mature	mir-434	4188.37
rno-miR-203a-3p	315	mature	mir-203	9.01
rno-miR-3590-5p	2009	mature	undef	57.46
rno-miR-3580-3p	2	mature	undef	0.06
rno-miR-709	13	mature	undef	0.37
rno-miR-3559-5p	419	mature	undef	11.98
rno-miR-143-5p	2	mature	mir-143	0.06
rno-miR-758-5p	6	mature	mir-379	0.17
rno-miR-150-5p	312074	mature	mir-150	8925.96
rno-miR-33-5p	8163	mature	mir-33	233.48
rno-miR-30a-5p	4485	mature	mir-30	128.28
rno-miR-3587	60	mature	undef	1.72
rno-miR-325-5p	832	mature	mir-325	23.80
rno-miR-7a-5p	13	hairpin	mir-7	0.37
rno-miR-107-3p	20	mature	mir-103	0.57
rno-miR-3558-3p	3	mature	undef	0.09
rno_piR_024092	1	piRNA	rno_piR_024092	0.03
rno-miR-547-3p	4	mature	mir-547	0.11
rno-miR-134-5p	4089	mature	mir-134	116.95
rno-miR-124-3p	821802	mature	mir-124	23505.22
rno-miR-107-5p	64	mature	mir-103	1.83
rno-miR-449a-5p	844	mature	mir-449	24.14
rno-miR-186-3p	1	mature	mir-186	0.03
rno-miR-3572	21	mature	mir-3572	0.60
rno-miR-3562	2	mature	undef	0.06
rno-miR-30b-3p	216	mature	mir-30	6.18
rno-miR-22-3p	202104	mature	mir-22	5780.59
rno-miR-539-5p	5511	mature	mir-154	157.63
rno-miR-346	10188	mature	mir-346	291.40
rno-miR-135b-3p	254	mature	mir-135	7.26
rno-miR-7b	39069	mature	mir-7	1117.45
rno-miR-883-5p	1	mature	mir-883	0.03
rno-miR-103-1-5p	22	mature	mir-103	0.63
rno_piR_000685	1443	piRNA	rno_piR_000685	41.27
rno-miR-18a-3p	8	mature	mir-17	0.23
rno-miR-23b-3p	81052	mature	mir-23	2318.25
rno-miR-192-3p	24	mature	mir-192	0.69
rno-miR-344a-5p	3	mature	mir-344	0.09
rno-miR-370-3p	2218	mature	mir-370	63.44
rno-miR-455-3p	350	mature	mir-455	10.01
rno-miR-411-3p	11990	mature	mir-379	342.94
rno-miR-466b-5p	148	mature	mir-467	4.23
rno-miR-101a-5p	6	mature	mir-101	0.17
rno-miR-503-5p	33	mature	mir-503	0.94
rno-miR-3564	1	mature	undef	0.03
rno-miR-3589	252	mature	undef	7.21
rno-miR-145-3p	123	mature	mir-145	3.52
rno-miR-99b-5p	289645	mature	mir-10	8284.44
rno-miR-153-3p	29935	mature	mir-153	856.20
rno-miR-15a-5p	1402	mature	mir-15	40.10
rno-miR-146a-3p	13	mature	mir-146	0.37
rno-miR-27b-5p	479	mature	mir-27	13.70
rno_piR_030373	49	piRNA	rno_piR_030373	1.40
rno_piR_037841	1	piRNA	rno_piR_037841	0.03
rno-miR-200b-3p	10131	mature	mir-8	289.77
rno-miR-341	104357	mature	mir-341	2984.82
rno_piR_033824	27	piRNA	rno_piR_033824	0.77
rno-miR-150-3p	76	mature	mir-150	2.17
rno-miR-203b-3p	10	mature	mir-203	0.29
rno-miR-3102	211	mature	mir-3102	6.04
rno-miR-384-3p	64233	mature	mir-384	1837.20
rno-miR-3084a-3p	57	mature	undef	1.63
rno-miR-532-3p	807	mature	mir-188	23.08
rno-miR-1843a-5p	3659	mature	mir-1843	104.65
rno_piR_034684	7	piRNA	rno_piR_034684	0.20
rno-miR-6331	12137	mature	undef	347.14
rno-miR-877	3063	mature	mir-877	87.61
rno-miR-34b-3p	1251	mature	mir-34	35.78
rno-miR-181d-5p	26085	mature	mir-181	746.08
rno-miR-3547	177	mature	mir-3547	5.06
rno-miR-181c-3p	149	mature	mir-181	4.26
rno-miR-770-3p	432	mature	mir-770	12.36
rno_piR_005777	2	piRNA	rno_piR_005777	0.06
rno-miR-3595	880	mature	mir-368	25.17
rno-miR-331-3p	416	mature	mir-331	11.90
rno_piR_031659	6	piRNA	rno_piR_031659	0.17
rno-miR-743a-5p	1	mature	mir-743	0.03
rno-miR-15b-3p	104	mature	mir-15	2.97
rno_piR_014405	1	piRNA	rno_piR_014405	0.03
rno-miR-19a-3p	1	mature	mir-19	0.03
rno-miR-300-3p	2729	mature	mir-154	78.05
rno-miR-326-3p	2717	mature	mir-326	77.71
rno-miR-3560	322	mature	undef	9.21
rno-miR-126a-5p	2912	mature	mir-126	83.29
rno_piR_022904	6859	piRNA	rno_piR_022904	196.18
rno-miR-1949	38	mature	mir-1949	1.09
rno_piR_027375	2	piRNA	rno_piR_027375	0.06
rno-miR-352	42	mature	undef	1.20
rno-miR-6319	47	mature	mir-6319	1.34
rno-miR-32-3p	38	mature	mir-32	1.09
rno-miR-3585-3p	175	mature	mir-506	5.01
rno-miR-181b-5p	320359	mature	mir-181	9162.92
rno-miR-340-5p	3072	mature	mir-340	87.87
rno-miR-200c-3p	11764	mature	mir-8	336.47
rno-miR-494-5p	221	mature	mir-154	6.32
rno-let-7b-3p	132	mature	let-7	3.78
rno-miR-365-3p	7	mature	mir-365	0.20
rno-miR-331-5p	93	mature	mir-331	2.66
rno_piR_024921	10	piRNA	rno_piR_024921	0.29
rno-miR-200a-5p	819	mature	mir-8	23.43
rno-miR-802-3p	20	mature	mir-802	0.57
rno-miR-1298	385	mature	mir-1298	11.01
rno-miR-6321	120	mature	undef	3.43
rno-miR-378a-3p	52392	mature	mir-378	1498.52
rno_piR_005633	639	piRNA	rno_piR_005633	18.28
rno-miR-383-3p	109	mature	mir-383	3.12
rno-miR-505-5p	512	mature	mir-505	14.64
rno-miR-99a-5p	395924	mature	mir-10	11324.24
rno_piR_033803	2	piRNA	rno_piR_033803	0.06
rno-miR-219a-2-3p	28080	mature	mir-219	803.15
rno-miR-192-5p	2508	mature	mir-192	71.73
rno-miR-291b	25	mature	mir-290	0.72
rno-let-7d-5p	414182	mature	let-7	11846.45
rno-miR-935	5715	mature	mir-935	163.46
rno-miR-16-3p	5	mature	mir-15	0.14
rno-miR-675-5p	4	mature	mir-675	0.11
rno-miR-448-5p	4	mature	mir-448	0.11
rno-miR-15b-5p	656	mature	mir-15	18.76
rno-miR-871-5p	13	mature	mir-743	0.37
rno-miR-3556a	10353	mature	mir-3556	296.12
rno-miR-122-3p	1	mature	mir-122	0.03
rno-miR-7578	6	mature	mir-7578	0.17
rno-miR-674-5p	1079	mature	mir-674	30.86
rno-miR-672-3p	506	mature	mir-672	14.47
rno-miR-31b	96	mature	mir-31	2.75
rno-miR-412-3p	524	mature	mir-412	14.99
rno-miR-320-5p	1	mature	mir-320	0.03
rno-miR-126a-3p	436588	mature	mir-126	12487.31
rno-miR-224-5p	118	mature	mir-224	3.38
rno-miR-471-5p	4	mature	mir-471	0.11
rno-miR-299b-3p	1	mature	mir-299	0.03
rno-miR-448-3p	94	mature	mir-448	2.69
rno-miR-674-3p	122	mature	mir-674	3.49
rno-miR-212-3p	85982	mature	mir-132	2459.26
rno-miR-376b-5p	588	mature	mir-368	16.82
rno_piR_000699	432	piRNA	rno_piR_000699	12.36
rno-miR-423-5p	462	mature	mir-423	13.21
rno-miR-466b-3p	1	mature	mir-467	0.03
rno-miR-377-5p	11	mature	mir-154	0.31
rno-miR-497-3p	1	mature	mir-497	0.03
rno-miR-3552	1	mature	mir-3552	0.03
rno-miR-28-3p	250	mature	mir-28	7.15
rno-miR-182	11279	mature	mir-182	322.60
rno-miR-503-3p	648	mature	mir-503	18.53
rno-miR-125b-2-3p	1557	mature	mir-10	44.53
rno-miR-802-5p	4	mature	mir-802	0.11
rno-miR-1249	338	mature	mir-1249	9.67
rno-miR-3586-3p	453	mature	mir-28	12.96
rno-let-7i-3p	648	mature	let-7	18.53
rno-miR-216b-5p	12	mature	mir-216	0.34
rno-miR-34b-5p	14	mature	mir-34	0.40
rno-miR-542-3p	11	mature	mir-542	0.31
rno-miR-501-3p	80	mature	mir-500	2.29
rno-miR-101a-3p	137	mature	mir-101	3.92
rno-miR-144-3p	78	mature	mir-144	2.23
rno_piR_005567	2	piRNA	rno_piR_005567	0.06
rno_piR_002007	6	piRNA	rno_piR_002007	0.17
rno-miR-551b-3p	529	mature	mir-551	15.13
rno-miR-3064-5p	93	mature	mir-3064	2.66
rno-miR-664-2-5p	1171	mature	mir-664	33.49
rno-miR-598-3p	4906	mature	mir-598	140.32
rno-miR-10a-5p	404	mature	mir-10	11.56
rno-miR-3544	29	mature	mir-3544	0.83
rno-miR-200c-5p	19	mature	mir-8	0.54
rno-miR-543-3p	1853	mature	mir-329	53.00
rno-miR-149-5p	254569	mature	mir-149	7281.20
rno_piR_005556	4	piRNA	rno_piR_005556	0.11
rno-miR-539-3p	112	mature	mir-154	3.20
rno-miR-298-3p	71	mature	mir-298	2.03
rno-miR-299a-3p	34	mature	mir-299	0.97
rno-miR-191a-3p	6002	mature	mir-191	171.67
rno-miR-181a-1-3p	3270	mature	mir-181	93.53
rno-miR-369-3p	4189	mature	mir-154	119.81
rno-miR-340-3p	9107	mature	mir-340	260.48
rno-miR-151-3p	5127	mature	mir-28	146.64
rno_piR_000962	29	piRNA	rno_piR_000962	0.83
rno-miR-7a-1-3p	433	mature	mir-7	12.38
rno-miR-3084a-5p	347	mature	undef	9.92
rno-miR-129-2-3p	2014	mature	mir-129	57.60
rno-miR-30c-1-3p	230	mature	mir-30	6.58
rno-miR-105	2	mature	mir-105	0.06
rno-miR-666-3p	185	mature	mir-666	5.29
rno-miR-873-3p	248	mature	mir-873	7.09
rno-miR-100-5p	112058	mature	mir-10	3205.09
rno_piR_034365	15	piRNA	rno_piR_034365	0.43
rno-miR-141-3p	5322	mature	mir-8	152.22
rno-miR-431	9625	mature	mir-431	275.29
rno-miR-742-3p	10	mature	mir-742	0.29
rno-miR-34c-3p	1534	mature	mir-34	43.88
rno-miR-450b-5p	2565	mature	mir-450	73.36
rno-let-7f-5p	401308	mature	let-7	11478.23
rno_piR_005595	32	piRNA	rno_piR_005595	0.92
rno-miR-7a-5p	252263	mature	mir-7	7215.24
rno_piR_019160	855	piRNA	rno_piR_019160	24.45
rno-miR-18a-5p	41	mature	mir-17	1.17
rno-miR-98-5p	67564	mature	let-7	1932.47
rno-miR-17-5p	84	mature	mir-17	2.40
rno_piR_026419	2	piRNA	rno_piR_026419	0.06
rno-miR-3583-3p	18	mature	undef	0.51
rno-miR-433-5p	524	mature	mir-433	14.99
rno-miR-92a-1-5p	3	mature	mir-25	0.09
rno-miR-3570	1211	mature	undef	34.64
rno-miR-702-5p	314	mature	mir-702	8.98
rno-miR-323-5p	22254	mature	mir-154	636.51
rno_piR_000753	29	piRNA	rno_piR_000753	0.83
rno-miR-374-3p	4523	mature	mir-374	129.37
rno-miR-376a-3p	8018	mature	mir-368	229.33
rno-miR-760-3p	3807	mature	mir-760	108.89
rno_piR_005700	1	piRNA	rno_piR_005700	0.03
rno-miR-881-3p	4	mature	mir-881	0.11
rno_piR_005596	67	piRNA	rno_piR_005596	1.92
rno-miR-320-3p	2058	mature	mir-320	58.86
rno-miR-134-3p	1901	mature	mir-134	54.37
rno-miR-483-3p	233	mature	mir-483	6.66
rno_piR_016874	518	piRNA	rno_piR_016874	14.82
rno-let-7i-5p	329739	mature	let-7	9431.21
rno-miR-221-3p	9259	mature	mir-221	264.83
rno-miR-30b-5p	6460	mature	mir-30	184.77
rno-miR-92b-5p	541	mature	mir-25	15.47
rno-miR-31a-5p	1799	mature	mir-31	51.46
rno_piR_031043	117	piRNA	rno_piR_031043	3.35
rno_piR_006336	9	piRNA	rno_piR_006336	0.26
rno-miR-381-5p	74	mature	mir-154	2.12
rno-miR-301a-5p	10	mature	mir-130	0.29
rno-miR-130b-5p	301	mature	mir-130	8.61
rno-miR-301b-3p	11	mature	mir-130	0.31
rno-miR-136-5p	3956	mature	mir-136	113.15
rno-miR-185-5p	9427	mature	mir-185	269.63
rno-miR-496-5p	117	mature	mir-154	3.35
rno-miR-337-5p	6880	mature	mir-337	196.78
rno-miR-34a-5p	151523	mature	mir-34	4333.87
rno-miR-27b-3p	111175	mature	mir-27	3179.83
rno-miR-679	2	mature	mir-679	0.06
rno-miR-487b-3p	35546	mature	mir-154	1016.69
rno-miR-295-3p	9	mature	mir-290	0.26
rno-miR-96-5p	10087	mature	mir-96	288.51
rno_piR_005593	114	piRNA	rno_piR_005593	3.26
rno-miR-194-3p	15	mature	mir-194	0.43
rno-miR-6324	46	mature	undef	1.32
rno-miR-128-2-5p	5286	mature	mir-128	151.19
rno-miR-34c-5p	68	mature	mir-34	1.94
rno-miR-344a-3p	25043	mature	mir-344	716.28
rno_piR_000606	62	piRNA	rno_piR_000606	1.77
rno-miR-451-5p	6888	mature	mir-451	197.01
rno-miR-3593-5p	3	mature	undef	0.09
rno-miR-292-3p	24	mature	mir-290	0.69
rno-miR-221-5p	252	mature	mir-221	7.21
rno-miR-196b-5p	27	mature	mir-196	0.77
rno-miR-362-3p	2	mature	mir-362	0.06
rno-miR-3594-5p	28	mature	undef	0.80
rno-miR-218a-2-3p	221	mature	mir-218	6.32
rno-miR-494-3p	51	mature	mir-154	1.46
rno-miR-136-3p	3184	mature	mir-136	91.07
rno-miR-208a-5p	6	mature	mir-208	0.17
rno-miR-598-5p	133	mature	mir-598	3.80
rno-miR-146b-3p	1	mature	mir-146	0.03
rno-miR-128-3p	244156	mature	mir-128	6983.36
rno-miR-484	187	mature	mir-484	5.35
rno-miR-137-5p	33	mature	mir-137	0.94
rno-miR-532-5p	167	mature	mir-188	4.78
rno-miR-466b-2-3p,rno-miR-466b-4-3p	1	mature	mir-467	0.03
rno-let-7e-3p	7145	mature	let-7	204.36
rno-miR-223-5p	2	mature	mir-223	0.06
rno-let-7b-5p	715486	mature	let-7	20464.37
rno-miR-876	4	mature	mir-876	0.11
rno-miR-351-3p	11	mature	mir-351	0.31
rno_piR_005854	7	piRNA	rno_piR_005854	0.20
rno-miR-29c-3p	1597	mature	mir-29	45.68
rno-miR-93-5p	19684	mature	mir-17	563.00
rno_piR_001198	3756	piRNA	rno_piR_001198	107.43
rno-miR-362-5p	4	mature	mir-362	0.11
rno-miR-139-5p	579871	mature	mir-139	16585.50
rno-miR-193a-5p	126	mature	mir-193	3.60
rno-miR-196a-5p	62	mature	mir-196	1.77
rno-miR-219a-5p	4288	mature	mir-219	122.65
rno-miR-382-3p	250	mature	mir-154	7.15
rno-miR-363-5p	1	mature	mir-363	0.03
rno-miR-667-3p	5594	mature	mir-667	160.00
rno-miR-122-5p	70	mature	mir-122	2.00
rno-miR-673-3p	15	mature	mir-673	0.43
rno-miR-324-5p	1102	mature	mir-324	31.52
rno-let-7g-5p	372175	mature	let-7	10644.97
rno-miR-127-5p	20	mature	mir-127	0.57
rno-miR-708-3p	396	mature	mir-708	11.33
rno-miR-433-3p	10055	mature	mir-433	287.59
rno-miR-22-5p	1566	mature	mir-22	44.79
rno-miR-222-3p	189239	mature	mir-221	5412.62
rno-miR-336-5p	11	mature	undef	0.31
rno_piR_009660	1	piRNA	rno_piR_009660	0.03
rno-miR-455-5p	365	mature	mir-455	10.44
rno-miR-383-5p	17523	mature	mir-383	501.19
rno-miR-124-5p	256	mature	mir-124	7.32
rno-miR-219b	625	mature	mir-219	17.88
rno-miR-92a-3p	18986	mature	mir-25	543.04
rno_piR_012452	93	piRNA	rno_piR_012452	2.66
rno-miR-592	2483	mature	mir-592	71.02
rno-miR-1-3p	125	mature	mir-1	3.58
rno-miR-379-5p	641846	mature	mir-379	18358.11
rno-miR-181c-5p	42739	mature	mir-181	1222.42
rno-miR-758-3p	168	mature	mir-379	4.81
rno-miR-183-3p	90	mature	mir-183	2.57
rno-miR-142-3p	161	mature	mir-142	4.60
rno-miR-879-3p	1245	mature	mir-879	35.61
rno-miR-3593-3p	3	mature	undef	0.09
rno-miR-504	1500	mature	mir-504	42.90
rno-miR-202-5p	1	mature	mir-202	0.03
rno-miR-421-5p	8615	mature	mir-95	246.41
rno-miR-190a-3p	82	mature	mir-190	2.35
rno-miR-181a-5p	1121291	mature	mir-181	32071.22
rno-miR-3557-5p	189616	mature	mir-378	5423.41
rno_piR_001414	1	piRNA	rno_piR_001414	0.03
rno-miR-486	1739	mature	mir-486	49.74
rno-miR-133c	287	mature	mir-133	8.21
rno_piR_016960	21	piRNA	rno_piR_016960	0.60
rno-miR-505-3p	119	mature	mir-505	3.40
rno-miR-194-5p	5770	mature	mir-194	165.03
rno_piR_000521	10	piRNA	rno_piR_000521	0.29
rno-miR-6318	115	mature	undef	3.29
rno-miR-9b-5p	12421	mature	mir-9	355.27
rno-miR-3068-5p	22557	mature	mir-3068	645.18
rno-miR-450a-5p	1134	mature	mir-450	32.43
rno-miR-483-5p	97	mature	mir-483	2.77
rno-miR-299a-5p	14	mature	mir-299	0.40
rno-miR-135a-5p	14264	mature	mir-135	407.98
rno-miR-322-3p	150	mature	mir-322	4.29
rno-miR-338-5p	4392	mature	mir-338	125.62
rno-miR-31a-3p	484	mature	mir-31	13.84
rno-miR-471-3p	33	mature	mir-471	0.94
rno-miR-1b	1101	mature	mir-1	31.49
rno-miR-301a-3p	2017	mature	mir-130	57.69
rno-miR-1188-5p	722	mature	mir-1188	20.65
rno-miR-3574	60	mature	undef	1.72
rno-miR-671	42	mature	mir-671	1.20
rno-miR-361-3p	221	mature	mir-361	6.32
rno-miR-3596d	382323	mature	let-7	10935.22
rno-miR-144-5p	10	mature	mir-144	0.29
rno-miR-672-5p	148	mature	mir-672	4.23
rno-miR-326-3p	1	hairpin	mir-326	0.03
rno-miR-6329	10	mature	undef	0.29
rno-miR-544-3p	9	mature	mir-544	0.26
rno_piR_017275	2	piRNA	rno_piR_017275	0.06
rno-miR-509-5p	2	mature	mir-506	0.06
rno-miR-434-5p	3225	mature	mir-434	92.24
rno-miR-9b-3p	21491	mature	mir-9	614.69
rno-miR-190a-5p	1412	mature	mir-190	40.39
rno_piR_008131	12	piRNA	rno_piR_008131	0.34
rno-miR-17-1-3p	6	mature	mir-17	0.17
rno-miR-188-5p	112	mature	mir-188	3.20
rno-miR-218a-1-3p	48	mature	mir-218	1.37
rno-miR-1839-3p	70	mature	mir-1839	2.00
rno-miR-30d-5p	28671	mature	mir-30	820.05
rno-miR-135a-3p	54	mature	mir-135	1.54
rno_piR_000219	1	piRNA	rno_piR_000219	0.03
rno-miR-499-5p	10901	mature	mir-499	311.79
rno-miR-3585-5p	2	mature	mir-506	0.06
rno-miR-206-3p	4349	mature	mir-1	124.39
rno_piR_031829	2	piRNA	rno_piR_031829	0.06
rno-miR-153-5p	9786	mature	mir-153	279.90
rno-miR-380-5p	1072	mature	mir-379	30.66
rno-miR-24-3p	110358	mature	mir-24	3156.46
rno-miR-27a-3p	78442	mature	mir-27	2243.60
rno-miR-154-3p	181	mature	mir-154	5.18
rno-miR-339-5p	23	mature	mir-339	0.66
rno_piR_001415	1	piRNA	rno_piR_001415	0.03
rno-miR-125b-1-3p	2856	mature	mir-10	81.69
rno-miR-450a-3p	2	mature	mir-450	0.06
rno-miR-330-3p	3636	mature	mir-330	104.00
rno_piR_005780	4478	piRNA	rno_piR_005780	128.08
rno-miR-203b-5p	273	mature	mir-203	7.81
rno-miR-138-1-3p	3078	mature	mir-138	88.04
rno-miR-125a-3p	83	mature	mir-10	2.37
rno-miR-103-2-5p	11	mature	mir-103	0.31
rno-miR-764-3p	11	mature	mir-764	0.31
rno-miR-129-1-3p	2156	mature	mir-129	61.67
rno-let-7a-5p	3498	mature	let-7	100.05
rno-miR-378a-5p	48	mature	mir-378	1.37
rno-miR-101b-3p	1560	mature	mir-101	44.62
rno-miR-3594-3p	90	mature	undef	2.57
rno-miR-490-3p	545	mature	mir-490	15.59
rno_piR_005598	9	piRNA	rno_piR_005598	0.26
rno-miR-7a-2-3p	1766	mature	mir-7	50.51
rno-miR-199a-3p	6257	mature	mir-199	178.96
rno-miR-133a-3p	244	mature	mir-133	6.98
rno-miR-551b-5p	440	mature	mir-551	12.58
rno-miR-3542	8	mature	mir-3542	0.23
rno-miR-24-1-5p	215	mature	mir-24	6.15
rno-miR-193b-5p	99	mature	mir-193	2.83
rno-miR-34a-3p	2	mature	mir-34	0.06
rno-miR-99b-3p	1324	mature	mir-10	37.87
rno-miR-1843b-5p	873	mature	mir-1843	24.97
rno-miR-106b-3p	53	mature	mir-17	1.52
rno-miR-3549	304	mature	mir-193	8.70
rno-miR-540-5p	6	mature	mir-540	0.17
rno_piR_009369	1	piRNA	rno_piR_009369	0.03
rno-miR-429	306048	mature	mir-8	8753.60
rno-miR-152-3p	290	mature	mir-148	8.29
rno-miR-342-3p	15136	mature	mir-342	432.92
rno-miR-361-5p	1592	mature	mir-361	45.53
rno-miR-132-3p	9013	mature	mir-132	257.79
rno-miR-217-3p	1	mature	mir-217	0.03
rno_piR_003035	7	piRNA	rno_piR_003035	0.20
rno-miR-3556b	24719	mature	mir-3556	707.01
rno-miR-28-5p	823	mature	mir-28	23.54
rno-miR-122b	2	mature	undef	0.06
rno-miR-296-3p	5	mature	mir-296	0.14
rno-miR-181a-2-3p	130	mature	mir-181	3.72
rno-miR-222-5p	3	mature	mir-221	0.09
rno-miR-652-5p	14	mature	mir-652	0.40
rno-let-7c-5p	1444578	mature	let-7	41317.89
rno-miR-374-5p	2754	mature	mir-374	78.77
rno-miR-30d-3p	359	mature	mir-30	10.27
rno-miR-664-3p	2643	mature	mir-664	75.60
rno_piR_005736	2	piRNA	rno_piR_005736	0.06
rno_piR_021676	289	piRNA	rno_piR_021676	8.27
rno-miR-342-5p	3161	mature	mir-342	90.41
rno-miR-665	6	mature	mir-665	0.17
rno-miR-3583-5p	8	mature	undef	0.23
rno-miR-872-3p	5909	mature	mir-872	169.01
rno-miR-370-5p	95	mature	mir-370	2.72
rno-miR-3557-3p	417	mature	mir-378	11.93
rno-miR-425-5p	6754	mature	mir-425	193.18
rno-miR-132-5p	379510	mature	mir-132	10854.76
rno-miR-20a-5p	511	mature	mir-17	14.62
rno-miR-21-3p	1	mature	mir-21	0.03
rno-miR-872-5p	52237	mature	mir-872	1494.09
rno-miR-3074	21	mature	mir-3074	0.60
rno-miR-1247-3p	15	mature	mir-1247	0.43
rno-miR-100-3p	91	mature	mir-10	2.60
rno-miR-3559-3p	74	mature	undef	2.12
rno-miR-25-5p	319	mature	mir-25	9.12
rno_piR_005772	33	piRNA	rno_piR_005772	0.94
rno-miR-379-3p	5909	mature	mir-379	169.01
rno-miR-223-3p	208	mature	mir-223	5.95
rno-miR-708-5p	4712	mature	mir-708	134.77
rno-miR-582-3p	44	mature	mir-582	1.26
rno-miR-3099	1565	mature	mir-3099	44.76
rno_piR_010763	2	piRNA	rno_piR_010763	0.06
rno-miR-335	1030	mature	mir-335	29.46
rno-miR-214-3p	42	mature	mir-214	1.20
rno-miR-127-3p	2489536	mature	mir-127	71205.83
rno_piR_005880	3	piRNA	rno_piR_005880	0.09
rno-miR-148b-5p	13	mature	mir-148	0.37
rno-miR-1843a-3p	4581	mature	mir-1843	131.03
rno-miR-210-3p	13	mature	mir-210	0.37
rno-miR-193a-3p	11	mature	mir-193	0.31
rno-miR-1224	6020	mature	mir-1224	172.18
rno-miR-211-5p	1978	mature	mir-204	56.57
rno-miR-130a-5p	1	mature	mir-130	0.03
rno-miR-3578	125220	mature	mir-3578	3581.55
rno-miR-3588	19964	mature	mir-10	571.01
rno-miR-764-5p	78	mature	mir-764	2.23
rno-miR-544-5p	3	mature	mir-544	0.09
rno-miR-292-5p	1	mature	mir-290	0.03
rno_piR_038396	5	piRNA	rno_piR_038396	0.14
rno-miR-26a-5p	1350370	mature	mir-26	38623.35
rno_piR_000765	3	piRNA	rno_piR_000765	0.09
rno-miR-3577	2507	mature	undef	71.71
rno-miR-137-3p	13575	mature	mir-137	388.27
rno-miR-3072	53	mature	mir-3072	1.52
rno-miR-493-5p	1018	mature	mir-493	29.12
rno-miR-191a-5p	167445	mature	mir-191	4789.27
rno-miR-30a-3p	3651	mature	mir-30	104.43
rno-miR-328a-5p	101	mature	mir-328	2.89
rno_piR_000965	26	piRNA	rno_piR_000965	0.74
rno_piR_015902	1	piRNA	rno_piR_015902	0.03
rno-miR-300-5p	103	mature	mir-154	2.95
rno-miR-6328	3	mature	undef	0.09
rno-miR-20b-5p	3	mature	mir-17	0.09
rno-miR-195-5p	1391	mature	mir-15	39.79
rno-miR-3579	6	mature	undef	0.17
rno_piR_031138	26	piRNA	rno_piR_031138	0.74
rno-miR-1247-5p	278	mature	mir-1247	7.95
rno-miR-380-3p	26098	mature	mir-379	746.46
rno-miR-30c-5p	11326	mature	mir-30	323.95
rno_piR_020500	3	piRNA	rno_piR_020500	0.09
rno_piR_004288	9	piRNA	rno_piR_004288	0.26
rno-miR-193b-3p	285	mature	mir-193	8.15
rno-miR-676	10058	mature	mir-676	287.68
rno-miR-879-5p	58	mature	mir-879	1.66
rno-miR-3550	264	mature	undef	7.55
rno_piR_000587	1	piRNA	rno_piR_000587	0.03
rno-miR-497-5p	3045	mature	mir-497	87.09
rno-miR-3084b-5p	45	mature	undef	1.29
rno-miR-146b-5p	9635	mature	mir-146	275.58
rno-miR-204-3p	198	mature	mir-204	5.66
rno-miR-30e-3p	4467	mature	mir-30	127.77
rno-miR-92b-3p	124642	mature	mir-25	3565.02
rno-miR-15a-3p	8	mature	mir-15	0.23
rno-miR-490-5p	59113	mature	mir-490	1690.75
rno_piR_028133	6	piRNA	rno_piR_028133	0.17
rno_piR_005552	13	piRNA	rno_piR_005552	0.37
rno-miR-21-5p	32071	mature	mir-21	917.30
rno-miR-130a-3p	234	mature	mir-130	6.69
rno-miR-511-5p	2	mature	mir-511	0.06
rno-miR-666-5p	551	mature	mir-666	15.76
rno-miR-410-5p	209	mature	mir-154	5.98
rno-miR-673-5p	315	mature	mir-673	9.01
rno-miR-409b	6107	mature	mir-154	174.67
rno-miR-212-5p	5164	mature	mir-132	147.70
RF00051	26	precursor	mir-17 microRNA precursor family	0.74
RF00942	584	precursor	microRNA mir-1224	16.70
RF00413	3	snoRNA	Small nucleolar RNA SNORA19	0.09
RF00047	1	precursor	mir-2 microRNA precursor	0.03
RF02475	2	snoRNA	Small nucleolar RNA GlsR6	0.06
RF00398	1	snoRNA	Small nucleolar RNA SNORA15	0.03
RF01082	2	Rfam other sncRNA	Pseudoknot of upstream pseudoknot domain (UPD) of the 3'UTR	0.06
RF01335	2	Rfam other sncRNA	CRISPR RNA direct repeat element	0.06
RF00101	2	Rfam other sncRNA	SraC/RyeA RNA	0.06
RF00608	54	snoRNA	Small nucleolar RNA SNORD99	1.54
RF01118	29	rRNA	Pseudoknot of the domain G(G12) of 23S ribosomal RNA	0.83
RF00694	24331	precursor	microRNA mir-137	695.92
RF01768	9	Rfam other sncRNA	ribosomal frameshift site	0.26
RF00658	1220	precursor	microRNA mir-21	34.89
RF01933	1	Rfam other sncRNA	Bithoraxoid conserved region 5	0.03
RF00067	4	snoRNA	Small nucleolar RNA SNORD15	0.11
RF00840	4	precursor	microRNA mir-374	0.11
RF00581	12	snoRNA	Small nucleolar SNORD12/SNORD106	0.34
RF00752	3	precursor	microRNA mir-14	0.09
RF01833	26	Rfam other sncRNA	ribosomal frameshift site	0.74
RF00003	517	snRNA	U1 spliceosomal RNA	14.79
RF00493	1	snoRNA	Small nucleolar RNA U2-30	0.03
RF01268	1	snoRNA	Small Cajal body-specific RNA 2	0.03
RF01097	1	Rfam other sncRNA	Gag/pro ribosomal frameshift site	0.03
RF00375	842	Rfam other sncRNA	HIV primer binding site (PBS)	24.08
RF00071	4	snoRNA	Small nucleolar RNA SNORD73	0.11
RF00342	11	snoRNA	Small nucleolar RNA Z40	0.31
RF02263	3	Rfam other sncRNA	MAT2A 3'UTR stem loop D	0.09
RF00588	4	snoRNA	Small nucleolar RNA SNORD41	0.11
RF00090	1	snoRNA	Small nucleolar RNA SNORA74	0.03
RF01192	4	snoRNA	Small nucleolar RNA SNORD11B	0.11
RF02182	27	Rfam other sncRNA	ST7 antisense RNA 2 conserved region 2	0.77
RF00706	441	precursor	microRNA mir-263	12.61
RF00891	613	precursor	microRNA mir-671	17.53
RF01534	1	snoRNA	Trypanosomatid snoRNA TB10Cs4H4	0.03
RF00283	10	snoRNA	small Cajal body-specific RNA 18	0.29
RF00431	5	snoRNA	Small nucleolar RNA SNORA55	0.14
RF00912	2259	precursor	microRNA mir-877	64.61
RF00674	2045	precursor	microRNA mir-187	58.49
RF00704	1	precursor	microRNA MIR397	0.03
RF00677	11	precursor	microRNA MIR168	0.31
RF00686	97	precursor	microRNA mir-338	2.77
RF00657	45	precursor	microRNA mir-184	1.29
RF00593	63	snoRNA	Small nucleolar RNA U83B	1.80
RF00647	3	precursor	microRNA MIR164	0.09
RF01173	2	snoRNA	Small nucleolar RNA U105B	0.06
RF00517	2	Rfam other sncRNA	serC leader	0.06
RF00226	3	Rfam other sncRNA	n-myc internal ribosome entry site (IRES)	0.09
RF00007	2	snRNA	U12 minor spliceosomal RNA	0.06
RF00133	14	snoRNA	Small nucleolar RNA Z195/SNORD33/SNORD32 family	0.40
RF01955	1	Rfam other sncRNA	Nuclear enriched abundant transcript 1 conserved region 1	0.03
RF01707	2	Rfam other sncRNA	JUMPstart RNA	0.06
RF00163	3	Rfam other sncRNA	Hammerhead ribozyme (type I)	0.09
RF00217	59	snoRNA	Small nucleolar RNA SNORD20	1.69
RF00890	13	precursor	microRNA mir-668	0.37
RF00180	73	Rfam other sncRNA	Renin stability regulatory element (REN-SRE)	2.09
RF00137	1	snoRNA	Small nucleolar RNA SNORD83	0.03
RF00231	7	snoRNA	Small Cajal body specific RNA 13	0.20
RF00666	1	precursor	microRNA mir-32	0.03
RF00454	1	Rfam other sncRNA	p27 cis-regulatory element	0.03
RF00568	28	snoRNA	Small nucleolar RNA SNORA26	0.80
RF01108	14	Rfam other sncRNA	Pseudoknot of upstream pseudoknot domain (UPD) of the 3'UTR	0.40
RF02224	7	Rfam other sncRNA	Xanthomonadaceae sRNA sX5	0.20
RF01959	196	rRNA	Archaeal small subunit ribosomal RNA	5.61
RF00744	13	precursor	microRNA mir-361	0.37
RF01346	4	Rfam other sncRNA	CRISPR RNA direct repeat element	0.11
RF01336	1	Rfam other sncRNA	CRISPR RNA direct repeat element	0.03
[truncated: 346 more rows]
