# Supplementary material for: MicroRNA-mediated translational pathways are regulated in the orbitofrontal cortex and peripheral blood samples during acute abstinence from heroin self-administration
Source: Adv Drug Alcohol Res. 2023 Aug 14;3:11668. doi: 10.3389/adar.2023.11668 (PMC10880771; doi:10.3389/adar.2023.11668)
Supplement: Supplementary file 2 [file DataSheet1.ZIP › S84S.expr.xls]

sRNA id	Count(34460638)	Type	Description	TPM
novel_mir1	1055	miRNA	NC_005106.4:-:31883001_31883071	30.61
novel_mir2	1051	miRNA	NC_005110.4:+:58661266_58661327	30.50
novel_mir3	2231	miRNA	NC_005107.4:+:65643142_65643201	64.74
novel_mir4	1179	miRNA	NC_005120.4:+:118131823_118131886	34.21
novel_mir5	71	miRNA	NC_005103.4:-:147718278_147718343	2.06
novel_mir8	304	miRNA	NC_005106.4:-:32983166_32983226	8.82
novel_mir9	166	miRNA	NC_005116.4:-:10572277_10572334	4.82
novel_mir10	151	miRNA	NC_005109.4:-:15198465_15198530	4.38
novel_mir11	62	miRNA	NC_005117.4:-:73403043_73403105	1.80
novel_mir14	23	miRNA	NC_005100.4:+:174134780_174134841	0.67
novel_mir15	238	miRNA	NC_005100.4:+:48104127_48104186	6.91
novel_mir16	107	miRNA	NC_005100.4:-:121202858_121202922	3.10
novel_mir18	27	miRNA	NC_005106.4:+:140547362_140547421	0.78
novel_mir19	69	miRNA	NC_005116.4:-:71800308_71800365	2.00
novel_mir23	63	miRNA	NC_005118.4:-:58624779_58624839	1.83
novel_mir24	24	miRNA	NC_005100.4:-:220867515_220867576	0.70
novel_mir25	65	miRNA	NC_005100.4:+:236276331_236276393	1.89
novel_mir26	16	miRNA	NC_005105.4:-:111289770_111289828	0.46
novel_mir31	12	miRNA	NC_005109.4:-:65025338_65025408	0.35
novel_mir32	10	miRNA	NC_005109.4:+:57480688_57480743	0.29
novel_mir34	17	miRNA	NC_005107.4:-:39687046_39687104	0.49
novel_mir35	14	miRNA	NC_005111.4:-:47967250_47967317	0.41
novel_mir39	17	miRNA	NC_005102.4:+:11791489_11791554	0.49
novel_mir42	30	miRNA	NC_005102.4:-:3674813_3674874	0.87
novel_mir43	16	miRNA	NC_005103.4:-:83005803_83005863	0.46
novel_mir44	17	miRNA	NC_005100.4:-:84347107_84347170	0.49
novel_mir48	16	miRNA	NC_005104.4:+:133464013_133464077	0.46
novel_mir58	13	miRNA	NC_005101.4:+:211139345_211139408	0.38
novel_mir59	11	miRNA	NC_005119.4:+:12429332_12429397	0.32
novel_mir60	10	miRNA	NC_005102.4:-:146467838_146467908	0.29
novel_mir61	11	miRNA	NC_005111.4:-:22238760_22238811	0.32
novel_mir63	11	miRNA	NC_005109.4:-:103907027_103907094	0.32
novel_mir64	11	miRNA	NC_005113.4:-:82040872_82040938	0.32
novel_mir67	72	miRNA	NC_005114.4:-:96770944_96771005	2.09
novel_mir68	14	miRNA	NC_005100.4:-:91462585_91462629	0.41
novel_mir70	885	miRNA	NC_005120.4:-:33516112_33516172	25.68
novel_mir72	12	miRNA	NC_005116.4:+:15924239_15924302	0.35
novel_mir78	10	miRNA	NC_005116.4:-:71783924_71783984	0.29
novel_mir85	19	miRNA	NC_005111.4:+:25173206_25173258	0.55
novel_mir87	14	miRNA	NC_005102.4:-:5771445_5771523	0.41
novel_mir93	10	miRNA	NC_005101.4:-:201227763_201227815	0.29
novel_mir100	10	miRNA	NC_005111.4:+:16108401_16108459	0.29
novel_mir102	10	miRNA	NC_005107.4:+:55492555_55492614	0.29
novel_mir103	28	miRNA	NC_005106.4:+:2813478_2813518	0.81
novel_mir105	10	miRNA	NC_005107.4:-:115675560_115675625	0.29
novel_mir106	10	miRNA	NC_005106.4:-:121014688_121014758	0.29
novel_mir113	27	miRNA	NC_005107.4:-:114940992_114941032	0.78
novel_mir116	15	miRNA	NC_005100.4:+:78808836_78808924	0.44
novel_mir117	11	miRNA	NC_005109.4:+:74871614_74871693	0.32
novel_mir120	10	miRNA	NC_005117.4:-:6387481_6387543	0.29
novel_mir122	11	miRNA	NC_005103.4:+:31556033_31556113	0.32
novel_mir123	11	miRNA	NC_005115.4:-:19093736_19093781	0.32
novel_mir125	14	miRNA	NC_005120.4:-:15526813_15526878	0.41
novel_mir127	14	miRNA	NC_005112.4:-:85818434_85818498	0.41
novel_mir128	42	miRNA	NC_005107.4:-:52565862_52565907	1.22
novel_mir131	655	miRNA	NC_005106.4:+:43324717_43324775	19.01
novel_mir132	22	miRNA	NC_005109.4:-:56272905_56272973	0.64
novel_mir137	11	miRNA	NC_005102.4:-:1888572_1888632	0.32
novel_mir138	13	miRNA	NC_005118.4:+:56440872_56440930	0.38
novel_mir139	14	miRNA	NC_005105.4:+:3186343_3186402	0.41
novel_mir140	16	miRNA	NC_005106.4:-:70967388_70967452	0.46
novel_mir144	13	miRNA	NC_005104.4:-:127617107_127617172	0.38
novel_mir147	253	miRNA	NC_005118.4:-:45500822_45500875	7.34
novel_mir148	11	miRNA	NC_005109.4:+:106106133_106106183	0.32
novel_mir162	10	miRNA	NC_005105.4:-:102272703_102272757	0.29
novel_mir163	21	miRNA	NC_005118.4:+:43875078_43875153	0.61
novel_mir171	11	miRNA	NC_005116.4:+:19579812_19579876	0.32
novel_mir176	11	miRNA	NC_005100.4:+:207848065_207848128	0.32
novel_mir178	10	miRNA	NC_005111.4:+:24536427_24536501	0.29
novel_mir181	11	miRNA	NC_005111.4:+:50461624_50461694	0.32
novel_mir197	12	miRNA	NC_005113.4:+:78963942_78964022	0.35
novel_mir199	10	miRNA	NC_005112.4:-:99468745_99468809	0.29
novel_mir205	16	miRNA	NC_005100.4:+:219981769_219981830	0.46
novel_mir207	11	miRNA	NC_005102.4:+:154550988_154551063	0.32
novel_mir219	10	miRNA	NC_005113.4:+:79324588_79324675	0.29
novel_mir222	17	miRNA	NC_005108.4:+:73659496_73659568	0.49
novel_mir223	10	miRNA	NC_005101.4:+:221071251_221071330	0.29
novel_mir226	13	miRNA	NC_005103.4:+:117887038_117887084	0.38
novel_mir231	23	miRNA	NC_005104.4:+:114800311_114800356	0.67
novel_mir233	11	miRNA	NC_005107.4:-:107592903_107592989	0.32
novel_mir234	10	miRNA	NC_005101.4:+:209850406_209850459	0.29
novel_mir243	12	miRNA	NC_005110.4:-:63324721_63324773	0.35
novel_mir247	13	miRNA	NC_005109.4:-:9203143_9203215	0.38
novel_mir250	17	miRNA	NC_005109.4:-:6971117_6971156	0.49
novel_mir251	10	miRNA	NC_005102.4:-:72072910_72072961	0.29
novel_mir260	11	miRNA	NC_005110.4:-:29958648_29958710	0.32
novel_mir262	10	miRNA	NC_005103.4:+:120007566_120007646	0.29
novel_mir263	12	miRNA	NC_005119.4:-:3339928_3339994	0.35
novel_mir269	12	miRNA	NC_005114.4:+:44803648_44803713	0.35
novel_mir271	11	miRNA	NC_005106.4:-:120758881_120758949	0.32
novel_mir272	32	miRNA	NC_005116.4:+:70803543_70803610	0.93
novel_mir273	14	miRNA	NC_005117.4:-:3565644_3565682	0.41
novel_mir281	15	miRNA	NC_005109.4:+:20591263_20591341	0.44
novel_mir283	131	miRNA	NC_005113.4:+:91783214_91783278	3.80
novel_mir285	25	miRNA	NC_005100.4:-:220836538_220836608	0.73
novel_mir286	12	miRNA	NC_005115.4:-:11170623_11170695	0.35
novel_mir292	431	miRNA	NC_005100.4:-:174495292_174495366	12.51
novel_mir295	13	miRNA	NC_005108.4:-:44126889_44126944	0.38
novel_mir296	41	miRNA	NC_005107.4:-:104542347_104542407	1.19
novel_mir298	22	miRNA	NC_005104.4:+:147323112_147323186	0.64
novel_mir305	11	miRNA	NC_005110.4:+:15436057_15436119	0.32
novel_mir322	12	miRNA	NC_005105.4:+:9810118_9810193	0.35
novel_mir323	12	miRNA	NC_005109.4:-:89005074_89005124	0.35
novel_mir326	14	miRNA	NC_005113.4:-:107615770_107615836	0.41
novel_mir331	21	miRNA	NC_005119.4:-:3918868_3918936	0.61
novel_mir332	150	miRNA	NC_005108.4:-:96210705_96210788	4.35
novel_mir333	26	miRNA	NC_005104.4:+:61955179_61955235	0.75
novel_mir334	13	miRNA	NC_005109.4:-:90264993_90265047	0.38
novel_mir339	795	miRNA	NC_005108.4:+:92290850_92290905	23.07
novel_mir340	16	miRNA	NC_005116.4:+:43924013_43924072	0.46
novel_mir342	10	miRNA	NC_005119.4:+:5261001_5261074	0.29
novel_mir343	12	miRNA	NC_005119.4:-:6961047_6961105	0.35
novel_mir345	12	miRNA	NC_005101.4:+:127843986_127844067	0.35
novel_mir353	10	miRNA	NC_005120.4:-:10538091_10538163	0.29
novel_mir354	17	miRNA	NC_005106.4:+:137679898_137679960	0.49
novel_mir360	14	miRNA	NC_005109.4:-:56445192_56445246	0.41
novel_mir361	606	miRNA	NC_005103.4:+:44936587_44936663	17.59
novel_mir368	22	miRNA	NC_005100.4:+:144070680_144070721	0.64
novel_mir372	17	miRNA	NC_005100.4:-:247084421_247084483	0.49
novel_mir376	11	miRNA	NC_005109.4:-:108055130_108055207	0.32
novel_mir377	10	miRNA	NC_005100.4:+:142198353_142198396	0.29
novel_mir379	35	miRNA	NC_005116.4:+:76532726_76532783	1.02
novel_mir384	14	miRNA	NC_005100.4:-:175420033_175420088	0.41
novel_mir385	12	miRNA	NC_005101.4:+:148607205_148607246	0.35
novel_mir395	17	miRNA	NC_005110.4:-:88048022_88048101	0.49
novel_mir402	10	miRNA	NC_005106.4:-:121053164_121053229	0.29
novel_mir413	16	miRNA	NC_005117.4:+:1970962_1971021	0.46
novel_mir417	14	miRNA	NC_005106.4:+:12144127_12144173	0.41
novel_mir419	13	miRNA	NC_005104.4:+:24560126_24560208	0.38
novel_mir424	14	miRNA	NC_005100.4:-:143646682_143646732	0.41
novel_mir426	71	miRNA	NC_005100.4:-:88138903_88138959	2.06
novel_mir432	23	miRNA	NC_005109.4:+:37313365_37313425	0.67
novel_mir438	11	miRNA	NC_005104.4:-:151977480_151977525	0.32
novel_mir440	11	miRNA	NC_005100.4:-:78355132_78355185	0.32
novel_mir444	12	miRNA	NC_005113.4:-:113644735_113644775	0.35
novel_mir447	12	miRNA	NC_005104.4:-:172658699_172658772	0.35
novel_mir461	109	miRNA	NC_005100.4:-:266483230_266483272	3.16
novel_mir465	10	miRNA	NC_005111.4:+:16042832_16042903	0.29
novel_mir467	10	miRNA	NC_005120.4:+:15112734_15112805	0.29
novel_mir469	13	miRNA	NC_005108.4:-:16740806_16740849	0.38
novel_mir472	12	miRNA	NC_005100.4:+:101213813_101213868	0.35
novel_mir473	14	miRNA	NC_005109.4:-:88842109_88842171	0.41
novel_mir478	12	miRNA	NC_005111.4:-:52558266_52558315	0.35
novel_mir482	22	miRNA	NC_005107.4:+:69859785_69859842	0.64
novel_mir486	14	miRNA	NC_005108.4:+:53419607_53419665	0.41
novel_mir489	93	miRNA	NW_007906169.1:+:61366_61407	2.70
novel_mir503	23	miRNA	NC_005101.4:-:30824183_30824248	0.67
novel_mir518	12	miRNA	NC_005116.4:+:6910576_6910621	0.35
novel_mir522	14	miRNA	NC_005109.4:-:85477923_85477971	0.41
novel_mir523	17	miRNA	NC_005109.4:-:17420646_17420716	0.49
novel_mir524	13	miRNA	NC_005108.4:+:14551971_14552022	0.38
novel_mir526	43	miRNA	NC_005103.4:+:99133802_99133867	1.25
novel_mir528	15	miRNA	NC_005109.4:+:35926944_35927024	0.44
novel_mir535	28	miRNA	NC_005100.4:-:277510223_277510275	0.81
novel_mir542	17	miRNA	NC_005100.4:+:175587533_175587593	0.49
novel_mir545	70	miRNA	NC_005113.4:+:44548391_44548448	2.03
novel_mir549	14	miRNA	NC_005109.4:-:108196378_108196419	0.41
novel_mir552	202	miRNA	NC_005101.4:-:198041348_198041395	5.86
novel_mir554	16	miRNA	NC_005106.4:+:117026114_117026170	0.46
novel_mir557	14	miRNA	NC_005113.4:+:82047563_82047618	0.41
novel_mir566	14	miRNA	NC_005116.4:-:90217955_90218000	0.41
novel_mir571	11	miRNA	NC_005104.4:+:126164653_126164712	0.32
novel_mir574	108	miRNA	NC_005108.4:-:7465662_7465729	3.13
novel_mir577	22	miRNA	NC_005106.4:-:12404986_12405031	0.64
novel_mir578	11	miRNA	NC_005101.4:+:211155829_211155881	0.32
novel_mir581	12	miRNA	NC_005106.4:-:11463523_11463597	0.35
novel_mir586	13	miRNA	NC_005112.4:+:53023882_53023940	0.38
novel_mir587	12	miRNA	NC_005101.4:+:209766660_209766708	0.35
novel_mir599	14	miRNA	NC_005102.4:+:150323083_150323136	0.41
novel_mir607	10	miRNA	NC_005109.4:+:56256735_56256813	0.29
novel_mir608	12	miRNA	NC_005100.4:+:221683007_221683078	0.35
novel_mir609	12	miRNA	NC_005110.4:+:86516359_86516413	0.35
novel_mir611	14	miRNA	NC_005106.4:-:11714950_11715030	0.41
novel_mir613	10	miRNA	NC_005104.4:+:173307514_173307573	0.29
novel_mir615	18	miRNA	NC_005100.4:-:100859476_100859526	0.52
novel_mir617	11	miRNA	NC_005114.4:-:33575828_33575913	0.32
novel_mir619	37	miRNA	NC_005114.4:-:12514935_12515000	1.07
novel_mir620	13	miRNA	NC_005102.4:+:8597164_8597235	0.38
novel_mir629	118	miRNA	NC_005101.4:-:408837_408875	3.42
novel_mir632	3609	miRNA	NC_005100.4:+:126523306_126523356	104.73
novel_mir633	13	miRNA	NC_005101.4:-:250241569_250241644	0.38
novel_mir635	19	miRNA	NC_005102.4:+:159305943_159305987	0.55
novel_mir639	12	miRNA	NC_005110.4:+:86516572_86516647	0.35
novel_mir642	14	miRNA	NC_005115.4:-:83281301_83281374	0.41
novel_mir643	43	miRNA	NC_005101.4:-:196199380_196199447	1.25
novel_mir646	28	miRNA	NC_005104.4:+:57028490_57028562	0.81
novel_mir648	17	miRNA	NC_005109.4:-:11131493_11131541	0.49
novel_mir651	21	miRNA	NC_005109.4:-:12913457_12913517	0.61
novel_mir652	18	miRNA	NC_005113.4:+:2898110_2898154	0.52
novel_mir653	12	miRNA	NC_005100.4:+:251420979_251421048	0.35
novel_mir654	16	miRNA	NC_005108.4:+:82053857_82053894	0.46
novel_mir659	19	miRNA	NC_005108.4:-:16406235_16406316	0.55
novel_mir668	12	miRNA	NC_005102.4:+:113268843_113268895	0.35
novel_mir675	30	miRNA	NC_005112.4:+:68702867_68702936	0.87
novel_mir679	11	miRNA	NC_005116.4:-:53087002_53087061	0.32
novel_mir680	11	miRNA	NC_005115.4:+:20013767_20013833	0.32
novel_mir682	10	miRNA	NC_005120.4:-:15503474_15503530	0.29
novel_mir687	10	miRNA	NC_005102.4:+:147609299_147609360	0.29
novel_mir689	15	miRNA	NC_005111.4:+:11438958_11439018	0.44
novel_mir690	15	miRNA	NC_005100.4:-:156296169_156296248	0.44
novel_mir692	11	miRNA	NC_005105.4:+:95053660_95053742	0.32
novel_mir695	123	miRNA	NC_005111.4:+:22232667_22232748	3.57
novel_mir698	35	miRNA	NC_005118.4:+:25060254_25060299	1.02
novel_mir699	15	miRNA	NC_005103.4:-:147881759_147881821	0.44
novel_mir703	13	miRNA	NC_005120.4:-:15426072_15426128	0.38
novel_mir708	11	miRNA	NC_005112.4:+:50195974_50196053	0.32
novel_mir710	13	miRNA	NC_005111.4:+:52640577_52640653	0.38
novel_mir712	25	miRNA	NC_005104.4:-:136023250_136023319	0.73
novel_mir716	13	miRNA	NC_005116.4:+:16004712_16004770	0.38
novel_mir719	13	miRNA	NC_005113.4:+:2081102_2081162	0.38
novel_mir722	12	miRNA	NC_005110.4:-:83898408_83898487	0.35
novel_mir726	15	miRNA	NC_005103.4:+:131958377_131958444	0.44
novel_mir728	11	miRNA	NC_005106.4:+:92286519_92286601	0.32
novel_mir732	42	miRNA	NC_005102.4:+:121725154_121725234	1.22
novel_mir734	16	miRNA	NC_005111.4:+:47209594_47209643	0.46
novel_mir737	13	miRNA	NC_005115.4:+:1670923_1670981	0.38
novel_mir746	25	miRNA	NC_005106.4:-:11752544_11752605	0.73
novel_mir752	14	miRNA	NC_005111.4:+:32753913_32753970	0.41
novel_mir758	10	miRNA	NC_005116.4:+:88653411_88653457	0.29
novel_mir760	252	miRNA	NC_005102.4:+:83137312_83137378	7.31
novel_mir764	13	miRNA	NC_005105.4:+:137307353_137307413	0.38
novel_mir767	13	miRNA	NC_005120.4:-:33348150_33348224	0.38
novel_mir772	14	miRNA	NC_005103.4:+:9191349_9191405	0.41
novel_mir773	10	miRNA	NC_005103.4:-:147867497_147867562	0.29
novel_mir774	16	miRNA	NC_005118.4:-:37667893_37667973	0.46
novel_mir778	18	miRNA	NC_005109.4:-:12892282_12892328	0.52
novel_mir783	4117	miRNA	NC_005100.4:-:39717702_39717778	119.47
novel_mir791	13	miRNA	NC_005109.4:+:47185810_47185869	0.38
novel_mir800	12	miRNA	NC_005100.4:+:266267718_266267775	0.35
novel_mir801	52	miRNA	NC_005102.4:-:176406218_176406274	1.51
novel_mir816	13	miRNA	NC_005118.4:+:34140174_34140218	0.38
novel_mir820	14	miRNA	NC_005104.4:+:135975886_135975947	0.41
novel_mir821	13	miRNA	NC_005116.4:+:6909721_6909794	0.38
novel_mir823	12	miRNA	NC_005109.4:+:20451473_20451513	0.35
novel_mir824	12	miRNA	NC_005104.4:+:152718334_152718381	0.35
novel_mir826	26	miRNA	NC_005106.4:+:70285473_70285528	0.75
novel_mir829	23	miRNA	NC_005102.4:-:148915118_148915175	0.67
novel_mir832	233	miRNA	NC_005119.4:-:30303769_30303828	6.76
novel_mir836	13	miRNA	NC_005117.4:-:16539466_16539525	0.38
novel_mir841	12	miRNA	NC_005102.4:+:147609342_147609403	0.35
novel_mir846	11	miRNA	NC_005100.4:-:57815391_57815442	0.32
novel_mir847	11	miRNA	NC_005100.4:+:214317866_214317952	0.32
novel_mir849	36	miRNA	NC_005103.4:-:145299578_145299639	1.04
novel_mir855	15	miRNA	NC_005109.4:+:3321432_3321506	0.44
novel_mir856	21	miRNA	NC_005100.4:-:84983630_84983672	0.61
novel_mir860	12	miRNA	NC_005100.4:-:81881364_81881448	0.35
novel_mir872	19	miRNA	NC_005119.4:+:4334640_4334694	0.55
novel_mir874	30	miRNA	NC_005111.4:+:17012872_17012928	0.87
novel_mir875	13	miRNA	NC_005107.4:+:97439216_97439250	0.38
novel_mir876	25	miRNA	NC_005112.4:-:91018854_91018930	0.73
novel_mir886	12	miRNA	NC_005106.4:-:27627843_27627889	0.35
novel_mir887	11	miRNA	NC_005100.4:+:219247673_219247747	0.32
novel_mir893	11	miRNA	NC_005112.4:-:60496488_60496536	0.32
novel_mir898	11	miRNA	NC_005114.4:-:70732061_70732098	0.32
novel_mir901	34	miRNA	NC_005109.4:-:35716214_35716283	0.99
novel_mir908	14	miRNA	NC_005112.4:+:57626466_57626531	0.41
novel_mir920	12	miRNA	NC_005102.4:-:12670298_12670366	0.35
novel_mir924	15	miRNA	NC_005116.4:-:78066864_78066940	0.44
novel_mir931	11	miRNA	NC_005112.4:-:88943885_88943933	0.32
novel_mir933	14	miRNA	NC_005113.4:+:86917759_86917821	0.41
novel_mir938	20	miRNA	NC_005107.4:-:66494254_66494307	0.58
novel_mir942	69	miRNA	NC_005118.4:+:52902657_52902714	2.00
novel_mir949	17	miRNA	NC_005106.4:-:121302237_121302292	0.49
novel_mir950	11	miRNA	NC_005109.4:+:86684253_86684301	0.32
novel_mir951	10	miRNA	NC_005109.4:-:62659800_62659865	0.29
novel_mir955	10	miRNA	NC_005109.4:-:57303000_57303065	0.29
novel_mir970	13	miRNA	NC_005106.4:-:117123645_117123702	0.38
novel_mir973	421	miRNA	NC_005113.4:-:79635781_79635841	12.22
novel_mir979	12	miRNA	NC_005101.4:-:206229536_206229611	0.35
novel_mir980	53	miRNA	NC_005103.4:-:8969376_8969434	1.54
novel_mir996	12	miRNA	NC_005117.4:-:27129442_27129487	0.35
novel_mir1005	12	miRNA	NC_005103.4:-:66587715_66587794	0.35
novel_mir1007	136	miRNA	NC_005105.4:-:72681745_72681805	3.95
novel_mir1010	13	miRNA	NC_005118.4:+:42983843_42983911	0.38
novel_mir1014	11	miRNA	NC_005100.4:-:170449299_170449357	0.32
novel_mir1018	128	miRNA	NC_005116.4:+:13482412_13482474	3.71
novel_mir1019	20	miRNA	NC_005106.4:-:2504298_2504387	0.58
novel_mir1021	12	miRNA	NC_005116.4:+:31498029_31498090	0.35
novel_mir1023	24	miRNA	NC_005104.4:+:166599223_166599277	0.70
novel_mir1027	13	miRNA	NC_005107.4:-:70175187_70175265	0.38
novel_mir1031	16	miRNA	NC_005112.4:+:48193306_48193376	0.46
novel_mir1033	14	miRNA	NC_005100.4:-:222234984_222235038	0.41
novel_mir1035	14	miRNA	NC_005109.4:-:88791067_88791150	0.41
novel_mir1036	52	miRNA	NC_005101.4:-:198382198_198382234	1.51
novel_mir1039	28	miRNA	NC_005109.4:-:14087742_14087803	0.81
novel_mir1048	16	miRNA	NC_005115.4:-:81850346_81850420	0.46
novel_mir1062	14	miRNA	NC_005101.4:-:2784168_2784238	0.41
novel_mir1063	12	miRNA	NC_005102.4:+:63243065_63243132	0.35
novel_mir1072	13	miRNA	NC_005101.4:-:18763438_18763482	0.38
novel_mir1080	36	miRNA	NC_005102.4:+:124530081_124530134	1.04
novel_mir1082	13	miRNA	NC_005107.4:-:117649216_117649290	0.38
novel_mir1084	17	miRNA	NC_005103.4:-:42188201_42188254	0.49
novel_mir1090	11	miRNA	NC_005118.4:+:25526488_25526540	0.32
novel_mir1101	11	miRNA	NC_005101.4:-:264856953_264857009	0.32
novel_mir1104	11	miRNA	NC_005105.4:+:91595626_91595666	0.32
novel_mir1108	11	miRNA	NC_005117.4:-:4107544_4107611	0.32
novel_mir1117	13	miRNA	NC_005106.4:-:130147794_130147835	0.38
novel_mir1119	11	miRNA	NC_005100.4:+:35280545_35280581	0.32
novel_mir1124	10	miRNA	NC_005118.4:-:12942677_12942752	0.29
novel_mir1135	10	miRNA	NC_005108.4:-:73758664_73758730	0.29
novel_mir1148	48	miRNA	NC_005104.4:-:150530295_150530349	1.39
novel_mir1154	13	miRNA	NC_005104.4:-:58476111_58476192	0.38
novel_mir1155	11	miRNA	NC_005102.4:-:122947290_122947357	0.32
novel_mir1179	29	miRNA	NC_005107.4:+:53864333_53864403	0.84
novel_mir1185	15	miRNA	NC_005101.4:+:244404929_244404987	0.44
novel_mir1190	12	miRNA	NC_005104.4:+:150459819_150459888	0.35
novel_mir1193	11	miRNA	NC_005110.4:-:65209341_65209404	0.32
novel_mir1196	11	miRNA	NC_005102.4:+:80573789_80573877	0.32
novel_mir1198	12	miRNA	NC_005104.4:+:135864685_135864736	0.35
novel_mir1206	100	miRNA	NC_005114.4:+:58654924_58654975	2.90
novel_mir1207	11	miRNA	NC_005106.4:+:78092484_78092539	0.32
novel_mir1210	28	miRNA	NC_005106.4:-:66595502_66595556	0.81
novel_mir1211	12	miRNA	NC_005108.4:-:113331046_113331103	0.35
novel_mir1215	125	miRNA	NC_005112.4:-:52096572_52096633	3.63
novel_mir1216	11	miRNA	NC_005109.4:+:94352457_94352499	0.32
novel_mir1218	11	miRNA	NC_005115.4:+:46925589_46925679	0.32
novel_mir1224	67	miRNA	NW_007906435.1:+:9511514_9511577	1.94
novel_mir1225	84	miRNA	NC_005113.4:-:7230301_7230346	2.44
novel_mir1227	501	miRNA	NC_005109.4:-:55645860_55645927	14.54
novel_mir1228	13	miRNA	NC_005115.4:-:73615771_73615835	0.38
novel_mir1229	11	miRNA	NC_005103.4:-:147163026_147163092	0.32
novel_mir1232	10	miRNA	NC_005107.4:-:115346834_115346913	0.29
novel_mir1235	19	miRNA	NC_005102.4:-:58785340_58785408	0.55
novel_mir1240	11	miRNA	NC_005100.4:-:84019518_84019589	0.32
novel_mir1241	13	miRNA	NC_005106.4:+:142114685_142114756	0.38
novel_mir1243	17	miRNA	NC_005100.4:+:219987419_219987470	0.49
novel_mir1248	14	miRNA	NC_005108.4:-:100175741_100175803	0.41
novel_mir1252	34	miRNA	NC_005117.4:+:73624397_73624472	0.99
novel_mir1262	814	miRNA	NC_005104.4:+:57493184_57493267	23.62
novel_mir1272	1720	miRNA	NC_005114.4:+:30097804_30097871	49.91
novel_pir4	11	piRNA	NC_005100.4:LINE/L1:-_131544027	0.32
novel_pir28	11	piRNA	NC_005100.4:LINE/L1:-_155681059	0.32
novel_pir29	10	piRNA	NC_005100.4:LINE/L1:-_155681059	0.29
novel_pir33	11	piRNA	NC_005100.4:LINE/L1:+_38704042	0.32
novel_pir56	12	piRNA	NC_005100.4:LINE/L1:-_259323205	0.35
novel_pir64	11	piRNA	NC_005100.4:LINE/L1:-_259323205	0.32
novel_pir76	11	piRNA	NC_005100.4:LINE/L1:-_259323205	0.32
novel_pir78	11	piRNA	NC_005100.4:LINE/L1:-_259323205	0.32
novel_pir82	10	piRNA	NC_005100.4:LINE/L1:-_259323205	0.29
novel_pir83	19	piRNA	NC_005100.4:LINE/L1:-_259323205	0.55
novel_pir93	19	piRNA	NC_005100.4:LINE/L1:-_259323205	0.55
novel_pir94	10	piRNA	NC_005100.4:LINE/L1:-_259323205	0.29
novel_pir96	13	piRNA	NC_005100.4:LINE/L1:-_259323205	0.38
novel_pir100	11	piRNA	NC_005100.4:LINE/L1:-_259323205	0.32
novel_pir105	15	piRNA	NC_005100.4:LINE/L1:-_259323205	0.44
novel_pir106	16	piRNA	NC_005100.4:LINE/L1:-_259323205	0.46
novel_pir108	10	piRNA	NC_005100.4:LINE/L1:-_259323205	0.29
novel_pir111	10	piRNA	NC_005100.4:LINE/L1:-_259323205	0.29
novel_pir126	11	piRNA	NC_005100.4:LINE/L1:-_259323205	0.32
novel_pir133	25	piRNA	NC_005100.4:LINE/L1:-_259323205	0.73
novel_pir139	12	piRNA	NC_005100.4:LINE/L1:-_259323205	0.35
novel_pir140	12	piRNA	NC_005100.4:LINE/L1:+_258737202	0.35
novel_pir152	11	piRNA	NC_005100.4:LINE/L1:+_225391418	0.32
novel_pir176	11	piRNA	NC_005100.4:LINE/L1:-_659914	0.32
novel_pir205	26	piRNA	NC_005100.4:LINE/L1:+_186367113	0.75
novel_pir222	15	piRNA	NC_005100.4:LINE/L1:+_110288721	0.44
novel_pir227	24	piRNA	NC_005100.4:LINE/L1:+_110288721	0.70
novel_pir234	10	piRNA	NC_005100.4:LINE/L1:-_73046852	0.29
novel_pir236	14	piRNA	NC_005100.4:LINE/L1:-_73046852	0.41
novel_pir251	10	piRNA	NC_005100.4:LINE/L1:+_190323298	0.29
novel_pir260	10	piRNA	NC_005100.4:LTR/ERVK:+_11499180	0.29
novel_pir262	11	piRNA	NC_005100.4:LINE/L1:+_71507791	0.32
novel_pir264	15	piRNA	NC_005100.4:LINE/L1:+_71507791	0.44
novel_pir275	10	piRNA	NC_005100.4:LINE/L1:+_71507791	0.29
novel_pir277	11	piRNA	NC_005100.4:LINE/L1:+_71507791	0.32
novel_pir286	25	piRNA	NC_005100.4:LINE/L1:+_249359584	0.73
novel_pir287	17	piRNA	NC_005100.4:LINE/L1:+_249359584	0.49
novel_pir291	12	piRNA	NC_005100.4:LINE/L1:+_62126645	0.35
novel_pir307	14	piRNA	NC_005100.4:LINE/L1:+_62126645	0.41
novel_pir309	12	piRNA	NC_005100.4:LINE/L1:+_62126645	0.35
novel_pir313	13	piRNA	NC_005100.4:LINE/L1:+_62126645	0.38
novel_pir314	10	piRNA	NC_005100.4:LINE/L1:+_62126645	0.29
novel_pir318	10	piRNA	NC_005100.4:LINE/L1:+_281941412	0.29
novel_pir319	15	piRNA	NC_005100.4:LINE/L1:+_281941412	0.44
novel_pir320	19	piRNA	NC_005100.4:LINE/L1:+_281941412	0.55
novel_pir324	10	piRNA	NC_005100.4:LINE/L1:+_281941412	0.29
novel_pir331	12	piRNA	NC_005100.4:LINE/L1:+_281941412	0.35
novel_pir339	12	piRNA	NC_005100.4:LINE/L1:+_281941412	0.35
novel_pir370	10	piRNA	NC_005100.4:LINE/L1:+_64821727	0.29
novel_pir374	10	piRNA	NC_005100.4:LINE/L1:+_172956876	0.29
novel_pir377	12	piRNA	NC_005100.4:LINE/L1:+_172956876	0.35
novel_pir378	16	piRNA	NC_005100.4:LINE/L1:+_172956876	0.46
novel_pir384	15	piRNA	NC_005100.4:LINE/L1:+_172956876	0.44
novel_pir385	10	piRNA	NC_005100.4:LINE/L1:+_172956876	0.29
novel_pir388	15	piRNA	NC_005100.4:LINE/L1:+_172956876	0.44
novel_pir423	10	piRNA	NC_005100.4:LINE/L1:+_167670374	0.29
novel_pir437	18	piRNA	NC_005100.4:LINE/L1:-_185581933	0.52
novel_pir449	14	piRNA	NC_005100.4:LTR/ERVK:+_218453456	0.41
novel_pir478	10	piRNA	NC_005100.4:LINE/L1:+_113943149	0.29
novel_pir481	10	piRNA	NC_005100.4:LINE/L1:+_113943149	0.29
novel_pir497	12	piRNA	NC_005100.4:LINE/L1:-_38738212	0.35
novel_pir500	11	piRNA	NC_005100.4:LTR/ERVK:-_102842687	0.32
novel_pir501	19	piRNA	NC_005100.4:LTR/ERVK:-_102842687	0.55
novel_pir503	14	piRNA	NC_005100.4:LTR/ERVK:-_102842687	0.41
novel_pir511	11	piRNA	NC_005100.4:LINE/L1:-_252736585	0.32
novel_pir519	13	piRNA	NC_005100.4:LTR/ERVL:-_218139662	0.38
novel_pir525	12	piRNA	NC_005100.4:LINE/L1:+_154624982	0.35
novel_pir527	10	piRNA	NC_005100.4:LINE/L1:+_154624982	0.29
novel_pir528	10	piRNA	NC_005100.4:LINE/L1:+_154624982	0.29
novel_pir529	11	piRNA	NC_005100.4:LINE/L1:+_154624982	0.32
novel_pir577	16	piRNA	NC_005100.4:LINE/L1:-_210528785	0.46
novel_pir598	15	piRNA	NC_005100.4:LINE/L1:-_868946	0.44
novel_pir599	10	piRNA	NC_005100.4:LINE/L1:-_868946	0.29
novel_pir609	10	piRNA	NC_005100.4:LINE/L1:-_10392227	0.29
novel_pir627	59	piRNA	NC_005100.4:LTR/ERVK:+_1106504	1.71
novel_pir630	16	piRNA	NC_005100.4:LINE/L1:-_4917546	0.46
novel_pir632	11	piRNA	NC_005100.4:LINE/L1:-_4917546	0.32
novel_pir634	27	piRNA	NC_005100.4:LINE/L1:-_4917546	0.78
novel_pir636	33	piRNA	NC_005100.4:LINE/L1:-_4917546	0.96
novel_pir637	57	piRNA	NC_005100.4:LINE/L1:-_4917546	1.65
novel_pir638	32	piRNA	NC_005100.4:LINE/L1:-_4917546	0.93
novel_pir640	535	piRNA	NC_005100.4:LINE/L1:-_4917546	15.52
novel_pir643	302	piRNA	NC_005100.4:LINE/L1:-_4917546	8.76
novel_pir646	218	piRNA	NC_005100.4:LINE/L1:-_4917546	6.33
novel_pir647	16	piRNA	NC_005100.4:LINE/L1:-_4917546	0.46
novel_pir648	46	piRNA	NC_005100.4:LINE/L1:-_4917546	1.33
novel_pir649	146	piRNA	NC_005100.4:LINE/L1:-_4917546	4.24
novel_pir650	18	piRNA	NC_005100.4:LINE/L1:-_4917546	0.52
novel_pir652	63	piRNA	NC_005100.4:LINE/L1:-_4917546	1.83
novel_pir653	41	piRNA	NC_005100.4:LINE/L1:-_4917546	1.19
novel_pir655	81	piRNA	NC_005100.4:LINE/L1:-_4917546	2.35
novel_pir656	45	piRNA	NC_005100.4:LINE/L1:-_4917546	1.31
novel_pir657	11	piRNA	NC_005100.4:LINE/L1:-_4917546	0.32
novel_pir660	10	piRNA	NC_005100.4:LINE/L1:+_156189709	0.29
novel_pir661	10	piRNA	NC_005100.4:LINE/L1:-_5489890	0.29
novel_pir662	21	piRNA	NC_005100.4:LINE/L1:-_5489890	0.61
novel_pir670	20	piRNA	NC_005100.4:LINE/L1:+_30803378	0.58
novel_pir690	10	piRNA	NC_005100.4:LINE/L1:+_60799809	0.29
novel_pir696	10	piRNA	NC_005100.4:LINE/L1:+_148898708	0.29
novel_pir707	39	piRNA	NC_005100.4:LTR/ERVK:+_81507632	1.13
novel_pir708	24	piRNA	NC_005100.4:LTR/ERVK:+_81507632	0.70
novel_pir714	10	piRNA	NC_005100.4:LINE/L1:-_248630399	0.29
novel_pir724	46	piRNA	NC_005100.4:DNA/PIF-Harbinger:+_179633764	1.33
novel_pir728	19	piRNA	NC_005100.4:DNA/PIF-Harbinger:+_179633764	0.55
novel_pir731	10	piRNA	NC_005100.4:DNA/PIF-Harbinger:+_179633764	0.29
novel_pir732	10	piRNA	NC_005100.4:LTR/ERVK:+_266710904	0.29
novel_pir741	20	piRNA	NC_005100.4:LINE/L1:+_66997293	0.58
novel_pir742	23	piRNA	NC_005100.4:LINE/L1:+_66997293	0.67
novel_pir746	10	piRNA	NC_005100.4:LINE/L1:+_66997293	0.29
novel_pir758	11	piRNA	NC_005100.4:LTR/ERVL:+_73735417	0.32
novel_pir761	11	piRNA	NC_005100.4:LTR/ERVK:-_133053215	0.32
novel_pir762	12	piRNA	NC_005100.4:LINE/L1:+_217690429	0.35
novel_pir764	10	piRNA	NC_005100.4:LTR/ERVK:+_268987021	0.29
novel_pir766	319	piRNA	NC_005100.4:LINE/L1:+_61609478	9.26
novel_pir773	10	piRNA	NC_005100.4:LTR/ERVK:+_83369253	0.29
novel_pir781	10	piRNA	NC_005100.4:LTR/ERVK:+_83369253	0.29
novel_pir782	17	piRNA	NC_005100.4:LTR/ERVK:+_83369253	0.49
novel_pir792	70	piRNA	NC_005100.4:LTR/ERVK:+_83369253	2.03
novel_pir800	50	piRNA	NC_005100.4:LTR/ERVK:+_83369253	1.45
novel_pir815	13	piRNA	NC_005100.4:LTR/ERVK:+_83369253	0.38
novel_pir819	11	piRNA	NC_005100.4:LTR/ERVK:+_83369253	0.32
novel_pir863	10	piRNA	NC_005100.4:LINE/L1:-_94772914	0.29
novel_pir866	20	piRNA	NC_005100.4:LTR/ERV1:+_111568550	0.58
novel_pir867	60	piRNA	NC_005100.4:LTR/ERV1:+_111568550	1.74
novel_pir876	13	piRNA	NC_005100.4:LTR/ERV1:+_111568550	0.38
novel_pir883	10	piRNA	NC_005100.4:LINE/L1:+_779517	0.29
novel_pir884	10	piRNA	NC_005100.4:LTR/ERVK:+_91187427	0.29
novel_pir902	27	piRNA	NC_005100.4:LINE/L1:-_193637817	0.78
novel_pir929	11	piRNA	NC_005100.4:LINE/L1:-_193637817	0.32
novel_pir940	384	piRNA	NC_005100.4:LTR/ERVK:+_262194536	11.14
novel_pir944	12	piRNA	NC_005100.4:LINE/L1:-_190449332	0.35
novel_pir948	12	piRNA	NC_005100.4:LINE/L1:-_190449332	0.35
novel_pir950	13	piRNA	NC_005100.4:LINE/L1:-_190449332	0.38
novel_pir955	12	piRNA	NC_005100.4:LINE/L1:-_124263537	0.35
novel_pir966	62	piRNA	NC_005100.4:LINE/L1:-_248736325	1.80
novel_pir978	11	piRNA	NC_005100.4:LINE/L1:-_248736325	0.32
novel_pir995	33	piRNA	NC_005100.4:LTR/ERVL-MaLR:+_166700932	0.96
novel_pir997	10	piRNA	NC_005100.4:LTR/ERVL-MaLR:+_166700932	0.29
novel_pir998	10	piRNA	NC_005100.4:LINE/L1:+_159871119	0.29
novel_pir1022	76	piRNA	NC_005100.4:LTR/ERV1:+_17651887	2.21
novel_pir1023	40	piRNA	NC_005100.4:LTR/ERV1:+_17651887	1.16
novel_pir1024	21	piRNA	NC_005100.4:LTR/ERV1:+_17651887	0.61
novel_pir1025	44	piRNA	NC_005100.4:LTR/ERV1:+_17651887	1.28
novel_pir1026	5237	piRNA	NC_005100.4:LTR/ERV1:+_17651887	151.97
novel_pir1031	313	piRNA	NC_005100.4:LTR/ERVK:-_269854250	9.08
novel_pir1032	10	piRNA	NC_005100.4:LTR/ERVK:-_269854250	0.29
novel_pir1033	324	piRNA	NC_005100.4:LTR/ERVK:-_269854250	9.40
novel_pir1034	34	piRNA	NC_005100.4:LTR/ERVK:-_269854250	0.99
novel_pir1035	92	piRNA	NC_005100.4:LTR/ERVK:-_269854250	2.67
novel_pir1040	14	piRNA	NC_005100.4:LINE/L1:+_252072629	0.41
novel_pir1043	10	piRNA	NC_005100.4:LTR/ERVL-MaLR:+_187162860	0.29
novel_pir1044	12	piRNA	NC_005100.4:LTR/ERVL-MaLR:+_35497299	0.35
novel_pir1045	10	piRNA	NC_005100.4:LTR/ERVL-MaLR:+_259007393	0.29
novel_pir1051	21	piRNA	NC_005100.4:LTR/ERVL-MaLR:-_43577314	0.61
novel_pir1052	10	piRNA	NC_005100.4:DNA/PIF-Harbinger:-_137246413	0.29
novel_pir1062	31	piRNA	NC_005100.4:DNA/PIF-Harbinger:-_137246413	0.90
novel_pir1063	10	piRNA	NC_005100.4:DNA/PIF-Harbinger:-_137246413	0.29
novel_pir1064	31	piRNA	NC_005100.4:DNA/PIF-Harbinger:-_137246413	0.90
novel_pir1065	50	piRNA	NC_005100.4:DNA/PIF-Harbinger:-_137246413	1.45
novel_pir1067	17	piRNA	NC_005100.4:DNA/PIF-Harbinger:-_137246413	0.49
novel_pir1068	21	piRNA	NC_005100.4:DNA/PIF-Harbinger:-_137246413	0.61
novel_pir1069	47	piRNA	NC_005100.4:DNA/PIF-Harbinger:-_137246413	1.36
novel_pir1071	17	piRNA	NC_005100.4:DNA/PIF-Harbinger:-_137246413	0.49
novel_pir1072	11	piRNA	NC_005100.4:LTR/ERVL:-_126112359	0.32
novel_pir1073	13	piRNA	NC_005100.4:LTR/ERVK:-_129775759	0.38
novel_pir1080	10	piRNA	NC_005100.4:LTR/ERVK:+_24955604	0.29
novel_pir1081	12	piRNA	NC_005100.4:LTR/ERVK:+_172432195	0.35
novel_pir1084	47	piRNA	NC_005100.4:LTR/ERVK:-_15720031	1.36
novel_pir1087	24	piRNA	NC_005100.4:LTR/ERV1:-_140888735	0.70
novel_pir1088	163	piRNA	NC_005100.4:LTR/ERV1:-_140888735	4.73
novel_pir1089	40	piRNA	NC_005100.4:LTR/ERV1:-_140888735	1.16
novel_pir1090	566	piRNA	NC_005100.4:LTR/ERV1:-_140888735	16.42
novel_pir1091	753	piRNA	NC_005100.4:LTR/ERV1:-_140888735	21.85
novel_pir1092	10266	piRNA	NC_005100.4:LTR/ERV1:-_140888735	297.91
novel_pir1102	13	piRNA	NC_005100.4:LTR/ERV1:-_147114708	0.38
novel_pir1103	14	piRNA	NC_005100.4:LTR/ERV1:-_147114708	0.41
novel_pir1104	17	piRNA	NC_005100.4:LTR/ERV1:-_147114708	0.49
novel_pir1105	11	piRNA	NC_005100.4:LINE/L1:-_115025412	0.32
novel_pir1107	10	piRNA	NC_005100.4:LINE/L2:-_157707659	0.29
novel_pir1110	21	piRNA	NC_005100.4:LTR/ERVK:-_224708475	0.61
novel_pir1138	12	piRNA	NC_005100.4:LTR/ERVL:+_236274302	0.35
novel_pir1140	31	piRNA	NC_005100.4:LTR/ERVL:+_236274302	0.90
novel_pir1142	11	piRNA	NC_005100.4:LTR/ERVL:+_236274302	0.32
novel_pir1157	21	piRNA	NC_005100.4:LTR/ERVL:+_236274302	0.61
novel_pir1181	10	piRNA	NC_005100.4:LTR/ERVL-MaLR:-_174709993	0.29
novel_pir1187	18	piRNA	NC_005100.4:LTR/ERVL-MaLR:-_174709993	0.52
novel_pir1188	12	piRNA	NC_005100.4:LTR/ERVL-MaLR:-_174709993	0.35
novel_pir1194	18	piRNA	NC_005100.4:LTR/ERVL-MaLR:-_174709993	0.52
novel_pir1197	14	piRNA	NC_005100.4:LTR/ERVL-MaLR:-_174709993	0.41
novel_pir1212	12	piRNA	NC_005100.4:LTR/ERVL-MaLR:+_222472012	0.35
novel_pir1223	29	piRNA	NC_005100.4:LTR/ERVL-MaLR:-_15647153	0.84
novel_pir1283	115	piRNA	NC_005100.4:DNA/PIF-Harbinger:+_220818003	3.34
novel_pir1286	43	piRNA	NC_005100.4:DNA/PIF-Harbinger:+_220818003	1.25
novel_pir1288	37	piRNA	NC_005100.4:DNA/PIF-Harbinger:+_220818003	1.07
novel_pir1290	22	piRNA	NC_005100.4:DNA/PIF-Harbinger:+_220818003	0.64
novel_pir1293	16	piRNA	NC_005100.4:DNA/PIF-Harbinger:+_220818003	0.46
novel_pir1295	22	piRNA	NC_005100.4:DNA/PIF-Harbinger:+_220818003	0.64
novel_pir1296	13	piRNA	NC_005100.4:DNA/PIF-Harbinger:+_220818003	0.38
novel_pir1300	42	piRNA	NC_005100.4:DNA/PIF-Harbinger:+_220818003	1.22
novel_pir1304	17	piRNA	NC_005100.4:DNA/PIF-Harbinger:+_220818003	0.49
novel_pir1313	16	piRNA	NC_005100.4:DNA/PIF-Harbinger:+_220818003	0.46
novel_pir1319	10	piRNA	NC_005100.4:DNA/PIF-Harbinger:+_220818003	0.29
novel_pir1352	10	piRNA	NC_005100.4:LTR/ERVL:+_167459441	0.29
novel_pir1353	11	piRNA	NC_005100.4:LTR/ERVL:-_5436689	0.32
novel_pir1361	10	piRNA	NC_005100.4:LTR/ERVK:-_98753083	0.29
novel_pir1386	14	piRNA	NC_005100.4:LTR/ERV1:-_223747811	0.41
novel_pir1387	14	piRNA	NC_005100.4:LTR/ERV1:-_223747811	0.41
novel_pir1390	12	piRNA	NC_005100.4:LTR/ERVL-MaLR:-_45599031	0.35
novel_pir1391	200	piRNA	NC_005100.4:LTR/ERVL-MaLR:-_45599031	5.80
novel_pir1398	40	piRNA	NC_005100.4:LTR/ERVL-MaLR:+_18113812	1.16
novel_pir1434	14	piRNA	NC_005100.4:LTR/ERVK:+_255543059	0.41
novel_pir1444	10	piRNA	NC_005100.4:LTR/ERVK:+_255543059	0.29
novel_pir1446	44	piRNA	NC_005100.4:LTR/ERVK:+_255543059	1.28
novel_pir1478	14	piRNA	NC_005100.4:LTR/ERVK:+_65648162	0.41
novel_pir1485	11	piRNA	NC_005100.4:LTR/ERVK:+_65648162	0.32
novel_pir1491	12	piRNA	NC_005100.4:LTR/ERVK:+_65648162	0.35
novel_pir1500	11	piRNA	NC_005100.4:LTR/ERVK:+_65648162	0.32
novel_pir1505	11	piRNA	NC_005100.4:LTR/ERVK:+_65648162	0.32
novel_pir1508	249	piRNA	NC_005100.4:LTR/ERVK:+_65648162	7.23
novel_pir1509	17	piRNA	NC_005100.4:LTR/ERVK:+_65648162	0.49
novel_pir1516	11	piRNA	NC_005100.4:LTR/ERVK:+_277784641	0.32
novel_pir1517	10	piRNA	NC_005100.4:LINE/L1:+_183997029	0.29
novel_pir1518	11	piRNA	NC_005100.4:LTR/ERVK:-_266940050	0.32
novel_pir1524	10	piRNA	NC_005100.4:LTR/ERVL-MaLR:-_42274639	0.29
novel_pir1525	10	piRNA	NC_005100.4:LTR/ERVL-MaLR:-_42274639	0.29
novel_pir1527	15	piRNA	NC_005100.4:LTR/ERVL-MaLR:-_42274639	0.44
novel_pir1529	11	piRNA	NC_005100.4:LTR/ERVK:-_151457439	0.32
novel_pir1530	63	piRNA	NC_005100.4:LTR/ERV1:+_84801753	1.83
novel_pir1532	10	piRNA	NC_005100.4:DNA?:+_271484864	0.29
novel_pir1537	26	piRNA	NC_005100.4:LTR/ERVK:+_23856895	0.75
novel_pir1553	20	piRNA	NC_005100.4:LTR/ERV1:+_82620337	0.58
novel_pir1562	24	piRNA	NC_005100.4:LTR/ERV1:+_82620337	0.70
novel_pir1577	17	piRNA	NC_005100.4:LTR/ERVL:+_143907735	0.49
novel_pir1579	12	piRNA	NC_005100.4:LTR/ERVL:+_143907735	0.35
novel_pir1580	54	piRNA	NC_005100.4:LTR/ERVL:+_143907735	1.57
novel_pir1583	15	piRNA	NC_005100.4:LTR/ERVL:+_143907735	0.44
novel_pir1584	36	piRNA	NC_005100.4:LTR/ERVL:+_143907735	1.04
novel_pir1585	14	piRNA	NC_005100.4:LTR/ERVL:+_143907735	0.41
novel_pir1587	10	piRNA	NC_005100.4:LINE/L1:-_60853141	0.29
novel_pir1588	120	piRNA	NC_005100.4:LTR/ERVK:+_257056476	3.48
novel_pir1589	103	piRNA	NC_005100.4:LTR/ERVK:+_257056476	2.99
novel_pir1596	11	piRNA	NC_005100.4:DNA/hAT-Tip100:-_11912822	0.32
novel_pir1597	15	piRNA	NC_005100.4:DNA/hAT-Tip100:-_11912822	0.44
novel_pir1602	33	piRNA	NC_005100.4:DNA/hAT-Tip100:-_11912822	0.96
novel_pir1607	12	piRNA	NC_005100.4:DNA/hAT-Tip100:-_11912822	0.35
novel_pir1610	63	piRNA	NC_005100.4:DNA/hAT-Tip100:-_11912822	1.83
novel_pir1611	11	piRNA	NC_005100.4:DNA/hAT-Tip100:-_11912822	0.32
novel_pir1612	14	piRNA	NC_005100.4:DNA/hAT-Tip100:-_11912822	0.41
novel_pir1616	22	piRNA	NC_005100.4:DNA/hAT-Tip100:-_11912822	0.64
novel_pir1618	30	piRNA	NC_005100.4:DNA/hAT-Tip100:-_11912822	0.87
novel_pir1621	35	piRNA	NC_005100.4:DNA/hAT-Tip100:-_11912822	1.02
novel_pir1666	23	piRNA	NC_005100.4:DNA/hAT-Tip100:-_11912822	0.67
novel_pir1686	10	piRNA	NC_005100.4:LTR/ERVK:+_185082561	0.29
novel_pir1688	10	piRNA	NC_005100.4:LTR/ERV1:-_1687761	0.29
novel_pir1689	13	piRNA	NC_005100.4:LTR/ERVK:+_280320017	0.38
novel_pir1694	11	piRNA	NC_005100.4:LTR/ERVL-MaLR:-_218868730	0.32
novel_pir1706	18	piRNA	NC_005100.4:LTR/ERVK:+_85280748	0.52
novel_pir1707	12	piRNA	NC_005100.4:DNA/hAT-Charlie:+_34622451	0.35
novel_pir1714	35	piRNA	NC_005100.4:LTR/ERV1:-_160995893	1.02
novel_pir1715	27	piRNA	NC_005100.4:LTR/ERV1:-_160995893	0.78
novel_pir1718	584	piRNA	NC_005100.4:LTR/ERV1:-_160995893	16.95
novel_pir1719	18	piRNA	NC_005100.4:DNA/PIF-Harbinger:+_111149874	0.52
novel_pir1739	14	piRNA	NC_005100.4:DNA/PIF-Harbinger:+_111149874	0.41
novel_pir1741	29	piRNA	NC_005100.4:DNA/PIF-Harbinger:+_111149874	0.84
novel_pir1750	10	piRNA	NC_005100.4:DNA/PIF-Harbinger:+_166929961	0.29
novel_pir1751	10	piRNA	NC_005100.4:DNA/PIF-Harbinger:+_166929961	0.29
novel_pir1756	13	piRNA	NC_005100.4:LTR/ERV1:+_25932039	0.38
novel_pir1757	10	piRNA	NC_005100.4:LTR/ERV1:+_25932039	0.29
novel_pir1759	10	piRNA	NC_005100.4:LTR/ERVL-MaLR:-_33163614	0.29
novel_pir1760	13	piRNA	NC_005100.4:LTR/ERVL-MaLR:-_145384010	0.38
novel_pir1783	23	piRNA	NC_005100.4:LTR/ERVL:+_115026071	0.67
novel_pir1784	63	piRNA	NC_005100.4:LTR/ERVL:+_115026071	1.83
novel_pir1794	38	piRNA	NC_005100.4:LTR/ERVL:+_115026071	1.10
novel_pir1796	23	piRNA	NC_005100.4:LTR/ERVL:+_115026071	0.67
novel_pir1797	22	piRNA	NC_005100.4:LTR/ERVL:+_115026071	0.64
novel_pir1800	344	piRNA	NC_005100.4:LTR/ERVL:+_115026071	9.98
novel_pir1803	172	piRNA	NC_005100.4:LTR/ERVL:+_115026071	4.99
novel_pir1804	11	piRNA	NC_005100.4:LTR/ERVL:+_115026071	0.32
novel_pir1805	12	piRNA	NC_005100.4:LTR/ERVL:+_115026071	0.35
novel_pir1807	24	piRNA	NC_005100.4:LTR/ERVL:+_115026071	0.70
novel_pir1808	913	piRNA	NC_005100.4:LTR/ERVL:+_115026071	26.49
novel_pir1810	21	piRNA	NC_005100.4:LTR/ERVL:+_115026071	0.61
novel_pir1814	54	piRNA	NC_005100.4:LTR/ERVL:+_115026071	1.57
novel_pir1815	11	piRNA	NC_005100.4:LTR/ERVL:+_115026071	0.32
novel_pir1825	11	piRNA	NC_005100.4:LTR/ERVL:+_115026071	0.32
novel_pir1872	10	piRNA	NC_005100.4:LINE/L1:-_115681088	0.29
novel_pir1874	11	piRNA	NC_005100.4:LINE/L1:-_121478589	0.32
novel_pir1877	335	piRNA	NC_005100.4:LTR/ERVK:+_25689356	9.72
novel_pir1878	17	piRNA	NC_005100.4:LTR/ERVK:+_25689356	0.49
novel_pir1879	19	piRNA	NC_005100.4:LTR/ERVK:-_4172904	0.55
novel_pir1882	11	piRNA	NC_005100.4:LTR/ERVK:-_62711250	0.32
novel_pir1883	12	piRNA	NC_005100.4:LTR/ERVL:+_142621718	0.35
novel_pir1890	10	piRNA	NC_005100.4:LINE/L1:-_252518830	0.29
novel_pir1892	10	piRNA	NC_005100.4:LINE/L1:-_122615154	0.29
novel_pir1894	18	piRNA	NC_005100.4:LTR/ERV1:-_138979623	0.52
novel_pir1895	10	piRNA	NC_005100.4:LTR/ERVK:-_221178552	0.29
novel_pir1896	10	piRNA	NC_005100.4:LINE/CR1:+_198174264	0.29
novel_pir1906	10	piRNA	NC_005100.4:LINE/L1:+_121029002	0.29
novel_pir1911	10	piRNA	NC_005100.4:DNA/PIF-Harbinger:+_58239585	0.29
novel_pir1920	15	piRNA	NC_005100.4:LTR/ERVK:-_1296256	0.44
novel_pir1922	17	piRNA	NC_005100.4:LTR/ERVK:-_1296256	0.49
novel_pir1925	10	piRNA	NC_005100.4:LTR/ERVK:-_1296256	0.29
novel_pir1926	13	piRNA	NC_005100.4:LTR/ERVK:-_1296256	0.38
novel_pir1927	10	piRNA	NC_005100.4:LTR/ERVK:-_1296256	0.29
novel_pir1942	10	piRNA	NC_005100.4:LINE/L1:-_85690779	0.29
novel_pir1943	10	piRNA	NC_005100.4:LINE/L1:-_21289900	0.29
novel_pir1945	19	piRNA	NC_005100.4:LTR/ERV1:+_188411398	0.55
novel_pir1946	110	piRNA	NC_005100.4:LTR/ERV1:+_188411398	3.19
novel_pir1947	80	piRNA	NC_005100.4:LTR/ERV1:+_188411398	2.32
novel_pir1948	15	piRNA	NC_005100.4:LTR/ERV1:+_188411398	0.44
novel_pir1951	169	piRNA	NC_005100.4:LTR/ERVL-MaLR:-_101915517	4.90
novel_pir1953	15	piRNA	NC_005100.4:LTR/ERVL-MaLR:-_101915517	0.44
novel_pir1955	22	piRNA	NC_005100.4:LTR/ERVL-MaLR:-_101915517	0.64
novel_pir1956	30	piRNA	NC_005100.4:LTR/ERVL-MaLR:-_101915517	0.87
novel_pir1960	50	piRNA	NC_005100.4:LTR/ERVL-MaLR:-_101915517	1.45
novel_pir1961	13	piRNA	NC_005100.4:LTR/ERVL-MaLR:-_101915517	0.38
novel_pir1964	29	piRNA	NC_005100.4:LTR/ERVL-MaLR:-_101915517	0.84
novel_pir1965	53	piRNA	NC_005100.4:LTR/ERVL-MaLR:-_101915517	1.54
novel_pir1966	142	piRNA	NC_005100.4:LTR/ERVL-MaLR:-_101915517	4.12
novel_pir1970	22	piRNA	NC_005100.4:LTR/ERVL-MaLR:-_101915517	0.64
novel_pir1971	35	piRNA	NC_005100.4:LTR/ERVL-MaLR:-_101915517	1.02
novel_pir1973	42	piRNA	NC_005100.4:LTR/ERVL-MaLR:-_101915517	1.22
novel_pir1974	52	piRNA	NC_005100.4:LTR/ERVL-MaLR:-_101915517	1.51
novel_pir1975	46	piRNA	NC_005100.4:LTR/ERVL-MaLR:-_101915517	1.33
novel_pir1976	17	piRNA	NC_005100.4:LTR/ERVL-MaLR:-_101915517	0.49
novel_pir1977	17	piRNA	NC_005100.4:LTR/ERVL-MaLR:-_101915517	0.49
novel_pir1980	19	piRNA	NC_005100.4:LTR/ERVL-MaLR:-_101915517	0.55
novel_pir1981	48	piRNA	NC_005100.4:LTR/ERVL-MaLR:-_101915517	1.39
novel_pir1982	25	piRNA	NC_005100.4:LTR/ERVL-MaLR:-_101915517	0.73
novel_pir1984	13	piRNA	NC_005100.4:LTR/ERVL-MaLR:-_101915517	0.38
novel_pir1985	50	piRNA	NC_005100.4:LTR/ERVL-MaLR:-_101915517	1.45
novel_pir1988	10	piRNA	NC_005100.4:LINE/L1:+_148091464	0.29
novel_pir1990	12	piRNA	NC_005100.4:LINE/L1:-_156524837	0.35
novel_pir1991	11	piRNA	NC_005100.4:LINE/L1:+_221197431	0.32
novel_pir2001	13	piRNA	NC_005100.4:LTR/ERVK:-_172780278	0.38
novel_pir2002	10	piRNA	NC_005100.4:LTR/ERV1:+_176539613	0.29
novel_pir2007	212	piRNA	NC_005100.4:LTR/ERVL-MaLR:-_104250823	6.15
novel_pir2011	25	piRNA	NC_005100.4:LINE/L1:-_96794217	0.73
novel_pir2012	48	piRNA	NC_005100.4:LINE/L1:-_96794217	1.39
novel_pir2013	15	piRNA	NC_005100.4:LINE/L1:-_96794217	0.44
novel_pir2015	19	piRNA	NC_005100.4:LTR/ERVK:+_269008355	0.55
novel_pir2019	23	piRNA	NC_005100.4:LTR/ERVK:+_257056054	0.67
novel_pir2023	10	piRNA	NC_005100.4:DNA/hAT-Charlie:-_130254614	0.29
novel_pir2025	10	piRNA	NC_005100.4:DNA/hAT-Charlie:-_244256712	0.29
novel_pir2026	36	piRNA	NC_005100.4:LTR/ERVK:+_206002029	1.04
novel_pir2027	10	piRNA	NC_005100.4:LINE/L1:+_121022738	0.29
novel_pir2035	10	piRNA	NC_005100.4:LTR/ERV1:-_47081617	0.29
novel_pir2036	19	piRNA	NC_005100.4:LINE/L1:+_193663391	0.55
novel_pir2041	10	piRNA	NC_005100.4:DNA/hAT-Charlie:+_226561480	0.29
novel_pir2044	10	piRNA	NC_005100.4:DNA/hAT-Tip100:+_259375153	0.29
novel_pir2047	10	piRNA	NC_005100.4:LINE/L1:+_113058231	0.29
novel_pir2050	10	piRNA	NC_005100.4:LTR/ERV1:-_47547846	0.29
novel_pir2052	10	piRNA	NC_005100.4:LTR/ERV1:+_127608953	0.29
novel_pir2053	20	piRNA	NC_005100.4:LINE/L1:+_163898044	0.58
novel_pir2054	48	piRNA	NC_005100.4:LINE/L1:+_163898044	1.39
novel_pir2091	14	piRNA	NC_005100.4:DNA/hAT-Charlie:+_143484726	0.41
novel_pir2101	26	piRNA	NC_005100.4:DNA/hAT-Charlie:+_143484726	0.75
novel_pir2108	26	piRNA	NC_005100.4:LTR/ERVK:+_123613829	0.75
novel_pir2109	11	piRNA	NC_005100.4:LTR/ERVL-MaLR:-_188058835	0.32
novel_pir2110	10	piRNA	NC_005100.4:LINE/L2:+_161221304	0.29
novel_pir2113	10	piRNA	NC_005100.4:LTR/ERVL-MaLR:-_3244796	0.29
novel_pir2125	159	piRNA	NC_005100.4:LTR/ERV1:+_39717301	4.61
novel_pir2126	17	piRNA	NC_005100.4:LTR/ERV1:+_39717301	0.49
novel_pir2127	12	piRNA	NC_005100.4:LTR/ERV1:+_39717301	0.35
novel_pir2129	10	piRNA	NC_005100.4:LINE/L1:+_124785067	0.29
novel_pir2134	227	piRNA	NC_005100.4:LTR/ERVL:+_97143658	6.59
novel_pir2135	19	piRNA	NC_005100.4:LTR/ERVL:+_97143658	0.55
novel_pir2140	46	piRNA	NC_005100.4:LTR/ERVK:+_266740866	1.33
novel_pir2142	33	piRNA	NC_005100.4:LTR/ERVK:+_266740866	0.96
novel_pir2145	20	piRNA	NC_005100.4:LTR/ERVK:+_266740866	0.58
novel_pir2146	32	piRNA	NC_005100.4:LTR/ERVK:+_266740866	0.93
novel_pir2149	24	piRNA	NC_005100.4:LTR/ERVK:+_266740866	0.70
novel_pir2150	70	piRNA	NC_005100.4:LTR/ERVK:+_266740866	2.03
novel_pir2151	297	piRNA	NC_005100.4:LTR/ERVK:+_266740866	8.62
novel_pir2154	2045	piRNA	NC_005100.4:LTR/ERVK:+_266740866	59.34
novel_pir2155	365	piRNA	NC_005100.4:LTR/ERVK:+_266740866	10.59
novel_pir2156	110	piRNA	NC_005100.4:LTR/ERVK:+_266740866	3.19
novel_pir2157	68	piRNA	NC_005100.4:LTR/ERVK:+_266740866	1.97
novel_pir2158	89	piRNA	NC_005100.4:LTR/ERVK:+_266740866	2.58
novel_pir2159	71	piRNA	NC_005100.4:LTR/ERVK:+_266740866	2.06
novel_pir2160	49	piRNA	NC_005100.4:LTR/ERVK:+_266740866	1.42
novel_pir2162	31	piRNA	NC_005100.4:LTR/ERVK:+_266740866	0.90
novel_pir2164	13	piRNA	NC_005100.4:LINE/L1:-_186691075	0.38
novel_pir2166	10	piRNA	NC_005100.4:LINE/L1:-_106107743	0.29
novel_pir2172	69	piRNA	NC_005100.4:LINE/L1:+_8826491	2.00
novel_pir2173	14	piRNA	NC_005100.4:LTR/ERVK:+_61494007	0.41
novel_pir2174	10	piRNA	NC_005100.4:LTR/ERVK:+_166162623	0.29
novel_pir2177	10	piRNA	NC_005100.4:LTR/ERVL-MaLR:-_241558661	0.29
novel_pir2178	13	piRNA	NC_005100.4:LTR/ERVL-MaLR:-_241558661	0.38
novel_pir2182	10	piRNA	NC_005100.4:LINE/L1:+_3598157	0.29
novel_pir2206	30	piRNA	NC_005100.4:LTR/ERVL-MaLR:-_143234910	0.87
novel_pir2207	13	piRNA	NC_005100.4:LTR/ERVL-MaLR:-_143234910	0.38
novel_pir2209	19	piRNA	NC_005100.4:LTR/ERVL-MaLR:-_143234910	0.55
novel_pir2212	16	piRNA	NC_005100.4:LTR/ERVL-MaLR:-_143234910	0.46
novel_pir2224	19	piRNA	NC_005100.4:LTR/ERVL-MaLR:-_143234910	0.55
novel_pir2226	11	piRNA	NC_005100.4:LTR/ERVL-MaLR:-_143234910	0.32
novel_pir2228	12	piRNA	NC_005100.4:LTR/ERVL-MaLR:-_143234910	0.35
novel_pir2236	18	piRNA	NC_005100.4:LTR/ERVL-MaLR:-_143234910	0.52
novel_pir2240	20	piRNA	NC_005100.4:LTR/ERVL-MaLR:-_143234910	0.58
novel_pir2242	11	piRNA	NC_005100.4:LTR/ERVL-MaLR:-_143234910	0.32
novel_pir2243	13	piRNA	NC_005100.4:LTR/ERVL-MaLR:-_143234910	0.38
novel_pir2248	51	piRNA	NC_005100.4:LTR/ERVL-MaLR:-_143234910	1.48
novel_pir2251	33	piRNA	NC_005100.4:LTR/ERVL-MaLR:-_143234910	0.96
novel_pir2256	25	piRNA	NC_005100.4:LTR/ERVL-MaLR:-_143234910	0.73
novel_pir2260	16	piRNA	NC_005100.4:LTR/ERVL-MaLR:-_143234910	0.46
novel_pir2266	11	piRNA	NC_005100.4:LTR/ERVL-MaLR:-_143234910	0.32
novel_pir2271	18	piRNA	NC_005100.4:LTR/ERVL-MaLR:-_143234910	0.52
novel_pir2314	23	piRNA	NC_005100.4:LTR/ERVL-MaLR:-_143234910	0.67
novel_pir2316	17	piRNA	NC_005100.4:LTR/ERVL-MaLR:-_143234910	0.49
novel_pir2334	12	piRNA	NC_005100.4:LTR/ERVL-MaLR:-_143234910	0.35
novel_pir2337	12	piRNA	NC_005100.4:LTR/ERVL-MaLR:-_143234910	0.35
novel_pir2343	11	piRNA	NC_005100.4:LTR/ERVL-MaLR:-_143234910	0.32
novel_pir2348	15	piRNA	NC_005100.4:LTR/ERVL-MaLR:-_143234910	0.44
novel_pir2353	12	piRNA	NC_005100.4:LTR/ERVL-MaLR:-_266393573	0.35
novel_pir2355	10	piRNA	NC_005100.4:LTR/ERVL-MaLR:+_127832747	0.29
novel_pir2359	12	piRNA	NC_005101.4:LINE/L1:-_97398394	0.35
novel_pir2364	66	piRNA	NC_005101.4:LTR/ERV1:+_138576045	1.92
novel_pir2368	10	piRNA	NC_005101.4:LINE/L1:+_10114230	0.29
novel_pir2371	11	piRNA	NC_005101.4:LINE/L1:-_174519966	0.32
novel_pir2376	11	piRNA	NC_005101.4:DNA/TcMar-Tigger:-_156790673	0.32
novel_pir2383	10	piRNA	NC_005101.4:LINE/L1:-_227678035	0.29
novel_pir2385	11	piRNA	NC_005101.4:LINE/L1:+_115499770	0.32
novel_pir2387	10	piRNA	NC_005101.4:LINE/L1:-_61241871	0.29
novel_pir2413	11	piRNA	NC_005101.4:LINE/L1:-_143816694	0.32
novel_pir2422	11	piRNA	NC_005101.4:LINE/L1:-_80138953	0.32
novel_pir2423	10	piRNA	NC_005101.4:LTR/ERVK:+_71499735	0.29
novel_pir2436	27	piRNA	NC_005101.4:LTR/ERV1:-_193695411	0.78
novel_pir2448	12	piRNA	NC_005101.4:LTR/ERV1:-_193695411	0.35
novel_pir2450	176	piRNA	NC_005101.4:LTR/ERV1:-_193695411	5.11
novel_pir2454	23	piRNA	NC_005101.4:LTR/ERV1:-_193695411	0.67
novel_pir2461	10	piRNA	NC_005101.4:DNA/hAT-Charlie:-_83707380	0.29
novel_pir2467	17	piRNA	NC_005101.4:LTR/ERVL:-_189508617	0.49
novel_pir2476	16	piRNA	NC_005101.4:LINE/L1:-_239036538	0.46
novel_pir2478	15	piRNA	NC_005101.4:LTR/ERV1:+_199748410	0.44
novel_pir2488	18	piRNA	NC_005101.4:LINE/L1:+_131344008	0.52
novel_pir2493	13	piRNA	NC_005101.4:LTR/ERV1:-_246453877	0.38
novel_pir2494	10	piRNA	NC_005101.4:LINE/L1:+_108279940	0.29
novel_pir2496	21	piRNA	NC_005101.4:LINE/L1:-_124854600	0.61
novel_pir2500	11	piRNA	NC_005101.4:LTR/ERVK:+_29370774	0.32
novel_pir2503	674	piRNA	NC_005101.4:LINE/CR1:-_40863658	19.56
novel_pir2505	14	piRNA	NC_005101.4:LINE/CR1:-_40863658	0.41
novel_pir2506	155	piRNA	NC_005101.4:LINE/CR1:-_40863658	4.50
novel_pir2508	23	piRNA	NC_005101.4:LINE/CR1:-_40863658	0.67
novel_pir2509	698	piRNA	NC_005101.4:LINE/CR1:-_40863658	20.25
novel_pir2510	21	piRNA	NC_005101.4:LINE/CR1:-_40863658	0.61
novel_pir2511	440	piRNA	NC_005101.4:LINE/CR1:-_40863658	12.77
novel_pir2512	12	piRNA	NC_005101.4:LINE/CR1:-_40863658	0.35
novel_pir2513	10	piRNA	NC_005101.4:DNA/hAT-Charlie:+_80496341	0.29
novel_pir2519	15	piRNA	NC_005101.4:LTR/ERVL-MaLR:-_120235829	0.44
novel_pir2535	30	piRNA	NC_005101.4:LTR/ERVL-MaLR:-_120235829	0.87
novel_pir2538	50	piRNA	NC_005101.4:LTR/ERVL-MaLR:-_120235829	1.45
novel_pir2543	10	piRNA	NC_005101.4:LTR/ERVL-MaLR:-_120235829	0.29
novel_pir2545	19	piRNA	NC_005101.4:LTR/ERVL-MaLR:-_120235829	0.55
novel_pir2548	19	piRNA	NC_005101.4:LTR/ERVL-MaLR:-_120235829	0.55
novel_pir2549	10	piRNA	NC_005101.4:LTR/ERVL-MaLR:-_120235829	0.29
novel_pir2550	12	piRNA	NC_005101.4:LTR/ERVL-MaLR:-_120235829	0.35
novel_pir2561	38	piRNA	NC_005102.4:LTR/ERVL:+_146982132	1.10
novel_pir2562	30	piRNA	NC_005102.4:LTR/ERVL:+_146982132	0.87
novel_pir2563	33	piRNA	NC_005102.4:LTR/ERVL:+_146982132	0.96
novel_pir2564	76	piRNA	NC_005102.4:LTR/ERVL:+_146982132	2.21
novel_pir2567	16	piRNA	NC_005102.4:LTR/ERVL:+_146982132	0.46
novel_pir2573	10	piRNA	NC_005102.4:LTR/ERV1:-_143776452	0.29
novel_pir2576	14	piRNA	NC_005102.4:LTR/ERVL:+_154334200	0.41
novel_pir2578	15	piRNA	NC_005102.4:LTR/ERVL-MaLR:+_117394959	0.44
novel_pir2579	15	piRNA	NC_005102.4:LTR/ERVK:-_131772652	0.44
novel_pir2595	11	piRNA	NC_005102.4:DNA/hAT-Ac:-_11831624	0.32
novel_pir2596	10	piRNA	NC_005102.4:LINE/L1:+_40476546	0.29
novel_pir2597	16	piRNA	NC_005102.4:LINE/L1:+_120327713	0.46
novel_pir2600	10	piRNA	NC_005102.4:LINE/L1:+_27309468	0.29
novel_pir2606	11	piRNA	NC_005102.4:LINE/L1:+_62159761	0.32
novel_pir2607	10	piRNA	NC_005102.4:LTR/ERVK:-_40089602	0.29
novel_pir2608	20	piRNA	NC_005102.4:LTR/ERVK:+_164003719	0.58
novel_pir2610	15	piRNA	NC_005102.4:LTR/ERVL-MaLR:+_94060162	0.44
novel_pir2623	11	piRNA	NC_005102.4:LINE/L1:-_172726510	0.32
novel_pir2627	10	piRNA	NC_005102.4:LINE/L1:-_128031818	0.29
novel_pir2628	11	piRNA	NC_005102.4:LTR/ERVK:-_83426244	0.32
novel_pir2629	12	piRNA	NC_005102.4:LTR/ERVL-MaLR:-_161183988	0.35
novel_pir2632	10	piRNA	NC_005102.4:LTR/ERVK:-_10607507	0.29
novel_pir2639	24	piRNA	NC_005102.4:LTR/ERVL-MaLR:-_92329162	0.70
novel_pir2640	10	piRNA	NC_005102.4:LINE/L1:-_100228723	0.29
novel_pir2641	11	piRNA	NC_005102.4:LINE/L1:+_92169515	0.32
novel_pir2647	21	piRNA	NC_005102.4:LTR/ERVL-MaLR:+_65860202	0.61
novel_pir2648	10	piRNA	NC_005102.4:LINE/L1:-_101767459	0.29
novel_pir2655	10	piRNA	NC_005102.4:LTR/ERVL-MaLR:-_62592911	0.29
novel_pir2662	62	piRNA	NC_005102.4:LTR/ERV1:+_168504838	1.80
novel_pir2664	13	piRNA	NC_005102.4:LTR/ERV1:+_168504838	0.38
novel_pir2666	21	piRNA	NC_005102.4:LTR/ERV1:+_168504838	0.61
novel_pir2672	11	piRNA	NC_005102.4:LTR/ERV1:+_168504838	0.32
novel_pir2673	168	piRNA	NC_005102.4:LTR/ERV1:+_168504838	4.88
novel_pir2674	13	piRNA	NC_005102.4:LTR/ERV1:+_168504838	0.38
novel_pir2675	230	piRNA	NC_005102.4:LTR/ERV1:+_168504838	6.67
novel_pir2677	35	piRNA	NC_005102.4:LTR/ERV1:+_168504838	1.02
novel_pir2678	12	piRNA	NC_005102.4:LINE/L1:-_128426129	0.35
novel_pir2680	15	piRNA	NC_005102.4:LINE/L1:+_84742878	0.44
novel_pir2681	10	piRNA	NC_005102.4:LINE/L1:+_101859031	0.29
novel_pir2683	15	piRNA	NC_005102.4:LTR/ERVL-MaLR:-_122732272	0.44
novel_pir2685	15	piRNA	NC_005102.4:LTR/ERV1:+_49544319	0.44
novel_pir2686	17	piRNA	NC_005103.4:LTR/ERVK:+_79838508	0.49
novel_pir2687	10	piRNA	NC_005103.4:LTR/ERVL-MaLR:-_177597264	0.29
novel_pir2688	12	piRNA	NC_005103.4:LINE/L1:+_48595363	0.35
novel_pir2690	10	piRNA	NC_005103.4:LINE/L1:-_32008344	0.29
novel_pir2692	11	piRNA	NC_005103.4:LINE/L1:-_60919731	0.32
novel_pir2693	10	piRNA	NC_005103.4:LTR/ERVK:+_51696009	0.29
novel_pir2697	11	piRNA	NC_005103.4:LINE/L1:+_135536193	0.32
novel_pir2698	11	piRNA	NC_005103.4:LTR/ERVL-MaLR:+_11446527	0.32
novel_pir2704	10	piRNA	NC_005103.4:LTR/ERVL-MaLR:-_180805944	0.29
novel_pir2706	12	piRNA	NC_005103.4:DNA/TcMar-Tigger:+_77331401	0.35
novel_pir2711	71	piRNA	NC_005103.4:LINE/L1:+_108146369	2.06
novel_pir2712	258	piRNA	NC_005103.4:LINE/L1:+_108146369	7.49
novel_pir2713	12	piRNA	NC_005103.4:LINE/L1:+_108146369	0.35
novel_pir2717	13	piRNA	NC_005103.4:LINE/L1:+_108146369	0.38
novel_pir2722	44	piRNA	NC_005103.4:LTR/ERVL-MaLR:+_14978635	1.28
novel_pir2724	10	piRNA	NC_005103.4:LINE/L1:-_128520483	0.29
novel_pir2725	11	piRNA	NC_005103.4:DNA/hAT-Tip100:+_168629081	0.32
novel_pir2730	44	piRNA	NC_005103.4:LTR/ERVL-MaLR:-_16067536	1.28
novel_pir2731	11	piRNA	NC_005103.4:LTR/ERVL-MaLR:-_16067536	0.32
novel_pir2733	21	piRNA	NC_005103.4:LTR/ERVL-MaLR:-_16067536	0.61
novel_pir2734	11	piRNA	NC_005103.4:LTR/ERVL-MaLR:-_16067536	0.32
novel_pir2735	185	piRNA	NC_005103.4:LTR/ERVL-MaLR:-_16067536	5.37
novel_pir2737	142	piRNA	NC_005103.4:LTR/ERVL-MaLR:-_16067536	4.12
novel_pir2739	87	piRNA	NC_005103.4:LTR/ERVL-MaLR:-_16067536	2.52
novel_pir2740	2053	piRNA	NC_005103.4:LTR/ERVL-MaLR:-_16067536	59.58
novel_pir2750	48	piRNA	NC_005103.4:LTR/ERVL-MaLR:-_16067536	1.39
novel_pir2764	11	piRNA	NC_005103.4:LTR/ERVK:-_163282628	0.32
novel_pir2765	50	piRNA	NC_005103.4:LTR/ERVK:-_163282628	1.45
novel_pir2769	29	piRNA	NC_005103.4:LTR/ERVK:-_163282628	0.84
novel_pir2780	10	piRNA	NC_005103.4:LTR/ERVK:-_163282628	0.29
novel_pir2786	22	piRNA	NC_005103.4:LTR/ERVK:-_163282628	0.64
novel_pir2787	27	piRNA	NC_005103.4:LTR/ERVK:-_163282628	0.78
novel_pir2788	31	piRNA	NC_005103.4:LTR/ERVK:-_163282628	0.90
novel_pir2792	13	piRNA	NC_005103.4:LTR/ERVL-MaLR:-_111364762	0.38
novel_pir2797	10	piRNA	NC_005103.4:LTR/ERVL-MaLR:+_55164498	0.29
novel_pir2798	10	piRNA	NC_005103.4:DNA/hAT-Charlie:+_67906943	0.29
novel_pir2802	10	piRNA	NC_005103.4:LTR/ERVK:-_91360558	0.29
novel_pir2805	12	piRNA	NC_005103.4:LINE/L2:-_48380662	0.35
novel_pir2807	12	piRNA	NC_005103.4:LINE/L1:+_67825354	0.35
novel_pir2827	42	piRNA	NC_005103.4:LTR/ERVL:-_116755654	1.22
novel_pir2833	10	piRNA	NC_005103.4:LTR/ERV1:+_104273002	0.29
novel_pir2835	11	piRNA	NC_005103.4:LTR/ERVL-MaLR:+_57362099	0.32
novel_pir2836	12	piRNA	NC_005104.4:LTR/ERVL-MaLR:+_7680704	0.35
novel_pir2837	10	piRNA	NC_005104.4:LINE/L1:-_61697774	0.29
novel_pir2839	11	piRNA	NC_005104.4:LTR/ERVL:+_94452512	0.32
novel_pir2840	10	piRNA	NC_005104.4:LTR/ERVK:+_154376964	0.29
novel_pir2842	17	piRNA	NC_005104.4:LINE/RTE-BovB:-_8188859	0.49
novel_pir2846	16	piRNA	NC_005104.4:LTR/ERVL:+_58795328	0.46
novel_pir2852	13	piRNA	NC_005104.4:LTR/ERVK:+_87676368	0.38
novel_pir2858	11	piRNA	NC_005104.4:LINE/L2:+_146064658	0.32
novel_pir2864	68	piRNA	NC_005104.4:LTR/ERVL:-_163613210	1.97
novel_pir2866	10	piRNA	NC_005104.4:LTR/ERVK:+_145153409	0.29
novel_pir2869	11	piRNA	NC_005104.4:LINE/L1:+_38642656	0.32
novel_pir2889	19	piRNA	NC_005104.4:LTR/ERVK:-_116313642	0.55
novel_pir2890	42	piRNA	NC_005104.4:LTR/ERVK:-_28772800	1.22
novel_pir2891	30	piRNA	NC_005104.4:LTR/ERVK:-_28772800	0.87
novel_pir2893	29	piRNA	NC_005104.4:LTR/ERVK:-_28772800	0.84
novel_pir2894	26	piRNA	NC_005104.4:LTR/ERVK:-_28772800	0.75
novel_pir2897	22	piRNA	NC_005104.4:LTR/ERVK:-_28772800	0.64
novel_pir2898	26	piRNA	NC_005104.4:LTR/ERVK:-_28772800	0.75
novel_pir2899	48	piRNA	NC_005104.4:LTR/ERVK:-_28772800	1.39
novel_pir2922	13	piRNA	NC_005104.4:LTR/ERVK:-_28772800	0.38
novel_pir2923	11	piRNA	NC_005104.4:LTR/ERVK:-_28772800	0.32
novel_pir2925	15	piRNA	NC_005104.4:LTR/ERVK:-_28772800	0.44
novel_pir2926	23	piRNA	NC_005104.4:LTR/ERVK:-_28772800	0.67
novel_pir2927	13	piRNA	NC_005104.4:LTR/ERVK:-_28772800	0.38
novel_pir2930	29	piRNA	NC_005104.4:LTR/ERVK:-_28772800	0.84
novel_pir2931	14	piRNA	NC_005104.4:LTR/ERVK:-_28772800	0.41
novel_pir2932	19	piRNA	NC_005104.4:LTR/ERVK:-_28772800	0.55
novel_pir2937	11	piRNA	NC_005104.4:LTR/ERVK:-_28772800	0.32
novel_pir2938	31	piRNA	NC_005104.4:LTR/ERVK:-_28772800	0.90
novel_pir2961	11	piRNA	NC_005104.4:LTR/ERVK:-_28772800	0.32
novel_pir2972	28	piRNA	NC_005104.4:LTR/ERVK:-_28772800	0.81
novel_pir2973	20	piRNA	NC_005104.4:LTR/ERVK:-_28772800	0.58
novel_pir2974	43	piRNA	NC_005104.4:LTR/ERVK:-_28772800	1.25
novel_pir2975	18	piRNA	NC_005104.4:LTR/ERVK:-_28772800	0.52
novel_pir2976	25	piRNA	NC_005104.4:LTR/ERVK:-_28772800	0.73
novel_pir2979	42	piRNA	NC_005104.4:LTR/ERVK:-_28772800	1.22
novel_pir2981	12	piRNA	NC_005104.4:LTR/ERVK:-_28772800	0.35
novel_pir2982	53	piRNA	NC_005104.4:LTR/ERVK:-_28772800	1.54
novel_pir2984	52	piRNA	NC_005104.4:LTR/ERVK:-_28772800	1.51
novel_pir2985	58	piRNA	NC_005104.4:LTR/ERVK:-_28772800	1.68
novel_pir2986	38	piRNA	NC_005104.4:LTR/ERVK:-_28772800	1.10
novel_pir2987	85	piRNA	NC_005104.4:LTR/ERVK:-_28772800	2.47
novel_pir2989	16	piRNA	NC_005104.4:LTR/ERVK:-_28772800	0.46
novel_pir2990	37	piRNA	NC_005104.4:LTR/ERVK:-_28772800	1.07
novel_pir2991	24	piRNA	NC_005104.4:LTR/ERVK:-_28772800	0.70
novel_pir2998	14	piRNA	NC_005104.4:LTR/ERVK:-_28772800	0.41
novel_pir2999	50	piRNA	NC_005104.4:LTR/ERVK:-_28772800	1.45
novel_pir3001	24	piRNA	NC_005104.4:LTR/ERVK:-_28772800	0.70
novel_pir3003	32	piRNA	NC_005104.4:LTR/ERVK:-_28772800	0.93
novel_pir3004	21	piRNA	NC_005104.4:LTR/ERVK:-_28772800	0.61
novel_pir3007	20	piRNA	NC_005104.4:LTR/ERVK:-_28772800	0.58
novel_pir3010	17	piRNA	NC_005104.4:LTR/ERVK:-_28772800	0.49
novel_pir3011	35	piRNA	NC_005104.4:LTR/ERVK:-_28772800	1.02
novel_pir3015	20	piRNA	NC_005104.4:LTR/ERVK:-_28772800	0.58
novel_pir3030	36	piRNA	NC_005104.4:LINE/L2:+_113657749	1.04
novel_pir3031	14	piRNA	NC_005104.4:LINE/L2:+_113657749	0.41
novel_pir3036	10	piRNA	NC_005104.4:LINE/L1:-_7422672	0.29
novel_pir3037	20	piRNA	NC_005104.4:LTR/ERVK:+_34074496	0.58
novel_pir3045	53	piRNA	NC_005104.4:LTR/ERVK:+_34074496	1.54
novel_pir3047	15	piRNA	NC_005104.4:LTR/ERVK:+_34074496	0.44
novel_pir3048	15	piRNA	NC_005104.4:LTR/ERVK:+_34074496	0.44
novel_pir3049	75	piRNA	NC_005104.4:LTR/ERVK:+_34074496	2.18
novel_pir3051	26	piRNA	NC_005104.4:LTR/ERVK:+_34074496	0.75
novel_pir3052	25	piRNA	NC_005104.4:LTR/ERVK:+_34074496	0.73
novel_pir3059	21	piRNA	NC_005104.4:LTR/ERVK:+_34074496	0.61
novel_pir3060	34	piRNA	NC_005104.4:LTR/ERVK:+_34074496	0.99
novel_pir3061	14	piRNA	NC_005104.4:LTR/ERVK:+_34074496	0.41
novel_pir3063	101	piRNA	NC_005104.4:LTR/ERVK:+_34074496	2.93
novel_pir3065	35	piRNA	NC_005104.4:LTR/ERVK:+_34074496	1.02
novel_pir3066	47	piRNA	NC_005104.4:LTR/ERVK:+_34074496	1.36
novel_pir3068	12	piRNA	NC_005104.4:LTR/ERVK:+_34074496	0.35
novel_pir3069	13	piRNA	NC_005104.4:LTR/ERVK:+_34074496	0.38
novel_pir3072	12	piRNA	NC_005104.4:LTR/ERVK:+_34074496	0.35
novel_pir3078	20	piRNA	NC_005104.4:LTR/ERVK:+_34074496	0.58
novel_pir3079	170	piRNA	NC_005104.4:LTR/ERVK:+_34074496	4.93
novel_pir3081	21	piRNA	NC_005104.4:LTR/ERVK:+_34074496	0.61
novel_pir3082	27	piRNA	NC_005104.4:LTR/ERVK:+_34074496	0.78
novel_pir3083	80	piRNA	NC_005104.4:LTR/ERVK:+_34074496	2.32
novel_pir3084	48	piRNA	NC_005104.4:LTR/ERVK:+_34074496	1.39
novel_pir3085	14	piRNA	NC_005104.4:LTR/ERVK:+_34074496	0.41
novel_pir3093	28	piRNA	NC_005104.4:LTR/ERVK:+_34074496	0.81
novel_pir3094	21	piRNA	NC_005104.4:LTR/ERVK:+_34074496	0.61
novel_pir3098	15	piRNA	NC_005104.4:LTR/ERVK:+_34074496	0.44
novel_pir3113	11	piRNA	NC_005104.4:LTR/ERVK:+_34074496	0.32
novel_pir3114	13	piRNA	NC_005104.4:LTR/ERVK:+_34074496	0.38
novel_pir3124	10	piRNA	NC_005104.4:LINE/L1:+_94846210	0.29
novel_pir3125	14	piRNA	NC_005104.4:LTR/ERVL-MaLR:-_170919514	0.41
novel_pir3128	12	piRNA	NC_005104.4:LTR/ERVL-MaLR:-_170919514	0.35
novel_pir3132	23	piRNA	NC_005104.4:LTR/ERVL-MaLR:-_170919514	0.67
novel_pir3146	10	piRNA	NC_005104.4:LTR/ERVL-MaLR:-_170919514	0.29
novel_pir3150	10	piRNA	NC_005104.4:LINE/L1:+_123093347	0.29
novel_pir3155	18	piRNA	NC_005104.4:LTR/ERVL-MaLR:-_133534026	0.52
novel_pir3156	48	piRNA	NC_005104.4:LTR/ERVL-MaLR:-_133534026	1.39
novel_pir3157	267	piRNA	NC_005104.4:DNA/hAT-Charlie:+_9955479	7.75
novel_pir3160	11	piRNA	NC_005104.4:LTR/ERVL:-_52104634	0.32
novel_pir3163	11	piRNA	NC_005104.4:LTR/ERVL:+_74085600	0.32
novel_pir3168	117	piRNA	NC_005104.4:LTR/ERVL:-_97021870	3.40
novel_pir3169	10	piRNA	NC_005104.4:LINE/L1:-_138828442	0.29
novel_pir3175	23	piRNA	NC_005104.4:LTR/ERVK:-_159924409	0.67
novel_pir3183	37	piRNA	NC_005104.4:LINE/L1:-_89889164	1.07
novel_pir3186	10	piRNA	NC_005104.4:LTR/ERVL-MaLR:-_170087289	0.29
novel_pir3190	11	piRNA	NC_005104.4:LTR/ERVL-MaLR:+_31574602	0.32
novel_pir3191	11	piRNA	NC_005104.4:LINE/L2:-_144769465	0.32
novel_pir3192	10	piRNA	NC_005105.4:DNA/hAT-Charlie:-_52444268	0.29
novel_pir3195	21	piRNA	NC_005105.4:LTR/ERVL:+_69712864	0.61
novel_pir3200	11	piRNA	NC_005105.4:LINE/L1:-_81340951	0.32
novel_pir3201	13	piRNA	NC_005105.4:LINE/L1:-_81340951	0.38
novel_pir3207	13	piRNA	NC_005105.4:LTR/ERVL-MaLR:+_44334350	0.38
novel_pir3208	22	piRNA	NC_005105.4:LTR/ERVL-MaLR:+_44334350	0.64
novel_pir3209	33	piRNA	NC_005105.4:LTR/ERVL-MaLR:+_44334350	0.96
novel_pir3210	15	piRNA	NC_005105.4:LTR/ERVL-MaLR:+_44334350	0.44
novel_pir3212	14	piRNA	NC_005105.4:LINE/L2:+_4256878	0.41
novel_pir3217	12	piRNA	NC_005105.4:DNA/TcMar-Tigger:+_124226095	0.35
novel_pir3226	10	piRNA	NC_005105.4:LINE/L1:-_66037116	0.29
novel_pir3229	10	piRNA	NC_005105.4:LTR/ERVL-MaLR:-_48120276	0.29
novel_pir3230	15	piRNA	NC_005105.4:LTR/ERVK:+_29971225	0.44
novel_pir3237	10	piRNA	NC_005105.4:LINE/L1:-_121151642	0.29
novel_pir3238	20	piRNA	NC_005105.4:LTR/ERVL-MaLR:-_117627110	0.58
novel_pir3241	15	piRNA	NC_005105.4:LTR/ERV1:-_104314941	0.44
novel_pir3242	13	piRNA	NC_005105.4:LTR/ERVL-MaLR:+_101324150	0.38
novel_pir3243	10	piRNA	NC_005105.4:LTR/ERVL-MaLR:-_135344452	0.29
novel_pir3245	11	piRNA	NC_005105.4:LTR/ERVL:+_129406235	0.32
novel_pir3246	11	piRNA	NC_005105.4:LINE/L1:-_73613310	0.32
novel_pir3247	43	piRNA	NC_005105.4:LTR/ERV1:-_61804393	1.25
novel_pir3249	10	piRNA	NC_005105.4:LTR/ERVL-MaLR:+_100154660	0.29
novel_pir3250	10	piRNA	NC_005105.4:LTR/ERVK:+_95137640	0.29
novel_pir3253	10	piRNA	NC_005105.4:LINE/L1:-_56048821	0.29
novel_pir3254	11	piRNA	NC_005105.4:LINE/L1:+_23246184	0.32
novel_pir3257	11	piRNA	NC_005106.4:LTR/ERVL-MaLR:+_131221413	0.32
novel_pir3258	10	piRNA	NC_005106.4:LTR/ERVL-MaLR:+_140920217	0.29
novel_pir3269	12	piRNA	NC_005106.4:LTR/ERVL-MaLR:-_76585448	0.35
novel_pir3277	13	piRNA	NC_005106.4:LINE/L2:-_125860984	0.38
novel_pir3278	42	piRNA	NC_005106.4:LINE/L2:-_125860984	1.22
novel_pir3281	10	piRNA	NC_005106.4:LTR/ERVL-MaLR:+_43703652	0.29
novel_pir3282	10	piRNA	NC_005106.4:LINE/L1:+_80613250	0.29
novel_pir3291	10	piRNA	NC_005106.4:LTR/ERVK:-_142468427	0.29
novel_pir3292	10	piRNA	NC_005106.4:LTR/ERVL-MaLR:+_142888325	0.29
novel_pir3294	10	piRNA	NC_005106.4:LINE/L1:+_124907976	0.29
novel_pir3295	13	piRNA	NC_005106.4:LTR/ERVL-MaLR:-_121435256	0.38
novel_pir3296	10	piRNA	NC_005106.4:LTR/ERVK:+_12970138	0.29
novel_pir3297	10	piRNA	NC_005106.4:LINE/L2:+_144912095	0.29
novel_pir3299	16	piRNA	NC_005106.4:LTR/ERVL:+_15239594	0.46
novel_pir3304	12	piRNA	NC_005106.4:LTR/ERV1:-_75574964	0.35
novel_pir3308	77	piRNA	NC_005106.4:LTR/ERVK:-_20720010	2.23
novel_pir3309	11	piRNA	NC_005106.4:LTR/ERVK:-_20720010	0.32
novel_pir3312	10	piRNA	NC_005106.4:LINE/L1:+_35838006	0.29
novel_pir3334	10	piRNA	NC_005107.4:LTR/ERVK:+_123187386	0.29
novel_pir3336	11	piRNA	NC_005107.4:DNA/hAT-Charlie:+_29902107	0.32
novel_pir3339	14	piRNA	NC_005107.4:LINE/L1:+_78073280	0.41
novel_pir3340	16	piRNA	NC_005107.4:LINE/L1:+_78073280	0.46
novel_pir3341	10	piRNA	NC_005107.4:LTR/ERVL:-_93449951	0.29
novel_pir3342	10	piRNA	NC_005107.4:DNA/hAT-Charlie:-_51980891	0.29
novel_pir3348	10	piRNA	NC_005107.4:LTR/ERVL-MaLR:+_55835510	0.29
novel_pir3351	13	piRNA	NC_005107.4:DNA/PIF-Harbinger:-_86601452	0.38
novel_pir3352	46	piRNA	NC_005107.4:LTR/ERV1:+_93407578	1.33
novel_pir3354	39	piRNA	NC_005107.4:LTR/ERVL-MaLR:+_32883309	1.13
novel_pir3355	12	piRNA	NC_005107.4:LTR/ERVK:+_50599370	0.35
novel_pir3356	11	piRNA	NC_005107.4:LTR/ERVL:+_8337373	0.32
novel_pir3357	20	piRNA	NC_005107.4:LINE/L2:+_61491365	0.58
novel_pir3359	12	piRNA	NC_005107.4:DNA/hAT-Charlie:+_53010588	0.35
novel_pir3362	11	piRNA	NC_005107.4:LINE/L1:-_72035914	0.32
novel_pir3363	10	piRNA	NC_005107.4:LINE/L2:-_35825809	0.29
novel_pir3365	10	piRNA	NC_005107.4:LINE/L1:-_127680099	0.29
novel_pir3369	79	piRNA	NC_005108.4:LTR/ERVL-MaLR:+_112905938	2.29
novel_pir3370	71	piRNA	NC_005108.4:LTR/ERVL-MaLR:+_112905938	2.06
novel_pir3372	41	piRNA	NC_005108.4:LTR/ERVL-MaLR:+_112905938	1.19
novel_pir3373	1072	piRNA	NC_005108.4:LTR/ERVL-MaLR:+_112905938	31.11
novel_pir3374	230	piRNA	NC_005108.4:LTR/ERVL-MaLR:+_112905938	6.67
novel_pir3376	12	piRNA	NC_005108.4:LTR/ERVL-MaLR:+_112905938	0.35
novel_pir3379	70	piRNA	NC_005108.4:LTR/ERVL-MaLR:+_112905938	2.03
novel_pir3381	24	piRNA	NC_005108.4:LTR/ERVL-MaLR:+_112905938	0.70
novel_pir3382	375	piRNA	NC_005108.4:LTR/ERVL-MaLR:+_112905938	10.88
novel_pir3385	13	piRNA	NC_005108.4:LTR/ERVL-MaLR:+_112905938	0.38
novel_pir3387	61	piRNA	NC_005108.4:LTR/ERVL-MaLR:+_112905938	1.77
novel_pir3389	49	piRNA	NC_005108.4:LTR/ERVL-MaLR:+_112905938	1.42
novel_pir3390	24	piRNA	NC_005108.4:LTR/ERVL-MaLR:+_112905938	0.70
novel_pir3393	10	piRNA	NC_005108.4:LTR/ERVL-MaLR:+_112905938	0.29
novel_pir3396	16	piRNA	NC_005108.4:LTR/ERVL-MaLR:+_112905938	0.46
novel_pir3397	15	piRNA	NC_005108.4:LTR/ERVL-MaLR:+_112905938	0.44
novel_pir3414	14	piRNA	NC_005108.4:LTR/ERVL-MaLR:+_112905938	0.41
novel_pir3475	17	piRNA	NC_005108.4:LTR/ERVL-MaLR:+_112905938	0.49
novel_pir3481	14	piRNA	NC_005108.4:LTR/ERVL-MaLR:+_112905938	0.41
novel_pir3498	15	piRNA	NC_005108.4:LTR/ERVL-MaLR:+_112905938	0.44
novel_pir3512	15	piRNA	NC_005108.4:LTR/ERVL-MaLR:+_112905938	0.44
novel_pir3561	23	piRNA	NC_005108.4:LTR/ERVL-MaLR:+_112905938	0.67
novel_pir3562	17	piRNA	NC_005108.4:LTR/ERVL-MaLR:+_112905938	0.49
novel_pir3564	14	piRNA	NC_005108.4:LTR/ERVL-MaLR:+_112905938	0.41
novel_pir3565	12	piRNA	NC_005108.4:LTR/ERVL-MaLR:+_112905938	0.35
novel_pir3567	35	piRNA	NC_005108.4:LTR/ERVL-MaLR:+_112905938	1.02
novel_pir3569	27	piRNA	NC_005108.4:LTR/ERVL-MaLR:+_112905938	0.78
novel_pir3575	12	piRNA	NC_005108.4:LTR/ERVL-MaLR:+_112905938	0.35
novel_pir3577	40	piRNA	NC_005108.4:LTR/ERVL-MaLR:+_112905938	1.16
novel_pir3578	36	piRNA	NC_005108.4:LTR/ERVL-MaLR:+_112905938	1.04
novel_pir3579	19	piRNA	NC_005108.4:LTR/ERVL-MaLR:+_112905938	0.55
novel_pir3581	41	piRNA	NC_005108.4:LTR/ERVL-MaLR:+_112905938	1.19
novel_pir3590	20	piRNA	NC_005108.4:LTR/ERVL-MaLR:+_112905938	0.58
novel_pir3610	23	piRNA	NC_005108.4:LTR/ERVL:+_9728521	0.67
novel_pir3612	19	piRNA	NC_005108.4:LTR/ERVL:+_9728521	0.55
novel_pir3623	12	piRNA	NC_005108.4:LTR/ERVK:-_8634443	0.35
novel_pir3625	10	piRNA	NC_005108.4:LTR/ERVK:+_98647717	0.29
novel_pir3626	11	piRNA	NC_005108.4:LINE/L2:-_60282117	0.32
novel_pir3627	18	piRNA	NC_005108.4:LTR/ERVK:+_12358464	0.52
novel_pir3628	11	piRNA	NC_005108.4:LTR/ERVL-MaLR:+_118951811	0.32
novel_pir3630	10	piRNA	NC_005108.4:LTR/ERVL:-_42445871	0.29
novel_pir3631	86	piRNA	NC_005108.4:LINE/L1:+_77733556	2.50
novel_pir3633	10	piRNA	NC_005108.4:LINE/L1:-_93964368	0.29
novel_pir3634	12	piRNA	NC_005108.4:LTR/ERVK:-_65699710	0.35
novel_pir3637	11	piRNA	NC_005108.4:LTR/ERV1:+_6600512	0.32
novel_pir3639	14	piRNA	NC_005108.4:LTR/ERV1:-_1650267	0.41
novel_pir3640	13	piRNA	NC_005108.4:LTR/ERV1:-_1650267	0.38
novel_pir3641	53	piRNA	NC_005108.4:LTR/ERV1:-_1650267	1.54
novel_pir3648	29	piRNA	NC_005108.4:LTR/ERVK:+_46839447	0.84
novel_pir3650	20	piRNA	NC_005108.4:LTR/ERVK:+_46839447	0.58
novel_pir3651	13	piRNA	NC_005108.4:LTR/ERVK:+_46839447	0.38
novel_pir3659	12	piRNA	NC_005109.4:LTR/ERV1:+_111086894	0.35
novel_pir3662	10	piRNA	NC_005109.4:LINE/L2:-_33489394	0.29
novel_pir3664	10	piRNA	NC_005109.4:LTR/ERVL-MaLR:-_8912756	0.29
novel_pir3668	23	piRNA	NC_005109.4:LTR/ERV1:+_44815163	0.67
novel_pir3669	40	piRNA	NC_005109.4:LTR/ERV1:+_44815163	1.16
novel_pir3671	14	piRNA	NC_005109.4:LTR/ERV1:+_44815163	0.41
novel_pir3674	47	piRNA	NC_005109.4:LTR/ERV1:+_44815163	1.36
novel_pir3677	10	piRNA	NC_005109.4:LTR/ERVK:-_21959287	0.29
novel_pir3684	14	piRNA	NC_005109.4:DNA/TcMar-Mariner:+_35571755	0.41
novel_pir3687	27	piRNA	NC_005109.4:DNA/TcMar-Mariner:+_35571755	0.78
novel_pir3693	11	piRNA	NC_005109.4:LINE/L1:+_8732839	0.32
novel_pir3694	11	piRNA	NC_005109.4:DNA/hAT-Charlie:-_52896550	0.32
novel_pir3696	12	piRNA	NC_005109.4:LINE/L1:-_97082492	0.35
novel_pir3698	17	piRNA	NC_005109.4:LTR/ERVL-MaLR:-_2883405	0.49
novel_pir3700	10	piRNA	NC_005109.4:LTR/ERVL-MaLR:+_110473370	0.29
novel_pir3702	10	piRNA	NC_005110.4:LTR/ERVL-MaLR:-_58973979	0.29
novel_pir3711	10	piRNA	NC_005110.4:LTR/ERVL-MaLR:+_6692429	0.29
novel_pir3712	10	piRNA	NC_005110.4:LINE/L1:-_34600834	0.29
novel_pir3719	13	piRNA	NC_005110.4:LTR/ERVL-MaLR:+_60775819	0.38
novel_pir3722	12	piRNA	NC_005110.4:LINE/L1:+_12046509	0.35
novel_pir3725	10	piRNA	NC_005110.4:LTR/ERVL-MaLR:-_47071997	0.29
novel_pir3726	11	piRNA	NC_005110.4:LINE/L1:-_81326455	0.32
novel_pir3728	11	piRNA	NC_005110.4:LINE/L1:+_40525655	0.32
novel_pir3738	31	piRNA	NC_005111.4:LTR/ERVL-MaLR:+_16275420	0.90
novel_pir3743	11	piRNA	NC_005111.4:LTR/ERVL-MaLR:+_16275420	0.32
novel_pir3745	20	piRNA	NC_005111.4:LTR/ERVL-MaLR:+_16275420	0.58
novel_pir3750	11	piRNA	NC_005111.4:LTR/ERVL-MaLR:+_16275420	0.32
novel_pir3754	15	piRNA	NC_005111.4:LTR/ERVL-MaLR:+_16275420	0.44
novel_pir3760	17	piRNA	NC_005111.4:LTR/ERVL-MaLR:+_16275420	0.49
novel_pir3764	67	piRNA	NC_005111.4:LINE/L2:+_7681256	1.94
novel_pir3767	14	piRNA	NC_005111.4:LTR/ERV1:+_46595502	0.41
novel_pir3772	10	piRNA	NC_005111.4:LTR/ERVL-MaLR:-_31590265	0.29
novel_pir3775	12	piRNA	NC_005111.4:LTR/ERVL:-_48325852	0.35
novel_pir3777	10	piRNA	NC_005111.4:LTR/ERVL:-_10233988	0.29
novel_pir3779	15	piRNA	NC_005111.4:LINE/CR1:-_50457491	0.44
novel_pir3780	14	piRNA	NC_005111.4:LINE/L1:+_18121440	0.41
novel_pir3784	10	piRNA	NC_005112.4:DNA/hAT-Ac:+_50199353	0.29
novel_pir3785	10	piRNA	NC_005112.4:LTR/ERVK:-_113838762	0.29
novel_pir3786	10	piRNA	NC_005112.4:LTR/ERV1:-_113849371	0.29
novel_pir3787	10	piRNA	NC_005112.4:LINE/L1:+_60814099	0.29
novel_pir3788	10	piRNA	NC_005112.4:DNA/hAT-Ac:-_84510491	0.29
novel_pir3790	10	piRNA	NC_005112.4:LTR/ERVL:-_90525739	0.29
novel_pir3795	3554	piRNA	NC_005112.4:LTR/ERVL-MaLR:+_111301018	103.13
novel_pir3796	68	piRNA	NC_005112.4:LTR/ERVL-MaLR:+_111301018	1.97
novel_pir3797	37	piRNA	NC_005112.4:LTR/ERVL-MaLR:+_111301018	1.07
novel_pir3798	39	piRNA	NC_005112.4:LTR/ERVL-MaLR:+_111301018	1.13
novel_pir3799	27	piRNA	NC_005112.4:LTR/ERVL-MaLR:+_111301018	0.78
novel_pir3801	22	piRNA	NC_005112.4:LTR/ERVL-MaLR:+_111301018	0.64
novel_pir3802	15	piRNA	NC_005112.4:LTR/ERVL-MaLR:+_111301018	0.44
novel_pir3803	15	piRNA	NC_005112.4:LTR/ERVL-MaLR:+_111301018	0.44
novel_pir3811	12	piRNA	NC_005112.4:LTR/ERVL-MaLR:+_111301018	0.35
novel_pir3813	19	piRNA	NC_005112.4:LTR/ERVL-MaLR:+_111301018	0.55
novel_pir3814	50	piRNA	NC_005112.4:LTR/ERVL-MaLR:+_111301018	1.45
novel_pir3816	36	piRNA	NC_005112.4:LTR/ERVL-MaLR:+_111301018	1.04
novel_pir3817	249	piRNA	NC_005112.4:LTR/ERVL-MaLR:+_111301018	7.23
novel_pir3818	278	piRNA	NC_005112.4:LTR/ERVL-MaLR:+_111301018	8.07
novel_pir3820	50	piRNA	NC_005112.4:LTR/ERVL-MaLR:+_111301018	1.45
novel_pir3821	18	piRNA	NC_005112.4:LTR/ERVL-MaLR:+_111301018	0.52
novel_pir3822	10	piRNA	NC_005112.4:LTR/ERVL-MaLR:+_111301018	0.29
novel_pir3827	229	piRNA	NC_005112.4:LTR/ERVL-MaLR:+_111301018	6.65
novel_pir3829	465	piRNA	NC_005112.4:LTR/ERVL-MaLR:+_111301018	13.49
novel_pir3830	468	piRNA	NC_005112.4:LTR/ERVL-MaLR:+_111301018	13.58
novel_pir3831	441	piRNA	NC_005112.4:LTR/ERVL-MaLR:+_111301018	12.80
novel_pir3833	84	piRNA	NC_005112.4:LTR/ERVL-MaLR:+_111301018	2.44
novel_pir3834	191	piRNA	NC_005112.4:LTR/ERVL-MaLR:+_111301018	5.54
novel_pir3835	130	piRNA	NC_005112.4:LTR/ERVL-MaLR:+_111301018	3.77
novel_pir3837	45	piRNA	NC_005112.4:LTR/ERVL-MaLR:+_111301018	1.31
novel_pir3838	11	piRNA	NC_005112.4:LTR/ERVL-MaLR:+_111301018	0.32
novel_pir3839	14	piRNA	NC_005112.4:LTR/ERVL-MaLR:+_111301018	0.41
novel_pir3840	63	piRNA	NC_005112.4:LTR/ERVL-MaLR:+_111301018	1.83
novel_pir3841	91	piRNA	NC_005112.4:LTR/ERVL-MaLR:+_111301018	2.64
novel_pir3842	52	piRNA	NC_005112.4:LTR/ERVL-MaLR:+_111301018	1.51
novel_pir3844	58	piRNA	NC_005112.4:LTR/ERVL-MaLR:+_111301018	1.68
novel_pir3845	15	piRNA	NC_005112.4:LTR/ERVL-MaLR:+_111301018	0.44
novel_pir3846	120	piRNA	NC_005112.4:LTR/ERVL-MaLR:+_111301018	3.48
novel_pir3847	207	piRNA	NC_005112.4:LTR/ERVL-MaLR:+_111301018	6.01
novel_pir3848	21	piRNA	NC_005112.4:LTR/ERVL-MaLR:+_111301018	0.61
novel_pir3849	67	piRNA	NC_005112.4:LTR/ERVL-MaLR:+_111301018	1.94
novel_pir3850	36	piRNA	NC_005112.4:LTR/ERVL-MaLR:+_111301018	1.04
novel_pir3851	719	piRNA	NC_005112.4:LTR/ERVL-MaLR:+_111301018	20.86
novel_pir3853	383	piRNA	NC_005112.4:LTR/ERVL-MaLR:+_111301018	11.11
novel_pir3854	314	piRNA	NC_005112.4:LTR/ERVL-MaLR:+_111301018	9.11
novel_pir3857	91	piRNA	NC_005112.4:LTR/ERVL-MaLR:+_111301018	2.64
novel_pir3858	31	piRNA	NC_005112.4:LTR/ERVL-MaLR:+_111301018	0.90
novel_pir3860	226	piRNA	NC_005112.4:LTR/ERVL-MaLR:+_111301018	6.56
novel_pir3861	137	piRNA	NC_005112.4:LTR/ERVL-MaLR:+_111301018	3.98
novel_pir3862	204	piRNA	NC_005112.4:LTR/ERVL-MaLR:+_111301018	5.92
novel_pir3863	349	piRNA	NC_005112.4:LTR/ERVL-MaLR:+_111301018	10.13
novel_pir3864	66	piRNA	NC_005112.4:LTR/ERVL-MaLR:+_111301018	1.92
novel_pir3865	40	piRNA	NC_005112.4:LTR/ERVL-MaLR:+_111301018	1.16
novel_pir3866	81	piRNA	NC_005112.4:LTR/ERVL-MaLR:+_111301018	2.35
novel_pir3867	170	piRNA	NC_005112.4:LTR/ERVL-MaLR:+_111301018	4.93
novel_pir3868	30	piRNA	NC_005112.4:LTR/ERVL-MaLR:+_111301018	0.87
novel_pir3870	42	piRNA	NC_005112.4:LTR/ERVL-MaLR:+_111301018	1.22
novel_pir3871	123	piRNA	NC_005112.4:LTR/ERVL-MaLR:+_111301018	3.57
novel_pir3872	79	piRNA	NC_005112.4:LTR/ERVL-MaLR:+_111301018	2.29
novel_pir3873	32	piRNA	NC_005112.4:LTR/ERVL-MaLR:+_111301018	0.93
novel_pir3875	281	piRNA	NC_005112.4:LTR/ERVL-MaLR:+_111301018	8.15
novel_pir3876	17	piRNA	NC_005112.4:LTR/ERVL-MaLR:+_111301018	0.49
novel_pir3877	146	piRNA	NC_005112.4:LTR/ERVL-MaLR:+_111301018	4.24
novel_pir3880	21	piRNA	NC_005112.4:LTR/ERVL-MaLR:+_111301018	0.61
novel_pir3881	10	piRNA	NC_005112.4:LINE/L1:-_111098542	0.29
novel_pir3890	10	piRNA	NC_005112.4:LTR/ERVL:-_110505657	0.29
novel_pir3891	10	piRNA	NC_005112.4:LTR/ERVL-MaLR:-_40823638	0.29
novel_pir3893	11	piRNA	NC_005112.4:LTR/ERVL:+_89534037	0.32
novel_pir3896	10	piRNA	NC_005112.4:LTR/ERV1:-_70198120	0.29
novel_pir3900	10	piRNA	NC_005112.4:LTR/ERVL-MaLR:-_40778310	0.29
novel_pir3901	11	piRNA	NC_005112.4:LTR/ERVL-MaLR:-_40778310	0.32
novel_pir3905	15	piRNA	NC_005112.4:LTR/ERVK:-_99599144	0.44
novel_pir3906	14	piRNA	NC_005112.4:LTR/ERVK:-_99599144	0.41
novel_pir3910	12	piRNA	NC_005112.4:LTR/ERVK:-_99599144	0.35
novel_pir3923	54	piRNA	NC_005112.4:LTR/ERVK:-_99599144	1.57
novel_pir3924	32	piRNA	NC_005112.4:LTR/ERVK:-_99599144	0.93
novel_pir3928	22	piRNA	NC_005112.4:LTR/ERVK:-_99599144	0.64
novel_pir3934	31	piRNA	NC_005112.4:LINE/L1:-_34439377	0.90
novel_pir3944	10	piRNA	NC_005113.4:LTR/ERVL-MaLR:+_34872517	0.29
novel_pir3953	11	piRNA	NC_005113.4:LTR/ERVL-MaLR:-_35727894	0.32
novel_pir3954	12	piRNA	NC_005113.4:LINE/L1:+_38689048	0.35
novel_pir3955	10	piRNA	NC_005113.4:LTR/ERVL-MaLR:+_107285538	0.29
novel_pir3956	11	piRNA	NC_005113.4:LINE/L1:+_38722167	0.32
novel_pir3959	11	piRNA	NC_005113.4:LINE/L1:-_73123415	0.32
novel_pir3961	10	piRNA	NC_005113.4:LTR/ERVK:+_86406640	0.29
novel_pir3962	10	piRNA	NC_005113.4:LINE/L1:+_50128485	0.29
novel_pir3963	11	piRNA	NC_005113.4:LINE/L1:+_51145703	0.32
novel_pir3964	10	piRNA	NC_005113.4:LINE/L1:-_17082918	0.29
novel_pir3972	20	piRNA	NC_005114.4:LINE/L1:-_10690948	0.58
novel_pir3980	10	piRNA	NC_005114.4:LINE/L1:-_24296780	0.29
novel_pir3981	10	piRNA	NC_005114.4:LTR/ERV1:+_23479420	0.29
novel_pir3982	11	piRNA	NC_005114.4:LTR/ERV1:-_47001444	0.32
novel_pir3985	10	piRNA	NC_005114.4:LTR/ERVL-MaLR:-_26310680	0.29
novel_pir3987	10	piRNA	NC_005114.4:LINE/L1:+_40597340	0.29
novel_pir3989	10	piRNA	NC_005114.4:LTR/ERVK:-_18198854	0.29
novel_pir4004	12	piRNA	NC_005114.4:LTR/ERVL-MaLR:+_44788116	0.35
novel_pir4005	11	piRNA	NC_005114.4:LTR/ERVL:+_8636727	0.32
novel_pir4006	10	piRNA	NC_005114.4:DNA/hAT-Charlie:+_108808369	0.29
novel_pir4007	10	piRNA	NC_005114.4:LINE/L1:-_104683543	0.29
novel_pir4011	10	piRNA	NC_005115.4:LINE/L1:+_72813522	0.29
novel_pir4013	54	piRNA	NC_005115.4:LTR/ERVL-MaLR:+_25307423	1.57
novel_pir4015	10	piRNA	NC_005115.4:LTR/ERVL:+_90509351	0.29
novel_pir4018	25	piRNA	NC_005115.4:LTR/ERVL-MaLR:-_22756970	0.73
novel_pir4021	10	piRNA	NC_005115.4:LTR/ERVL-MaLR:-_2976381	0.29
novel_pir4031	11	piRNA	NC_005115.4:LTR/ERVK:+_90603205	0.32
novel_pir4039	10	piRNA	NC_005115.4:LINE/L1:-_7810108	0.29
novel_pir4042	11	piRNA	NC_005115.4:LTR/ERVL:+_73599091	0.32
novel_pir4045	11	piRNA	NC_005116.4:LTR/ERV1:-_79425523	0.32
novel_pir4052	12	piRNA	NC_005116.4:LTR/ERVK:-_71809087	0.35
novel_pir4054	27	piRNA	NC_005116.4:LTR/ERVK:-_71809087	0.78
novel_pir4055	10	piRNA	NC_005116.4:LTR/ERVK:-_71809087	0.29
novel_pir4057	301	piRNA	NC_005116.4:LTR/ERVK:-_72069793	8.73
novel_pir4059	15	piRNA	NC_005116.4:LTR/ERVK:-_71802577	0.44
novel_pir4064	13	piRNA	NC_005116.4:LTR/ERVK:-_71776772	0.38
novel_pir4065	10	piRNA	NC_005116.4:LINE/L1:+_79753983	0.29
novel_pir4068	65	piRNA	NC_005116.4:LTR/ERVK:-_71782173	1.89
novel_pir4070	11	piRNA	NC_005116.4:LINE/L1:-_7461742	0.32
novel_pir4071	13	piRNA	NC_005116.4:LTR/ERVL-MaLR:-_15842714	0.38
novel_pir4073	14	piRNA	NC_005116.4:LTR/ERVL-MaLR:-_81930292	0.41
novel_pir4074	11	piRNA	NC_005116.4:LINE/L1:-_54011607	0.32
novel_pir4076	63	piRNA	NC_005116.4:LTR/ERVK:-_44619472	1.83
novel_pir4078	22	piRNA	NC_005116.4:LTR/ERVK:-_44619472	0.64
novel_pir4082	11	piRNA	NC_005116.4:LTR/ERVL:-_75222786	0.32
novel_pir4088	10	piRNA	NC_005116.4:LINE/L1:+_8106400	0.29
novel_pir4090	10	piRNA	NC_005117.4:DNA/hAT-Charlie:+_6562249	0.29
novel_pir4128	13	piRNA	NC_005117.4:LTR/ERVK:+_9671314	0.38
novel_pir4133	10	piRNA	NC_005117.4:LINE/L1:+_13766024	0.29
novel_pir4137	45	piRNA	NC_005117.4:LTR/ERVK:-_62870685	1.31
novel_pir4140	38	piRNA	NC_005117.4:LTR/ERVK:-_62870685	1.10
novel_pir4154	36	piRNA	NC_005117.4:LTR/ERVK:-_62870685	1.04
novel_pir4155	19	piRNA	NC_005117.4:LTR/ERVK:-_62870685	0.55
novel_pir4157	14	piRNA	NC_005117.4:LTR/ERVL-MaLR:+_6680696	0.41
novel_pir4160	718	piRNA	NC_005117.4:LTR/ERVK:-_61568805	20.84
novel_pir4161	65	piRNA	NC_005117.4:LTR/ERV1:-_51196046	1.89
novel_pir4175	18	piRNA	NC_005118.4:LTR/ERVL-MaLR:-_58624626	0.52
novel_pir4183	11	piRNA	NC_005118.4:LTR/ERVL-MaLR:+_12475380	0.32
novel_pir4184	11	piRNA	NC_005118.4:LTR/ERVL:+_41557367	0.32
novel_pir4193	13	piRNA	NC_005119.4:LINE/L1:-_48804322	0.38
novel_pir4195	21	piRNA	NC_005119.4:LTR/ERVK:-_22703921	0.61
novel_pir4196	86	piRNA	NC_005119.4:LTR/ERVK:-_22703921	2.50
novel_pir4199	31	piRNA	NC_005119.4:LTR/ERVK:-_22703921	0.90
novel_pir4203	17	piRNA	NC_005119.4:LTR/ERVK:+_17075992	0.49
novel_pir4207	10	piRNA	NC_005119.4:LTR/ERVK:-_18647960	0.29
novel_pir4208	10	piRNA	NC_005119.4:LTR/ERVL-MaLR:+_46627255	0.29
novel_pir4211	12	piRNA	NC_005119.4:LTR/ERVL-MaLR:-_14090839	0.35
novel_pir4214	10	piRNA	NC_005119.4:LTR/ERVK:-_10281670	0.29
novel_pir4222	23	piRNA	NC_005119.4:LTR/ERVK:-_10281670	0.67
novel_pir4223	21	piRNA	NC_005119.4:LTR/ERVK:-_10281670	0.61
novel_pir4224	86	piRNA	NC_005119.4:LTR/ERVK:-_10281670	2.50
novel_pir4226	48	piRNA	NC_005119.4:LTR/ERVK:-_10281670	1.39
novel_pir4228	24	piRNA	NC_005119.4:LTR/ERVK:-_10281670	0.70
novel_pir4231	12	piRNA	NC_005119.4:LTR/ERVL:-_28296664	0.35
novel_pir4232	13	piRNA	NC_005119.4:LINE/L1:-_20061804	0.38
novel_pir4235	12	piRNA	NC_005119.4:LTR/ERVK:+_17076479	0.35
novel_pir4240	11	piRNA	NC_005119.4:LTR/ERVK:+_17076479	0.32
novel_pir4250	12	piRNA	NC_005120.4:DNA:+_118190236	0.35
novel_pir4253	17	piRNA	NC_005120.4:LTR/ERVL-MaLR:+_110129005	0.49
novel_pir4254	15	piRNA	NC_005120.4:DNA/hAT-Charlie:-_139498077	0.44
novel_pir4255	11	piRNA	NC_005120.4:LTR/ERVL-MaLR:+_11950879	0.32
novel_pir4256	12	piRNA	NC_005120.4:LINE/L1:-_133805371	0.35
novel_pir4262	23	piRNA	NC_005120.4:LINE/L2:+_76334212	0.67
novel_pir4263	924	piRNA	NC_005120.4:LINE/L2:+_76334212	26.81
novel_pir4265	19	piRNA	NC_005120.4:LINE/L2:+_76334212	0.55
novel_pir4266	14	piRNA	NC_005120.4:DNA/TcMar-Tigger:-_123423206	0.41
novel_pir4267	12	piRNA	NC_005120.4:LTR/ERVK:-_6967920	0.35
novel_pir4276	14	piRNA	NC_005120.4:LTR/ERVL-MaLR:+_12394659	0.41
novel_pir4280	29	piRNA	NC_005120.4:LTR/ERVL-MaLR:+_12394659	0.84
novel_pir4281	10	piRNA	NC_005120.4:LTR/ERVL-MaLR:+_12394659	0.29
novel_pir4285	13	piRNA	NC_005120.4:LTR/ERVL-MaLR:+_12394659	0.38
novel_pir4286	15	piRNA	NC_005120.4:LTR/ERVL-MaLR:+_12394659	0.44
novel_pir4290	43	piRNA	NC_005120.4:LTR/ERVL-MaLR:+_12394659	1.25
novel_pir4291	469	piRNA	NC_005120.4:LTR/ERVL-MaLR:+_12394659	13.61
novel_pir4293	15	piRNA	NC_005120.4:LTR/ERVL-MaLR:+_12394659	0.44
novel_pir4295	105	piRNA	NC_005120.4:LTR/ERVL-MaLR:+_12394659	3.05
novel_pir4299	61	piRNA	NC_005120.4:LTR/ERVL-MaLR:+_12394659	1.77
novel_pir4300	66	piRNA	NC_005120.4:LTR/ERVL-MaLR:+_12394659	1.92
novel_pir4302	13	piRNA	NC_005120.4:LTR/ERVL-MaLR:+_12394659	0.38
novel_pir4304	14	piRNA	NC_005120.4:LTR/ERVL-MaLR:+_12394659	0.41
novel_pir4306	21	piRNA	NC_005120.4:DNA/hAT-Tip100:-_114002530	0.61
novel_pir4310	10	piRNA	NC_005120.4:LINE/L1:+_64382895	0.29
novel_pir4316	23	piRNA	NC_005120.4:LINE/L1:-_107117874	0.67
novel_pir4317	15	piRNA	NC_005120.4:LINE/L1:-_107117874	0.44
novel_pir4318	303	piRNA	NC_005120.4:LTR/ERVL-MaLR:-_33536085	8.79
novel_pir4320	104	piRNA	NC_005120.4:LINE/L2:+_74443475	3.02
novel_pir4326	61	piRNA	NC_005120.4:LINE/L2:-_74443530	1.77
novel_pir4327	21	piRNA	NC_005120.4:LINE/L2:-_74443530	0.61
novel_pir4330	10	piRNA	NC_005120.4:LTR/ERVL-MaLR:+_142518070	0.29
novel_pir4334	11	piRNA	NC_005120.4:LINE/L1:-_76100436	0.32
novel_pir4340	78	piRNA	NC_005120.4:LTR/ERVK:-_21316438	2.26
novel_pir4341	878	piRNA	NC_005120.4:LTR/ERVK:-_21316438	25.48
novel_pir4342	1596	piRNA	NC_005120.4:LTR/ERVK:-_21316438	46.31
novel_pir4344	152	piRNA	NC_005120.4:LTR/ERVK:-_21316438	4.41
novel_pir4346	117	piRNA	NC_005120.4:LTR/ERVK:-_21316438	3.40
novel_pir4349	10	piRNA	NC_005120.4:LINE/L2:+_17175057	0.29
novel_pir4351	29	piRNA	NC_005120.4:LINE/L2:-_76334316	0.84
novel_pir4355	16	piRNA	NC_005120.4:LINE/L1:+_18835818	0.46
novel_pir4356	10	piRNA	NC_005120.4:LTR/ERVL-MaLR:-_44990403	0.29
novel_pir4357	10	piRNA	NC_005120.4:DNA/hAT-Charlie:-_104892700	0.29
novel_pir4359	30	piRNA	NC_005120.4:LINE/L1:-_66517213	0.87
novel_pir4360	317	piRNA	NC_005120.4:LINE/L1:-_66517213	9.20
novel_pir4361	2764	piRNA	NC_005120.4:LINE/L1:-_66517213	80.21
rno-miR-143-3p	79301	mature	mir-143	2301.21
rno-miR-93-3p	1	mature	mir-17	0.03
rno-miR-344b-3p	84	mature	mir-344	2.44
rno-miR-411-5p	458053	mature	mir-379	13292.06
rno-miR-299b-5p	17	mature	mir-299	0.49
rno-miR-200a-3p	3355	mature	mir-8	97.36
rno-miR-421-3p	40	mature	mir-95	1.16
rno-miR-423-3p	9767	mature	mir-423	283.42
rno_piR_000690	11572	piRNA	rno_piR_000690	335.80
rno-miR-3576	2738	mature	mir-3578	79.45
rno_piR_012738	23243	piRNA	rno_piR_012738	674.48
rno-miR-541-3p	2	mature	mir-541	0.06
rno_piR_027873	6	piRNA	rno_piR_027873	0.17
rno-miR-210-5p	18	mature	mir-210	0.52
rno-miR-495	1518	mature	mir-329	44.05
rno-miR-344b-5p	258	mature	mir-344	7.49
rno-miR-6215	503	mature	undef	14.60
rno-miR-425-3p	234	mature	mir-425	6.79
rno_piR_031279	6	piRNA	rno_piR_031279	0.17
rno-miR-324-3p	1741	mature	mir-324	50.52
rno_piR_001199	327	piRNA	rno_piR_001199	9.49
rno-miR-3553	1611	mature	undef	46.75
rno-miR-376c-5p	23393	mature	mir-368	678.83
rno-miR-376a-5p	26	mature	mir-368	0.75
rno_piR_000030	32	piRNA	rno_piR_000030	0.93
rno_piR_032799	86	piRNA	rno_piR_032799	2.50
rno-miR-345-3p	241	mature	mir-345	6.99
rno-let-7f-1-3p	1222	mature	let-7	35.46
rno_piR_035301	18	piRNA	rno_piR_035301	0.52
rno-miR-23b-5p	202	mature	mir-23	5.86
rno_piR_005604	69	piRNA	rno_piR_005604	2.00
rno_piR_022313	574	piRNA	rno_piR_022313	16.66
rno_piR_033127	3	piRNA	rno_piR_033127	0.09
rno-miR-363-3p	6	mature	mir-363	0.17
rno-miR-138-5p	99938	mature	mir-138	2900.06
rno-miR-148a-3p	728	mature	mir-148	21.13
rno-miR-9a-3p	82359	mature	mir-9	2389.94
rno_piR_026374	4	piRNA	rno_piR_026374	0.12
rno-miR-25-3p	883	mature	mir-25	25.62
rno-miR-667-5p	10	mature	mir-667	0.29
rno-miR-409a-5p	73	mature	mir-154	2.12
rno-miR-375-3p	933	mature	mir-375	27.07
rno-miR-140-5p	6362	mature	mir-140	184.62
rno-miR-27a-5p	124	mature	mir-27	3.60
rno-miR-2985	3	mature	mir-2985	0.09
rno-miR-3543	113033	mature	mir-3543	3280.06
rno-miR-9a-5p	2694899	mature	mir-9	78202.24
rno-miR-187-3p	2284	mature	mir-187	66.28
rno-let-7d-3p	77588	mature	let-7	2251.50
rno-miR-141-5p	5	mature	mir-8	0.15
rno-miR-338-3p	1575	mature	mir-338	45.70
rno-miR-215	5	mature	mir-192	0.15
rno-miR-129-5p	25336	mature	mir-129	735.22
rno-miR-181d-3p	18	mature	mir-181	0.52
rno-miR-1224	18	hairpin	mir-1224	0.52
rno_piR_008315	6	piRNA	rno_piR_008315	0.17
rno-miR-488-3p	901	mature	mir-488	26.15
rno_piR_028737	7	piRNA	rno_piR_028737	0.20
rno-miR-652-3p	68389	mature	mir-652	1984.55
rno-miR-741-3p	28	mature	mir-743	0.81
rno-miR-382-5p	19359	mature	mir-154	561.77
rno_piR_001200	10152	piRNA	rno_piR_001200	294.60
rno_piR_000999	2	piRNA	rno_piR_000999	0.06
rno-miR-30e-5p	1270	mature	mir-30	36.85
rno-miR-1843b-3p	2744	mature	mir-1843	79.63
rno-miR-187-5p	3	mature	mir-187	0.09
rno-miR-485-5p	194298	mature	mir-485	5638.26
rno-miR-1193-5p	11	mature	mir-1193	0.32
rno-miR-199a-5p	217	mature	mir-199	6.30
rno-miR-29c-5p	3173	mature	mir-29	92.08
rno-miR-216a-5p	4	mature	mir-216	0.12
rno-let-7a-2-3p	52	mature	let-7	1.51
rno-miR-1306-5p	298	mature	mir-1306	8.65
rno_piR_005608	13	piRNA	rno_piR_005608	0.38
rno-miR-106b-5p	52	mature	mir-17	1.51
rno-miR-540-3p	556	mature	mir-540	16.13
rno-miR-1839-5p	6668	mature	mir-1839	193.50
rno-miR-26b-3p	25	mature	mir-26	0.73
rno_piR_013244	20	piRNA	rno_piR_013244	0.58
rno-miR-195-3p	75	mature	mir-15	2.18
rno-miR-487b-5p	35	mature	mir-154	1.02
rno-miR-3084a-1-5p	97	mature	undef	2.81
rno-miR-322-5p	10420	mature	mir-322	302.37
rno-miR-345-5p	251	mature	mir-345	7.28
rno-miR-3068-3p	9	mature	mir-3068	0.26
rno-miR-6315	21	mature	undef	0.61
rno-miR-32-5p	691	mature	mir-32	20.05
rno-miR-3075	13	mature	mir-3075	0.38
rno-miR-3065-5p	42	mature	mir-3065	1.22
rno-let-7e-5p	277348	mature	let-7	8048.25
rno-miR-496-3p	26089	mature	mir-154	757.07
rno-miR-186-5p	567	mature	mir-186	16.45
rno-miR-3592	117	mature	mir-3578	3.40
rno-miR-344g	3	mature	mir-344	0.09
rno-miR-543-5p	7852	mature	mir-329	227.85
rno-miR-3085	166	mature	mir-3085	4.82
rno-miR-26b-5p	37987	mature	mir-26	1102.33
rno-miR-146a-5p	5032	mature	mir-146	146.02
rno-miR-541-5p	13099	mature	mir-541	380.11
rno-miR-30c-2-3p	820	mature	mir-30	23.80
rno-miR-29a-5p	394	mature	mir-29	11.43
rno-miR-466c-5p	115	mature	mir-467	3.34
rno-miR-190b-5p	1670	mature	mir-190	48.46
rno-miR-328b-3p	82	mature	undef	2.38
rno_piR_005597	690	piRNA	rno_piR_005597	20.02
rno-miR-184	592	mature	mir-184	17.18
rno-miR-3596b	1091	mature	let-7	31.66
rno-miR-350	175	mature	mir-350	5.08
rno-miR-409a-3p	3875	mature	mir-154	112.45
rno-miR-351-5p	344	mature	mir-351	9.98
rno-miR-29a-3p	109124	mature	mir-29	3166.63
rno-miR-412-5p	5186	mature	mir-412	150.49
rno-miR-201-5p	1	mature	mir-743	0.03
rno-miR-376b-3p	1019	mature	mir-368	29.57
rno-miR-770-5p	5603	mature	mir-770	162.59
rno-miR-542-5p	2166	mature	mir-542	62.85
rno-miR-329-5p	107	mature	mir-329	3.10
rno-miR-190b-3p	4	mature	mir-190	0.12
rno-miR-668	7248	mature	mir-668	210.33
rno-miR-1193-3p	609	mature	mir-1193	17.67
rno-miR-384-5p	44852	mature	mir-384	1301.54
rno-let-7f-2-3p	1242	mature	let-7	36.04
rno-miR-344i	51	mature	mir-344	1.48
rno-miR-128-1-5p	391	mature	mir-128	11.35
rno-miR-874-3p	578	mature	mir-874	16.77
rno_piR_036145	1	piRNA	rno_piR_036145	0.03
rno-miR-125b-5p	74434	mature	mir-10	2159.97
rno-miR-139-3p	56755	mature	mir-139	1646.95
rno-miR-29b-5p	301	mature	mir-29	8.73
rno-miR-200b-5p	24	mature	mir-8	0.70
rno-miR-219a-1-3p	28	mature	mir-219	0.81
rno-miR-23a-3p	53327	mature	mir-23	1547.48
rno-miR-3596c	709785	mature	mir-3596	20596.98
rno-miR-485-3p	5375	mature	mir-485	155.98
rno-miR-377-3p	71	mature	mir-154	2.06
rno_piR_028510	446	piRNA	rno_piR_028510	12.94
rno-miR-6216	7	mature	undef	0.20
rno-miR-33-3p	17	mature	mir-33	0.49
rno-miR-337-3p	31	mature	mir-337	0.90
rno-miR-1188-3p	20	mature	mir-1188	0.58
rno-miR-218a-5p	171974	mature	mir-218	4990.45
rno-miR-138-2-3p	5571	mature	mir-138	161.66
rno-miR-140-3p	115	mature	mir-140	3.34
rno-miR-19b-3p	279	mature	mir-19	8.10
rno-miR-582-5p	2411	mature	mir-582	69.96
rno_piR_006724	2	piRNA	rno_piR_006724	0.06
rno-miR-369-5p	458645	mature	mir-154	13309.24
rno-miR-99a-3p	171	mature	mir-10	4.96
rno-miR-410-3p	7771	mature	mir-154	225.50
rno-miR-183-5p	5308	mature	mir-183	154.03
rno-miR-1306-3p	319	mature	mir-1306	9.26
rno-miR-329-3p	3740	mature	mir-329	108.53
rno-miR-873-5p	67	mature	mir-873	1.94
rno-miR-98-3p	93	mature	let-7	2.70
rno-miR-204-5p	385453	mature	mir-204	11185.31
rno-miR-151-5p	80739	mature	mir-28	2342.93
rno_piR_034961	1	piRNA	rno_piR_034961	0.03
rno-miR-376c-3p	1232	mature	mir-368	35.75
rno-miR-296-5p	512	mature	mir-296	14.86
rno-miR-325-3p	1577	mature	mir-325	45.76
rno-let-7g-3p	102	mature	let-7	2.96
rno-miR-218b	40390	mature	undef	1172.06
rno_piR_023447	45534	piRNA	rno_piR_023447	1321.33
rno-miR-205	61	mature	mir-205	1.77
rno-miR-191b	449	mature	mir-191	13.03
rno-miR-339-3p	157	mature	mir-339	4.56
rno-miR-702-3p	1998	mature	mir-702	57.98
rno-miR-103-3p	3661	mature	mir-103	106.24
rno-miR-493-3p	507	mature	mir-493	14.71
rno-miR-148b-3p	402	mature	mir-148	11.67
rno-miR-145-5p	1756	mature	mir-145	50.96
rno-miR-298-5p	18	mature	mir-298	0.52
rno-miR-3120	46	mature	mir-214	1.33
rno-miR-154-5p	8765	mature	mir-154	254.35
rno-let-7c-1-3p	92	mature	let-7	2.67
rno-miR-500-3p	53	mature	mir-500	1.54
rno_piR_017547	6	piRNA	rno_piR_017547	0.17
rno-miR-450b-3p	2651	mature	mir-450	76.93
rno-miR-499-3p	10	mature	mir-499	0.29
rno-miR-135b-5p	23525	mature	mir-135	682.66
rno-miR-378b	7	mature	undef	0.20
rno-miR-16-5p	34365	mature	mir-15	997.22
rno-miR-760-5p	3	mature	mir-760	0.09
rno_piR_035441	5	piRNA	rno_piR_035441	0.15
rno-miR-133b-3p	1	mature	mir-133	0.03
rno-miR-24-2-5p	3749	mature	mir-24	108.79
rno-miR-125a-5p	128339	mature	mir-10	3724.22
rno-miR-330-5p	10345	mature	mir-330	300.20
rno-miR-489-5p	11	mature	mir-489	0.32
rno_piR_015914	414	piRNA	rno_piR_015914	12.01
rno-miR-344b-1-3p	1285	mature	mir-344	37.29
rno-miR-26a-3p	57	mature	mir-26	1.65
rno-miR-29b-3p	19335	mature	mir-29	561.07
rno-let-7a-1-3p,rno-let-7c-2-3p	10516	mature	let-7	305.16
rno-miR-23a-5p	4	mature	mir-23	0.12
rno-miR-3596a	775328	mature	mir-3596	22498.95
rno-miR-874-5p	26	mature	mir-874	0.75
rno_piR_005901	114	piRNA	rno_piR_005901	3.31
rno-miR-155-5p	111	mature	mir-155	3.22
rno-miR-323-3p	41376	mature	mir-154	1200.67
rno_piR_018894	7	piRNA	rno_piR_018894	0.20
rno-miR-328a-3p	153836	mature	mir-328	4464.11
rno_piR_008639	2	piRNA	rno_piR_008639	0.06
rno-miR-142-5p	75	mature	mir-142	2.18
rno-miR-434-3p	13146	mature	mir-434	381.48
rno-miR-203a-3p	104	mature	mir-203	3.02
rno-miR-3590-5p	875	mature	undef	25.39
rno-miR-3559-5p	260	mature	undef	7.54
rno-miR-150-5p	49556	mature	mir-150	1438.05
rno-miR-33-5p	4580	mature	mir-33	132.91
rno-miR-30a-5p	8162	mature	mir-30	236.85
rno-miR-325-5p	548	mature	mir-325	15.90
rno-miR-3587	184	mature	undef	5.34
rno-miR-107-3p	34	mature	mir-103	0.99
rno-miR-7a-5p	9	hairpin	mir-7	0.26
rno-miR-3558-3p	3	mature	undef	0.09
rno-miR-547-3p	30	mature	mir-547	0.87
rno-miR-134-5p	507	mature	mir-134	14.71
rno-miR-124-3p	1203406	mature	mir-124	34921.18
rno-miR-107-5p	64	mature	mir-103	1.86
rno-miR-449a-5p	368	mature	mir-449	10.68
rno-miR-3572	24	mature	mir-3572	0.70
rno-miR-96-3p	1	mature	mir-96	0.03
rno-miR-22-3p	173801	mature	mir-22	5043.46
rno-miR-30b-3p	258	mature	mir-30	7.49
rno-miR-539-5p	620	mature	mir-154	17.99
rno-miR-346	9576	mature	mir-346	277.88
rno-miR-135b-3p	109	mature	mir-135	3.16
rno-miR-7b	52692	mature	mir-7	1529.05
rno-miR-103-1-5p	7	mature	mir-103	0.20
rno_piR_000685	4100	piRNA	rno_piR_000685	118.98
rno-miR-18a-3p	1	mature	mir-17	0.03
rno-miR-23b-3p	64927	mature	mir-23	1884.09
rno-miR-192-3p	11	mature	mir-192	0.32
rno-miR-370-3p	3986	mature	mir-370	115.67
rno-miR-455-3p	602	mature	mir-455	17.47
rno-miR-411-3p	14242	mature	mir-379	413.28
rno-miR-466b-5p	29	mature	mir-467	0.84
rno-miR-5132-3p	11	mature	mir-5132	0.32
rno-miR-101a-5p	2	mature	mir-101	0.06
rno-miR-503-5p	12	mature	mir-503	0.35
rno-miR-675-3p	5	mature	mir-675	0.15
rno-miR-3589	251	mature	undef	7.28
rno-miR-145-3p	109	mature	mir-145	3.16
rno-miR-99b-5p	248596	mature	mir-10	7213.91
rno-miR-153-3p	85290	mature	mir-153	2475.00
rno-miR-15a-5p	1106	mature	mir-15	32.09
rno-miR-146a-3p	5	mature	mir-146	0.15
rno-miR-27b-5p	191	mature	mir-27	5.54
rno_piR_030373	13	piRNA	rno_piR_030373	0.38
rno-miR-200b-3p	982	mature	mir-8	28.50
rno-miR-341	138547	mature	mir-341	4020.44
rno_piR_000746	10	piRNA	rno_piR_000746	0.29
rno_piR_033824	9	piRNA	rno_piR_033824	0.26
rno-miR-150-3p	27	mature	mir-150	0.78
rno-miR-3102	158	mature	mir-3102	4.58
rno-miR-384-3p	54146	mature	mir-384	1571.24
rno-miR-3084a-3p	39	mature	undef	1.13
rno-miR-532-3p	73	mature	mir-188	2.12
rno-miR-1843a-5p	3113	mature	mir-1843	90.33
rno_piR_034684	4	piRNA	rno_piR_034684	0.12
rno-miR-34b-3p	1427	mature	mir-34	41.41
rno-miR-877	994	mature	mir-877	28.84
rno-miR-6331	9249	mature	undef	268.39
rno_piR_035901	10	piRNA	rno_piR_035901	0.29
rno-miR-3547	177	mature	mir-3547	5.14
rno-miR-181d-5p	15812	mature	mir-181	458.84
rno-miR-770-3p	344	mature	mir-770	9.98
rno-miR-181c-3p	109	mature	mir-181	3.16
rno_piR_005777	1	piRNA	rno_piR_005777	0.03
rno-miR-3595	1075	mature	mir-368	31.20
rno-miR-331-3p	697	mature	mir-331	20.23
rno-miR-15b-3p	45	mature	mir-15	1.31
rno_piR_025314	1	piRNA	rno_piR_025314	0.03
rno-miR-300-3p	2264	mature	mir-154	65.70
rno-miR-326-3p	2595	mature	mir-326	75.30
rno-miR-3560	5	mature	undef	0.15
rno-miR-126a-5p	3848	mature	mir-126	111.66
rno_piR_022904	1286	piRNA	rno_piR_022904	37.32
rno-miR-1949	21	mature	mir-1949	0.61
rno-miR-352	108	mature	undef	3.13
rno-miR-6319	22	mature	mir-6319	0.64
rno-miR-3585-3p	67	mature	mir-506	1.94
rno-miR-32-3p	33	mature	mir-32	0.96
rno-miR-181b-5p	101164	mature	mir-181	2935.64
rno-miR-340-5p	3636	mature	mir-340	105.51
rno-miR-200c-3p	1138	mature	mir-8	33.02
rno-miR-494-5p	357	mature	mir-154	10.36
rno_piR_001825	1	piRNA	rno_piR_001825	0.03
rno-let-7b-3p	1061	mature	let-7	30.79
rno_piR_024921	32	piRNA	rno_piR_024921	0.93
rno-miR-200a-5p	35	mature	mir-8	1.02
rno-miR-365-3p	17	mature	mir-365	0.49
rno-miR-331-5p	119	mature	mir-331	3.45
rno-miR-802-3p	10	mature	mir-802	0.29
rno-miR-1298	323	mature	mir-1298	9.37
rno-miR-6321	3	mature	undef	0.09
rno-miR-378a-3p	3883	mature	mir-378	112.68
rno_piR_005633	45082	piRNA	rno_piR_005633	1308.22
rno-miR-383-3p	37	mature	mir-383	1.07
rno-miR-505-5p	1347	mature	mir-505	39.09
rno-miR-99a-5p	285028	mature	mir-10	8271.12
rno-miR-192-5p	1547	mature	mir-192	44.89
rno-miR-219a-2-3p	36501	mature	mir-219	1059.21
rno-miR-291b	2	mature	mir-290	0.06
rno-let-7d-5p	421698	mature	let-7	12237.09
rno-miR-935	10114	mature	mir-935	293.49
rno-miR-16-3p	9	mature	mir-15	0.26
rno-miR-448-5p	5	mature	mir-448	0.15
rno-miR-15b-5p	483	mature	mir-15	14.02
rno-miR-3556a	21369	mature	mir-3556	620.10
rno_piR_000772	2	piRNA	rno_piR_000772	0.06
rno-miR-7578	9	mature	mir-7578	0.26
rno-miR-674-5p	1444	mature	mir-674	41.90
rno-miR-672-3p	779	mature	mir-672	22.61
rno-miR-31b	108	mature	mir-31	3.13
rno-miR-412-3p	295	mature	mir-412	8.56
rno-miR-126a-3p	293744	mature	mir-126	8524.04
rno-miR-224-5p	38	mature	mir-224	1.10
rno-miR-299b-3p	3	mature	mir-299	0.09
rno-miR-448-3p	123	mature	mir-448	3.57
rno-miR-674-3p	71	mature	mir-674	2.06
rno-miR-212-3p	49557	mature	mir-132	1438.08
rno-miR-376b-5p	815	mature	mir-368	23.65
rno_piR_000546	1	piRNA	rno_piR_000546	0.03
rno-miR-423-5p	1518	mature	mir-423	44.05
rno_piR_000699	201	piRNA	rno_piR_000699	5.83
rno-miR-377-5p	12	mature	mir-154	0.35
rno-miR-28-3p	164	mature	mir-28	4.76
rno-miR-182	1484	mature	mir-182	43.06
rno-miR-503-3p	110	mature	mir-503	3.19
rno-miR-125b-2-3p	1224	mature	mir-10	35.52
rno-miR-802-5p	5	mature	mir-802	0.15
rno_piR_018183	8	piRNA	rno_piR_018183	0.23
rno-miR-1249	370	mature	mir-1249	10.74
rno-miR-3586-3p	528	mature	mir-28	15.32
rno-let-7i-3p	1275	mature	let-7	37.00
rno_piR_026864	1	piRNA	rno_piR_026864	0.03
rno-miR-216b-5p	1	mature	mir-216	0.03
rno-miR-34b-5p	58	mature	mir-34	1.68
rno-miR-542-3p	13	mature	mir-542	0.38
rno-miR-101a-3p	316	mature	mir-101	9.17
rno-miR-144-3p	229	mature	mir-144	6.65
rno-miR-501-3p	53	mature	mir-500	1.54
rno_piR_005567	191	piRNA	rno_piR_005567	5.54
rno-miR-551b-3p	1288	mature	mir-551	37.38
rno-miR-3064-5p	88	mature	mir-3064	2.55
rno-miR-664-2-5p	2728	mature	mir-664	79.16
rno-miR-598-3p	4616	mature	mir-598	133.95
rno-let-7e-3p	4	hairpin	let-7	0.12
rno-miR-10a-5p	480	mature	mir-10	13.93
rno-miR-3544	54	mature	mir-3544	1.57
rno-miR-543-3p	2623	mature	mir-329	76.12
rno-miR-149-5p	490194	mature	mir-149	14224.75
rno_piR_005556	4	piRNA	rno_piR_005556	0.12
rno-miR-539-3p	195	mature	mir-154	5.66
rno-miR-298-3p	75	mature	mir-298	2.18
rno-miR-299a-3p	33	mature	mir-299	0.96
rno-miR-191a-3p	11661	mature	mir-191	338.39
rno-miR-181a-1-3p	3922	mature	mir-181	113.81
rno_piR_015359	1	piRNA	rno_piR_015359	0.03
rno-miR-369-3p	6372	mature	mir-154	184.91
rno-miR-340-3p	9989	mature	mir-340	289.87
rno-miR-151-3p	1230	mature	mir-28	35.69
rno-miR-3084a-5p	192	mature	undef	5.57
rno-miR-7a-1-3p	297	mature	mir-7	8.62
rno_piR_000962	20	piRNA	rno_piR_000962	0.58
rno-miR-129-2-3p	1559	mature	mir-129	45.24
rno-miR-30c-1-3p	308	mature	mir-30	8.94
rno-miR-666-3p	128	mature	mir-666	3.71
rno-miR-873-3p	115	mature	mir-873	3.34
rno_piR_034365	11	piRNA	rno_piR_034365	0.32
rno-miR-100-5p	95098	mature	mir-10	2759.61
rno-miR-431	6010	mature	mir-431	174.40
rno-miR-141-3p	540	mature	mir-8	15.67
rno-miR-34c-3p	281	mature	mir-34	8.15
rno-miR-450b-5p	1019	mature	mir-450	29.57
rno-let-7f-5p	520546	mature	let-7	15105.52
rno-miR-18a-5p	19	mature	mir-17	0.55
rno-miR-7a-5p	386907	mature	mir-7	11227.51
rno_piR_019160	496	piRNA	rno_piR_019160	14.39
rno_piR_005595	119	piRNA	rno_piR_005595	3.45
rno-miR-98-5p	92323	mature	let-7	2679.09
rno-miR-17-5p	33	mature	mir-17	0.96
rno-miR-3583-3p	3	mature	undef	0.09
rno-miR-433-5p	866	mature	mir-433	25.13
rno-miR-92a-1-5p	19	mature	mir-25	0.55
rno-miR-3570	1224	mature	undef	35.52
rno-miR-702-5p	99	mature	mir-702	2.87
rno-miR-323-5p	31332	mature	mir-154	909.21
rno_piR_000753	21	piRNA	rno_piR_000753	0.61
rno-miR-374-3p	7122	mature	mir-374	206.67
rno-miR-376a-3p	7025	mature	mir-368	203.86
rno-miR-760-3p	2955	mature	mir-760	85.75
rno_piR_005700	6	piRNA	rno_piR_005700	0.17
rno_piR_005596	204	piRNA	rno_piR_005596	5.92
rno-miR-320-3p	1926	mature	mir-320	55.89
rno-miR-134-3p	1462	mature	mir-134	42.43
rno-miR-483-3p	71	mature	mir-483	2.06
rno_piR_016874	65	piRNA	rno_piR_016874	1.89
rno-let-7i-5p	410465	mature	let-7	11911.13
rno-miR-30b-5p	4945	mature	mir-30	143.50
rno-miR-221-3p	5757	mature	mir-221	167.06
rno-miR-31a-5p	1202	mature	mir-31	34.88
rno-miR-92b-5p	1027	mature	mir-25	29.80
rno_piR_031043	241	piRNA	rno_piR_031043	6.99
rno-miR-381-5p	82	mature	mir-154	2.38
rno_piR_005900	5	piRNA	rno_piR_005900	0.15
rno-miR-301a-5p	36	mature	mir-130	1.04
rno-miR-130b-5p	203	mature	mir-130	5.89
rno-miR-136-5p	7487	mature	mir-136	217.26
rno-miR-185-5p	4231	mature	mir-185	122.78
rno-miR-496-5p	141	mature	mir-154	4.09
rno-miR-337-5p	7794	mature	mir-337	226.17
rno-miR-34a-5p	101632	mature	mir-34	2949.22
rno-miR-27b-3p	75423	mature	mir-27	2188.67
rno-miR-487b-3p	38178	mature	mir-154	1107.87
rno-miR-96-5p	1836	mature	mir-96	53.28
rno_piR_005593	254	piRNA	rno_piR_005593	7.37
rno-miR-194-3p	10	mature	mir-194	0.29
rno-miR-34c-5p	32	mature	mir-34	0.93
rno-miR-128-2-5p	11433	mature	mir-128	331.77
rno-miR-6324	70	mature	undef	2.03
rno-miR-344a-3p	23906	mature	mir-344	693.72
rno_piR_000606	280	piRNA	rno_piR_000606	8.13
rno-miR-451-5p	11700	mature	mir-451	339.52
rno-miR-3593-5p	3	mature	undef	0.09
rno-miR-221-5p	152	mature	mir-221	4.41
rno-miR-196b-5p	162	mature	mir-196	4.70
rno-miR-218a-2-3p	130	mature	mir-218	3.77
rno-miR-3594-5p	49	mature	undef	1.42
rno-miR-494-3p	51	mature	mir-154	1.48
rno-miR-136-3p	2481	mature	mir-136	72.00
rno-miR-598-5p	29	mature	mir-598	0.84
rno-miR-208a-5p	4	mature	mir-208	0.12
rno-miR-128-3p	274851	mature	mir-128	7975.80
rno-miR-484	159	mature	mir-484	4.61
rno_piR_000194	33	piRNA	rno_piR_000194	0.96
rno-miR-137-5p	33	mature	mir-137	0.96
rno_piR_035262	1	piRNA	rno_piR_035262	0.03
rno-miR-532-5p	238	mature	mir-188	6.91
rno-let-7e-3p	7779	mature	let-7	225.74
rno-let-7b-5p	1367914	mature	let-7	39694.97
rno-miR-876	15	mature	mir-876	0.44
rno-miR-29c-3p	3566	mature	mir-29	103.48
rno-miR-351-3p	17	mature	mir-351	0.49
rno-miR-93-5p	6400	mature	mir-17	185.72
rno_piR_001198	39578	piRNA	rno_piR_001198	1148.50
rno-miR-362-5p	5	mature	mir-362	0.15
rno-miR-139-5p	360952	mature	mir-139	10474.33
rno-miR-193a-5p	23	mature	mir-193	0.67
rno-miR-196a-5p	34	mature	mir-196	0.99
rno-miR-219a-5p	4327	mature	mir-219	125.56
rno-miR-382-3p	398	mature	mir-154	11.55
rno-miR-667-3p	1785	mature	mir-667	51.80
rno-miR-122-5p	178	mature	mir-122	5.17
rno-miR-673-3p	4	mature	mir-673	0.12
rno-miR-324-5p	1185	mature	mir-324	34.39
rno-miR-127-5p	17	mature	mir-127	0.49
rno-let-7g-5p	583990	mature	let-7	16946.58
rno-miR-433-3p	6328	mature	mir-433	183.63
rno-miR-708-3p	508	mature	mir-708	14.74
rno-miR-22-5p	1777	mature	mir-22	51.57
rno-miR-222-3p	233086	mature	mir-221	6763.83
rno-miR-336-5p	9	mature	undef	0.26
rno-miR-455-5p	350	mature	mir-455	10.16
rno-miR-383-5p	14951	mature	mir-383	433.86
rno-miR-124-5p	319	mature	mir-124	9.26
rno-miR-219b	840	mature	mir-219	24.38
rno-miR-92a-3p	6277	mature	mir-25	182.15
rno_piR_012452	66	piRNA	rno_piR_012452	1.92
rno-miR-592	1262	mature	mir-592	36.62
rno-miR-1-3p	70	mature	mir-1	2.03
rno-miR-379-5p	140864	mature	mir-379	4087.68
rno-miR-181c-5p	35234	mature	mir-181	1022.44
rno-miR-758-3p	168	mature	mir-379	4.88
rno_piR_026142	2	piRNA	rno_piR_026142	0.06
rno-miR-183-3p	15	mature	mir-183	0.44
rno-miR-142-3p	415	mature	mir-142	12.04
rno-miR-879-3p	959	mature	mir-879	27.83
rno-miR-504	1589	mature	mir-504	46.11
rno-miR-421-5p	12012	mature	mir-95	348.57
rno-miR-190a-3p	123	mature	mir-190	3.57
rno-miR-181a-5p	911583	mature	mir-181	26452.88
rno-miR-3557-5p	21209	mature	mir-378	615.46
rno_piR_001414	47	piRNA	rno_piR_001414	1.36
rno-miR-486	586	mature	mir-486	17.00
rno-miR-133c	275	mature	mir-133	7.98
rno-miR-505-3p	112	mature	mir-505	3.25
rno-miR-194-5p	1552	mature	mir-194	45.04
rno_piR_000521	14	piRNA	rno_piR_000521	0.41
rno-miR-6318	40	mature	undef	1.16
rno-miR-9b-5p	2784	mature	mir-9	80.79
rno-miR-3068-5p	189	mature	mir-3068	5.48
rno-miR-299a-5p	24	mature	mir-299	0.70
rno-miR-450a-5p	594	mature	mir-450	17.24
rno-miR-483-5p	53	mature	mir-483	1.54
rno-miR-135a-5p	16868	mature	mir-135	489.49
rno-miR-322-3p	182	mature	mir-322	5.28
rno-miR-338-5p	1690	mature	mir-338	49.04
rno-miR-31a-3p	284	mature	mir-31	8.24
rno_piR_030257	3	piRNA	rno_piR_030257	0.09
rno-miR-1b	966	mature	mir-1	28.03
rno-miR-301a-3p	550	mature	mir-130	15.96
rno-miR-1188-5p	466	mature	mir-1188	13.52
rno-miR-671	59	mature	mir-671	1.71
rno-miR-361-3p	197	mature	mir-361	5.72
rno-miR-3596d	452891	mature	let-7	13142.27
rno-miR-672-5p	1612	mature	mir-672	46.78
rno-miR-144-5p	9	mature	mir-144	0.26
rno-miR-6329	14	mature	undef	0.41
rno-miR-544-3p	14	mature	mir-544	0.41
rno_piR_017275	3	piRNA	rno_piR_017275	0.09
rno-miR-434-5p	5077	mature	mir-434	147.33
rno-miR-9b-3p	44037	mature	mir-9	1277.89
rno-miR-190a-5p	2542	mature	mir-190	73.77
rno_piR_008131	2130	piRNA	rno_piR_008131	61.81
rno-miR-17-1-3p	18	mature	mir-17	0.52
rno_piR_008665	5	piRNA	rno_piR_008665	0.15
rno-miR-188-5p	19	mature	mir-188	0.55
rno-miR-218a-1-3p	14	mature	mir-218	0.41
rno-miR-1839-3p	158	mature	mir-1839	4.58
rno-miR-135a-3p	66	mature	mir-135	1.92
rno-miR-30d-5p	50335	mature	mir-30	1460.65
rno-miR-499-5p	13742	mature	mir-499	398.77
rno-miR-3585-5p	37	mature	mir-506	1.07
rno-miR-206-3p	2506	mature	mir-1	72.72
rno-miR-153-5p	9491	mature	mir-153	275.42
rno-miR-380-5p	1698	mature	mir-379	49.27
rno_piR_005791	1	piRNA	rno_piR_005791	0.03
rno-miR-24-3p	403841	mature	mir-24	11718.91
rno-miR-27a-3p	39498	mature	mir-27	1146.18
rno-miR-339-5p	32	mature	mir-339	0.93
rno-miR-154-3p	246	mature	mir-154	7.14
rno_piR_001415	12	piRNA	rno_piR_001415	0.35
rno-miR-125b-1-3p	4593	mature	mir-10	133.28
rno_piR_005780	6350	piRNA	rno_piR_005780	184.27
rno-miR-330-3p	1189	mature	mir-330	34.50
rno-miR-203b-5p	59	mature	mir-203	1.71
rno-miR-138-1-3p	851	mature	mir-138	24.69
rno-miR-125a-3p	174	mature	mir-10	5.05
rno-miR-875	1	mature	mir-875	0.03
rno-miR-103-2-5p	2	mature	mir-103	0.06
rno-miR-764-3p	10	mature	mir-764	0.29
rno-miR-129-1-3p	904	mature	mir-129	26.23
rno-let-7a-5p	42303	mature	let-7	1227.57
rno-miR-378a-5p	64	mature	mir-378	1.86
rno-miR-101b-3p	576	mature	mir-101	16.71
rno-miR-3594-3p	78	mature	undef	2.26
rno-miR-490-3p	252	mature	mir-490	7.31
rno-miR-7a-2-3p	1379	mature	mir-7	40.02
rno-miR-199a-3p	7738	mature	mir-199	224.55
rno_piR_005598	161	piRNA	rno_piR_005598	4.67
rno-miR-133a-3p	251	mature	mir-133	7.28
rno-miR-551b-5p	324	mature	mir-551	9.40
rno-miR-3542	9	mature	mir-3542	0.26
rno-miR-24-1-5p	592	mature	mir-24	17.18
rno-miR-193b-5p	60	mature	mir-193	1.74
rno_piR_011853	6	piRNA	rno_piR_011853	0.17
rno-miR-99b-3p	1019	mature	mir-10	29.57
rno-miR-1843b-5p	667	mature	mir-1843	19.36
rno-miR-106b-3p	55	mature	mir-17	1.60
rno-miR-3549	10	mature	mir-193	0.29
rno-miR-540-5p	4	mature	mir-540	0.12
rno-miR-429	24727	mature	mir-8	717.54
rno-miR-152-3p	217	mature	mir-148	6.30
rno-miR-342-3p	12004	mature	mir-342	348.34
rno-miR-361-5p	764	mature	mir-361	22.17
rno-miR-132-3p	4612	mature	mir-132	133.83
rno-miR-3556b	24519	mature	mir-3556	711.51
rno_piR_003035	7	piRNA	rno_piR_003035	0.20
rno-miR-28-5p	813	mature	mir-28	23.59
rno-miR-296-3p	2	mature	mir-296	0.06
rno-miR-181a-2-3p	160	mature	mir-181	4.64
rno-miR-222-5p	3	mature	mir-221	0.09
rno-miR-652-5p	17	mature	mir-652	0.49
rno-miR-374-5p	1647	mature	mir-374	47.79
rno-let-7c-5p	2459983	mature	let-7	71385.30
rno-miR-664-3p	1593	mature	mir-664	46.23
rno-miR-30d-3p	353	mature	mir-30	10.24
rno_piR_005736	16	piRNA	rno_piR_005736	0.46
rno-miR-342-5p	1991	mature	mir-342	57.78
rno-miR-665	15	mature	mir-665	0.44
rno-miR-3557-3p	16	mature	mir-378	0.46
rno-miR-872-3p	3764	mature	mir-872	109.23
rno-miR-370-5p	41	mature	mir-370	1.19
rno-miR-425-5p	4691	mature	mir-425	136.13
rno-miR-132-5p	417424	mature	mir-132	12113.07
rno-miR-20a-5p	325	mature	mir-17	9.43
rno-miR-21-3p	6	mature	mir-21	0.17
rno-miR-872-5p	9575	mature	mir-872	277.85
rno-miR-3074	18	mature	mir-3074	0.52
rno-miR-1247-3p	5	mature	mir-1247	0.15
rno-miR-100-3p	34	mature	mir-10	0.99
rno_piR_008641	1	piRNA	rno_piR_008641	0.03
rno-miR-3559-3p	48	mature	undef	1.39
rno-miR-25-5p	948	mature	mir-25	27.51
rno_piR_005772	25	piRNA	rno_piR_005772	0.73
rno-miR-379-3p	5858	mature	mir-379	169.99
rno-miR-223-3p	235	mature	mir-223	6.82
rno-miR-708-5p	966	mature	mir-708	28.03
rno-miR-582-3p	41	mature	mir-582	1.19
rno-miR-3099	2396	mature	mir-3099	69.53
rno-miR-335	1495	mature	mir-335	43.38
rno-miR-214-3p	93	mature	mir-214	2.70
rno-miR-127-3p	1795464	mature	mir-127	52101.88
rno-miR-148b-5p	7	mature	mir-148	0.20
rno-miR-1843a-3p	9239	mature	mir-1843	268.10
rno-miR-210-3p	10	mature	mir-210	0.29
rno-miR-193a-3p	7	mature	mir-193	0.20
rno-miR-1224	1955	mature	mir-1224	56.73
rno-miR-211-5p	3484	mature	mir-204	101.10
rno-miR-3578	139187	mature	mir-3578	4039.01
rno-miR-764-5p	74	mature	mir-764	2.15
rno-miR-3588	36839	mature	mir-10	1069.02
rno-miR-26a-5p	1017978	mature	mir-26	29540.31
rno-miR-544-5p	12	mature	mir-544	0.35
rno-miR-3577	1083	mature	undef	31.43
rno-miR-137-3p	14387	mature	mir-137	417.49
rno-miR-493-5p	335	mature	mir-493	9.72
rno-miR-3072	68	mature	mir-3072	1.97
rno-miR-191a-5p	82904	mature	mir-191	2405.76
rno-miR-328a-5p	25	mature	mir-328	0.73
rno-miR-30a-3p	7160	mature	mir-30	207.77
rno_piR_000965	18	piRNA	rno_piR_000965	0.52
rno-miR-300-5p	70	mature	mir-154	2.03
rno-miR-20b-5p	2	mature	mir-17	0.06
rno-miR-195-5p	2018	mature	mir-15	58.56
rno_piR_031138	3	piRNA	rno_piR_031138	0.09
rno-miR-1247-5p	200	mature	mir-1247	5.80
rno-miR-380-3p	22225	mature	mir-379	644.94
rno-miR-30c-5p	6095	mature	mir-30	176.87
rno_piR_004288	36	piRNA	rno_piR_004288	1.04
rno-miR-193b-3p	471	mature	mir-193	13.67
rno-miR-676	10529	mature	mir-676	305.54
rno-miR-879-5p	183	mature	mir-879	5.31
rno-miR-3550	22	mature	undef	0.64
rno_piR_000587	8	piRNA	rno_piR_000587	0.23
rno-miR-497-5p	2476	mature	mir-497	71.85
rno-miR-3084b-5p	2	mature	undef	0.06
rno-miR-146b-5p	1590	mature	mir-146	46.14
rno-miR-204-3p	294	mature	mir-204	8.53
rno-miR-30e-3p	11507	mature	mir-30	333.92
rno-miR-92b-3p	137554	mature	mir-25	3991.63
rno-miR-15a-3p	3	mature	mir-15	0.09
rno-miR-490-5p	35652	mature	mir-490	1034.57
rno_piR_028133	3	piRNA	rno_piR_028133	0.09
rno-miR-21-5p	43698	mature	mir-21	1268.06
rno_piR_005552	38	piRNA	rno_piR_005552	1.10
rno-miR-130a-3p	413	mature	mir-130	11.98
rno-miR-666-5p	583	mature	mir-666	16.92
rno-miR-410-5p	210	mature	mir-154	6.09
rno-miR-673-5p	168	mature	mir-673	4.88
rno-miR-409b	9423	mature	mir-154	273.44
rno-miR-212-5p	10181	mature	mir-132	295.44
RF00051	31	precursor	mir-17 microRNA precursor family	0.90
RF00942	753	precursor	microRNA mir-1224	21.85
RF00413	6	snoRNA	Small nucleolar RNA SNORA19	0.17
RF00047	96	precursor	mir-2 microRNA precursor	2.79
RF02475	2	snoRNA	Small nucleolar RNA GlsR6	0.06
RF00660	3	precursor	microRNA mir-214	0.09
RF00398	7	snoRNA	Small nucleolar RNA SNORA15	0.20
RF01082	1	Rfam other sncRNA	Pseudoknot of upstream pseudoknot domain (UPD) of the 3'UTR	0.03
RF00825	1	precursor	microRNA mir-344	0.03
RF00018	5	Rfam other sncRNA	CsrB/RsmB RNA family	0.15
RF01335	10	Rfam other sncRNA	CRISPR RNA direct repeat element	0.29
RF00445	1	precursor	mir-399 microRNA precursor family	0.03
RF00608	22	snoRNA	Small nucleolar RNA SNORD99	0.64
RF00694	25832	precursor	microRNA mir-137	749.61
RF01118	35	rRNA	Pseudoknot of the domain G(G12) of 23S ribosomal RNA	1.02
RF00496	1	Rfam other sncRNA	Coronavirus SL-III cis-acting replication element (CRE)	0.03
RF01768	32	Rfam other sncRNA	ribosomal frameshift site	0.93
RF00658	1894	precursor	microRNA mir-21	54.96
RF00067	13	snoRNA	Small nucleolar RNA SNORD15	0.38
RF00950	2	precursor	microRNA mir-927	0.06
RF00840	1	precursor	microRNA mir-374	0.03
RF01141	13	snoRNA	Small nucleolar RNA sR18	0.38
RF01833	4	Rfam other sncRNA	ribosomal frameshift site	0.12
[truncated: 416 more rows]
