# Supplementary material for: MicroRNA-mediated translational pathways are regulated in the orbitofrontal cortex and peripheral blood samples during acute abstinence from heroin self-administration
Source: Adv Drug Alcohol Res. 2023 Aug 14;3:11668. doi: 10.3389/adar.2023.11668 (PMC10880771; doi:10.3389/adar.2023.11668)
Supplement: Supplementary file 2 [file DataSheet1.ZIP › S86S.expr.xls]

sRNA id	Count(31940165)	Type	Description	TPM
novel_mir1	1011	miRNA	NC_005106.4:-:31883001_31883071	31.65
novel_mir2	505	miRNA	NC_005110.4:+:58661266_58661327	15.81
novel_mir3	1096	miRNA	NC_005107.4:+:65643142_65643201	34.31
novel_mir4	1548	miRNA	NC_005120.4:+:118131823_118131886	48.47
novel_mir5	99	miRNA	NC_005103.4:-:147718278_147718343	3.10
novel_mir8	265	miRNA	NC_005106.4:-:32983166_32983226	8.30
novel_mir9	78	miRNA	NC_005116.4:-:10572277_10572334	2.44
novel_mir10	137	miRNA	NC_005109.4:-:15198465_15198530	4.29
novel_mir11	87	miRNA	NC_005117.4:-:73403043_73403105	2.72
novel_mir14	53	miRNA	NC_005100.4:+:174134780_174134841	1.66
novel_mir15	85	miRNA	NC_005100.4:+:48104127_48104186	2.66
novel_mir16	25	miRNA	NC_005100.4:-:121202858_121202922	0.78
novel_mir18	46	miRNA	NC_005106.4:+:140547362_140547421	1.44
novel_mir19	94	miRNA	NC_005116.4:-:71800308_71800365	2.94
novel_mir23	27	miRNA	NC_005118.4:-:58624779_58624839	0.85
novel_mir24	30	miRNA	NC_005100.4:-:220867515_220867576	0.94
novel_mir25	40	miRNA	NC_005100.4:+:236276331_236276393	1.25
novel_mir27	14	miRNA	NC_005116.4:-:10456154_10456219	0.44
novel_mir28	13	miRNA	NC_005100.4:+:198994825_198994892	0.41
novel_mir29	18	miRNA	NC_005106.4:+:143932118_143932175	0.56
novel_mir34	22	miRNA	NC_005107.4:-:39687046_39687104	0.69
novel_mir39	14	miRNA	NC_005102.4:+:11791489_11791554	0.44
novel_mir42	16	miRNA	NC_005102.4:-:3674813_3674874	0.50
novel_mir67	58	miRNA	NC_005114.4:-:96770944_96771005	1.82
novel_mir70	316	miRNA	NC_005120.4:-:33516112_33516172	9.89
novel_mir78	11	miRNA	NC_005116.4:-:71783924_71783984	0.34
novel_mir102	13	miRNA	NC_005107.4:+:55492555_55492614	0.41
novel_mir120	10	miRNA	NC_005117.4:-:6387481_6387543	0.31
novel_mir131	532	miRNA	NC_005106.4:+:43324717_43324775	16.66
novel_mir140	14	miRNA	NC_005106.4:-:70967388_70967452	0.44
novel_mir144	11	miRNA	NC_005104.4:-:127617107_127617172	0.34
novel_mir147	137	miRNA	NC_005118.4:-:45500822_45500875	4.29
novel_mir272	17	miRNA	NC_005116.4:+:70803543_70803610	0.53
novel_mir281	18	miRNA	NC_005109.4:+:20591263_20591341	0.56
novel_mir292	67	miRNA	NC_005100.4:-:174495292_174495366	2.10
novel_mir295	15	miRNA	NC_005108.4:-:44126889_44126944	0.47
novel_mir296	34	miRNA	NC_005107.4:-:104542347_104542407	1.06
novel_mir323	36	miRNA	NC_005109.4:-:89005074_89005124	1.13
novel_mir339	36	miRNA	NC_005108.4:+:92290850_92290905	1.13
novel_mir361	229	miRNA	NC_005103.4:+:44936587_44936663	7.17
novel_mir379	30	miRNA	NC_005116.4:+:76532726_76532783	0.94
novel_mir426	28	miRNA	NC_005100.4:-:88138903_88138959	0.88
novel_mir465	11	miRNA	NC_005111.4:+:16042832_16042903	0.34
novel_mir482	18	miRNA	NC_005107.4:+:69859785_69859842	0.56
novel_mir486	17	miRNA	NC_005108.4:+:53419607_53419665	0.53
novel_mir489	11	miRNA	NW_007906169.1:+:61366_61407	0.34
novel_mir508	13	miRNA	NC_005118.4:+:19834893_19834948	0.41
novel_mir545	58	miRNA	NC_005113.4:+:44548391_44548448	1.82
novel_mir552	81	miRNA	NC_005101.4:-:198041348_198041395	2.54
novel_mir574	31	miRNA	NC_005108.4:-:7465662_7465729	0.97
novel_mir608	11	miRNA	NC_005100.4:+:221683007_221683078	0.34
novel_mir627	14	miRNA	NC_005118.4:+:54132020_54132086	0.44
novel_mir629	71	miRNA	NC_005101.4:-:408837_408875	2.22
novel_mir632	1334	miRNA	NC_005100.4:+:126523306_126523356	41.77
novel_mir643	67	miRNA	NC_005101.4:-:196199380_196199447	2.10
novel_mir646	11	miRNA	NC_005104.4:+:57028490_57028562	0.34
novel_mir651	32	miRNA	NC_005109.4:-:12913457_12913517	1.00
novel_mir675	15	miRNA	NC_005112.4:+:68702867_68702936	0.47
novel_mir680	11	miRNA	NC_005115.4:+:20013767_20013833	0.34
novel_mir695	101	miRNA	NC_005111.4:+:22232667_22232748	3.16
novel_mir712	26	miRNA	NC_005104.4:-:136023250_136023319	0.81
novel_mir716	13	miRNA	NC_005116.4:+:16004712_16004770	0.41
novel_mir730	11	miRNA	NC_005106.4:+:117512923_117512981	0.34
novel_mir746	54	miRNA	NC_005106.4:-:11752544_11752605	1.69
novel_mir760	77	miRNA	NC_005102.4:+:83137312_83137378	2.41
novel_mir769	13	miRNA	NC_005103.4:+:182600092_182600148	0.41
novel_mir772	31	miRNA	NC_005103.4:+:9191349_9191405	0.97
novel_mir780	13	miRNA	NC_005110.4:-:86744536_86744595	0.41
novel_mir783	1022	miRNA	NC_005100.4:-:39717702_39717778	32.00
novel_mir792	14	miRNA	NC_005109.4:-:55577999_55578057	0.44
novel_mir801	45	miRNA	NC_005102.4:-:176406218_176406274	1.41
novel_mir826	57	miRNA	NC_005106.4:+:70285473_70285528	1.78
novel_mir829	10	miRNA	NC_005102.4:-:148915118_148915175	0.31
novel_mir832	58	miRNA	NC_005119.4:-:30303769_30303828	1.82
novel_mir856	20	miRNA	NC_005100.4:-:84983630_84983672	0.63
novel_mir874	13	miRNA	NC_005111.4:+:17012872_17012928	0.41
novel_mir876	13	miRNA	NC_005112.4:-:91018854_91018930	0.41
novel_mir879	11	miRNA	NC_005100.4:-:77535680_77535731	0.34
novel_mir891	12	miRNA	NC_005116.4:-:71785800_71785869	0.38
novel_mir908	19	miRNA	NC_005112.4:+:57626466_57626531	0.59
novel_mir939	10	miRNA	NC_005114.4:+:51754135_51754193	0.31
novel_mir949	13	miRNA	NC_005106.4:-:121302237_121302292	0.41
novel_mir965	13	miRNA	NC_005118.4:+:25112282_25112345	0.41
novel_mir973	963	miRNA	NC_005113.4:-:79635781_79635841	30.15
novel_mir980	72	miRNA	NC_005103.4:-:8969376_8969434	2.25
novel_mir1007	114	miRNA	NC_005105.4:-:72681745_72681805	3.57
novel_mir1018	116	miRNA	NC_005116.4:+:13482412_13482474	3.63
novel_mir1036	27	miRNA	NC_005101.4:-:198382198_198382234	0.85
novel_mir1039	17	miRNA	NC_005109.4:-:14087742_14087803	0.53
novel_mir1080	28	miRNA	NC_005102.4:+:124530081_124530134	0.88
novel_mir1108	39	miRNA	NC_005117.4:-:4107544_4107611	1.22
novel_mir1148	64	miRNA	NC_005104.4:-:150530295_150530349	2.00
novel_mir1179	11	miRNA	NC_005107.4:+:53864333_53864403	0.34
novel_mir1185	10	miRNA	NC_005101.4:+:244404929_244404987	0.31
novel_mir1197	12	miRNA	NC_005119.4:-:14082303_14082360	0.38
novel_mir1199	12	miRNA	NC_005104.4:-:141405430_141405478	0.38
novel_mir1206	38	miRNA	NC_005114.4:+:58654924_58654975	1.19
novel_mir1210	12	miRNA	NC_005106.4:-:66595502_66595556	0.38
novel_mir1215	91	miRNA	NC_005112.4:-:52096572_52096633	2.85
novel_mir1224	52	miRNA	NW_007906435.1:+:9511514_9511577	1.63
novel_mir1225	27	miRNA	NC_005113.4:-:7230301_7230346	0.85
novel_mir1227	206	miRNA	NC_005109.4:-:55645860_55645927	6.45
novel_mir1235	108	miRNA	NC_005102.4:-:58785340_58785408	3.38
novel_mir1238	13	miRNA	NC_005100.4:-:165675078_165675136	0.41
novel_mir1248	102	miRNA	NC_005108.4:-:100175741_100175803	3.19
novel_mir1262	531	miRNA	NC_005104.4:+:57493184_57493267	16.62
novel_mir1272	221	miRNA	NC_005114.4:+:30097804_30097871	6.92
novel_pir3	24	piRNA	NC_005100.4:LINE/L1:-_131544027	0.75
novel_pir81	11	piRNA	NC_005100.4:LINE/L1:-_259323205	0.34
novel_pir106	11	piRNA	NC_005100.4:LINE/L1:-_259323205	0.34
novel_pir338	17	piRNA	NC_005100.4:LINE/L1:+_281941412	0.53
novel_pir530	11	piRNA	NC_005100.4:LINE/L1:+_154624982	0.34
novel_pir577	12	piRNA	NC_005100.4:LINE/L1:-_210528785	0.38
novel_pir637	24	piRNA	NC_005100.4:LINE/L1:-_4917546	0.75
novel_pir640	357	piRNA	NC_005100.4:LINE/L1:-_4917546	11.18
novel_pir643	156	piRNA	NC_005100.4:LINE/L1:-_4917546	4.88
novel_pir646	30	piRNA	NC_005100.4:LINE/L1:-_4917546	0.94
novel_pir649	45	piRNA	NC_005100.4:LINE/L1:-_4917546	1.41
novel_pir650	15	piRNA	NC_005100.4:LINE/L1:-_4917546	0.47
novel_pir652	13	piRNA	NC_005100.4:LINE/L1:-_4917546	0.41
novel_pir653	13	piRNA	NC_005100.4:LINE/L1:-_4917546	0.41
novel_pir655	12	piRNA	NC_005100.4:LINE/L1:-_4917546	0.38
novel_pir707	67	piRNA	NC_005100.4:LTR/ERVK:+_81507632	2.10
novel_pir708	24	piRNA	NC_005100.4:LTR/ERVK:+_81507632	0.75
novel_pir735	39	piRNA	NC_005100.4:LTR/ERVK:+_234087267	1.22
novel_pir766	103	piRNA	NC_005100.4:LINE/L1:+_61609478	3.22
novel_pir778	48	piRNA	NC_005100.4:LTR/ERVK:+_83369253	1.50
novel_pir780	20	piRNA	NC_005100.4:LTR/ERVK:+_83369253	0.63
novel_pir792	67	piRNA	NC_005100.4:LTR/ERVK:+_83369253	2.10
novel_pir800	36	piRNA	NC_005100.4:LTR/ERVK:+_83369253	1.13
novel_pir807	10	piRNA	NC_005100.4:LTR/ERVK:+_83369253	0.31
novel_pir815	34	piRNA	NC_005100.4:LTR/ERVK:+_83369253	1.06
novel_pir866	14	piRNA	NC_005100.4:LTR/ERV1:+_111568550	0.44
novel_pir867	19	piRNA	NC_005100.4:LTR/ERV1:+_111568550	0.59
novel_pir940	77	piRNA	NC_005100.4:LTR/ERVK:+_262194536	2.41
novel_pir966	75	piRNA	NC_005100.4:LINE/L1:-_248736325	2.35
novel_pir968	14	piRNA	NC_005100.4:LINE/L1:-_248736325	0.44
novel_pir997	10	piRNA	NC_005100.4:LTR/ERVL-MaLR:+_166700932	0.31
novel_pir1022	67	piRNA	NC_005100.4:LTR/ERV1:+_17651887	2.10
novel_pir1023	29	piRNA	NC_005100.4:LTR/ERV1:+_17651887	0.91
novel_pir1025	46	piRNA	NC_005100.4:LTR/ERV1:+_17651887	1.44
novel_pir1026	389	piRNA	NC_005100.4:LTR/ERV1:+_17651887	12.18
novel_pir1030	16	piRNA	NC_005100.4:LTR/ERVK:-_269854250	0.50
novel_pir1031	202	piRNA	NC_005100.4:LTR/ERVK:-_269854250	6.32
novel_pir1033	198	piRNA	NC_005100.4:LTR/ERVK:-_269854250	6.20
novel_pir1034	22	piRNA	NC_005100.4:LTR/ERVK:-_269854250	0.69
novel_pir1035	65	piRNA	NC_005100.4:LTR/ERVK:-_269854250	2.04
novel_pir1052	13	piRNA	NC_005100.4:DNA/PIF-Harbinger:-_137246413	0.41
novel_pir1054	21	piRNA	NC_005100.4:DNA/PIF-Harbinger:-_137246413	0.66
novel_pir1064	23	piRNA	NC_005100.4:DNA/PIF-Harbinger:-_137246413	0.72
novel_pir1065	29	piRNA	NC_005100.4:DNA/PIF-Harbinger:-_137246413	0.91
novel_pir1069	13	piRNA	NC_005100.4:DNA/PIF-Harbinger:-_137246413	0.41
novel_pir1084	20	piRNA	NC_005100.4:LTR/ERVK:-_15720031	0.63
novel_pir1087	17	piRNA	NC_005100.4:LTR/ERV1:-_140888735	0.53
novel_pir1088	215	piRNA	NC_005100.4:LTR/ERV1:-_140888735	6.73
novel_pir1090	278	piRNA	NC_005100.4:LTR/ERV1:-_140888735	8.70
novel_pir1091	306	piRNA	NC_005100.4:LTR/ERV1:-_140888735	9.58
novel_pir1092	905	piRNA	NC_005100.4:LTR/ERV1:-_140888735	28.33
novel_pir1214	14	piRNA	NC_005100.4:LTR/ERVL-MaLR:-_15647153	0.44
novel_pir1268	14	piRNA	NC_005100.4:DNA/PIF-Harbinger:+_220818003	0.44
novel_pir1280	14	piRNA	NC_005100.4:DNA/PIF-Harbinger:+_220818003	0.44
novel_pir1283	208	piRNA	NC_005100.4:DNA/PIF-Harbinger:+_220818003	6.51
novel_pir1286	35	piRNA	NC_005100.4:DNA/PIF-Harbinger:+_220818003	1.10
novel_pir1288	83	piRNA	NC_005100.4:DNA/PIF-Harbinger:+_220818003	2.60
novel_pir1290	55	piRNA	NC_005100.4:DNA/PIF-Harbinger:+_220818003	1.72
novel_pir1293	34	piRNA	NC_005100.4:DNA/PIF-Harbinger:+_220818003	1.06
novel_pir1295	48	piRNA	NC_005100.4:DNA/PIF-Harbinger:+_220818003	1.50
novel_pir1296	56	piRNA	NC_005100.4:DNA/PIF-Harbinger:+_220818003	1.75
novel_pir1300	52	piRNA	NC_005100.4:DNA/PIF-Harbinger:+_220818003	1.63
novel_pir1302	11	piRNA	NC_005100.4:DNA/PIF-Harbinger:+_220818003	0.34
novel_pir1303	15	piRNA	NC_005100.4:DNA/PIF-Harbinger:+_220818003	0.47
novel_pir1304	31	piRNA	NC_005100.4:DNA/PIF-Harbinger:+_220818003	0.97
novel_pir1309	10	piRNA	NC_005100.4:DNA/PIF-Harbinger:+_220818003	0.31
novel_pir1310	13	piRNA	NC_005100.4:DNA/PIF-Harbinger:+_220818003	0.41
novel_pir1313	24	piRNA	NC_005100.4:DNA/PIF-Harbinger:+_220818003	0.75
novel_pir1317	11	piRNA	NC_005100.4:DNA/PIF-Harbinger:+_220818003	0.34
novel_pir1365	18	piRNA	NC_005100.4:DNA/PIF-Harbinger:-_125413228	0.56
novel_pir1366	20	piRNA	NC_005100.4:DNA/PIF-Harbinger:-_125413228	0.63
novel_pir1367	15	piRNA	NC_005100.4:DNA/PIF-Harbinger:-_125413228	0.47
novel_pir1384	15	piRNA	NC_005100.4:LTR/ERV1:-_223747811	0.47
novel_pir1391	41	piRNA	NC_005100.4:LTR/ERVL-MaLR:-_45599031	1.28
novel_pir1434	18	piRNA	NC_005100.4:LTR/ERVK:+_255543059	0.56
novel_pir1444	10	piRNA	NC_005100.4:LTR/ERVK:+_255543059	0.31
novel_pir1446	188	piRNA	NC_005100.4:LTR/ERVK:+_255543059	5.89
novel_pir1449	10	piRNA	NC_005100.4:LTR/ERVK:+_255543059	0.31
novel_pir1456	12	piRNA	NC_005100.4:LTR/ERVK:+_255543059	0.38
novel_pir1484	22	piRNA	NC_005100.4:LTR/ERVK:+_65648162	0.69
novel_pir1487	11	piRNA	NC_005100.4:LTR/ERVK:+_65648162	0.34
novel_pir1488	14	piRNA	NC_005100.4:LTR/ERVK:+_65648162	0.44
novel_pir1489	12	piRNA	NC_005100.4:LTR/ERVK:+_65648162	0.38
novel_pir1491	12	piRNA	NC_005100.4:LTR/ERVK:+_65648162	0.38
novel_pir1508	134	piRNA	NC_005100.4:LTR/ERVK:+_65648162	4.20
novel_pir1509	12	piRNA	NC_005100.4:LTR/ERVK:+_65648162	0.38
novel_pir1521	13	piRNA	NC_005100.4:LTR/ERVL-MaLR:-_42274639	0.41
novel_pir1527	13	piRNA	NC_005100.4:LTR/ERVL-MaLR:-_42274639	0.41
novel_pir1530	31	piRNA	NC_005100.4:LTR/ERV1:+_84801753	0.97
novel_pir1537	19	piRNA	NC_005100.4:LTR/ERVK:+_23856895	0.59
novel_pir1580	11	piRNA	NC_005100.4:LTR/ERVL:+_143907735	0.34
novel_pir1584	15	piRNA	NC_005100.4:LTR/ERVL:+_143907735	0.47
novel_pir1588	69	piRNA	NC_005100.4:LTR/ERVK:+_257056476	2.16
novel_pir1589	37	piRNA	NC_005100.4:LTR/ERVK:+_257056476	1.16
novel_pir1600	14	piRNA	NC_005100.4:DNA/hAT-Tip100:-_11912822	0.44
novel_pir1602	15	piRNA	NC_005100.4:DNA/hAT-Tip100:-_11912822	0.47
novel_pir1607	12	piRNA	NC_005100.4:DNA/hAT-Tip100:-_11912822	0.38
novel_pir1610	61	piRNA	NC_005100.4:DNA/hAT-Tip100:-_11912822	1.91
novel_pir1612	33	piRNA	NC_005100.4:DNA/hAT-Tip100:-_11912822	1.03
novel_pir1616	17	piRNA	NC_005100.4:DNA/hAT-Tip100:-_11912822	0.53
novel_pir1618	34	piRNA	NC_005100.4:DNA/hAT-Tip100:-_11912822	1.06
novel_pir1621	47	piRNA	NC_005100.4:DNA/hAT-Tip100:-_11912822	1.47
novel_pir1652	13	piRNA	NC_005100.4:DNA/hAT-Tip100:-_11912822	0.41
novel_pir1706	15	piRNA	NC_005100.4:LTR/ERVK:+_85280748	0.47
novel_pir1714	21	piRNA	NC_005100.4:LTR/ERV1:-_160995893	0.66
novel_pir1718	64	piRNA	NC_005100.4:LTR/ERV1:-_160995893	2.00
novel_pir1739	27	piRNA	NC_005100.4:DNA/PIF-Harbinger:+_111149874	0.85
novel_pir1741	85	piRNA	NC_005100.4:DNA/PIF-Harbinger:+_111149874	2.66
novel_pir1756	19	piRNA	NC_005100.4:LTR/ERV1:+_25932039	0.59
novel_pir1783	12	piRNA	NC_005100.4:LTR/ERVL:+_115026071	0.38
novel_pir1784	18	piRNA	NC_005100.4:LTR/ERVL:+_115026071	0.56
novel_pir1792	19	piRNA	NC_005100.4:LTR/ERVL:+_115026071	0.59
novel_pir1794	20	piRNA	NC_005100.4:LTR/ERVL:+_115026071	0.63
novel_pir1796	11	piRNA	NC_005100.4:LTR/ERVL:+_115026071	0.34
novel_pir1797	19	piRNA	NC_005100.4:LTR/ERVL:+_115026071	0.59
novel_pir1800	158	piRNA	NC_005100.4:LTR/ERVL:+_115026071	4.95
novel_pir1803	67	piRNA	NC_005100.4:LTR/ERVL:+_115026071	2.10
novel_pir1806	11	piRNA	NC_005100.4:LTR/ERVL:+_115026071	0.34
novel_pir1807	24	piRNA	NC_005100.4:LTR/ERVL:+_115026071	0.75
novel_pir1808	286	piRNA	NC_005100.4:LTR/ERVL:+_115026071	8.95
novel_pir1810	45	piRNA	NC_005100.4:LTR/ERVL:+_115026071	1.41
novel_pir1814	14	piRNA	NC_005100.4:LTR/ERVL:+_115026071	0.44
novel_pir1877	68	piRNA	NC_005100.4:LTR/ERVK:+_25689356	2.13
novel_pir1879	16	piRNA	NC_005100.4:LTR/ERVK:-_4172904	0.50
novel_pir1947	24	piRNA	NC_005100.4:LTR/ERV1:+_188411398	0.75
novel_pir1951	126	piRNA	NC_005100.4:LTR/ERVL-MaLR:-_101915517	3.94
novel_pir1953	10	piRNA	NC_005100.4:LTR/ERVL-MaLR:-_101915517	0.31
novel_pir1955	18	piRNA	NC_005100.4:LTR/ERVL-MaLR:-_101915517	0.56
novel_pir1956	38	piRNA	NC_005100.4:LTR/ERVL-MaLR:-_101915517	1.19
novel_pir1960	10	piRNA	NC_005100.4:LTR/ERVL-MaLR:-_101915517	0.31
novel_pir1961	18	piRNA	NC_005100.4:LTR/ERVL-MaLR:-_101915517	0.56
novel_pir1965	15	piRNA	NC_005100.4:LTR/ERVL-MaLR:-_101915517	0.47
novel_pir1970	31	piRNA	NC_005100.4:LTR/ERVL-MaLR:-_101915517	0.97
novel_pir1973	61	piRNA	NC_005100.4:LTR/ERVL-MaLR:-_101915517	1.91
novel_pir1974	67	piRNA	NC_005100.4:LTR/ERVL-MaLR:-_101915517	2.10
novel_pir1975	22	piRNA	NC_005100.4:LTR/ERVL-MaLR:-_101915517	0.69
novel_pir1976	17	piRNA	NC_005100.4:LTR/ERVL-MaLR:-_101915517	0.53
novel_pir1980	16	piRNA	NC_005100.4:LTR/ERVL-MaLR:-_101915517	0.50
novel_pir1981	48	piRNA	NC_005100.4:LTR/ERVL-MaLR:-_101915517	1.50
novel_pir1982	21	piRNA	NC_005100.4:LTR/ERVL-MaLR:-_101915517	0.66
novel_pir1985	40	piRNA	NC_005100.4:LTR/ERVL-MaLR:-_101915517	1.25
novel_pir2007	122	piRNA	NC_005100.4:LTR/ERVL-MaLR:-_104250823	3.82
novel_pir2015	61	piRNA	NC_005100.4:LTR/ERVK:+_269008355	1.91
novel_pir2053	16	piRNA	NC_005100.4:LINE/L1:+_163898044	0.50
novel_pir2054	27	piRNA	NC_005100.4:LINE/L1:+_163898044	0.85
novel_pir2125	70	piRNA	NC_005100.4:LTR/ERV1:+_39717301	2.19
novel_pir2134	222	piRNA	NC_005100.4:LTR/ERVL:+_97143658	6.95
novel_pir2135	26	piRNA	NC_005100.4:LTR/ERVL:+_97143658	0.81
novel_pir2146	18	piRNA	NC_005100.4:LTR/ERVK:+_266740866	0.56
novel_pir2149	16	piRNA	NC_005100.4:LTR/ERVK:+_266740866	0.50
novel_pir2150	26	piRNA	NC_005100.4:LTR/ERVK:+_266740866	0.81
novel_pir2151	376	piRNA	NC_005100.4:LTR/ERVK:+_266740866	11.77
novel_pir2154	1172	piRNA	NC_005100.4:LTR/ERVK:+_266740866	36.69
novel_pir2155	81	piRNA	NC_005100.4:LTR/ERVK:+_266740866	2.54
novel_pir2157	87	piRNA	NC_005100.4:LTR/ERVK:+_266740866	2.72
novel_pir2158	66	piRNA	NC_005100.4:LTR/ERVK:+_266740866	2.07
novel_pir2160	46	piRNA	NC_005100.4:LTR/ERVK:+_266740866	1.44
novel_pir2185	13	piRNA	NC_005100.4:LTR/ERVL-MaLR:-_143234910	0.41
novel_pir2206	55	piRNA	NC_005100.4:LTR/ERVL-MaLR:-_143234910	1.72
novel_pir2207	14	piRNA	NC_005100.4:LTR/ERVL-MaLR:-_143234910	0.44
novel_pir2209	18	piRNA	NC_005100.4:LTR/ERVL-MaLR:-_143234910	0.56
novel_pir2212	21	piRNA	NC_005100.4:LTR/ERVL-MaLR:-_143234910	0.66
novel_pir2220	15	piRNA	NC_005100.4:LTR/ERVL-MaLR:-_143234910	0.47
novel_pir2226	16	piRNA	NC_005100.4:LTR/ERVL-MaLR:-_143234910	0.50
novel_pir2229	11	piRNA	NC_005100.4:LTR/ERVL-MaLR:-_143234910	0.34
novel_pir2236	22	piRNA	NC_005100.4:LTR/ERVL-MaLR:-_143234910	0.69
novel_pir2240	18	piRNA	NC_005100.4:LTR/ERVL-MaLR:-_143234910	0.56
novel_pir2242	10	piRNA	NC_005100.4:LTR/ERVL-MaLR:-_143234910	0.31
novel_pir2243	18	piRNA	NC_005100.4:LTR/ERVL-MaLR:-_143234910	0.56
novel_pir2251	15	piRNA	NC_005100.4:LTR/ERVL-MaLR:-_143234910	0.47
novel_pir2253	10	piRNA	NC_005100.4:LTR/ERVL-MaLR:-_143234910	0.31
novel_pir2256	13	piRNA	NC_005100.4:LTR/ERVL-MaLR:-_143234910	0.41
novel_pir2257	12	piRNA	NC_005100.4:LTR/ERVL-MaLR:-_143234910	0.38
novel_pir2260	18	piRNA	NC_005100.4:LTR/ERVL-MaLR:-_143234910	0.56
novel_pir2266	16	piRNA	NC_005100.4:LTR/ERVL-MaLR:-_143234910	0.50
novel_pir2267	30	piRNA	NC_005100.4:LTR/ERVL-MaLR:-_143234910	0.94
novel_pir2269	14	piRNA	NC_005100.4:LTR/ERVL-MaLR:-_143234910	0.44
novel_pir2270	25	piRNA	NC_005100.4:LTR/ERVL-MaLR:-_143234910	0.78
novel_pir2271	12	piRNA	NC_005100.4:LTR/ERVL-MaLR:-_143234910	0.38
novel_pir2315	15	piRNA	NC_005100.4:LTR/ERVL-MaLR:-_143234910	0.47
novel_pir2316	18	piRNA	NC_005100.4:LTR/ERVL-MaLR:-_143234910	0.56
novel_pir2333	10	piRNA	NC_005100.4:LTR/ERVL-MaLR:-_143234910	0.31
novel_pir2334	11	piRNA	NC_005100.4:LTR/ERVL-MaLR:-_143234910	0.34
novel_pir2404	18	piRNA	NC_005101.4:LTR/ERVL-MaLR:-_95413875	0.56
novel_pir2436	27	piRNA	NC_005101.4:LTR/ERV1:-_193695411	0.85
novel_pir2448	17	piRNA	NC_005101.4:LTR/ERV1:-_193695411	0.53
novel_pir2450	87	piRNA	NC_005101.4:LTR/ERV1:-_193695411	2.72
novel_pir2453	10	piRNA	NC_005101.4:LTR/ERV1:-_193695411	0.31
novel_pir2454	18	piRNA	NC_005101.4:LTR/ERV1:-_193695411	0.56
novel_pir2496	11	piRNA	NC_005101.4:LINE/L1:-_124854600	0.34
novel_pir2503	523	piRNA	NC_005101.4:LINE/CR1:-_40863658	16.37
novel_pir2506	174	piRNA	NC_005101.4:LINE/CR1:-_40863658	5.45
novel_pir2508	39	piRNA	NC_005101.4:LINE/CR1:-_40863658	1.22
novel_pir2509	827	piRNA	NC_005101.4:LINE/CR1:-_40863658	25.89
novel_pir2511	309	piRNA	NC_005101.4:LINE/CR1:-_40863658	9.67
novel_pir2512	19	piRNA	NC_005101.4:LINE/CR1:-_40863658	0.59
novel_pir2551	12	piRNA	NC_005101.4:LTR/ERVL-MaLR:-_120235829	0.38
novel_pir2561	26	piRNA	NC_005102.4:LTR/ERVL:+_146982132	0.81
novel_pir2562	38	piRNA	NC_005102.4:LTR/ERVL:+_146982132	1.19
novel_pir2563	23	piRNA	NC_005102.4:LTR/ERVL:+_146982132	0.72
novel_pir2564	34	piRNA	NC_005102.4:LTR/ERVL:+_146982132	1.06
novel_pir2576	14	piRNA	NC_005102.4:LTR/ERVL:+_154334200	0.44
novel_pir2579	15	piRNA	NC_005102.4:LTR/ERVK:-_131772652	0.47
novel_pir2608	13	piRNA	NC_005102.4:LTR/ERVK:+_164003719	0.41
novel_pir2618	13	piRNA	NC_005102.4:LTR/ERVL-MaLR:-_57244232	0.41
novel_pir2639	15	piRNA	NC_005102.4:LTR/ERVL-MaLR:-_92329162	0.47
novel_pir2646	11	piRNA	NC_005102.4:LTR/ERVL-MaLR:+_65860202	0.34
novel_pir2651	11	piRNA	NC_005102.4:LTR/ERVL-MaLR:-_128591856	0.34
novel_pir2662	17	piRNA	NC_005102.4:LTR/ERV1:+_168504838	0.53
novel_pir2666	33	piRNA	NC_005102.4:LTR/ERV1:+_168504838	1.03
novel_pir2673	94	piRNA	NC_005102.4:LTR/ERV1:+_168504838	2.94
novel_pir2674	10	piRNA	NC_005102.4:LTR/ERV1:+_168504838	0.31
novel_pir2675	150	piRNA	NC_005102.4:LTR/ERV1:+_168504838	4.70
novel_pir2677	18	piRNA	NC_005102.4:LTR/ERV1:+_168504838	0.56
novel_pir2711	31	piRNA	NC_005103.4:LINE/L1:+_108146369	0.97
novel_pir2712	269	piRNA	NC_005103.4:LINE/L1:+_108146369	8.42
novel_pir2727	17	piRNA	NC_005103.4:LTR/ERVL-MaLR:-_16067536	0.53
novel_pir2729	32	piRNA	NC_005103.4:LTR/ERVL-MaLR:-_16067536	1.00
novel_pir2730	33	piRNA	NC_005103.4:LTR/ERVL-MaLR:-_16067536	1.03
novel_pir2731	48	piRNA	NC_005103.4:LTR/ERVL-MaLR:-_16067536	1.50
novel_pir2734	15	piRNA	NC_005103.4:LTR/ERVL-MaLR:-_16067536	0.47
novel_pir2735	531	piRNA	NC_005103.4:LTR/ERVL-MaLR:-_16067536	16.62
novel_pir2737	290	piRNA	NC_005103.4:LTR/ERVL-MaLR:-_16067536	9.08
novel_pir2739	197	piRNA	NC_005103.4:LTR/ERVL-MaLR:-_16067536	6.17
novel_pir2740	6316	piRNA	NC_005103.4:LTR/ERVL-MaLR:-_16067536	197.74
novel_pir2744	27	piRNA	NC_005103.4:LTR/ERVL-MaLR:-_16067536	0.85
novel_pir2745	14	piRNA	NC_005103.4:LTR/ERVL-MaLR:-_16067536	0.44
novel_pir2750	21	piRNA	NC_005103.4:LTR/ERVL-MaLR:-_16067536	0.66
novel_pir2751	14	piRNA	NC_005103.4:LTR/ERVL-MaLR:-_16067536	0.44
novel_pir2764	17	piRNA	NC_005103.4:LTR/ERVK:-_163282628	0.53
novel_pir2765	94	piRNA	NC_005103.4:LTR/ERVK:-_163282628	2.94
novel_pir2769	13	piRNA	NC_005103.4:LTR/ERVK:-_163282628	0.41
novel_pir2787	30	piRNA	NC_005103.4:LTR/ERVK:-_163282628	0.94
novel_pir2788	15	piRNA	NC_005103.4:LTR/ERVK:-_163282628	0.47
novel_pir2827	10	piRNA	NC_005103.4:LTR/ERVL:-_116755654	0.31
novel_pir2846	11	piRNA	NC_005104.4:LTR/ERVL:+_58795328	0.34
novel_pir2861	25	piRNA	NC_005104.4:LTR/ERVK:-_5765343	0.78
novel_pir2890	81	piRNA	NC_005104.4:LTR/ERVK:-_28772800	2.54
novel_pir2891	33	piRNA	NC_005104.4:LTR/ERVK:-_28772800	1.03
novel_pir2894	51	piRNA	NC_005104.4:LTR/ERVK:-_28772800	1.60
novel_pir2897	112	piRNA	NC_005104.4:LTR/ERVK:-_28772800	3.51
novel_pir2898	66	piRNA	NC_005104.4:LTR/ERVK:-_28772800	2.07
novel_pir2899	43	piRNA	NC_005104.4:LTR/ERVK:-_28772800	1.35
novel_pir2901	12	piRNA	NC_005104.4:LTR/ERVK:-_28772800	0.38
novel_pir2902	10	piRNA	NC_005104.4:LTR/ERVK:-_28772800	0.31
novel_pir2921	10	piRNA	NC_005104.4:LTR/ERVK:-_28772800	0.31
novel_pir2926	10	piRNA	NC_005104.4:LTR/ERVK:-_28772800	0.31
novel_pir2927	10	piRNA	NC_005104.4:LTR/ERVK:-_28772800	0.31
novel_pir2930	23	piRNA	NC_005104.4:LTR/ERVK:-_28772800	0.72
novel_pir2931	25	piRNA	NC_005104.4:LTR/ERVK:-_28772800	0.78
novel_pir2933	19	piRNA	NC_005104.4:LTR/ERVK:-_28772800	0.59
novel_pir2937	13	piRNA	NC_005104.4:LTR/ERVK:-_28772800	0.41
novel_pir2938	35	piRNA	NC_005104.4:LTR/ERVK:-_28772800	1.10
novel_pir2954	10	piRNA	NC_005104.4:LTR/ERVK:-_28772800	0.31
novel_pir2955	12	piRNA	NC_005104.4:LTR/ERVK:-_28772800	0.38
novel_pir2956	22	piRNA	NC_005104.4:LTR/ERVK:-_28772800	0.69
novel_pir2958	20	piRNA	NC_005104.4:LTR/ERVK:-_28772800	0.63
novel_pir2961	12	piRNA	NC_005104.4:LTR/ERVK:-_28772800	0.38
novel_pir2972	35	piRNA	NC_005104.4:LTR/ERVK:-_28772800	1.10
novel_pir2973	30	piRNA	NC_005104.4:LTR/ERVK:-_28772800	0.94
novel_pir2974	35	piRNA	NC_005104.4:LTR/ERVK:-_28772800	1.10
novel_pir2975	19	piRNA	NC_005104.4:LTR/ERVK:-_28772800	0.59
novel_pir2976	45	piRNA	NC_005104.4:LTR/ERVK:-_28772800	1.41
novel_pir2979	61	piRNA	NC_005104.4:LTR/ERVK:-_28772800	1.91
novel_pir2982	55	piRNA	NC_005104.4:LTR/ERVK:-_28772800	1.72
novel_pir2983	16	piRNA	NC_005104.4:LTR/ERVK:-_28772800	0.50
novel_pir2984	32	piRNA	NC_005104.4:LTR/ERVK:-_28772800	1.00
novel_pir2985	14	piRNA	NC_005104.4:LTR/ERVK:-_28772800	0.44
novel_pir2986	54	piRNA	NC_005104.4:LTR/ERVK:-_28772800	1.69
novel_pir2987	86	piRNA	NC_005104.4:LTR/ERVK:-_28772800	2.69
novel_pir2989	12	piRNA	NC_005104.4:LTR/ERVK:-_28772800	0.38
novel_pir2990	24	piRNA	NC_005104.4:LTR/ERVK:-_28772800	0.75
novel_pir2991	27	piRNA	NC_005104.4:LTR/ERVK:-_28772800	0.85
novel_pir2998	16	piRNA	NC_005104.4:LTR/ERVK:-_28772800	0.50
novel_pir2999	57	piRNA	NC_005104.4:LTR/ERVK:-_28772800	1.78
novel_pir3001	24	piRNA	NC_005104.4:LTR/ERVK:-_28772800	0.75
novel_pir3003	18	piRNA	NC_005104.4:LTR/ERVK:-_28772800	0.56
novel_pir3004	28	piRNA	NC_005104.4:LTR/ERVK:-_28772800	0.88
novel_pir3007	16	piRNA	NC_005104.4:LTR/ERVK:-_28772800	0.50
novel_pir3010	20	piRNA	NC_005104.4:LTR/ERVK:-_28772800	0.63
novel_pir3011	58	piRNA	NC_005104.4:LTR/ERVK:-_28772800	1.82
novel_pir3015	12	piRNA	NC_005104.4:LTR/ERVK:-_28772800	0.38
novel_pir3030	29	piRNA	NC_005104.4:LINE/L2:+_113657749	0.91
novel_pir3031	51	piRNA	NC_005104.4:LINE/L2:+_113657749	1.60
novel_pir3032	13	piRNA	NC_005104.4:LINE/L2:+_113657749	0.41
novel_pir3037	55	piRNA	NC_005104.4:LTR/ERVK:+_34074496	1.72
novel_pir3038	17	piRNA	NC_005104.4:LTR/ERVK:+_34074496	0.53
novel_pir3042	18	piRNA	NC_005104.4:LTR/ERVK:+_34074496	0.56
novel_pir3045	93	piRNA	NC_005104.4:LTR/ERVK:+_34074496	2.91
novel_pir3047	19	piRNA	NC_005104.4:LTR/ERVK:+_34074496	0.59
novel_pir3048	13	piRNA	NC_005104.4:LTR/ERVK:+_34074496	0.41
novel_pir3049	131	piRNA	NC_005104.4:LTR/ERVK:+_34074496	4.10
novel_pir3051	51	piRNA	NC_005104.4:LTR/ERVK:+_34074496	1.60
novel_pir3059	24	piRNA	NC_005104.4:LTR/ERVK:+_34074496	0.75
novel_pir3060	40	piRNA	NC_005104.4:LTR/ERVK:+_34074496	1.25
novel_pir3063	64	piRNA	NC_005104.4:LTR/ERVK:+_34074496	2.00
novel_pir3066	20	piRNA	NC_005104.4:LTR/ERVK:+_34074496	0.63
novel_pir3069	20	piRNA	NC_005104.4:LTR/ERVK:+_34074496	0.63
novel_pir3079	95	piRNA	NC_005104.4:LTR/ERVK:+_34074496	2.97
novel_pir3081	23	piRNA	NC_005104.4:LTR/ERVK:+_34074496	0.72
novel_pir3083	41	piRNA	NC_005104.4:LTR/ERVK:+_34074496	1.28
novel_pir3084	35	piRNA	NC_005104.4:LTR/ERVK:+_34074496	1.10
novel_pir3093	46	piRNA	NC_005104.4:LTR/ERVK:+_34074496	1.44
novel_pir3098	19	piRNA	NC_005104.4:LTR/ERVK:+_34074496	0.59
novel_pir3102	11	piRNA	NC_005104.4:LTR/ERVK:+_34074496	0.34
novel_pir3119	10	piRNA	NC_005104.4:LTR/ERVK:+_34074496	0.31
novel_pir3136	15	piRNA	NC_005104.4:LTR/ERVL-MaLR:-_170919514	0.47
novel_pir3139	10	piRNA	NC_005104.4:LTR/ERVL-MaLR:-_170919514	0.31
novel_pir3147	14	piRNA	NC_005104.4:LTR/ERVL-MaLR:-_170919514	0.44
novel_pir3157	84	piRNA	NC_005104.4:DNA/hAT-Charlie:+_9955479	2.63
novel_pir3162	33	piRNA	NC_005104.4:LTR/ERVL:-_47726516	1.03
novel_pir3168	50	piRNA	NC_005104.4:LTR/ERVL:-_97021870	1.57
novel_pir3179	25	piRNA	NC_005104.4:LINE/L1:-_89889164	0.78
novel_pir3183	15	piRNA	NC_005104.4:LINE/L1:-_89889164	0.47
novel_pir3238	14	piRNA	NC_005105.4:LTR/ERVL-MaLR:-_117627110	0.44
novel_pir3247	18	piRNA	NC_005105.4:LTR/ERV1:-_61804393	0.56
novel_pir3277	10	piRNA	NC_005106.4:LINE/L2:-_125860984	0.31
novel_pir3278	53	piRNA	NC_005106.4:LINE/L2:-_125860984	1.66
novel_pir3297	17	piRNA	NC_005106.4:LINE/L2:+_144912095	0.53
novel_pir3299	17	piRNA	NC_005106.4:LTR/ERVL:+_15239594	0.53
novel_pir3300	17	piRNA	NC_005106.4:LTR/ERV1:-_75574964	0.53
novel_pir3334	13	piRNA	NC_005107.4:LTR/ERVK:+_123187386	0.41
novel_pir3339	19	piRNA	NC_005107.4:LINE/L1:+_78073280	0.59
novel_pir3340	25	piRNA	NC_005107.4:LINE/L1:+_78073280	0.78
novel_pir3352	36	piRNA	NC_005107.4:LTR/ERV1:+_93407578	1.13
novel_pir3354	24	piRNA	NC_005107.4:LTR/ERVL-MaLR:+_32883309	0.75
novel_pir3369	102	piRNA	NC_005108.4:LTR/ERVL-MaLR:+_112905938	3.19
novel_pir3370	76	piRNA	NC_005108.4:LTR/ERVL-MaLR:+_112905938	2.38
novel_pir3372	59	piRNA	NC_005108.4:LTR/ERVL-MaLR:+_112905938	1.85
novel_pir3373	730	piRNA	NC_005108.4:LTR/ERVL-MaLR:+_112905938	22.86
novel_pir3374	126	piRNA	NC_005108.4:LTR/ERVL-MaLR:+_112905938	3.94
novel_pir3376	23	piRNA	NC_005108.4:LTR/ERVL-MaLR:+_112905938	0.72
novel_pir3379	132	piRNA	NC_005108.4:LTR/ERVL-MaLR:+_112905938	4.13
novel_pir3381	50	piRNA	NC_005108.4:LTR/ERVL-MaLR:+_112905938	1.57
novel_pir3382	119	piRNA	NC_005108.4:LTR/ERVL-MaLR:+_112905938	3.73
novel_pir3385	28	piRNA	NC_005108.4:LTR/ERVL-MaLR:+_112905938	0.88
novel_pir3387	58	piRNA	NC_005108.4:LTR/ERVL-MaLR:+_112905938	1.82
novel_pir3389	40	piRNA	NC_005108.4:LTR/ERVL-MaLR:+_112905938	1.25
novel_pir3390	53	piRNA	NC_005108.4:LTR/ERVL-MaLR:+_112905938	1.66
novel_pir3393	14	piRNA	NC_005108.4:LTR/ERVL-MaLR:+_112905938	0.44
novel_pir3401	14	piRNA	NC_005108.4:LTR/ERVL-MaLR:+_112905938	0.44
novel_pir3409	12	piRNA	NC_005108.4:LTR/ERVL-MaLR:+_112905938	0.38
novel_pir3411	20	piRNA	NC_005108.4:LTR/ERVL-MaLR:+_112905938	0.63
novel_pir3461	10	piRNA	NC_005108.4:LTR/ERVL-MaLR:+_112905938	0.31
novel_pir3478	14	piRNA	NC_005108.4:LTR/ERVL-MaLR:+_112905938	0.44
novel_pir3497	16	piRNA	NC_005108.4:LTR/ERVL-MaLR:+_112905938	0.50
novel_pir3509	11	piRNA	NC_005108.4:LTR/ERVL-MaLR:+_112905938	0.34
novel_pir3518	17	piRNA	NC_005108.4:LTR/ERVL-MaLR:+_112905938	0.53
novel_pir3520	12	piRNA	NC_005108.4:LTR/ERVL-MaLR:+_112905938	0.38
novel_pir3562	34	piRNA	NC_005108.4:LTR/ERVL-MaLR:+_112905938	1.06
novel_pir3564	25	piRNA	NC_005108.4:LTR/ERVL-MaLR:+_112905938	0.78
novel_pir3565	24	piRNA	NC_005108.4:LTR/ERVL-MaLR:+_112905938	0.75
novel_pir3569	26	piRNA	NC_005108.4:LTR/ERVL-MaLR:+_112905938	0.81
novel_pir3577	20	piRNA	NC_005108.4:LTR/ERVL-MaLR:+_112905938	0.63
novel_pir3578	37	piRNA	NC_005108.4:LTR/ERVL-MaLR:+_112905938	1.16
novel_pir3579	17	piRNA	NC_005108.4:LTR/ERVL-MaLR:+_112905938	0.53
novel_pir3581	12	piRNA	NC_005108.4:LTR/ERVL-MaLR:+_112905938	0.38
novel_pir3610	14	piRNA	NC_005108.4:LTR/ERVL:+_9728521	0.44
novel_pir3612	12	piRNA	NC_005108.4:LTR/ERVL:+_9728521	0.38
novel_pir3631	126	piRNA	NC_005108.4:LINE/L1:+_77733556	3.94
novel_pir3639	35	piRNA	NC_005108.4:LTR/ERV1:-_1650267	1.10
novel_pir3640	11	piRNA	NC_005108.4:LTR/ERV1:-_1650267	0.34
novel_pir3641	121	piRNA	NC_005108.4:LTR/ERV1:-_1650267	3.79
novel_pir3648	12	piRNA	NC_005108.4:LTR/ERVK:+_46839447	0.38
novel_pir3649	13	piRNA	NC_005108.4:LTR/ERVK:+_46839447	0.41
novel_pir3650	13	piRNA	NC_005108.4:LTR/ERVK:+_46839447	0.41
novel_pir3665	11	piRNA	NC_005109.4:LTR/ERVK:+_97744135	0.34
novel_pir3668	16	piRNA	NC_005109.4:LTR/ERV1:+_44815163	0.50
novel_pir3669	10	piRNA	NC_005109.4:LTR/ERV1:+_44815163	0.31
novel_pir3670	11	piRNA	NC_005109.4:LTR/ERV1:+_44815163	0.34
novel_pir3684	34	piRNA	NC_005109.4:DNA/TcMar-Mariner:+_35571755	1.06
novel_pir3731	40	piRNA	NC_005111.4:LTR/ERVL-MaLR:+_16275420	1.25
novel_pir3732	16	piRNA	NC_005111.4:LTR/ERVL-MaLR:+_16275420	0.50
novel_pir3733	22	piRNA	NC_005111.4:LTR/ERVL-MaLR:+_16275420	0.69
novel_pir3735	22	piRNA	NC_005111.4:LTR/ERVL-MaLR:+_16275420	0.69
novel_pir3736	22	piRNA	NC_005111.4:LTR/ERVL-MaLR:+_16275420	0.69
novel_pir3737	13	piRNA	NC_005111.4:LTR/ERVL-MaLR:+_16275420	0.41
novel_pir3738	36	piRNA	NC_005111.4:LTR/ERVL-MaLR:+_16275420	1.13
novel_pir3741	35	piRNA	NC_005111.4:LTR/ERVL-MaLR:+_16275420	1.10
novel_pir3742	14	piRNA	NC_005111.4:LTR/ERVL-MaLR:+_16275420	0.44
novel_pir3743	16	piRNA	NC_005111.4:LTR/ERVL-MaLR:+_16275420	0.50
novel_pir3748	12	piRNA	NC_005111.4:LTR/ERVL-MaLR:+_16275420	0.38
novel_pir3751	12	piRNA	NC_005111.4:LTR/ERVL-MaLR:+_16275420	0.38
novel_pir3754	17	piRNA	NC_005111.4:LTR/ERVL-MaLR:+_16275420	0.53
novel_pir3757	12	piRNA	NC_005111.4:LTR/ERVL-MaLR:+_16275420	0.38
novel_pir3764	70	piRNA	NC_005111.4:LINE/L2:+_7681256	2.19
novel_pir3767	13	piRNA	NC_005111.4:LTR/ERV1:+_46595502	0.41
novel_pir3779	10	piRNA	NC_005111.4:LINE/CR1:-_50457491	0.31
novel_pir3794	14	piRNA	NC_005112.4:LTR/ERVL-MaLR:+_111301018	0.44
novel_pir3795	1756	piRNA	NC_005112.4:LTR/ERVL-MaLR:+_111301018	54.98
novel_pir3796	52	piRNA	NC_005112.4:LTR/ERVL-MaLR:+_111301018	1.63
novel_pir3797	22	piRNA	NC_005112.4:LTR/ERVL-MaLR:+_111301018	0.69
novel_pir3798	25	piRNA	NC_005112.4:LTR/ERVL-MaLR:+_111301018	0.78
novel_pir3799	11	piRNA	NC_005112.4:LTR/ERVL-MaLR:+_111301018	0.34
novel_pir3801	65	piRNA	NC_005112.4:LTR/ERVL-MaLR:+_111301018	2.04
novel_pir3802	75	piRNA	NC_005112.4:LTR/ERVL-MaLR:+_111301018	2.35
novel_pir3803	78	piRNA	NC_005112.4:LTR/ERVL-MaLR:+_111301018	2.44
novel_pir3809	18	piRNA	NC_005112.4:LTR/ERVL-MaLR:+_111301018	0.56
novel_pir3811	26	piRNA	NC_005112.4:LTR/ERVL-MaLR:+_111301018	0.81
novel_pir3813	31	piRNA	NC_005112.4:LTR/ERVL-MaLR:+_111301018	0.97
novel_pir3814	33	piRNA	NC_005112.4:LTR/ERVL-MaLR:+_111301018	1.03
novel_pir3816	101	piRNA	NC_005112.4:LTR/ERVL-MaLR:+_111301018	3.16
novel_pir3817	748	piRNA	NC_005112.4:LTR/ERVL-MaLR:+_111301018	23.42
novel_pir3818	514	piRNA	NC_005112.4:LTR/ERVL-MaLR:+_111301018	16.09
novel_pir3820	116	piRNA	NC_005112.4:LTR/ERVL-MaLR:+_111301018	3.63
novel_pir3821	11	piRNA	NC_005112.4:LTR/ERVL-MaLR:+_111301018	0.34
novel_pir3822	58	piRNA	NC_005112.4:LTR/ERVL-MaLR:+_111301018	1.82
novel_pir3823	16	piRNA	NC_005112.4:LTR/ERVL-MaLR:+_111301018	0.50
novel_pir3827	276	piRNA	NC_005112.4:LTR/ERVL-MaLR:+_111301018	8.64
novel_pir3828	31	piRNA	NC_005112.4:LTR/ERVL-MaLR:+_111301018	0.97
novel_pir3829	1297	piRNA	NC_005112.4:LTR/ERVL-MaLR:+_111301018	40.61
novel_pir3830	510	piRNA	NC_005112.4:LTR/ERVL-MaLR:+_111301018	15.97
novel_pir3831	806	piRNA	NC_005112.4:LTR/ERVL-MaLR:+_111301018	25.23
novel_pir3832	26	piRNA	NC_005112.4:LTR/ERVL-MaLR:+_111301018	0.81
novel_pir3833	105	piRNA	NC_005112.4:LTR/ERVL-MaLR:+_111301018	3.29
novel_pir3834	166	piRNA	NC_005112.4:LTR/ERVL-MaLR:+_111301018	5.20
novel_pir3835	178	piRNA	NC_005112.4:LTR/ERVL-MaLR:+_111301018	5.57
novel_pir3837	13	piRNA	NC_005112.4:LTR/ERVL-MaLR:+_111301018	0.41
novel_pir3840	35	piRNA	NC_005112.4:LTR/ERVL-MaLR:+_111301018	1.10
novel_pir3841	41	piRNA	NC_005112.4:LTR/ERVL-MaLR:+_111301018	1.28
novel_pir3842	59	piRNA	NC_005112.4:LTR/ERVL-MaLR:+_111301018	1.85
novel_pir3844	37	piRNA	NC_005112.4:LTR/ERVL-MaLR:+_111301018	1.16
novel_pir3845	17	piRNA	NC_005112.4:LTR/ERVL-MaLR:+_111301018	0.53
novel_pir3846	219	piRNA	NC_005112.4:LTR/ERVL-MaLR:+_111301018	6.86
novel_pir3847	125	piRNA	NC_005112.4:LTR/ERVL-MaLR:+_111301018	3.91
novel_pir3848	110	piRNA	NC_005112.4:LTR/ERVL-MaLR:+_111301018	3.44
novel_pir3849	112	piRNA	NC_005112.4:LTR/ERVL-MaLR:+_111301018	3.51
novel_pir3850	64	piRNA	NC_005112.4:LTR/ERVL-MaLR:+_111301018	2.00
novel_pir3851	600	piRNA	NC_005112.4:LTR/ERVL-MaLR:+_111301018	18.79
novel_pir3853	545	piRNA	NC_005112.4:LTR/ERVL-MaLR:+_111301018	17.06
novel_pir3854	538	piRNA	NC_005112.4:LTR/ERVL-MaLR:+_111301018	16.84
novel_pir3855	10	piRNA	NC_005112.4:LTR/ERVL-MaLR:+_111301018	0.31
novel_pir3856	24	piRNA	NC_005112.4:LTR/ERVL-MaLR:+_111301018	0.75
novel_pir3857	130	piRNA	NC_005112.4:LTR/ERVL-MaLR:+_111301018	4.07
novel_pir3859	25	piRNA	NC_005112.4:LTR/ERVL-MaLR:+_111301018	0.78
novel_pir3860	277	piRNA	NC_005112.4:LTR/ERVL-MaLR:+_111301018	8.67
novel_pir3861	124	piRNA	NC_005112.4:LTR/ERVL-MaLR:+_111301018	3.88
novel_pir3862	304	piRNA	NC_005112.4:LTR/ERVL-MaLR:+_111301018	9.52
novel_pir3863	421	piRNA	NC_005112.4:LTR/ERVL-MaLR:+_111301018	13.18
novel_pir3864	86	piRNA	NC_005112.4:LTR/ERVL-MaLR:+_111301018	2.69
novel_pir3865	34	piRNA	NC_005112.4:LTR/ERVL-MaLR:+_111301018	1.06
novel_pir3866	84	piRNA	NC_005112.4:LTR/ERVL-MaLR:+_111301018	2.63
novel_pir3867	111	piRNA	NC_005112.4:LTR/ERVL-MaLR:+_111301018	3.48
novel_pir3868	88	piRNA	NC_005112.4:LTR/ERVL-MaLR:+_111301018	2.76
novel_pir3870	81	piRNA	NC_005112.4:LTR/ERVL-MaLR:+_111301018	2.54
novel_pir3871	152	piRNA	NC_005112.4:LTR/ERVL-MaLR:+_111301018	4.76
novel_pir3872	44	piRNA	NC_005112.4:LTR/ERVL-MaLR:+_111301018	1.38
novel_pir3873	128	piRNA	NC_005112.4:LTR/ERVL-MaLR:+_111301018	4.01
novel_pir3874	13	piRNA	NC_005112.4:LTR/ERVL-MaLR:+_111301018	0.41
novel_pir3875	345	piRNA	NC_005112.4:LTR/ERVL-MaLR:+_111301018	10.80
novel_pir3876	25	piRNA	NC_005112.4:LTR/ERVL-MaLR:+_111301018	0.78
novel_pir3877	112	piRNA	NC_005112.4:LTR/ERVL-MaLR:+_111301018	3.51
novel_pir3880	11	piRNA	NC_005112.4:LTR/ERVL-MaLR:+_111301018	0.34
novel_pir3905	18	piRNA	NC_005112.4:LTR/ERVK:-_99599144	0.56
novel_pir3906	42	piRNA	NC_005112.4:LTR/ERVK:-_99599144	1.31
novel_pir3923	17	piRNA	NC_005112.4:LTR/ERVK:-_99599144	0.53
novel_pir3924	21	piRNA	NC_005112.4:LTR/ERVK:-_99599144	0.66
novel_pir3958	11	piRNA	NC_005113.4:LINE/L1:-_85755465	0.34
novel_pir4013	38	piRNA	NC_005115.4:LTR/ERVL-MaLR:+_25307423	1.19
novel_pir4017	17	piRNA	NC_005115.4:LTR/ERVL:+_90509351	0.53
novel_pir4018	14	piRNA	NC_005115.4:LTR/ERVL-MaLR:-_22756970	0.44
novel_pir4052	14	piRNA	NC_005116.4:LTR/ERVK:-_71809087	0.44
novel_pir4054	43	piRNA	NC_005116.4:LTR/ERVK:-_71809087	1.35
novel_pir4055	14	piRNA	NC_005116.4:LTR/ERVK:-_71809087	0.44
novel_pir4057	638	piRNA	NC_005116.4:LTR/ERVK:-_72069793	19.97
novel_pir4059	29	piRNA	NC_005116.4:LTR/ERVK:-_71802577	0.91
novel_pir4068	45	piRNA	NC_005116.4:LTR/ERVK:-_71782173	1.41
novel_pir4076	65	piRNA	NC_005116.4:LTR/ERVK:-_44619472	2.04
novel_pir4078	63	piRNA	NC_005116.4:LTR/ERVK:-_44619472	1.97
novel_pir4128	46	piRNA	NC_005117.4:LTR/ERVK:+_9671314	1.44
novel_pir4137	72	piRNA	NC_005117.4:LTR/ERVK:-_62870685	2.25
novel_pir4140	29	piRNA	NC_005117.4:LTR/ERVK:-_62870685	0.91
novel_pir4142	13	piRNA	NC_005117.4:LTR/ERVK:-_62870685	0.41
novel_pir4146	10	piRNA	NC_005117.4:LTR/ERVK:-_62870685	0.31
novel_pir4154	14	piRNA	NC_005117.4:LTR/ERVK:-_62870685	0.44
novel_pir4155	14	piRNA	NC_005117.4:LTR/ERVK:-_62870685	0.44
novel_pir4160	700	piRNA	NC_005117.4:LTR/ERVK:-_61568805	21.92
novel_pir4161	48	piRNA	NC_005117.4:LTR/ERV1:-_51196046	1.50
novel_pir4175	14	piRNA	NC_005118.4:LTR/ERVL-MaLR:-_58624626	0.44
novel_pir4196	12	piRNA	NC_005119.4:LTR/ERVK:-_22703921	0.38
novel_pir4209	15	piRNA	NC_005119.4:LTR/ERVK:+_9640458	0.47
novel_pir4211	10	piRNA	NC_005119.4:LTR/ERVL-MaLR:-_14090839	0.31
novel_pir4224	38	piRNA	NC_005119.4:LTR/ERVK:-_10281670	1.19
novel_pir4226	24	piRNA	NC_005119.4:LTR/ERVK:-_10281670	0.75
novel_pir4228	10	piRNA	NC_005119.4:LTR/ERVK:-_10281670	0.31
novel_pir4251	40	piRNA	NC_005120.4:LTR/ERVL-MaLR:+_110129005	1.25
novel_pir4260	323	piRNA	NC_005120.4:LTR/ERVK:+_9504645	10.11
novel_pir4263	1237	piRNA	NC_005120.4:LINE/L2:+_76334212	38.73
novel_pir4265	11	piRNA	NC_005120.4:LINE/L2:+_76334212	0.34
novel_pir4282	12	piRNA	NC_005120.4:LTR/ERVL-MaLR:+_12394659	0.38
novel_pir4288	20	piRNA	NC_005120.4:LTR/ERVL-MaLR:+_12394659	0.63
novel_pir4291	45	piRNA	NC_005120.4:LTR/ERVL-MaLR:+_12394659	1.41
novel_pir4295	86	piRNA	NC_005120.4:LTR/ERVL-MaLR:+_12394659	2.69
novel_pir4299	26	piRNA	NC_005120.4:LTR/ERVL-MaLR:+_12394659	0.81
novel_pir4300	91	piRNA	NC_005120.4:LTR/ERVL-MaLR:+_12394659	2.85
novel_pir4304	20	piRNA	NC_005120.4:LTR/ERVL-MaLR:+_12394659	0.63
novel_pir4306	26	piRNA	NC_005120.4:DNA/hAT-Tip100:-_114002530	0.81
novel_pir4309	28	piRNA	NC_005120.4:DNA/hAT-Tip100:-_114002530	0.88
novel_pir4314	16	piRNA	NC_005120.4:LINE/L1:-_107117874	0.50
novel_pir4318	145	piRNA	NC_005120.4:LTR/ERVL-MaLR:-_33536085	4.54
novel_pir4319	15	piRNA	NC_005120.4:LINE/L2:+_74443475	0.47
novel_pir4320	109	piRNA	NC_005120.4:LINE/L2:+_74443475	3.41
novel_pir4326	31	piRNA	NC_005120.4:LINE/L2:-_74443530	0.97
novel_pir4327	12	piRNA	NC_005120.4:LINE/L2:-_74443530	0.38
novel_pir4333	14	piRNA	NC_005120.4:LTR/ERV1:-_131025640	0.44
novel_pir4338	13	piRNA	NC_005120.4:LTR/ERVK:-_21316438	0.41
novel_pir4339	19	piRNA	NC_005120.4:LTR/ERVK:-_21316438	0.59
novel_pir4340	90	piRNA	NC_005120.4:LTR/ERVK:-_21316438	2.82
novel_pir4341	1415	piRNA	NC_005120.4:LTR/ERVK:-_21316438	44.30
novel_pir4342	3117	piRNA	NC_005120.4:LTR/ERVK:-_21316438	97.59
novel_pir4344	317	piRNA	NC_005120.4:LTR/ERVK:-_21316438	9.92
novel_pir4346	279	piRNA	NC_005120.4:LTR/ERVK:-_21316438	8.74
novel_pir4360	27	piRNA	NC_005120.4:LINE/L1:-_66517213	0.85
novel_pir4361	436	piRNA	NC_005120.4:LINE/L1:-_66517213	13.65
rno-miR-143-3p	97989	mature	mir-143	3067.89
rno_piR_004962	2	piRNA	rno_piR_004962	0.06
rno-miR-93-3p	15	mature	mir-17	0.47
rno-miR-344b-3p	212	mature	mir-344	6.64
rno-miR-411-5p	324209	mature	mir-379	10150.51
rno-miR-299b-5p	10	mature	mir-299	0.31
rno-miR-200a-3p	156214	mature	mir-8	4890.83
rno-miR-421-3p	51	mature	mir-95	1.60
rno-miR-423-3p	15848	mature	mir-423	496.18
rno_piR_000690	9873	piRNA	rno_piR_000690	309.11
rno-miR-3576	5315	mature	mir-3578	166.40
rno_piR_012738	40743	piRNA	rno_piR_012738	1275.60
rno_piR_027873	4	piRNA	rno_piR_027873	0.13
rno-miR-541-3p	4	mature	mir-541	0.13
rno-miR-210-5p	3	mature	mir-210	0.09
rno-miR-495	1647	mature	mir-329	51.57
rno-miR-344b-5p	52	mature	mir-344	1.63
rno-miR-6215	321	mature	undef	10.05
rno-miR-425-3p	347	mature	mir-425	10.86
rno_piR_031279	16	piRNA	rno_piR_031279	0.50
rno-miR-324-3p	1727	mature	mir-324	54.07
rno_piR_001199	217	piRNA	rno_piR_001199	6.79
rno-miR-3553	59311	mature	undef	1856.94
rno-miR-376c-5p	20141	mature	mir-368	630.59
rno-miR-376a-5p	11	mature	mir-368	0.34
rno_piR_015364	2	piRNA	rno_piR_015364	0.06
rno_piR_000030	32	piRNA	rno_piR_000030	1.00
rno_piR_032799	216	piRNA	rno_piR_032799	6.76
rno-miR-101b-5p	1	mature	mir-101	0.03
rno-miR-345-3p	132	mature	mir-345	4.13
rno-let-7f-1-3p	1763	mature	let-7	55.20
rno-miR-3065-3p	22	mature	mir-3065	0.69
rno_piR_035301	42	piRNA	rno_piR_035301	1.31
rno_piR_005604	88	piRNA	rno_piR_005604	2.76
rno_piR_022313	1162	piRNA	rno_piR_022313	36.38
rno-miR-23b-5p	379	mature	mir-23	11.87
rno-miR-363-3p	16	mature	mir-363	0.50
rno_piR_033127	6	piRNA	rno_piR_033127	0.19
rno-miR-138-5p	159720	mature	mir-138	5000.60
rno-miR-148a-3p	1089	mature	mir-148	34.10
rno-miR-9a-3p	65010	mature	mir-9	2035.37
rno_piR_026374	2	piRNA	rno_piR_026374	0.06
rno-miR-25-3p	1732	mature	mir-25	54.23
rno-miR-409a-5p	94	mature	mir-154	2.94
rno-miR-667-5p	12	mature	mir-667	0.38
rno-miR-375-3p	843	mature	mir-375	26.39
rno-miR-140-5p	7362	mature	mir-140	230.49
rno-miR-27a-5p	82	mature	mir-27	2.57
rno_piR_005579	2	piRNA	rno_piR_005579	0.06
rno-miR-2985	7	mature	mir-2985	0.22
rno-miR-3543	2568	mature	mir-3543	80.40
rno-miR-9a-5p	3293755	mature	mir-9	103122.67
rno-miR-187-3p	5291	mature	mir-187	165.65
rno-let-7d-3p	36363	mature	let-7	1138.47
rno-miR-141-5p	201	mature	mir-8	6.29
rno-miR-338-3p	2485	mature	mir-338	77.80
rno-miR-129-5p	31819	mature	mir-129	996.21
rno-miR-181d-3p	9	mature	mir-181	0.28
rno-miR-1224	1	hairpin	mir-1224	0.03
rno_piR_008315	2	piRNA	rno_piR_008315	0.06
rno-miR-488-3p	1183	mature	mir-488	37.04
rno-miR-652-3p	91780	mature	mir-652	2873.50
rno-miR-741-3p	25	mature	mir-743	0.78
rno_piR_001200	56	piRNA	rno_piR_001200	1.75
rno-miR-382-5p	18835	mature	mir-154	589.70
rno_piR_000999	4	piRNA	rno_piR_000999	0.13
rno-miR-30e-5p	882	mature	mir-30	27.61
rno-miR-1843b-3p	1767	mature	mir-1843	55.32
rno-miR-3473	7	mature	undef	0.22
rno-miR-187-5p	7	mature	mir-187	0.22
rno-miR-485-5p	51242	mature	mir-485	1604.31
rno-miR-1193-5p	6	mature	mir-1193	0.19
rno-miR-199a-5p	157	mature	mir-199	4.92
rno-miR-29c-5p	3289	mature	mir-29	102.97
rno_piR_034148	1	piRNA	rno_piR_034148	0.03
rno-miR-216a-5p	7	mature	mir-216	0.22
rno-miR-326-5p	4	mature	mir-326	0.13
rno-let-7a-2-3p	76	mature	let-7	2.38
rno_piR_028166	1	piRNA	rno_piR_028166	0.03
rno-miR-224-3p	1	mature	mir-224	0.03
rno-miR-1306-5p	292	mature	mir-1306	9.14
rno_piR_005608	18	piRNA	rno_piR_005608	0.56
rno-miR-106b-5p	187	mature	mir-17	5.85
rno-miR-463-5p	1	mature	mir-463	0.03
rno_piR_001634	1	piRNA	rno_piR_001634	0.03
rno_piR_020049	5	piRNA	rno_piR_020049	0.16
rno-miR-540-3p	561	mature	mir-540	17.56
rno-miR-1839-5p	9680	mature	mir-1839	303.07
rno_piR_013244	15	piRNA	rno_piR_013244	0.47
rno-miR-26b-3p	73	mature	mir-26	2.29
rno-miR-511-3p	2	mature	mir-511	0.06
rno-miR-181b-2-3p	1	mature	mir-181	0.03
rno-miR-326-5p	1	hairpin	mir-326	0.03
rno-miR-188-3p	1	mature	mir-188	0.03
rno-miR-195-3p	151	mature	mir-15	4.73
rno_piR_008075	3	piRNA	rno_piR_008075	0.09
rno-miR-487b-5p	34	mature	mir-154	1.06
rno-miR-3084a-1-5p	95	mature	undef	2.97
rno-miR-322-5p	12478	mature	mir-322	390.67
rno-miR-345-5p	418	mature	mir-345	13.09
rno-miR-3068-3p	13	mature	mir-3068	0.41
rno-miR-6315	37	mature	undef	1.16
rno-miR-32-5p	317	mature	mir-32	9.92
rno-miR-3075	10	mature	mir-3075	0.31
rno-miR-3065-5p	63	mature	mir-3065	1.97
rno-let-7e-5p	202151	mature	let-7	6329.05
rno_piR_035663	1	piRNA	rno_piR_035663	0.03
rno-miR-653-3p	5	mature	mir-653	0.16
rno-miR-496-3p	19118	mature	mir-154	598.56
rno-miR-3592	127	mature	mir-3578	3.98
rno-miR-186-5p	585	mature	mir-186	18.32
rno-miR-344g	3	mature	mir-344	0.09
rno-miR-543-5p	4585	mature	mir-329	143.55
rno-miR-3085	265	mature	mir-3085	8.30
rno-miR-26b-5p	46458	mature	mir-26	1454.53
rno_piR_005879	1	piRNA	rno_piR_005879	0.03
rno-miR-146a-5p	8134	mature	mir-146	254.66
rno-miR-541-5p	10672	mature	mir-541	334.12
rno-miR-29a-5p	460	mature	mir-29	14.40
rno-miR-30c-2-3p	958	mature	mir-30	29.99
rno_piR_014058	1	piRNA	rno_piR_014058	0.03
rno-miR-466c-5p	210	mature	mir-467	6.57
rno_piR_000119	5	piRNA	rno_piR_000119	0.16
rno-miR-190b-5p	1831	mature	mir-190	57.33
rno-miR-328b-3p	9	mature	undef	0.28
rno-miR-19a-5p	3	mature	mir-19	0.09
rno_piR_005597	39822	piRNA	rno_piR_005597	1246.77
rno-miR-184	405	mature	mir-184	12.68
rno-miR-3596b	885	mature	let-7	27.71
rno-miR-350	562	mature	mir-350	17.60
rno-miR-409a-3p	2825	mature	mir-154	88.45
rno-miR-351-5p	864	mature	mir-351	27.05
rno-miR-29a-3p	138767	mature	mir-29	4344.59
rno-miR-412-5p	3656	mature	mir-412	114.46
rno-miR-547-5p	9	mature	mir-547	0.28
rno-miR-201-5p	3	mature	mir-743	0.09
rno-miR-376b-3p	642	mature	mir-368	20.10
rno-miR-770-5p	8966	mature	mir-770	280.71
rno-miR-542-5p	2150	mature	mir-542	67.31
rno-miR-329-5p	102	mature	mir-329	3.19
rno-miR-190b-3p	1	mature	mir-190	0.03
rno-miR-381-3p	5	mature	mir-154	0.16
rno-miR-668	4493	mature	mir-668	140.67
rno-miR-130b-3p	9	mature	mir-130	0.28
rno-miR-1193-3p	642	mature	mir-1193	20.10
rno-miR-384-5p	145594	mature	mir-384	4558.34
rno-let-7f-2-3p	721	mature	let-7	22.57
rno-miR-344i	82	mature	mir-344	2.57
rno-miR-128-1-5p	210	mature	mir-128	6.57
rno-miR-874-3p	841	mature	mir-874	26.33
rno-miR-125b-5p	66132	mature	mir-10	2070.50
rno-miR-139-3p	24869	mature	mir-139	778.61
rno_piR_000235	1	piRNA	rno_piR_000235	0.03
rno-miR-29b-5p	393	mature	mir-29	12.30
rno_piR_005457	1	piRNA	rno_piR_005457	0.03
rno-miR-219a-1-3p	18	mature	mir-219	0.56
rno-miR-200b-5p	589	mature	mir-8	18.44
rno-miR-23a-3p	48244	mature	mir-23	1510.45
rno-miR-3596c	462827	mature	mir-3596	14490.44
rno-miR-485-3p	3338	mature	mir-485	104.51
rno-miR-377-3p	39	mature	mir-154	1.22
rno_piR_028510	498	piRNA	rno_piR_028510	15.59
rno-miR-6216	6	mature	undef	0.19
rno-miR-33-3p	34	mature	mir-33	1.06
rno-miR-203a-5p	16	mature	mir-203	0.50
rno_piR_032851	4	piRNA	rno_piR_032851	0.13
rno-miR-337-3p	48	mature	mir-337	1.50
rno-miR-1188-3p	4	mature	mir-1188	0.13
rno-miR-218a-5p	172665	mature	mir-218	5405.89
rno-miR-138-2-3p	4675	mature	mir-138	146.37
rno-miR-140-3p	190	mature	mir-140	5.95
rno-miR-19b-3p	610	mature	mir-19	19.10
rno-miR-582-5p	3116	mature	mir-582	97.56
rno-miR-369-5p	120414	mature	mir-154	3769.99
rno-miR-99a-3p	364	mature	mir-10	11.40
rno-miR-410-3p	10145	mature	mir-154	317.63
rno-miR-183-5p	88544	mature	mir-183	2772.18
rno-miR-1306-3p	126	mature	mir-1306	3.94
rno-miR-329-3p	2746	mature	mir-329	85.97
rno-miR-98-3p	43	mature	let-7	1.35
rno-miR-873-5p	45	mature	mir-873	1.41
rno-miR-204-5p	531411	mature	mir-204	16637.70
rno-miR-151-5p	63748	mature	mir-28	1995.86
rno_piR_034961	3	piRNA	rno_piR_034961	0.09
rno-miR-7a-1-3p	4	hairpin	mir-7	0.13
rno-miR-376c-3p	777	mature	mir-368	24.33
rno-miR-296-5p	1025	mature	mir-296	32.09
rno-miR-325-3p	1430	mature	mir-325	44.77
rno-let-7g-3p	141	mature	let-7	4.41
rno-miR-218b	36737	mature	undef	1150.18
rno_piR_023447	29523	piRNA	rno_piR_023447	924.32
rno-miR-205	59	mature	mir-205	1.85
rno-miR-191b	254	mature	mir-191	7.95
rno-miR-339-3p	172	mature	mir-339	5.39
rno-miR-702-3p	2800	mature	mir-702	87.66
rno-miR-103-3p	9078	mature	mir-103	284.22
rno-miR-493-3p	378	mature	mir-493	11.83
rno-miR-148b-3p	583	mature	mir-148	18.25
rno-miR-145-5p	1912	mature	mir-145	59.86
rno-miR-298-5p	18	mature	mir-298	0.56
rno-miR-3120	38	mature	mir-214	1.19
rno-miR-154-5p	7338	mature	mir-154	229.74
rno-let-7c-1-3p	102	mature	let-7	3.19
rno-miR-500-3p	85	mature	mir-500	2.66
rno-miR-450b-3p	1997	mature	mir-450	62.52
rno-miR-499-3p	2	mature	mir-499	0.06
rno-miR-135b-5p	30484	mature	mir-135	954.41
rno-miR-16-5p	42002	mature	mir-15	1315.02
rno-miR-760-5p	16	mature	mir-760	0.50
rno_piR_035441	2	piRNA	rno_piR_035441	0.06
rno-miR-133b-3p	6	mature	mir-133	0.19
rno-miR-24-2-5p	1361	mature	mir-24	42.61
rno-miR-125a-5p	290895	mature	mir-10	9107.50
rno-miR-330-5p	13442	mature	mir-330	420.85
rno-miR-5132-5p	2	mature	mir-5132	0.06
rno-miR-489-5p	5	mature	mir-489	0.16
rno_piR_015914	1402	piRNA	rno_piR_015914	43.89
rno-miR-344b-1-3p	3681	mature	mir-344	115.25
rno-miR-26a-3p	22	mature	mir-26	0.69
rno-miR-29b-3p	15483	mature	mir-29	484.75
rno-let-7a-1-3p,rno-let-7c-2-3p	7181	mature	let-7	224.83
rno_piR_005522	6	piRNA	rno_piR_005522	0.19
rno-miR-23a-5p	13	mature	mir-23	0.41
rno-miR-653-5p	1	mature	mir-653	0.03
rno-miR-3596a	687811	mature	mir-3596	21534.36
rno-miR-216a-3p	5	mature	mir-216	0.16
rno-miR-874-5p	29	mature	mir-874	0.91
rno_piR_005901	130	piRNA	rno_piR_005901	4.07
rno-miR-155-5p	151	mature	mir-155	4.73
rno_piR_000116	2	piRNA	rno_piR_000116	0.06
rno-miR-323-3p	31489	mature	mir-154	985.87
rno_piR_018894	4	piRNA	rno_piR_018894	0.13
rno-miR-328a-3p	198520	mature	mir-328	6215.37
rno_piR_008639	6	piRNA	rno_piR_008639	0.19
rno-miR-142-5p	71	mature	mir-142	2.22
rno-miR-434-3p	144686	mature	mir-434	4529.91
rno-miR-148a-5p	3	mature	mir-148	0.09
rno-miR-3590-5p	1261	mature	undef	39.48
rno-miR-203a-3p	408	mature	mir-203	12.77
rno-miR-3580-3p	2	mature	undef	0.06
rno-miR-709	2	mature	undef	0.06
rno-miR-3559-5p	568	mature	undef	17.78
rno-miR-143-5p	4	mature	mir-143	0.13
rno-miR-758-5p	11	mature	mir-379	0.34
rno-miR-150-5p	82616	mature	mir-150	2586.59
rno-miR-33-5p	7343	mature	mir-33	229.90
rno-miR-30a-5p	5198	mature	mir-30	162.74
rno-miR-3587	128	mature	undef	4.01
rno-miR-325-5p	654	mature	mir-325	20.48
rno-miR-107-3p	156	mature	mir-103	4.88
rno-miR-547-3p	9	mature	mir-547	0.28
rno-miR-134-5p	719	mature	mir-134	22.51
rno-miR-124-3p	961092	mature	mir-124	30090.39
rno-miR-107-5p	119	mature	mir-103	3.73
rno-miR-449a-5p	693	mature	mir-449	21.70
rno-miR-3572	41	mature	mir-3572	1.28
rno-miR-3562	5	mature	undef	0.16
rno-miR-96-3p	10	mature	mir-96	0.31
rno-miR-30b-3p	219	mature	mir-30	6.86
rno-miR-22-3p	191249	mature	mir-22	5987.73
rno-miR-539-5p	23	mature	mir-154	0.72
rno-miR-346	14099	mature	mir-346	441.42
rno-miR-135b-3p	120	mature	mir-135	3.76
rno-miR-7b	63226	mature	mir-7	1979.51
rno-miR-103-1-5p	17	mature	mir-103	0.53
rno_piR_000685	6941	piRNA	rno_piR_000685	217.31
rno-miR-18a-3p	7	mature	mir-17	0.22
rno-miR-23b-3p	68664	mature	mir-23	2149.77
rno-miR-192-3p	32	mature	mir-192	1.00
rno-miR-344a-5p	3	mature	mir-344	0.09
rno-miR-370-3p	932	mature	mir-370	29.18
rno-miR-455-3p	570	mature	mir-455	17.85
rno-miR-411-3p	10024	mature	mir-379	313.84
rno-miR-466b-5p	17	mature	mir-467	0.53
rno-miR-5132-3p	2	mature	mir-5132	0.06
rno-miR-101a-5p	7	mature	mir-101	0.22
rno-miR-503-5p	25	mature	mir-503	0.78
rno-miR-675-3p	6	mature	mir-675	0.19
rno_piR_012322	1	piRNA	rno_piR_012322	0.03
rno-miR-3589	533	mature	undef	16.69
rno_piR_008318	3	piRNA	rno_piR_008318	0.09
rno-miR-145-3p	130	mature	mir-145	4.07
rno-miR-99b-5p	189667	mature	mir-10	5938.20
rno-miR-153-3p	37981	mature	mir-153	1189.13
rno-miR-15a-5p	1699	mature	mir-15	53.19
rno-miR-146a-3p	14	mature	mir-146	0.44
rno-miR-27b-5p	416	mature	mir-27	13.02
rno_piR_030373	57	piRNA	rno_piR_030373	1.78
rno_piR_037841	1	piRNA	rno_piR_037841	0.03
rno-miR-200b-3p	27240	mature	mir-8	852.84
rno-miR-341	88321	mature	mir-341	2765.20
rno_piR_033824	28	piRNA	rno_piR_033824	0.88
rno_piR_000746	17	piRNA	rno_piR_000746	0.53
rno-miR-150-3p	29	mature	mir-150	0.91
rno-miR-203b-3p	4	mature	mir-203	0.13
rno-miR-3102	138	mature	mir-3102	4.32
rno_piR_000575	6	piRNA	rno_piR_000575	0.19
rno-miR-384-3p	89950	mature	mir-384	2816.20
rno-miR-3084a-3p	53	mature	undef	1.66
rno-miR-532-3p	136	mature	mir-188	4.26
rno_piR_038270	1	piRNA	rno_piR_038270	0.03
rno-miR-1843a-5p	3472	mature	mir-1843	108.70
rno-miR-877	473	mature	mir-877	14.81
rno-miR-34b-3p	906	mature	mir-34	28.37
rno-miR-6331	8371	mature	undef	262.08
rno_piR_035901	23	piRNA	rno_piR_035901	0.72
rno-miR-181d-5p	13347	mature	mir-181	417.88
rno-miR-3547	344	mature	mir-3547	10.77
rno-miR-181c-3p	146	mature	mir-181	4.57
rno-miR-770-3p	272	mature	mir-770	8.52
rno-miR-3595	1096	mature	mir-368	34.31
rno_piR_005777	278	piRNA	rno_piR_005777	8.70
rno-miR-331-3p	425	mature	mir-331	13.31
rno_piR_000324	2	piRNA	rno_piR_000324	0.06
rno-miR-15b-3p	142	mature	mir-15	4.45
rno_piR_014405	1	piRNA	rno_piR_014405	0.03
rno-miR-19a-3p	4	mature	mir-19	0.13
rno-miR-300-3p	3379	mature	mir-154	105.79
rno-miR-326-3p	3169	mature	mir-326	99.22
rno-miR-3560	40	mature	undef	1.25
rno-miR-126a-5p	2277	mature	mir-126	71.29
rno_piR_022904	4451	piRNA	rno_piR_022904	139.35
rno-miR-1949	38	mature	mir-1949	1.19
rno-miR-352	10	mature	undef	0.31
rno-miR-6319	46	mature	mir-6319	1.44
rno-miR-32-3p	47	mature	mir-32	1.47
rno-miR-3585-3p	131	mature	mir-506	4.10
rno-miR-181b-5p	112658	mature	mir-181	3527.16
rno-miR-340-5p	5258	mature	mir-340	164.62
rno-miR-200c-3p	25226	mature	mir-8	789.79
rno-miR-494-5p	123	mature	mir-154	3.85
rno_piR_001825	2	piRNA	rno_piR_001825	0.06
rno-let-7b-3p	246	mature	let-7	7.70
rno-miR-365-3p	29	mature	mir-365	0.91
rno_piR_024921	25	piRNA	rno_piR_024921	0.78
rno-miR-331-5p	52	mature	mir-331	1.63
rno-miR-200a-5p	673	mature	mir-8	21.07
rno-miR-802-3p	19	mature	mir-802	0.59
rno-miR-1298	430	mature	mir-1298	13.46
rno-miR-6321	116	mature	undef	3.63
rno-miR-378a-3p	6346	mature	mir-378	198.68
rno_piR_005633	51254	piRNA	rno_piR_005633	1604.69
rno-miR-383-3p	51	mature	mir-383	1.60
rno-miR-99a-5p	314321	mature	mir-10	9840.93
rno-miR-505-5p	1220	mature	mir-505	38.20
rno_piR_033803	1	piRNA	rno_piR_033803	0.03
rno-miR-219a-2-3p	32044	mature	mir-219	1003.25
rno-miR-192-5p	3408	mature	mir-192	106.70
rno_piR_028600	2	piRNA	rno_piR_028600	0.06
rno-miR-291b	11	mature	mir-290	0.34
rno-miR-935	7430	mature	mir-935	232.62
rno-let-7d-5p	413284	mature	let-7	12939.32
rno_piR_005891	1	piRNA	rno_piR_005891	0.03
rno-miR-16-3p	3	mature	mir-15	0.09
rno-miR-675-5p	2	mature	mir-675	0.06
rno-miR-448-5p	1	mature	mir-448	0.03
rno-miR-15b-5p	584	mature	mir-15	18.28
rno_piR_022489	2	piRNA	rno_piR_022489	0.06
rno-miR-19b-1-5p	2	mature	mir-19	0.06
rno_piR_002302	1	piRNA	rno_piR_002302	0.03
rno-miR-3556a	10313	mature	mir-3556	322.88
rno-miR-122-3p	1	mature	mir-122	0.03
rno-miR-7578	5	mature	mir-7578	0.16
rno-miR-674-5p	1118	mature	mir-674	35.00
rno-miR-672-3p	460	mature	mir-672	14.40
rno-miR-31b	35	mature	mir-31	1.10
rno-miR-412-3p	374	mature	mir-412	11.71
rno-miR-320-5p	1	mature	mir-320	0.03
rno-miR-126a-3p	358573	mature	mir-126	11226.40
rno-miR-217-5p	7	mature	mir-217	0.22
rno-miR-224-5p	48	mature	mir-224	1.50
rno-miR-471-5p	1	mature	mir-471	0.03
rno-miR-299b-3p	2	mature	mir-299	0.06
rno-miR-448-3p	88	mature	mir-448	2.76
rno-miR-674-3p	103	mature	mir-674	3.22
rno-miR-29b-1-5p	3	mature	mir-29	0.09
rno-miR-212-3p	30680	mature	mir-132	960.55
rno-miR-376b-5p	677	mature	mir-368	21.20
rno-miR-423-5p	992	mature	mir-423	31.06
rno_piR_000699	326	piRNA	rno_piR_000699	10.21
rno-miR-466b-3p	3	mature	mir-467	0.09
rno-miR-377-5p	11	mature	mir-154	0.34
rno-miR-497-3p	1	mature	mir-497	0.03
rno-miR-3552	1	mature	mir-3552	0.03
rno-miR-28-3p	283	mature	mir-28	8.86
rno-miR-182	38614	mature	mir-182	1208.95
rno-miR-503-3p	102	mature	mir-503	3.19
rno-miR-125b-2-3p	246	mature	mir-10	7.70
rno-miR-802-5p	7	mature	mir-802	0.22
rno_piR_018183	6	piRNA	rno_piR_018183	0.19
rno-miR-1249	519	mature	mir-1249	16.25
rno-miR-3586-3p	578	mature	mir-28	18.10
rno_piR_000556	6	piRNA	rno_piR_000556	0.19
rno-let-7i-3p	954	mature	let-7	29.87
rno-miR-216b-5p	8	mature	mir-216	0.25
rno-miR-34b-5p	36	mature	mir-34	1.13
rno-miR-501-3p	23	mature	mir-500	0.72
rno-miR-144-3p	67	mature	mir-144	2.10
rno-miR-101a-3p	217	mature	mir-101	6.79
rno-miR-542-3p	17	mature	mir-542	0.53
rno_piR_005567	261	piRNA	rno_piR_005567	8.17
rno_piR_002007	1	piRNA	rno_piR_002007	0.03
rno-miR-3064-5p	53	mature	mir-3064	1.66
rno-miR-551b-3p	591	mature	mir-551	18.50
rno_piR_000906	2	piRNA	rno_piR_000906	0.06
rno-miR-664-2-5p	983	mature	mir-664	30.78
rno-miR-598-3p	3432	mature	mir-598	107.45
rno-miR-10a-5p	327	mature	mir-10	10.24
rno-miR-200c-5p	16	mature	mir-8	0.50
rno-miR-3544	229	mature	mir-3544	7.17
rno-miR-543-3p	2259	mature	mir-329	70.73
rno-miR-149-5p	311002	mature	mir-149	9737.02
rno-miR-539-3p	191	mature	mir-154	5.98
rno_piR_005556	4	piRNA	rno_piR_005556	0.13
rno-miR-298-3p	171	mature	mir-298	5.35
rno-miR-299a-3p	28	mature	mir-299	0.88
rno-miR-191a-3p	6641	mature	mir-191	207.92
rno-miR-181a-1-3p	3509	mature	mir-181	109.86
rno_piR_015359	3	piRNA	rno_piR_015359	0.09
rno-miR-369-3p	4401	mature	mir-154	137.79
rno-miR-340-3p	11686	mature	mir-340	365.87
rno-miR-151-3p	2462	mature	mir-28	77.08
rno_piR_005887	2	piRNA	rno_piR_005887	0.06
rno-miR-7a-1-3p	508	mature	mir-7	15.90
rno-miR-3084a-5p	243	mature	undef	7.61
rno_piR_000962	34	piRNA	rno_piR_000962	1.06
rno-miR-129-2-3p	3442	mature	mir-129	107.76
rno_piR_028365	1	piRNA	rno_piR_028365	0.03
rno-miR-30c-1-3p	363	mature	mir-30	11.37
rno-miR-666-3p	206	mature	mir-666	6.45
rno-miR-873-3p	249	mature	mir-873	7.80
rno_piR_034365	4	piRNA	rno_piR_034365	0.13
rno-miR-100-5p	97160	mature	mir-10	3041.94
rno-miR-141-3p	7964	mature	mir-8	249.34
rno-miR-431	5609	mature	mir-431	175.61
rno-miR-20a-3p	2	mature	mir-17	0.06
rno-miR-34c-3p	128	mature	mir-34	4.01
rno-miR-450b-5p	1128	mature	mir-450	35.32
rno-let-7f-5p	503859	mature	let-7	15775.09
rno-miR-18a-5p	37	mature	mir-17	1.16
rno-miR-7a-5p	617194	mature	mir-7	19323.44
rno_piR_005595	618	piRNA	rno_piR_005595	19.35
rno_piR_019160	731	piRNA	rno_piR_019160	22.89
rno-miR-98-5p	62657	mature	let-7	1961.70
rno-miR-17-5p	220	mature	mir-17	6.89
rno-miR-3583-3p	12	mature	undef	0.38
rno-miR-433-5p	880	mature	mir-433	27.55
rno-miR-92a-1-5p	10	mature	mir-25	0.31
rno-miR-3570	1509	mature	undef	47.24
rno-miR-702-5p	56	mature	mir-702	1.75
rno-miR-323-5p	14098	mature	mir-154	441.39
rno_piR_000753	21	piRNA	rno_piR_000753	0.66
rno_piR_005876	1	piRNA	rno_piR_005876	0.03
rno-miR-374-3p	4770	mature	mir-374	149.34
rno-miR-376a-3p	10735	mature	mir-368	336.10
rno-miR-760-3p	1909	mature	mir-760	59.77
rno_piR_005700	23	piRNA	rno_piR_005700	0.72
rno_piR_005596	140	piRNA	rno_piR_005596	4.38
rno-miR-320-3p	2321	mature	mir-320	72.67
rno-miR-134-3p	1199	mature	mir-134	37.54
rno-miR-483-3p	132	mature	mir-483	4.13
rno_piR_016874	3	piRNA	rno_piR_016874	0.09
rno-miR-155-3p	1	mature	mir-155	0.03
rno-let-7i-5p	457619	mature	let-7	14327.38
rno-miR-221-3p	11553	mature	mir-221	361.71
rno-miR-92b-5p	496	mature	mir-25	15.53
rno-miR-30b-5p	11156	mature	mir-30	349.28
rno-miR-31a-5p	1448	mature	mir-31	45.33
rno_piR_031043	247	piRNA	rno_piR_031043	7.73
rno_piR_019709	2	piRNA	rno_piR_019709	0.06
rno-miR-381-5p	80	mature	mir-154	2.50
rno_piR_005900	5	piRNA	rno_piR_005900	0.16
rno_piR_000548	1	piRNA	rno_piR_000548	0.03
rno_piR_007231	1	piRNA	rno_piR_007231	0.03
rno-miR-20b-3p	1	mature	mir-17	0.03
rno-miR-301a-5p	27	mature	mir-130	0.85
rno-miR-130b-5p	465	mature	mir-130	14.56
rno-miR-136-5p	2308	mature	mir-136	72.26
rno-miR-301b-3p	3	mature	mir-130	0.09
rno-miR-185-5p	7928	mature	mir-185	248.21
rno-miR-496-5p	106	mature	mir-154	3.32
rno-miR-337-5p	6198	mature	mir-337	194.05
rno-miR-34a-5p	120754	mature	mir-34	3780.63
rno_piR_016880	3	piRNA	rno_piR_016880	0.09
rno-miR-27b-3p	88130	mature	mir-27	2759.22
rno-miR-679	2	mature	mir-679	0.06
rno-miR-487b-3p	33082	mature	mir-154	1035.75
rno-miR-295-3p	4	mature	mir-290	0.13
rno-miR-96-5p	39556	mature	mir-96	1238.44
rno_piR_005593	485	piRNA	rno_piR_005593	15.18
rno-miR-194-3p	20	mature	mir-194	0.63
rno-miR-6324	22	mature	undef	0.69
rno-miR-128-2-5p	3639	mature	mir-128	113.93
rno-miR-34c-5p	88	mature	mir-34	2.76
rno-miR-344a-3p	30810	mature	mir-344	964.62
rno_piR_000606	183	piRNA	rno_piR_000606	5.73
rno-miR-451-5p	11928	mature	mir-451	373.45
rno-miR-3593-5p	6	mature	undef	0.19
rno-miR-292-3p	11	mature	mir-290	0.34
rno-miR-221-5p	238	mature	mir-221	7.45
rno-miR-3594-5p	23	mature	undef	0.72
rno-miR-362-3p	2	mature	mir-362	0.06
rno-miR-196b-5p	36	mature	mir-196	1.13
rno-miR-218a-2-3p	149	mature	mir-218	4.66
rno-miR-494-3p	62	mature	mir-154	1.94
rno-miR-136-3p	3909	mature	mir-136	122.39
rno-miR-598-5p	39	mature	mir-598	1.22
rno-miR-146b-3p	1	mature	mir-146	0.03
rno-miR-128-3p	290884	mature	mir-128	9107.15
rno-miR-291a-5p	1	mature	mir-290	0.03
rno-miR-484	265	mature	mir-484	8.30
rno_piR_000194	86	piRNA	rno_piR_000194	2.69
rno-miR-137-5p	52	mature	mir-137	1.63
rno-miR-3064-3p	2	mature	mir-3064	0.06
rno-miR-532-5p	208	mature	mir-188	6.51
rno-miR-466b-2-3p,rno-miR-466b-4-3p	1	mature	mir-467	0.03
rno-let-7e-3p	5982	mature	let-7	187.29
rno_piR_005359	1	piRNA	rno_piR_005359	0.03
rno-miR-223-5p	3	mature	mir-223	0.09
rno-let-7b-5p	754541	mature	let-7	23623.58
rno_piR_005854	1	piRNA	rno_piR_005854	0.03
rno-miR-351-3p	12	mature	mir-351	0.38
rno-miR-29c-3p	2408	mature	mir-29	75.39
rno-miR-93-5p	8269	mature	mir-17	258.89
rno_piR_006189	1	piRNA	rno_piR_006189	0.03
rno_piR_001198	62982	piRNA	rno_piR_001198	1971.87
rno-miR-362-5p	6	mature	mir-362	0.19
rno-miR-139-5p	278534	mature	mir-139	8720.49
rno_piR_002430	1	piRNA	rno_piR_002430	0.03
rno-miR-193a-5p	13	mature	mir-193	0.41
rno-miR-196a-5p	17	mature	mir-196	0.53
rno-miR-219a-5p	8047	mature	mir-219	251.94
rno-miR-382-3p	428	mature	mir-154	13.40
rno-miR-122-5p	91	mature	mir-122	2.85
rno-miR-667-3p	2210	mature	mir-667	69.19
rno-miR-324-5p	1374	mature	mir-324	43.02
rno-miR-673-3p	19	mature	mir-673	0.59
rno-let-7g-5p	456061	mature	let-7	14278.61
rno-miR-127-5p	50	mature	mir-127	1.57
rno-miR-433-3p	10522	mature	mir-433	329.43
rno-miR-708-3p	516	mature	mir-708	16.16
rno-miR-22-5p	1487	mature	mir-22	46.56
rno-miR-222-3p	169091	mature	mir-221	5293.99
rno-miR-336-5p	5	mature	undef	0.16
rno_piR_009660	2	piRNA	rno_piR_009660	0.06
rno-miR-455-5p	488	mature	mir-455	15.28
rno-miR-383-5p	13315	mature	mir-383	416.87
rno-miR-124-5p	176	mature	mir-124	5.51
rno-miR-219b	7775	mature	mir-219	243.42
rno-miR-92a-3p	11405	mature	mir-25	357.07
rno-miR-592	3292	mature	mir-592	103.07
rno-miR-1-3p	120	mature	mir-1	3.76
rno-miR-379-5p	106232	mature	mir-379	3325.97
rno-miR-181c-5p	38946	mature	mir-181	1219.34
rno-miR-758-3p	279	mature	mir-379	8.74
rno-miR-183-3p	406	mature	mir-183	12.71
rno-miR-142-3p	159	mature	mir-142	4.98
rno-miR-879-3p	1084	mature	mir-879	33.94
rno_piR_013343	1	piRNA	rno_piR_013343	0.03
rno-miR-504	844	mature	mir-504	26.42
rno-miR-202-5p	1	mature	mir-202	0.03
rno_piR_000929	2	piRNA	rno_piR_000929	0.06
rno-miR-421-5p	6456	mature	mir-95	202.13
rno-miR-190a-3p	118	mature	mir-190	3.69
rno-miR-181a-5p	1105816	mature	mir-181	34621.49
rno-miR-3557-5p	27283	mature	mir-378	854.19
rno_piR_001414	153	piRNA	rno_piR_001414	4.79
rno-miR-486	949	mature	mir-486	29.71
rno-miR-133c	343	mature	mir-133	10.74
rno_piR_009890	2	piRNA	rno_piR_009890	0.06
rno-miR-505-3p	236	mature	mir-505	7.39
rno-miR-194-5p	1162	mature	mir-194	36.38
rno_piR_000521	18	piRNA	rno_piR_000521	0.56
rno-miR-6318	81	mature	undef	2.54
rno-miR-9b-5p	1871	mature	mir-9	58.58
rno-miR-3068-5p	652	mature	mir-3068	20.41
rno-miR-483-5p	81	mature	mir-483	2.54
rno-miR-450a-5p	1259	mature	mir-450	39.42
rno-miR-299a-5p	27	mature	mir-299	0.85
rno-miR-135a-5p	14458	mature	mir-135	452.66
rno-miR-322-3p	146	mature	mir-322	4.57
rno-miR-338-5p	2226	mature	mir-338	69.69
rno-miR-471-3p	2	mature	mir-471	0.06
rno-miR-31a-3p	390	mature	mir-31	12.21
rno_piR_030257	3	piRNA	rno_piR_030257	0.09
rno-miR-1b	1120	mature	mir-1	35.07
rno-miR-301a-3p	1288	mature	mir-130	40.33
rno_piR_011541	2	piRNA	rno_piR_011541	0.06
rno-miR-1188-5p	196	mature	mir-1188	6.14
rno-miR-3574	29	mature	undef	0.91
rno-miR-671	34	mature	mir-671	1.06
rno-miR-361-3p	275	mature	mir-361	8.61
rno-miR-3596d	343195	mature	let-7	10744.94
rno-miR-144-5p	5	mature	mir-144	0.16
rno-miR-672-5p	68	mature	mir-672	2.13
rno-miR-544-3p	18	mature	mir-544	0.56
rno-miR-6329	18	mature	undef	0.56
rno-miR-509-5p	6	mature	mir-506	0.19
rno-miR-434-5p	3620	mature	mir-434	113.34
rno-miR-9b-3p	17198	mature	mir-9	538.44
rno-miR-190a-5p	1414	mature	mir-190	44.27
rno_piR_008131	4530	piRNA	rno_piR_008131	141.83
rno-miR-17-1-3p	11	mature	mir-17	0.34
rno-miR-218a-1-3p	16	mature	mir-218	0.50
rno-miR-188-5p	22	mature	mir-188	0.69
rno-miR-293-5p	2	mature	mir-290	0.06
rno-miR-1839-3p	154	mature	mir-1839	4.82
rno-miR-30d-5p	42190	mature	mir-30	1320.91
rno-miR-135a-3p	91	mature	mir-135	2.85
rno-miR-500-5p	2	mature	mir-500	0.06
rno-miR-499-5p	14954	mature	mir-499	468.19
rno_piR_000645	1	piRNA	rno_piR_000645	0.03
rno-miR-206-3p	2154	mature	mir-1	67.44
rno-miR-3585-5p	19	mature	mir-506	0.59
rno-miR-10b-5p	2	mature	mir-10	0.06
rno-miR-153-5p	12446	mature	mir-153	389.67
rno-miR-380-5p	735	mature	mir-379	23.01
rno_piR_005791	3	piRNA	rno_piR_005791	0.09
rno-miR-24-3p	113433	mature	mir-24	3551.42
rno-miR-27a-3p	46101	mature	mir-27	1443.36
rno-miR-339-5p	18	mature	mir-339	0.56
rno-miR-154-3p	284	mature	mir-154	8.89
rno_piR_001415	29	piRNA	rno_piR_001415	0.91
rno-miR-125b-1-3p	2775	mature	mir-10	86.88
rno-miR-450a-3p	2	mature	mir-450	0.06
rno-miR-330-3p	1555	mature	mir-330	48.68
rno_piR_005780	23095	piRNA	rno_piR_005780	723.07
rno-miR-6314	5	mature	undef	0.16
rno-miR-203b-5p	308	mature	mir-203	9.64
rno-miR-125a-3p	142	mature	mir-10	4.45
rno-miR-138-1-3p	432	mature	mir-138	13.53
rno-miR-103-2-5p	7	mature	mir-103	0.22
rno-miR-3546	1	mature	mir-208	0.03
rno-miR-764-3p	2	mature	mir-764	0.06
rno-miR-129-1-3p	1825	mature	mir-129	57.14
rno_piR_003829	1	piRNA	rno_piR_003829	0.03
rno-let-7a-5p	19144	mature	let-7	599.37
rno-miR-378a-5p	423	mature	mir-378	13.24
rno-miR-101b-3p	739	mature	mir-101	23.14
rno-miR-3594-3p	52	mature	undef	1.63
rno-miR-490-3p	1038	mature	mir-490	32.50
rno-miR-7a-2-3p	944	mature	mir-7	29.56
rno-miR-199a-3p	5257	mature	mir-199	164.59
rno_piR_005598	160	piRNA	rno_piR_005598	5.01
rno-miR-133a-3p	13470	mature	mir-133	421.73
rno-miR-551b-5p	488	mature	mir-551	15.28
rno-miR-3542	7	mature	mir-3542	0.22
rno-miR-24-1-5p	215	mature	mir-24	6.73
rno_piR_011853	2	piRNA	rno_piR_011853	0.06
rno-miR-193b-5p	33	mature	mir-193	1.03
rno-miR-34a-3p	2	mature	mir-34	0.06
rno-miR-99b-3p	972	mature	mir-10	30.43
rno-miR-1843b-5p	847	mature	mir-1843	26.52
rno-miR-106b-3p	87	mature	mir-17	2.72
rno-miR-3549	26	mature	mir-193	0.81
rno_piR_008174	1	piRNA	rno_piR_008174	0.03
rno-miR-540-5p	11	mature	mir-540	0.34
rno_piR_009369	1	piRNA	rno_piR_009369	0.03
rno-miR-429	616547	mature	mir-8	19303.19
rno-miR-152-3p	362	mature	mir-148	11.33
rno_piR_014084	2	piRNA	rno_piR_014084	0.06
rno_piR_010718	1	piRNA	rno_piR_010718	0.03
rno-miR-342-3p	20823	mature	mir-342	651.94
rno-miR-361-5p	1396	mature	mir-361	43.71
rno-miR-132-3p	4622	mature	mir-132	144.71
rno-miR-217-3p	2	mature	mir-217	0.06
rno_piR_003035	20	piRNA	rno_piR_003035	0.63
rno-miR-3556b	25336	mature	mir-3556	793.23
rno-miR-28-5p	698	mature	mir-28	21.85
rno-miR-122b	4	mature	undef	0.13
rno_piR_011264	1	piRNA	rno_piR_011264	0.03
rno-miR-296-3p	15	mature	mir-296	0.47
rno-miR-181a-2-3p	181	mature	mir-181	5.67
rno-miR-222-5p	4	mature	mir-221	0.13
rno-miR-652-5p	32	mature	mir-652	1.00
rno_piR_007332	4	piRNA	rno_piR_007332	0.13
rno-let-7c-5p	1558702	mature	let-7	48800.69
rno-miR-374-5p	793	mature	mir-374	24.83
rno-miR-30d-3p	451	mature	mir-30	14.12
rno-miR-664-3p	2692	mature	mir-664	84.28
rno_piR_005736	11	piRNA	rno_piR_005736	0.34
rno_piR_021676	12	piRNA	rno_piR_021676	0.38
rno-miR-342-5p	1306	mature	mir-342	40.89
rno-miR-665	20	mature	mir-665	0.63
rno-miR-3583-5p	33	mature	undef	1.03
rno-miR-3557-3p	33	mature	mir-378	1.03
rno-miR-872-3p	5755	mature	mir-872	180.18
rno-miR-370-5p	86	mature	mir-370	2.69
rno_piR_035995	1	piRNA	rno_piR_035995	0.03
rno-miR-425-5p	5880	mature	mir-425	184.09
rno-miR-132-5p	347769	mature	mir-132	10888.14
rno-miR-20a-5p	499	mature	mir-17	15.62
rno_piR_027130	1	piRNA	rno_piR_027130	0.03
rno-miR-21-3p	3	mature	mir-21	0.09
rno-miR-872-5p	7318	mature	mir-872	229.12
rno-miR-3074	27	mature	mir-3074	0.85
rno-miR-1247-3p	4	mature	mir-1247	0.13
rno-miR-100-3p	47	mature	mir-10	1.47
rno_piR_008641	1	piRNA	rno_piR_008641	0.03
rno-miR-3559-3p	77	mature	undef	2.41
rno-miR-25-5p	232	mature	mir-25	7.26
rno_piR_005772	103	piRNA	rno_piR_005772	3.22
rno_piR_005781	7	piRNA	rno_piR_005781	0.22
rno_piR_007198	1	piRNA	rno_piR_007198	0.03
rno-miR-379-3p	5053	mature	mir-379	158.20
rno-miR-223-3p	341	mature	mir-223	10.68
rno-miR-708-5p	1779	mature	mir-708	55.70
rno-miR-582-3p	40	mature	mir-582	1.25
rno-miR-3099	2306	mature	mir-3099	72.20
rno-miR-335	1478	mature	mir-335	46.27
rno-miR-214-3p	25	mature	mir-214	0.78
rno-miR-127-3p	1899285	mature	mir-127	59463.84
rno-miR-148b-5p	8	mature	mir-148	0.25
rno-miR-1843a-3p	4947	mature	mir-1843	154.88
rno-miR-210-3p	13	mature	mir-210	0.41
rno-miR-193a-3p	10	mature	mir-193	0.31
rno-miR-1224	1022	mature	mir-1224	32.00
rno_piR_035088	2	piRNA	rno_piR_035088	0.06
rno-miR-211-5p	3325	mature	mir-204	104.10
rno-miR-130a-5p	11	mature	mir-130	0.34
rno-miR-3578	196989	mature	mir-3578	6167.44
rno-miR-3588	50139	mature	mir-10	1569.78
rno-miR-764-5p	114	mature	mir-764	3.57
rno-miR-292-5p	1	mature	mir-290	0.03
rno-miR-544-5p	8	mature	mir-544	0.25
rno-miR-26a-5p	987036	mature	mir-26	30902.66
rno_piR_000765	1	piRNA	rno_piR_000765	0.03
rno-miR-3577	1264	mature	undef	39.57
rno-miR-137-3p	14952	mature	mir-137	468.13
rno-miR-493-5p	1252	mature	mir-493	39.20
rno-miR-3072	96	mature	mir-3072	3.01
rno-miR-191a-5p	149436	mature	mir-191	4678.62
rno-miR-328a-5p	13	mature	mir-328	0.41
rno-miR-30a-3p	5057	mature	mir-30	158.33
rno_piR_000965	22	piRNA	rno_piR_000965	0.69
rno-miR-300-5p	108	mature	mir-154	3.38
rno-miR-20b-5p	2	mature	mir-17	0.06
rno-miR-6328	4	mature	undef	0.13
rno-miR-195-5p	1846	mature	mir-15	57.80
rno-miR-3579	3	mature	undef	0.09
rno_piR_031138	5	piRNA	rno_piR_031138	0.16
rno-miR-1247-5p	201	mature	mir-1247	6.29
rno-miR-380-3p	29289	mature	mir-379	917.00
rno-miR-30c-5p	20362	mature	mir-30	637.50
rno_piR_020500	6	piRNA	rno_piR_020500	0.19
rno_piR_004288	102	piRNA	rno_piR_004288	3.19
rno-miR-193b-3p	542	mature	mir-193	16.97
rno-miR-676	13642	mature	mir-676	427.11
rno-miR-879-5p	53	mature	mir-879	1.66
rno-miR-3550	71	mature	undef	2.22
rno_piR_000587	5	piRNA	rno_piR_000587	0.16
rno-miR-497-5p	4094	mature	mir-497	128.18
rno-miR-3084b-5p	6	mature	undef	0.19
rno-miR-204-3p	354	mature	mir-204	11.08
rno-miR-146b-5p	6534	mature	mir-146	204.57
rno-miR-30e-3p	7318	mature	mir-30	229.12
rno-miR-92b-3p	122500	mature	mir-25	3835.30
rno-miR-15a-3p	4	mature	mir-15	0.13
rno-miR-490-5p	49154	mature	mir-490	1538.94
rno_piR_028133	2	piRNA	rno_piR_028133	0.06
rno-miR-21-5p	40407	mature	mir-21	1265.08
rno_piR_005552	140	piRNA	rno_piR_005552	4.38
rno-miR-130a-3p	449	mature	mir-130	14.06
rno-miR-666-5p	284	mature	mir-666	8.89
rno-miR-410-5p	121	mature	mir-154	3.79
rno-miR-673-5p	76	mature	mir-673	2.38
rno_piR_002100	1	piRNA	rno_piR_002100	0.03
rno-miR-409b	7756	mature	mir-154	242.83
rno-miR-212-5p	5979	mature	mir-132	187.19
RF00051	27	precursor	mir-17 microRNA precursor family	0.85
RF00942	661	precursor	microRNA mir-1224	20.69
RF00413	4	snoRNA	Small nucleolar RNA SNORA19	0.13
RF00047	82	precursor	mir-2 microRNA precursor	2.57
RF01082	1	Rfam other sncRNA	Pseudoknot of upstream pseudoknot domain (UPD) of the 3'UTR	0.03
RF00825	1	precursor	microRNA mir-344	0.03
RF01335	9	Rfam other sncRNA	CRISPR RNA direct repeat element	0.28
RF00101	2	Rfam other sncRNA	SraC/RyeA RNA	0.06
RF00445	4	precursor	mir-399 microRNA precursor family	0.13
RF00694	26855	precursor	microRNA mir-137	840.79
RF00608	65	snoRNA	Small nucleolar RNA SNORD99	2.04
RF01118	38	rRNA	Pseudoknot of the domain G(G12) of 23S ribosomal RNA	1.19
RF00805	1	precursor	microRNA mir-351	0.03
RF01768	5	Rfam other sncRNA	ribosomal frameshift site	0.16
RF00658	1629	precursor	microRNA mir-21	51.00
RF00202	6	snoRNA	Small nucleolar RNA R66	0.19
RF00067	5	snoRNA	Small nucleolar RNA SNORD15	0.16
RF00950	2	precursor	microRNA mir-927	0.06
RF00840	2	precursor	microRNA mir-374	0.06
RF00448	2	Rfam other sncRNA	Epstein-Barr virus nuclear antigen (EBNA) IRES	0.06
RF00581	9	snoRNA	Small nucleolar SNORD12/SNORD106	0.28
RF01964	2	Rfam other sncRNA	Rhabdomyosarcoma 2 associated transcript conserved region 3	0.06
RF01833	11	Rfam other sncRNA	ribosomal frameshift site	0.34
RF00752	150	precursor	microRNA mir-14	4.70
RF00003	252	snRNA	U1 spliceosomal RNA	7.89
RF01268	2	snoRNA	Small Cajal body-specific RNA 2	0.06
RF00604	1	snoRNA	Small nucleolar RNA SNORD88	0.03
RF00375	394	Rfam other sncRNA	HIV primer binding site (PBS)	12.34
RF00071	14	snoRNA	Small nucleolar RNA SNORD73	0.44
RF00342	44	snoRNA	Small nucleolar RNA Z40	1.38
RF02263	4	Rfam other sncRNA	MAT2A 3'UTR stem loop D	0.13
RF00588	9	snoRNA	Small nucleolar RNA SNORD41	0.28
RF00844	3	precursor	microRNA mir-67	0.09
RF01192	2	snoRNA	Small nucleolar RNA SNORD11B	0.06
RF00090	7	snoRNA	Small nucleolar RNA SNORA74	0.22
RF02182	15	Rfam other sncRNA	ST7 antisense RNA 2 conserved region 2	0.47
RF00706	1590	precursor	microRNA mir-263	49.78
RF01687	7	Rfam other sncRNA	Acido-Lenti-1 RNA	0.22
RF00891	494	precursor	microRNA mir-671	15.47
RF00283	17	snoRNA	small Cajal body-specific RNA 18	0.53
RF00431	6	snoRNA	Small nucleolar RNA SNORA55	0.19
RF00912	1072	precursor	microRNA mir-877	33.56
RF00674	1824	precursor	microRNA mir-187	57.11
RF00704	1	precursor	microRNA MIR397	0.03
RF00677	35	precursor	microRNA MIR168	1.10
RF00266	1	snoRNA	Small nucleolar RNA Z17	0.03
RF00686	123	precursor	microRNA mir-338	3.85
RF01186	3	snoRNA	Small nucleolar RNA SNORD127	0.09
RF00657	42	precursor	microRNA mir-184	1.31
RF00249	14	precursor	mir-46/mir-47/mir-281 microRNA precursor family	0.44
RF00593	74	snoRNA	Small nucleolar RNA U83B	2.32
RF00647	4	precursor	microRNA MIR164	0.13
RF01173	4	snoRNA	Small nucleolar RNA U105B	0.13
RF00517	1	Rfam other sncRNA	serC leader	0.03
RF01871	1	Rfam other sncRNA	Metastasis associated lung adenocarcinoma transcript 1	0.03
RF00226	1	Rfam other sncRNA	n-myc internal ribosome entry site (IRES)	0.03
RF00133	1	snoRNA	Small nucleolar RNA Z195/SNORD33/SNORD32 family	0.03
RF00007	7	snRNA	U12 minor spliceosomal RNA	0.22
RF01211	3	snoRNA	Small nucleolar RNA SNORD124	0.09
RF01852	12	tRNA	Selenocysteine transfer RNA	0.38
RF02253	1	Rfam other sncRNA	Iron response element II	0.03
RF01707	3	Rfam other sncRNA	JUMPstart RNA	0.09
RF00502	2	Rfam other sncRNA	Turnip crinkle virus (TCV) core promoter hairpin (Pr)	0.06
RF01883	3	Rfam other sncRNA	Taurine upregulated gene 1 conserved region 2	0.09
RF01855	1	Rfam other sncRNA	Plant signal recognition particle RNA	0.03
RF00217	63	snoRNA	Small nucleolar RNA SNORD20	1.97
RF00890	8	precursor	microRNA mir-668	0.25
RF00180	13	Rfam other sncRNA	Renin stability regulatory element (REN-SRE)	0.41
RF00666	4	precursor	microRNA mir-32	0.13
RF00137	4	snoRNA	Small nucleolar RNA SNORD83	0.13
RF00231	26	snoRNA	Small Cajal body specific RNA 13	0.81
RF01124	1	snoRNA	Small nucleolar RNA sR36	0.03
RF00568	135	snoRNA	Small nucleolar RNA SNORA26	4.23
RF02224	21	Rfam other sncRNA	Xanthomonadaceae sRNA sX5	0.66
RF01108	5	Rfam other sncRNA	Pseudoknot of upstream pseudoknot domain (UPD) of the 3'UTR	0.16
RF01959	237	rRNA	Archaeal small subunit ribosomal RNA	7.42
RF01977	2	Rfam other sncRNA	HOX antisense intergenic RNA myeloid 1 conserved region 3	0.06
RF00744	33	precursor	microRNA mir-361	1.03
RF00560	1	snoRNA	Small nucleolar RNA SNORA17	0.03
RF01785	1	Rfam other sncRNA	ribosomal frameshift site	0.03
RF01346	1	Rfam other sncRNA	CRISPR RNA direct repeat element	0.03
RF00151	32	snoRNA	Small nucleolar RNA SNORD58	1.00
RF00075	130	precursor	mir-166 microRNA precursor	4.07
RF02359	4	Rfam other sncRNA	Bacteriophage MS2 operator hairpin	0.13
RF00700	59	precursor	microRNA mir-375	1.85
RF00783	6	precursor	microRNA mir-484	0.19
RF00757	5	precursor	microRNA mir-275	0.16
RF00408	3	snoRNA	Small nucleolar RNA SNORA1	0.09
RF00695	89	precursor	microRNA MIR398	2.79
RF00181	215	snoRNA	Small nucleolar RNA SNORD113/SNORD114 family	6.73
RF00088	52	snoRNA	Small nucleolar RNA SNORD30	1.63
RF00563	260	snoRNA	Small nucleolar RNA SNORA53	8.14
RF00156	26	snoRNA	Small nucleolar RNA SNORA70	0.81
RF00641	4	precursor	microRNA mir-154	0.13
RF00287	5	snoRNA	Small nucleolar RNA SNORD44	0.16
RF01149	1	snoRNA	Small nucleolar RNA sR10	0.03
RF00679	38	precursor	microRNA mir-210	1.19
RF00662	79053	precursor	microRNA mir-132	2475.03
RF00572	51	snoRNA	Small nucleolar RNA SNORD66	1.60
RF00056	4	snoRNA	Small nucleolar RNA SNORA71	0.13
RF00076	49961	precursor	mir-181 microRNA precursor	1564.21
RF01277	7	snoRNA	Small nucleolar RNA U54	0.22
RF00341	5	snoRNA	Small nucleolar RNA Z39	0.16
RF01843	3	Rfam other sncRNA	neiserria ribosomal frameshift element	0.09
RF02223	5	Rfam other sncRNA	Proteobacterial sRNA sX4	0.16
RF00276	1	snoRNA	Small nucleolar RNA SNORD52	0.03
RF00412	15	snoRNA	Small nucleolar RNA SNORA21	0.47
RF00899	1	precursor	microRNA mir-235	0.03
RF00409	87	snoRNA	Small nucleolar RNA SNORA7	2.72
RF00619	20	snRNA	U6atac minor spliceosomal RNA	0.63
RF00416	324	snoRNA	Small nucleolar RNA SNORA43	10.14
RF00656	1	precursor	microRNA mir-205	0.03
RF00522	3	Rfam other sncRNA	PreQ1 riboswitch	0.09
RF00646	5896	precursor	microRNA mir-204	184.60
RF00001	5	rRNA	5S ribosomal RNA	0.16
RF00083	1	Rfam other sncRNA	GlmZ RNA activator of glmS mRNA	0.03
RF01299	2	snoRNA	Small nucleolar RNA SNORD2	0.06
RF02194	7	Rfam other sncRNA	Bacterial antisense RNA HPnc0260	0.22
RF00157	5	snoRNA	Small nucleolar RNA SNORD55/SNORD39	0.16
RF02466	2	Rfam other sncRNA	Actinobacteria sRNA Ms_AS-8	0.06
RF00699	23	precursor	microRNA mir-134	0.72
RF02543	10343	rRNA	Eukaryotic large subunit ribosomal RNA	323.82
RF00592	3	snoRNA	Small nucleolar RNA SNORD78	0.09
RF00614	5	snoRNA	Small nucleolar RNA SNORA11	0.16
RF00382	1	Rfam other sncRNA	DnaX ribosomal frameshifting element	0.03
RF00678	1	precursor	microRNA mir-140	0.03
RF00649	35207	precursor	microRNA mir-128	1102.28
RF00190	674	snoRNA	Small nucleolar RNA SNORA16B/SNORA16A family	21.10
RF00724	16	precursor	microRNA mir-282	0.50
RF00696	1259	precursor	microRNA mir-203	39.42
RF00195	2	Rfam other sncRNA	RsmY RNA family	0.06
RF00100	1862	Rfam other sncRNA	7SK RNA	58.30
RF00245	4	precursor	mir-19 microRNA precursor family	0.13
RF00177	1075	rRNA	Bacterial small subunit ribosomal RNA	33.66
RF00575	1	snoRNA	Small nucleolar RNA SNORD70	0.03
RF01851	49	Rfam other sncRNA	Cyanobacteria transfer-messenger RNA	1.53
RF00711	396	precursor	microRNA mir-449	12.40
RF00919	347	precursor	microRNA mir-874	10.86
RF00004	989	snRNA	U2 spliceosomal RNA	30.96
RF00723	8	precursor	microRNA mir-448	0.25
RF01022	10	precursor	microRNA mir-611	0.31
RF01716	75	Rfam other sncRNA	PhotoRC-I RNA	2.35
RF01308	1	snoRNA	Small nucleolar RNA sR58	0.03
RF00284	66	snoRNA	Small nucleolar RNA SNORD74	2.07
RF00720	3	precursor	microRNA mir-317	0.09
RF02260	1	Rfam other sncRNA	MAT2A 3'UTR stem loop A	0.03
RF00653	7	precursor	microRNA mir-22	0.22
RF02516	1	precursor	mir-393 microRNA precursor family	0.03
RF01747	2	Rfam other sncRNA	msiK RNA	0.06
RF01274	2	snoRNA	Small nucleolar RNA sR45	0.06
RF01849	333	Rfam other sncRNA	Alphaproteobacteria transfer-messenger RNA	10.43
RF02278	3	Rfam other sncRNA	Betaproteobacteria toxic small RNA	0.09
RF00270	23	snoRNA	Small nucleolar RNA SNORD61	0.72
RF01225	9	snoRNA	Small nucleolar RNA ACA64	0.28
RF02540	20	rRNA	Archaeal large subunit ribosomal RNA	0.63
RF02067	3	Rfam other sncRNA	Salmonella enterica sRNA STnc310	0.09
RF01295	15	snoRNA	Small Cajal body-specific RNA 7	0.47
RF00053	11847	precursor	mir-7 microRNA precursor	370.91
RF01753	5	Rfam other sncRNA	psbNH RNA	0.16
RF00173	1	Rfam other sncRNA	Hairpin ribozyme	0.03
RF00277	11	snoRNA	Small nucleolar RNA SNORD49	0.34
RF01068	2	Rfam other sncRNA	mini-ykkC RNA motif	0.06
RF00675	16	precursor	microRNA mir-145	0.50
RF02523	2	Rfam other sncRNA	Repression of heat shock gene expression (ROSE) element	0.06
RF00144	629	precursor	mir-199 microRNA precursor	19.69
RF01128	2	snoRNA	Small nucleolar RNA sR42	0.06
RF01306	1	snoRNA	Small nucleolar RNA sR52	0.03
RF00429	26	snoRNA	Small nucleolar RNA SNORA29	0.81
RF00289	293	snoRNA	Small nucleolar RNA SNORD104	9.17
RF00282	5	snoRNA	Small nucleolar RNA SNORD48	0.16
RF00690	4	precursor	microRNA MIR408	0.13
RF00747	4	precursor	microRNA mir-283	0.13
RF00459	170	Rfam other sncRNA	Mason-Pfizer monkey virus packaging signal	5.32
RF01135	4	snoRNA	Small nucleolar RNA sR24	0.13
RF00637	337	precursor	microRNA mir-276	10.55
RF00032	11	Rfam other sncRNA	Histone 3' UTR stem-loop	0.34
RF00397	29	snoRNA	Small nucleolar RNA SNORA14	0.91
RF00010	11	Rfam other sncRNA	Bacterial RNase P class A	0.34
RF00052	2891	precursor	lin-4 microRNA precursor	90.51
RF01668	3	Rfam other sncRNA	Pseudomonas sRNA P10	0.09
RF00257	35	precursor	mir-194 microRNA precursor family	1.10
RF01229	18	snoRNA	Small nucleolar RNA SNORA84	0.56
RF01291	3	snoRNA	Small nucleolar RNA SNORD97	0.09
RF00136	584	snoRNA	Small nucleolar RNA SNORD81	18.28
RF02061	75	precursor	microRNA mir-301	2.35
RF01811	4	Rfam other sncRNA	Plasmid transferred anti-sense RNA	0.13
RF01867	7	Rfam other sncRNA	caulobacter sRNA CC2171	0.22
RF00655	2	precursor	microRNA mir-28	0.06
RF00188	1	snoRNA	Small nucleolar RNA SNORD103/SNORD85	0.03
RF00486	510	precursor	mir-129 microRNA precursor family	15.97
RF01866	1	snoRNA	C. elegans snoRNA ceN33	0.03
RF00089	2	snoRNA	Small nucleolar RNA SNORD31	0.06
RF01748	1	Rfam other sncRNA	nuoG RNA	0.03
RF02553	122	Rfam other sncRNA	Y RNA-like	3.82
RF00191	16	snoRNA	Small nucleolar RNA SNORA57	0.50
RF00671	62766	precursor	microRNA mir-138	1965.11
RF00401	1	snoRNA	Small nucleolar RNA SNORA20	0.03
RF01278	1	snoRNA	Small nucleolar RNA SNORD109A	0.03
RF00467	1	Rfam other sncRNA	Rous sarcoma virus (RSV) primer binding site (PBS)	0.03
RF00392	120	snoRNA	Small nucleolar RNA SNORA5	3.76
RF02232	2	Rfam other sncRNA	Xanthomonadaceae sRNA sX13	0.06
RF00602	3	snoRNA	Small Cajal body specific RNA 21	0.09
RF01803	6	Rfam other sncRNA	Editing element of GABA-3 exon 9	0.19
RF01330	2	Rfam other sncRNA	CRISPR RNA direct repeat element	0.06
RF00439	18	snoRNA	Small nucleolar RNA SNORD87	0.56
RF01092	1	Rfam other sncRNA	Gag/pol translational readthrough site	0.03
RF00644	12079	precursor	microRNA mir-27	378.18
RF00715	41761	precursor	microRNA mir-383	1307.48
RF00562	1	snoRNA	Small nucleolar RNA SNORA49	0.03
RF01159	4	snoRNA	Small nucleolar RNA U18	0.13
RF01904	2	Rfam other sncRNA	HOTAIR conserved region 1	0.06
RF00104	8623	precursor	mir-10 microRNA precursor family	269.97
RF00251	339	precursor	mir-219 microRNA precursor family	10.61
RF00324	42	snoRNA	Small nucleolar RNA MBII-202	1.31
RF00068	6	snoRNA	Small nucleolar RNA SNORD21	0.19
RF00756	3	precursor	microRNA mir-299	0.09
RF00045	54	snoRNA	Small nucleolar RNA SNORA73 family	1.69
RF00941	2	precursor	microRNA mir-434	0.06
RF00334	2	snoRNA	Small nucleolar RNA SNORA3/SNORA45 family	0.06
RF01151	2	snoRNA	Small nucleolar RNA U82P	0.06
RF00740	2	precursor	microRNA mir-370	0.06
RF01960	20900	rRNA	Eukaryotic small subunit ribosomal RNA	654.35
RF01905	1	Rfam other sncRNA	HOTAIR conserved region 2	0.03
RF00411	1	snoRNA	Small nucleolar RNA SNORA9	0.03
RF00405	67	snoRNA	Small nucleolar RNA SNORA44	2.10
RF00189	26	snoRNA	Small nucleolar RNA SNORD95	0.81
RF01309	8	snoRNA	Small nucleolar RNA sR60	0.25
RF00223	5	Rfam other sncRNA	bip internal ribosome entry site (IRES)	0.16
RF01131	1	snoRNA	Small nucleolar RNA sR47	0.03
RF00430	339	snoRNA	Small nucleolar RNA SNORA54	10.61
RF00017	917	Rfam other sncRNA	Metazoan signal recognition particle RNA	28.71
RF00256	1	precursor	mir-196 microRNA precursor family	0.03
RF01232	2	snoRNA	Small nucleolar RNA R442	0.06
RF00377	13	snoRNA	Small nucleolar RNA U6-53/MBII-28	0.41
RF01942	49	precursor	microRNA mir-1937	1.53
RF01506	5	snoRNA	A. fumigatus snoRNA Afu_294	0.16
RF01320	3	Rfam other sncRNA	CRISPR RNA direct repeat element	0.09
RF00703	6489	precursor	microRNA mir-139	203.16
RF00241	8588	precursor	mir-8/mir-141/mir-200 microRNA precursor family	268.88
RF00612	16	snoRNA	Small nucleolar RNA SNORD75	0.50
RF00622	1	Rfam other sncRNA	Mammalian CPEB3 ribozyme	0.03
RF00425	16	snoRNA	Small nucleolar RNA SNORA18	0.50
RF01184	50	snoRNA	Small nucleolar RNA snR79	1.57
RF00278	190	snoRNA	Small nucleolar RNA SNORD50	5.95
RF01304	9	snoRNA	Small nucleolar RNA sR5	0.28
RF01109	2	Rfam other sncRNA	Pseudoknot of upstream pseudoknot domain (UPD) of the 3'UTR	0.06
RF02462	3	Rfam other sncRNA	Ascomycota telomerase RNA	0.09
RF00131	75816	precursor	mir-30 microRNA precursor	2373.69
RF00702	21894	precursor	microRNA mir-182	685.47
RF00598	1	snoRNA	Small nucleolar RNA SNORA76	0.03
RF00335	4	snoRNA	Small nucleolar RNA Z13/snr52	0.13
RF02401	1	Rfam other sncRNA	ClpQY promoter	0.03
RF00571	3	snoRNA	Small nucleolar RNA SNORD65	0.09
RF00489	1	Rfam other sncRNA	ctRNA	0.03
RF00196	2	Rfam other sncRNA	Alfalfa mosaic virus RNA 1 5' UTR stem-loop	0.06
RF00325	4	snoRNA	Small nucleolar RNA SNORD53/SNORD92	0.13
RF00478	12	snoRNA	Small Cajal body specific RNA 6	0.38
RF00221	2198	snoRNA	Small nucleolar RNA SNORD43	68.82
RF00498	1	Rfam other sncRNA	Equine arteritis virus leader TRS hairpin (LTH)	0.03
RF01322	2	Rfam other sncRNA	CRISPR RNA direct repeat element	0.06
RF00638	246	precursor	microRNA MIR159	7.70
RF00640	23	precursor	microRNA MIR167_1	0.72
RF01549	1	snoRNA	Trypanosomatid snoRNA TB8Cs2H1	0.03
RF00661	123	precursor	microRNA mir-31	3.85
RF00784	46	precursor	microRNA mir-486	1.44
RF00037	2	Rfam other sncRNA	Iron response element I	0.06
RF00254	2412	precursor	mir-16 microRNA precursor family	75.52
RF01850	889	Rfam other sncRNA	Betaproteobacteria transfer-messenger RNA	27.83
RF01546	1	snoRNA	Trypanosomatid snoRNA TB6Cs1H1	0.03
RF01305	2	snoRNA	Small nucleolar RNA sR51	0.06
RF00237	71666	precursor	mir-9/mir-79 microRNA precursor family	2243.76
RF00016	134	snoRNA	Small nucleolar RNA SNORD14	4.20
RF00600	1	snoRNA	Small nucleolar RNA SNORA79	0.03
RF00099	8	snoRNA	Small nucleolar RNA SNORD22	0.25
RF01792	23	Rfam other sncRNA	ribosomal frameshift site	0.72
RF02129	4	Rfam other sncRNA	GNAS antisense RNA 1 conserved region 3	0.13
RF00212	1	snoRNA	Small nucleolar RNA SNORD38	0.03
RF01675	13	Rfam other sncRNA	Pseudomonas sRNA CrcZ	0.41
RF00244	26706	precursor	mir-26 microRNA precursor family	836.13
RF01762	3	Rfam other sncRNA	Whalefall-1 RNA	0.09
RF00258	2	precursor	mir-130 microRNA precursor family	0.06
RF00746	4	precursor	microRNA mir-454	0.13
RF00672	342	precursor	microRNA mir-190	10.71
RF00005	14290	tRNA	tRNA	447.40
RF00153	113	snoRNA	Small nucleolar RNA SNORD62	3.54
RF00092	2	snoRNA	Small nucleolar RNA SNORA63	0.06
RF00691	2616	precursor	microRNA mir-146	81.90
RF01072	4	Rfam other sncRNA	Pseudoknot of upstream pseudoknot domain (UPD) of the 3'UTR	0.13
RF01095	1	Rfam other sncRNA	3'-terminal pseudoknot of CuYV/BPYV	0.03
RF00218	19	snoRNA	Small nucleolar RNA SNORD46	0.59
RF00565	206	snoRNA	Small Cajal body specific RNA 3	6.45
RF00273	69	snoRNA	Small nucleolar RNA SNORD59	2.16
RF00424	57	snoRNA	Small Cajal body specific RNA 16	1.78
RF00027	12033	precursor	let-7 microRNA precursor	376.74
RF00618	9	snRNA	U4atac minor spliceosomal RNA	0.28
RF00664	132	precursor	microRNA mir-223	4.13
RF01863	1	snoRNA	Trypanosomatid snoRNA TB10Cs2H2	0.03
RF00129	2309	precursor	mir-103/107 microRNA precursor	72.29
RF00476	1	snoRNA	Small nucleolar RNA snR61/Z1/Z11	0.03
RF01519	1	Rfam other sncRNA	Caulobacter sRNA CC0196	0.03
RF00396	63	snoRNA	Small nucleolar RNA SNORA13	1.97
RF00247	2	precursor	mir-160 microRNA precursor family	0.06
RF00871	18	precursor	microRNA mir-689	0.56
RF01358	1	Rfam other sncRNA	CRISPR RNA direct repeat element	0.03
RF02265	1	Rfam other sncRNA	MAT2A 3'UTR stem loop F	0.03
RF00574	34	snoRNA	Small nucleolar RNA SNORD69	1.06
RF00838	35	precursor	microRNA mir-252	1.10
RF00648	100	precursor	microRNA MIR396	3.13
RF00630	5	Rfam other sncRNA	Pseudomonas sRNA P26	0.16
RF02183	1	Rfam other sncRNA	ST7 overlapping transcript 3 conserved region 1	0.03
RF01319	2	Rfam other sncRNA	CRISPR RNA direct repeat element	0.06
RF00748	1	precursor	microRNA mir-433	0.03
RF01164	2	snoRNA	Small nucleolar RNA SNORD107	0.06
RF00108	65	snoRNA	Small nucleolar RNA SNORD116	2.04
RF01275	2	snoRNA	Small nucleolar RNA sR22	0.06
RF00154	20	snoRNA	Small nucleolar RNA SNORD63	0.63
RF01684	4351	Rfam other sncRNA	MALAT1-associated small cytoplasmic RNA/MEN beta RNA	136.22
RF00410	1	snoRNA	Small nucleolar RNA SNORA2/SNORA34 family	0.03
RF02256	1	Rfam other sncRNA	Adaptive response 33 conserved region 2	0.03
RF00009	43	Rfam other sncRNA	Nuclear RNase P	1.35
RF00946	12	precursor	microRNA mir-1225	0.38
RF00418	47	snoRNA	Small nucleolar RNA SNORA58	1.47
RF00729	4	precursor	microRNA mir-278	0.13
RF00601	24	snoRNA	Small Cajal body specific RNA 20	0.75
RF00187	3	snoRNA	Small nucleolar RNA SNORD102	0.09
RF00385	1	Rfam other sncRNA	Infectious bronchitis virus D-RNA	0.03
RF00683	839	precursor	microRNA mir-143	26.27
RF00302	7	snoRNA	Small nucleolar RNA SNORA65	0.22
RF02541	1058	rRNA	Bacterial large subunit ribosomal RNA	33.12
RF00091	3	snoRNA	Small nucleolar RNA SNORA62/SNORA6 family	0.09
RF01290	47	snoRNA	Small nucleolar RNA SNORD10	1.47
RF01125	4	snoRNA	Small nucleolar RNA sR4	0.13
RF00465	1	Rfam other sncRNA	Japanese encephalitis virus (JEV) hairpin structure	0.03
RF02262	1	Rfam other sncRNA	MAT2A 3'UTR stem loop C	0.03
RF00103	697	precursor	mir-1 microRNA precursor family	21.82
RF00730	15	precursor	microRNA mir-277	0.47
RF00281	12	snoRNA	Small nucleolar RNA SNORD47	0.38
RF00722	4823	precursor	microRNA mir-451	151.00
RF00406	359	snoRNA	Small nucleolar RNA SNORA42/SNORA80 family	11.24
RF00069	18	snoRNA	Small nucleolar RNA SNORD24	0.56
RF02219	1	Rfam other sncRNA	ZNRD1 antisense RNA 1 conserved region 2	0.03
RF00669	2462	precursor	microRNA mir-96	77.08
RF02467	3	Rfam other sncRNA	Mycobacterium sRNA Ms_IGR-2	0.09
RF00255	1965	precursor	mir-218 microRNA precursor family	61.52
RF01156	5	snoRNA	Small nucleolar RNA SNORD123	0.16
RF00915	1	precursor	microRNA mir-760	0.03
RF01990	1	Rfam other sncRNA	Selenocysteine insertion sequence 4	0.03
RF00676	38	precursor	microRNA mir-127	1.19
RF02444	2	Rfam other sncRNA	Streptococcus sRNA SpR10	0.06
RF00155	88	snoRNA	Small nucleolar RNA SNORA66	2.76
RF01424	1	snoRNA	small nucleolar RNA snoR118	0.03
RF01296	28	snoRNA	Small nucleolar RNA U85	0.88
RF01381	17	Rfam other sncRNA	HIV-1 stem-loop 3 Psi packaging signal	0.53
RF01046	70	Rfam other sncRNA	Wingless localisation element 3 (WLE3)	2.19
RF00610	15011	snoRNA	Small nucleolar RNA SNORD110	469.97
RF02448	9	Rfam other sncRNA	Streptococcus sRNA SpR20	0.28
RF01895	1057	precursor	microRNA mir-193	33.09
RF01834	3	Rfam other sncRNA	ribosomal frameshift site	0.09
RF01804	1	Rfam other sncRNA	Lambda phage CIII thermoregulator element	0.03
RF01138	2	snoRNA	Small nucleolar RNA sR23	0.06
RF01791	1	Rfam other sncRNA	F6 TB sRNA	0.03
RF01727	1	Rfam other sncRNA	SAM/SAH riboswitch	0.03
RF00253	157	precursor	mir-101 microRNA precursor family	4.92
RF00803	227	precursor	microRNA mir-425	7.11
RF00753	2	precursor	microRNA mir-503	0.06
RF00462	1	Rfam other sncRNA	APC internal ribosome entry site (IRES)	0.03
RF01175	1	snoRNA	Small nucleolar RNA U83	0.03
RF00741	556	precursor	microRNA mir-378	17.41
RF00070	1	snoRNA	Small nucleolar RNA SNORD29	0.03
RF01856	2	Rfam other sncRNA	Protozoan signal recognition particle RNA	0.06
RF00573	15	snoRNA	Small nucleolar RNA SNORD67	0.47
RF00012	3204	snoRNA	Small nucleolar RNA U3	100.31
RF02243	4	Rfam other sncRNA	Proteobacterial sRNA Xoo8	0.13
RF00446	96	precursor	mir-133 microRNA precursor family	3.01
RF00015	48	snRNA	U4 spliceosomal RNA	1.50
RF00428	5	snoRNA	Small nucleolar RNA SNORA38	0.16
RF00772	1	precursor	microRNA mir-328	0.03
RF00271	2	snoRNA	Small nucleolar RNA SNORD60	0.06
RF00576	2	snoRNA	Small nucleolar RNA SNORD71	0.06
RF00613	3	snoRNA	Small nucleolar RNA SNORD94	0.09
RF01134	1	snoRNA	Small nucleolar RNA sR30	0.03
RF00892	2	precursor	microRNA mir-551	0.06
RF01241	17	snoRNA	Small nucleolar RNA SNORA81	0.53
RF00286	2	snoRNA	Small Cajal body specific RNA 8	0.06
RF00164	2	Rfam other sncRNA	Coronavirus 3' stem-loop II-like motif (s2m)	0.06
RF00651	30792	precursor	microRNA mir-221	964.05
RF01014	17	precursor	microRNA mir-1306	0.53
RF00002	20077	rRNA	5.8S ribosomal RNA	628.58
RF00548	1	snRNA	U11 spliceosomal RNA	0.03
RF00211	3	snoRNA	Small nucleolar RNA SNORD35	0.09
RF00643	13	precursor	microRNA MIR171_1	0.41
RF01938	1	precursor	microRNA mir-1251	0.03
RF00066	16	snRNA	U7 small nuclear RNA	0.50
RF00019	79665	Rfam other sncRNA	Y RNA	2494.20
RF01903	2	precursor	microRNA mir-500	0.06
RF00080	2	Rfam other sncRNA	yybP-ykoY leader	0.06
RF00030	10	Rfam other sncRNA	RNase MRP	0.31
RF01860	3	snoRNA	A. fumigatus snoRNA Afu_455	0.09
RF01234	8	snoRNA	Small nucleolar RNA SNORA47	0.25
RF01317	1	Rfam other sncRNA	CRISPR RNA direct repeat element	0.03
RF00006	80	Rfam other sncRNA	Vault RNA	2.50
RF00580	13	snoRNA	Small nucleolar RNA SNORD91 family	0.41
RF00399	9	snoRNA	Small nucleolar RNA SNORA24	0.28
RF00570	76	snoRNA	Small Nucleolar RNA SNORD64	2.38
RF00603	53	snoRNA	Small nucleolar RNA SNORD23	1.66
RF00279	8	snoRNA	Small nucleolar RNA SNORD45	0.25
RF00432	14	snoRNA	Small nucleolar RNA SNORA51	0.44
RF00178	5400	precursor	mir-24 microRNA precursor family	169.07
RF01835	1	Rfam other sncRNA	ribosomal frameshift site	0.03
RF00322	65	snoRNA	Small nucleolar RNA SNORA31	2.04
RF00246	293	precursor	mir-135 microRNA precursor family	9.17
RF01294	2	snoRNA	Small nucleolar RNA U89	0.06
RF00659	2	precursor	microRNA mir-365	0.06
RF00274	667	snoRNA	Small nucleolar RNA SNORD57	20.88
RF02147	1	Rfam other sncRNA	Maternally expressed 8 exon 3	0.03
RF01123	1	snoRNA	Small nucleolar RNA sR35	0.03
RF01100	2	Rfam other sncRNA	3'-terminal pseudoknot in BYV	0.06
RF00769	2	precursor	microRNA mir-331	0.06
RF00074	3226	precursor	mir-29 microRNA precursor	101.00
RF00736	539	precursor	microRNA mir-320	16.88
RF00832	25	precursor	microRNA mir-71	0.78
RF00130	273	precursor	mir-192/215 microRNA precursor	8.55
RF00609	2	snoRNA	Small nucleolar RNA SNORD100	0.06
RF00584	1	snoRNA	Small nucleolar RNA SNORD105	0.03
RF00319	14	snoRNA	Small nucleolar RNA SNORA23	0.44
RF00280	12	snoRNA	Small nucleolar RNA SNORD51	0.38
RF00718	1	precursor	microRNA mir-431	0.03
RF02063	1	Rfam other sncRNA	Salmonella enterica sRNA STnc350	0.03
RF01059	2	precursor	microRNA mir-598	0.06
RF01407	2	Rfam other sncRNA	STnc560 Hfq binding RNA	0.06
RF00667	615	precursor	microRNA mir-33	19.25
RF00026	3865	snRNA	U6 spliceosomal RNA	121.01
RF00494	13	snoRNA	Small nucleolar RNA U2-19	0.41
RF00105	1675	snoRNA	Small nucleolar RNA SNORD115	52.44
RF02542	2	rRNA	Microsporidia small subunit ribosomal RNA	0.06
RF01518	1	Rfam other sncRNA	NoRC assoicated RNA, pRNA	0.03
RF00023	72919	Rfam other sncRNA	transfer-messenger RNA	2282.99
RF00034	1	Rfam other sncRNA	RprA RNA	0.03
RF00020	27	snRNA	U5 spliceosomal RNA	0.85
RF01875	2	Rfam other sncRNA	Myocardial infarction associated transcript exon 5 conserved region 1	0.06
RF00564	3	snoRNA	Small Cajal body specific RNA 11	0.09
RF01307	1	snoRNA	Small nucleolar RNA sR55	0.03
RF00606	12	snoRNA	Small nucleolar RNA SNORD93	0.38
RF00642	18245	precursor	microRNA mir-23	571.22
RF00663	3788	precursor	microRNA mir-183	118.60
RF00096	4	snoRNA	U8 small nucleolar RNA	0.13
RF02108	1	Rfam other sncRNA	Deleted in lymphocytic leukemia 2 conserved region 4	0.03
RF00469	11	Rfam other sncRNA	Hepatitis C stem-loop IV	0.34
RF00169	9	Rfam other sncRNA	Bacterial small signal recognition particle RNA	0.28
RF01210	4	snoRNA	Small nucleolar RNA U13	0.13
RF00745	492	precursor	microRNA mir-499	15.40
RF00118	61	Rfam other sncRNA	rydB RNA	1.91
RF00749	7	precursor	microRNA mir-208	0.22
RF00275	36	snoRNA	Small nucleolar RNA SNORD56	1.13
RF00440	1	snoRNA	Small nucleolar RNA SNORD37	0.03
RF00087	4	snoRNA	Small nucleolar RNA SNORD26	0.13
RF01790	1	Rfam other sncRNA	ribosomal frameshift site	0.03
RF00650	905	precursor	microRNA mir-153	28.33
RF00239	333742	precursor	mir-124 microRNA precursor family	10448.98
RF00423	1	snoRNA	Small Cajal body specific RNA 4	0.03
RF00523	3	Rfam other sncRNA	Prion pseudoknot	0.09
RF00701	12070	precursor	microRNA mir-126	377.89
RF00464	2139	precursor	mir-92 microRNA precursor family	66.97
RF01182	6	snoRNA	Small nucleolar RNA SNORD11	0.19
RF00186	3	snoRNA	Small nucleolar RNA SNORD101	0.09
RF01509	2	snoRNA	A. fumigatus snoRNA Afu_300	0.06
RF00731	27	precursor	microRNA mir-155	0.85
RF00340	98	snoRNA	Small nucleolar RNA SNORA36 family	3.07
intron	1068793	intron	-	33462.35
repeat	1229546	repeat	-	38495.29
exon	3084141	exon	-	96559.96
intergenic	706752	intergenic	-	22127.37
