# Supplementary material for: MicroRNA-mediated translational pathways are regulated in the orbitofrontal cortex and peripheral blood samples during acute abstinence from heroin self-administration
Source: Adv Drug Alcohol Res. 2023 Aug 14;3:11668. doi: 10.3389/adar.2023.11668 (PMC10880771; doi:10.3389/adar.2023.11668)
Supplement: Supplementary file 2 [file DataSheet1.ZIP › S91S.expr.xls]

sRNA id	Count(34967259)	Type	Description	TPM
novel_mir1	7071	miRNA	NC_005106.4:-:31883001_31883071	202.22
novel_mir2	1008	miRNA	NC_005110.4:+:58661266_58661327	28.83
novel_mir3	1316	miRNA	NC_005107.4:+:65643142_65643201	37.64
novel_mir4	1129	miRNA	NC_005120.4:+:118131823_118131886	32.29
novel_mir5	85	miRNA	NC_005103.4:-:147718278_147718343	2.43
novel_mir8	426	miRNA	NC_005106.4:-:32983166_32983226	12.18
novel_mir9	122	miRNA	NC_005116.4:-:10572277_10572334	3.49
novel_mir10	150	miRNA	NC_005109.4:-:15198465_15198530	4.29
novel_mir11	71	miRNA	NC_005117.4:-:73403043_73403105	2.03
novel_mir14	133	miRNA	NC_005100.4:+:174134780_174134841	3.80
novel_mir15	85	miRNA	NC_005100.4:+:48104127_48104186	2.43
novel_mir16	45	miRNA	NC_005100.4:-:121202858_121202922	1.29
novel_mir18	26	miRNA	NC_005106.4:+:140547362_140547421	0.74
novel_mir19	85	miRNA	NC_005116.4:-:71800308_71800365	2.43
novel_mir23	60	miRNA	NC_005118.4:-:58624779_58624839	1.72
novel_mir24	43	miRNA	NC_005100.4:-:220867515_220867576	1.23
novel_mir25	30	miRNA	NC_005100.4:+:236276331_236276393	0.86
novel_mir27	20	miRNA	NC_005116.4:-:10456154_10456219	0.57
novel_mir28	31	miRNA	NC_005100.4:+:198994825_198994892	0.89
novel_mir29	11	miRNA	NC_005106.4:+:143932118_143932175	0.31
novel_mir39	11	miRNA	NC_005102.4:+:11791489_11791554	0.31
novel_mir42	15	miRNA	NC_005102.4:-:3674813_3674874	0.43
novel_mir67	50	miRNA	NC_005114.4:-:96770944_96771005	1.43
novel_mir70	154	miRNA	NC_005120.4:-:33516112_33516172	4.40
novel_mir131	1365	miRNA	NC_005106.4:+:43324717_43324775	39.04
novel_mir147	337	miRNA	NC_005118.4:-:45500822_45500875	9.64
novel_mir150	10	miRNA	NC_005102.4:-:72885424_72885475	0.29
novel_mir281	14	miRNA	NC_005109.4:+:20591263_20591341	0.40
novel_mir283	12	miRNA	NC_005113.4:+:91783214_91783278	0.34
novel_mir292	293	miRNA	NC_005100.4:-:174495292_174495366	8.38
novel_mir295	18	miRNA	NC_005108.4:-:44126889_44126944	0.51
novel_mir296	22	miRNA	NC_005107.4:-:104542347_104542407	0.63
novel_mir323	21	miRNA	NC_005109.4:-:89005074_89005124	0.60
novel_mir332	56	miRNA	NC_005108.4:-:96210705_96210788	1.60
novel_mir333	10	miRNA	NC_005104.4:+:61955179_61955235	0.29
novel_mir339	116	miRNA	NC_005108.4:+:92290850_92290905	3.32
novel_mir359	10	miRNA	NC_005107.4:-:70509745_70509799	0.29
novel_mir360	10	miRNA	NC_005109.4:-:56445192_56445246	0.29
novel_mir361	1417	miRNA	NC_005103.4:+:44936587_44936663	40.52
novel_mir379	23	miRNA	NC_005116.4:+:76532726_76532783	0.66
novel_mir426	70	miRNA	NC_005100.4:-:88138903_88138959	2.00
novel_mir436	10	miRNA	NC_005109.4:+:105627948_105627989	0.29
novel_mir439	65	miRNA	NC_005109.4:+:94696970_94697035	1.86
novel_mir461	79	miRNA	NC_005100.4:-:266483230_266483272	2.26
novel_mir482	30	miRNA	NC_005107.4:+:69859785_69859842	0.86
novel_mir486	28	miRNA	NC_005108.4:+:53419607_53419665	0.80
novel_mir489	39	miRNA	NW_007906169.1:+:61366_61407	1.12
novel_mir503	65	miRNA	NC_005101.4:-:30824183_30824248	1.86
novel_mir508	13	miRNA	NC_005118.4:+:19834893_19834948	0.37
novel_mir526	10	miRNA	NC_005103.4:+:99133802_99133867	0.29
novel_mir545	48	miRNA	NC_005113.4:+:44548391_44548448	1.37
novel_mir552	127	miRNA	NC_005101.4:-:198041348_198041395	3.63
novel_mir554	11	miRNA	NC_005106.4:+:117026114_117026170	0.31
novel_mir574	119	miRNA	NC_005108.4:-:7465662_7465729	3.40
novel_mir629	338	miRNA	NC_005101.4:-:408837_408875	9.67
novel_mir632	7132	miRNA	NC_005100.4:+:126523306_126523356	203.96
novel_mir635	13	miRNA	NC_005102.4:+:159305943_159305987	0.37
novel_mir643	34	miRNA	NC_005101.4:-:196199380_196199447	0.97
novel_mir647	10	miRNA	NC_005111.4:-:24682982_24683035	0.29
novel_mir648	15	miRNA	NC_005109.4:-:11131493_11131541	0.43
novel_mir651	25	miRNA	NC_005109.4:-:12913457_12913517	0.71
novel_mir685	19	miRNA	NC_005100.4:-:212547326_212547400	0.54
novel_mir689	18	miRNA	NC_005111.4:+:11438958_11439018	0.51
novel_mir695	118	miRNA	NC_005111.4:+:22232667_22232748	3.37
novel_mir712	20	miRNA	NC_005104.4:-:136023250_136023319	0.57
novel_mir716	16	miRNA	NC_005116.4:+:16004712_16004770	0.46
novel_mir730	13	miRNA	NC_005106.4:+:117512923_117512981	0.37
novel_mir736	11	miRNA	NC_005112.4:-:48607079_48607144	0.31
novel_mir746	49	miRNA	NC_005106.4:-:11752544_11752605	1.40
novel_mir759	12	miRNA	NC_005116.4:-:71781155_71781216	0.34
novel_mir760	90	miRNA	NC_005102.4:+:83137312_83137378	2.57
novel_mir772	23	miRNA	NC_005103.4:+:9191349_9191405	0.66
novel_mir783	2387	miRNA	NC_005100.4:-:39717702_39717778	68.26
novel_mir791	14	miRNA	NC_005109.4:+:47185810_47185869	0.40
novel_mir801	5318	miRNA	NC_005102.4:-:176406218_176406274	152.09
novel_mir826	27	miRNA	NC_005106.4:+:70285473_70285528	0.77
novel_mir832	161	miRNA	NC_005119.4:-:30303769_30303828	4.60
novel_mir848	22	miRNA	NC_005100.4:-:81922579_81922642	0.63
novel_mir856	21	miRNA	NC_005100.4:-:84983630_84983672	0.60
novel_mir867	31	miRNA	NC_005107.4:-:13725566_13725610	0.89
novel_mir874	19	miRNA	NC_005111.4:+:17012872_17012928	0.54
novel_mir891	11	miRNA	NC_005116.4:-:71785800_71785869	0.31
novel_mir908	305	miRNA	NC_005112.4:+:57626466_57626531	8.72
novel_mir942	10	miRNA	NC_005118.4:+:52902657_52902714	0.29
novel_mir973	764	miRNA	NC_005113.4:-:79635781_79635841	21.85
novel_mir980	40	miRNA	NC_005103.4:-:8969376_8969434	1.14
novel_mir1007	986	miRNA	NC_005105.4:-:72681745_72681805	28.20
novel_mir1018	92	miRNA	NC_005116.4:+:13482412_13482474	2.63
novel_mir1023	20	miRNA	NC_005104.4:+:166599223_166599277	0.57
novel_mir1036	13	miRNA	NC_005101.4:-:198382198_198382234	0.37
novel_mir1039	19	miRNA	NC_005109.4:-:14087742_14087803	0.54
novel_mir1065	10	miRNA	NC_005100.4:+:264059603_264059678	0.29
novel_mir1108	36	miRNA	NC_005117.4:-:4107544_4107611	1.03
novel_mir1148	249	miRNA	NC_005104.4:-:150530295_150530349	7.12
novel_mir1179	71	miRNA	NC_005107.4:+:53864333_53864403	2.03
novel_mir1197	10	miRNA	NC_005119.4:-:14082303_14082360	0.29
novel_mir1206	32	miRNA	NC_005114.4:+:58654924_58654975	0.92
novel_mir1215	81	miRNA	NC_005112.4:-:52096572_52096633	2.32
novel_mir1224	614	miRNA	NW_007906435.1:+:9511514_9511577	17.56
novel_mir1225	112	miRNA	NC_005113.4:-:7230301_7230346	3.20
novel_mir1227	2203	miRNA	NC_005109.4:-:55645860_55645927	63.00
novel_mir1235	233	miRNA	NC_005102.4:-:58785340_58785408	6.66
novel_mir1238	13	miRNA	NC_005100.4:-:165675078_165675136	0.37
novel_mir1248	68	miRNA	NC_005108.4:-:100175741_100175803	1.94
novel_mir1262	1280	miRNA	NC_005104.4:+:57493184_57493267	36.61
novel_mir1270	35	miRNA	NC_005107.4:-:69134704_69134780	1.00
novel_mir1272	682	miRNA	NC_005114.4:+:30097804_30097871	19.50
novel_pir20	18	piRNA	NC_005100.4:LINE/L1:-_131544027	0.51
novel_pir21	11	piRNA	NC_005100.4:LINE/L1:-_131544027	0.31
novel_pir50	16	piRNA	NC_005100.4:LINE/L1:-_259323205	0.46
novel_pir52	11	piRNA	NC_005100.4:LINE/L1:-_259323205	0.31
novel_pir72	10	piRNA	NC_005100.4:LINE/L1:-_259323205	0.29
novel_pir77	10	piRNA	NC_005100.4:LINE/L1:-_259323205	0.29
novel_pir81	12	piRNA	NC_005100.4:LINE/L1:-_259323205	0.34
novel_pir85	10	piRNA	NC_005100.4:LINE/L1:-_259323205	0.29
novel_pir93	10	piRNA	NC_005100.4:LINE/L1:-_259323205	0.29
novel_pir106	21	piRNA	NC_005100.4:LINE/L1:-_259323205	0.60
novel_pir107	17	piRNA	NC_005100.4:LINE/L1:-_259323205	0.49
novel_pir108	19	piRNA	NC_005100.4:LINE/L1:-_259323205	0.54
novel_pir109	10	piRNA	NC_005100.4:LINE/L1:-_259323205	0.29
novel_pir119	10	piRNA	NC_005100.4:LINE/L1:-_259323205	0.29
novel_pir137	15	piRNA	NC_005100.4:LINE/L1:-_259323205	0.43
novel_pir159	10	piRNA	NC_005100.4:LINE/L1:-_659914	0.29
novel_pir203	10	piRNA	NC_005100.4:LINE/L1:+_186367113	0.29
novel_pir204	17	piRNA	NC_005100.4:LINE/L1:+_186367113	0.49
novel_pir205	11	piRNA	NC_005100.4:LINE/L1:+_186367113	0.31
novel_pir210	14	piRNA	NC_005100.4:LTR/ERVK:+_234738574	0.40
novel_pir214	11	piRNA	NC_005100.4:LINE/L1:+_110288721	0.31
novel_pir222	10	piRNA	NC_005100.4:LINE/L1:+_110288721	0.29
novel_pir227	13	piRNA	NC_005100.4:LINE/L1:+_110288721	0.37
novel_pir232	12	piRNA	NC_005100.4:LINE/L1:-_73046852	0.34
novel_pir253	11	piRNA	NC_005100.4:LINE/L1:+_190323298	0.31
novel_pir261	12	piRNA	NC_005100.4:LTR/ERVK:-_278322468	0.34
novel_pir292	10	piRNA	NC_005100.4:LINE/L1:+_62126645	0.29
novel_pir338	21	piRNA	NC_005100.4:LINE/L1:+_281941412	0.60
novel_pir339	10	piRNA	NC_005100.4:LINE/L1:+_281941412	0.29
novel_pir340	27	piRNA	NC_005100.4:LINE/L1:+_281941412	0.77
novel_pir348	15	piRNA	NC_005100.4:LINE/L1:+_281941412	0.43
novel_pir356	10	piRNA	NC_005100.4:LINE/L1:+_64821727	0.29
novel_pir371	10	piRNA	NC_005100.4:LINE/L1:+_64821727	0.29
novel_pir376	15	piRNA	NC_005100.4:LINE/L1:+_172956876	0.43
novel_pir412	15	piRNA	NC_005100.4:LINE/L1:-_248555445	0.43
novel_pir435	11	piRNA	NC_005100.4:LINE/L1:-_185581933	0.31
novel_pir452	10	piRNA	NC_005100.4:LINE/L1:+_39990367	0.29
novel_pir478	15	piRNA	NC_005100.4:LINE/L1:+_113943149	0.43
novel_pir480	14	piRNA	NC_005100.4:LINE/L1:+_113943149	0.40
novel_pir496	11	piRNA	NC_005100.4:LINE/L1:-_38738212	0.31
novel_pir524	14	piRNA	NC_005100.4:LINE/L1:+_154624982	0.40
novel_pir544	14	piRNA	NC_005100.4:LINE/L1:-_37520364	0.40
novel_pir560	10	piRNA	NC_005100.4:LINE/L1:-_70346775	0.29
novel_pir561	11	piRNA	NC_005100.4:LINE/L1:-_70346775	0.31
novel_pir563	11	piRNA	NC_005100.4:LINE/L1:-_70346775	0.31
novel_pir569	10	piRNA	NC_005100.4:LINE/L1:-_210528785	0.29
novel_pir577	24	piRNA	NC_005100.4:LINE/L1:-_210528785	0.69
novel_pir578	10	piRNA	NC_005100.4:LINE/L1:-_210528785	0.29
novel_pir612	13	piRNA	NC_005100.4:LINE/L1:-_10392227	0.37
novel_pir627	13	piRNA	NC_005100.4:LTR/ERVK:+_1106504	0.37
novel_pir636	24	piRNA	NC_005100.4:LINE/L1:-_4917546	0.69
novel_pir637	62	piRNA	NC_005100.4:LINE/L1:-_4917546	1.77
novel_pir638	27	piRNA	NC_005100.4:LINE/L1:-_4917546	0.77
novel_pir640	1961	piRNA	NC_005100.4:LINE/L1:-_4917546	56.08
novel_pir642	15	piRNA	NC_005100.4:LINE/L1:-_4917546	0.43
novel_pir643	891	piRNA	NC_005100.4:LINE/L1:-_4917546	25.48
novel_pir644	73	piRNA	NC_005100.4:LINE/L1:-_4917546	2.09
novel_pir645	45	piRNA	NC_005100.4:LINE/L1:-_4917546	1.29
novel_pir646	149	piRNA	NC_005100.4:LINE/L1:-_4917546	4.26
novel_pir648	117	piRNA	NC_005100.4:LINE/L1:-_4917546	3.35
novel_pir649	159	piRNA	NC_005100.4:LINE/L1:-_4917546	4.55
novel_pir650	72	piRNA	NC_005100.4:LINE/L1:-_4917546	2.06
novel_pir652	107	piRNA	NC_005100.4:LINE/L1:-_4917546	3.06
novel_pir653	87	piRNA	NC_005100.4:LINE/L1:-_4917546	2.49
novel_pir655	13	piRNA	NC_005100.4:LINE/L1:-_4917546	0.37
novel_pir702	15	piRNA	NC_005100.4:LINE/L1:+_148898708	0.43
novel_pir703	12	piRNA	NC_005100.4:LINE/L1:+_148898708	0.34
novel_pir707	247	piRNA	NC_005100.4:LTR/ERVK:+_81507632	7.06
novel_pir708	90	piRNA	NC_005100.4:LTR/ERVK:+_81507632	2.57
novel_pir712	11	piRNA	NC_005100.4:LTR/ERVK:+_81507632	0.31
novel_pir722	11	piRNA	NC_005100.4:DNA/PIF-Harbinger:+_179633764	0.31
novel_pir724	22	piRNA	NC_005100.4:DNA/PIF-Harbinger:+_179633764	0.63
novel_pir727	15	piRNA	NC_005100.4:DNA/PIF-Harbinger:+_179633764	0.43
novel_pir731	10	piRNA	NC_005100.4:DNA/PIF-Harbinger:+_179633764	0.29
novel_pir734	14	piRNA	NC_005100.4:LTR/ERVK:+_234087267	0.40
novel_pir735	71	piRNA	NC_005100.4:LTR/ERVK:+_234087267	2.03
novel_pir741	15	piRNA	NC_005100.4:LINE/L1:+_66997293	0.43
novel_pir747	11	piRNA	NC_005100.4:LINE/L1:+_66997293	0.31
novel_pir766	110	piRNA	NC_005100.4:LINE/L1:+_61609478	3.15
novel_pir771	22	piRNA	NC_005100.4:LTR/ERVK:+_83369253	0.63
novel_pir778	15	piRNA	NC_005100.4:LTR/ERVK:+_83369253	0.43
novel_pir780	19	piRNA	NC_005100.4:LTR/ERVK:+_83369253	0.54
novel_pir792	111	piRNA	NC_005100.4:LTR/ERVK:+_83369253	3.17
novel_pir793	11	piRNA	NC_005100.4:LTR/ERVK:+_83369253	0.31
novel_pir796	14	piRNA	NC_005100.4:LTR/ERVK:+_83369253	0.40
novel_pir797	14	piRNA	NC_005100.4:LTR/ERVK:+_83369253	0.40
novel_pir800	40	piRNA	NC_005100.4:LTR/ERVK:+_83369253	1.14
novel_pir802	22	piRNA	NC_005100.4:LTR/ERVK:+_83369253	0.63
novel_pir803	22	piRNA	NC_005100.4:LTR/ERVK:+_83369253	0.63
novel_pir809	19	piRNA	NC_005100.4:LTR/ERVK:+_83369253	0.54
novel_pir815	15	piRNA	NC_005100.4:LTR/ERVK:+_83369253	0.43
novel_pir822	10	piRNA	NC_005100.4:LTR/ERVK:+_83369253	0.29
novel_pir823	11	piRNA	NC_005100.4:LTR/ERVK:+_83369253	0.31
novel_pir866	13	piRNA	NC_005100.4:LTR/ERV1:+_111568550	0.37
novel_pir867	37	piRNA	NC_005100.4:LTR/ERV1:+_111568550	1.06
novel_pir902	12	piRNA	NC_005100.4:LINE/L1:-_193637817	0.34
novel_pir924	10	piRNA	NC_005100.4:LINE/L1:-_193637817	0.29
novel_pir939	15	piRNA	NC_005100.4:LTR/ERVK:+_262194536	0.43
novel_pir940	255	piRNA	NC_005100.4:LTR/ERVK:+_262194536	7.29
novel_pir966	22	piRNA	NC_005100.4:LINE/L1:-_248736325	0.63
novel_pir967	16	piRNA	NC_005100.4:LINE/L1:-_248736325	0.46
novel_pir993	11	piRNA	NC_005100.4:LTR/ERVL:-_8308694	0.31
novel_pir995	14	piRNA	NC_005100.4:LTR/ERVL-MaLR:+_166700932	0.40
novel_pir997	12	piRNA	NC_005100.4:LTR/ERVL-MaLR:+_166700932	0.34
novel_pir1004	15	piRNA	NC_005100.4:LTR/ERVK:+_130512673	0.43
novel_pir1014	10	piRNA	NC_005100.4:LTR/ERVK:+_130512673	0.29
novel_pir1022	43	piRNA	NC_005100.4:LTR/ERV1:+_17651887	1.23
novel_pir1023	31	piRNA	NC_005100.4:LTR/ERV1:+_17651887	0.89
novel_pir1025	31	piRNA	NC_005100.4:LTR/ERV1:+_17651887	0.89
novel_pir1026	808	piRNA	NC_005100.4:LTR/ERV1:+_17651887	23.11
novel_pir1030	16	piRNA	NC_005100.4:LTR/ERVK:-_269854250	0.46
novel_pir1031	154	piRNA	NC_005100.4:LTR/ERVK:-_269854250	4.40
novel_pir1033	199	piRNA	NC_005100.4:LTR/ERVK:-_269854250	5.69
novel_pir1034	27	piRNA	NC_005100.4:LTR/ERVK:-_269854250	0.77
novel_pir1035	58	piRNA	NC_005100.4:LTR/ERVK:-_269854250	1.66
novel_pir1052	41	piRNA	NC_005100.4:DNA/PIF-Harbinger:-_137246413	1.17
novel_pir1053	30	piRNA	NC_005100.4:DNA/PIF-Harbinger:-_137246413	0.86
novel_pir1054	54	piRNA	NC_005100.4:DNA/PIF-Harbinger:-_137246413	1.54
novel_pir1056	30	piRNA	NC_005100.4:DNA/PIF-Harbinger:-_137246413	0.86
novel_pir1057	18	piRNA	NC_005100.4:DNA/PIF-Harbinger:-_137246413	0.51
novel_pir1062	33	piRNA	NC_005100.4:DNA/PIF-Harbinger:-_137246413	0.94
novel_pir1063	14	piRNA	NC_005100.4:DNA/PIF-Harbinger:-_137246413	0.40
novel_pir1064	56	piRNA	NC_005100.4:DNA/PIF-Harbinger:-_137246413	1.60
novel_pir1065	33	piRNA	NC_005100.4:DNA/PIF-Harbinger:-_137246413	0.94
novel_pir1067	12	piRNA	NC_005100.4:DNA/PIF-Harbinger:-_137246413	0.34
novel_pir1068	44	piRNA	NC_005100.4:DNA/PIF-Harbinger:-_137246413	1.26
novel_pir1069	31	piRNA	NC_005100.4:DNA/PIF-Harbinger:-_137246413	0.89
novel_pir1070	11	piRNA	NC_005100.4:DNA/PIF-Harbinger:-_137246413	0.31
novel_pir1084	21	piRNA	NC_005100.4:LTR/ERVK:-_15720031	0.60
novel_pir1087	36	piRNA	NC_005100.4:LTR/ERV1:-_140888735	1.03
novel_pir1088	193	piRNA	NC_005100.4:LTR/ERV1:-_140888735	5.52
novel_pir1089	15	piRNA	NC_005100.4:LTR/ERV1:-_140888735	0.43
novel_pir1090	323	piRNA	NC_005100.4:LTR/ERV1:-_140888735	9.24
novel_pir1091	212	piRNA	NC_005100.4:LTR/ERV1:-_140888735	6.06
novel_pir1092	2318	piRNA	NC_005100.4:LTR/ERV1:-_140888735	66.29
novel_pir1112	10	piRNA	NC_005100.4:LINE/L1:-_162499794	0.29
novel_pir1117	21	piRNA	NC_005100.4:LTR/ERVL:+_236274302	0.60
novel_pir1118	24	piRNA	NC_005100.4:LTR/ERVL:+_236274302	0.69
novel_pir1121	27	piRNA	NC_005100.4:LTR/ERVL:+_236274302	0.77
novel_pir1124	15	piRNA	NC_005100.4:LTR/ERVL:+_236274302	0.43
novel_pir1126	10	piRNA	NC_005100.4:LTR/ERVL:+_236274302	0.29
novel_pir1128	12	piRNA	NC_005100.4:LTR/ERVL:+_236274302	0.34
novel_pir1131	12	piRNA	NC_005100.4:LTR/ERVL:+_236274302	0.34
novel_pir1132	12	piRNA	NC_005100.4:LTR/ERVL:+_236274302	0.34
novel_pir1136	11	piRNA	NC_005100.4:LTR/ERVL:+_236274302	0.31
novel_pir1153	13	piRNA	NC_005100.4:LTR/ERVL:+_236274302	0.37
novel_pir1156	14	piRNA	NC_005100.4:LTR/ERVL:+_236274302	0.40
novel_pir1157	17	piRNA	NC_005100.4:LTR/ERVL:+_236274302	0.49
novel_pir1159	14	piRNA	NC_005100.4:LTR/ERVL:+_236274302	0.40
novel_pir1161	43	piRNA	NC_005100.4:LTR/ERVL:+_236274302	1.23
novel_pir1162	10	piRNA	NC_005100.4:LTR/ERVL:+_236274302	0.29
novel_pir1165	13	piRNA	NC_005100.4:LTR/ERVL:+_236274302	0.37
novel_pir1168	10	piRNA	NC_005100.4:LTR/ERVL:+_236274302	0.29
novel_pir1172	12	piRNA	NC_005100.4:LTR/ERVL-MaLR:-_174709993	0.34
novel_pir1181	13	piRNA	NC_005100.4:LTR/ERVL-MaLR:-_174709993	0.37
novel_pir1188	15	piRNA	NC_005100.4:LTR/ERVL-MaLR:-_174709993	0.43
novel_pir1194	10	piRNA	NC_005100.4:LTR/ERVL-MaLR:-_174709993	0.29
novel_pir1195	14	piRNA	NC_005100.4:LTR/ERVL-MaLR:-_174709993	0.40
novel_pir1214	85	piRNA	NC_005100.4:LTR/ERVL-MaLR:-_15647153	2.43
novel_pir1215	18	piRNA	NC_005100.4:LTR/ERVL-MaLR:-_15647153	0.51
novel_pir1223	117	piRNA	NC_005100.4:LTR/ERVL-MaLR:-_15647153	3.35
novel_pir1232	13	piRNA	NC_005100.4:LTR/ERVL-MaLR:-_15647153	0.37
novel_pir1244	11	piRNA	NC_005100.4:LTR/ERVL-MaLR:-_15647153	0.31
novel_pir1268	18	piRNA	NC_005100.4:DNA/PIF-Harbinger:+_220818003	0.51
novel_pir1270	11	piRNA	NC_005100.4:DNA/PIF-Harbinger:+_220818003	0.31
novel_pir1280	31	piRNA	NC_005100.4:DNA/PIF-Harbinger:+_220818003	0.89
novel_pir1283	914	piRNA	NC_005100.4:DNA/PIF-Harbinger:+_220818003	26.14
novel_pir1286	98	piRNA	NC_005100.4:DNA/PIF-Harbinger:+_220818003	2.80
novel_pir1288	312	piRNA	NC_005100.4:DNA/PIF-Harbinger:+_220818003	8.92
novel_pir1290	312	piRNA	NC_005100.4:DNA/PIF-Harbinger:+_220818003	8.92
novel_pir1293	123	piRNA	NC_005100.4:DNA/PIF-Harbinger:+_220818003	3.52
novel_pir1295	229	piRNA	NC_005100.4:DNA/PIF-Harbinger:+_220818003	6.55
novel_pir1296	182	piRNA	NC_005100.4:DNA/PIF-Harbinger:+_220818003	5.20
novel_pir1300	203	piRNA	NC_005100.4:DNA/PIF-Harbinger:+_220818003	5.81
novel_pir1302	56	piRNA	NC_005100.4:DNA/PIF-Harbinger:+_220818003	1.60
novel_pir1303	51	piRNA	NC_005100.4:DNA/PIF-Harbinger:+_220818003	1.46
novel_pir1304	144	piRNA	NC_005100.4:DNA/PIF-Harbinger:+_220818003	4.12
novel_pir1306	21	piRNA	NC_005100.4:DNA/PIF-Harbinger:+_220818003	0.60
novel_pir1308	12	piRNA	NC_005100.4:DNA/PIF-Harbinger:+_220818003	0.34
novel_pir1309	60	piRNA	NC_005100.4:DNA/PIF-Harbinger:+_220818003	1.72
novel_pir1310	36	piRNA	NC_005100.4:DNA/PIF-Harbinger:+_220818003	1.03
novel_pir1311	20	piRNA	NC_005100.4:DNA/PIF-Harbinger:+_220818003	0.57
novel_pir1312	21	piRNA	NC_005100.4:DNA/PIF-Harbinger:+_220818003	0.60
novel_pir1313	128	piRNA	NC_005100.4:DNA/PIF-Harbinger:+_220818003	3.66
novel_pir1315	23	piRNA	NC_005100.4:DNA/PIF-Harbinger:+_220818003	0.66
novel_pir1317	85	piRNA	NC_005100.4:DNA/PIF-Harbinger:+_220818003	2.43
novel_pir1318	21	piRNA	NC_005100.4:DNA/PIF-Harbinger:+_220818003	0.60
novel_pir1319	31	piRNA	NC_005100.4:DNA/PIF-Harbinger:+_220818003	0.89
novel_pir1320	10	piRNA	NC_005100.4:DNA/PIF-Harbinger:+_220818003	0.29
novel_pir1322	10	piRNA	NC_005100.4:DNA/PIF-Harbinger:+_220818003	0.29
novel_pir1323	17	piRNA	NC_005100.4:DNA/PIF-Harbinger:+_220818003	0.49
novel_pir1327	13	piRNA	NC_005100.4:DNA/PIF-Harbinger:+_220818003	0.37
novel_pir1333	11	piRNA	NC_005100.4:DNA/PIF-Harbinger:+_220818003	0.31
novel_pir1363	32	piRNA	NC_005100.4:DNA/PIF-Harbinger:-_125413228	0.92
novel_pir1365	105	piRNA	NC_005100.4:DNA/PIF-Harbinger:-_125413228	3.00
novel_pir1366	42	piRNA	NC_005100.4:DNA/PIF-Harbinger:-_125413228	1.20
novel_pir1367	72	piRNA	NC_005100.4:DNA/PIF-Harbinger:-_125413228	2.06
novel_pir1371	11	piRNA	NC_005100.4:DNA/PIF-Harbinger:-_125413228	0.31
novel_pir1374	27	piRNA	NC_005100.4:DNA/PIF-Harbinger:-_125413228	0.77
novel_pir1375	29	piRNA	NC_005100.4:DNA/PIF-Harbinger:-_125413228	0.83
novel_pir1384	21	piRNA	NC_005100.4:LTR/ERV1:-_223747811	0.60
novel_pir1386	16	piRNA	NC_005100.4:LTR/ERV1:-_223747811	0.46
novel_pir1390	30	piRNA	NC_005100.4:LTR/ERVL-MaLR:-_45599031	0.86
novel_pir1391	729	piRNA	NC_005100.4:LTR/ERVL-MaLR:-_45599031	20.85
novel_pir1414	62	piRNA	NC_005100.4:DNA/hAT-Tip100:+_12445857	1.77
novel_pir1425	18	piRNA	NC_005100.4:LTR/ERVK:+_255543059	0.51
novel_pir1434	22	piRNA	NC_005100.4:LTR/ERVK:+_255543059	0.63
novel_pir1446	114	piRNA	NC_005100.4:LTR/ERVK:+_255543059	3.26
novel_pir1449	20	piRNA	NC_005100.4:LTR/ERVK:+_255543059	0.57
novel_pir1456	96	piRNA	NC_005100.4:LTR/ERVK:+_255543059	2.75
novel_pir1457	12	piRNA	NC_005100.4:LTR/ERVK:+_255543059	0.34
novel_pir1465	25	piRNA	NC_005100.4:LTR/ERVK:+_123816602	0.71
novel_pir1484	112	piRNA	NC_005100.4:LTR/ERVK:+_65648162	3.20
novel_pir1485	13	piRNA	NC_005100.4:LTR/ERVK:+_65648162	0.37
novel_pir1486	40	piRNA	NC_005100.4:LTR/ERVK:+_65648162	1.14
novel_pir1487	74	piRNA	NC_005100.4:LTR/ERVK:+_65648162	2.12
novel_pir1488	41	piRNA	NC_005100.4:LTR/ERVK:+_65648162	1.17
novel_pir1489	32	piRNA	NC_005100.4:LTR/ERVK:+_65648162	0.92
novel_pir1490	33	piRNA	NC_005100.4:LTR/ERVK:+_65648162	0.94
novel_pir1491	29	piRNA	NC_005100.4:LTR/ERVK:+_65648162	0.83
novel_pir1494	17	piRNA	NC_005100.4:LTR/ERVK:+_65648162	0.49
novel_pir1497	10	piRNA	NC_005100.4:LTR/ERVK:+_65648162	0.29
novel_pir1501	11	piRNA	NC_005100.4:LTR/ERVK:+_65648162	0.31
novel_pir1505	23	piRNA	NC_005100.4:LTR/ERVK:+_65648162	0.66
novel_pir1507	16	piRNA	NC_005100.4:LTR/ERVK:+_65648162	0.46
novel_pir1508	103	piRNA	NC_005100.4:LTR/ERVK:+_65648162	2.95
novel_pir1509	12	piRNA	NC_005100.4:LTR/ERVK:+_65648162	0.34
novel_pir1530	17	piRNA	NC_005100.4:LTR/ERV1:+_84801753	0.49
novel_pir1537	14	piRNA	NC_005100.4:LTR/ERVK:+_23856895	0.40
novel_pir1549	10	piRNA	NC_005100.4:LTR/ERV1:+_82620337	0.29
novel_pir1550	11	piRNA	NC_005100.4:LTR/ERV1:+_82620337	0.31
novel_pir1562	21	piRNA	NC_005100.4:LTR/ERV1:+_82620337	0.60
novel_pir1580	13	piRNA	NC_005100.4:LTR/ERVL:+_143907735	0.37
novel_pir1583	20	piRNA	NC_005100.4:LTR/ERVL:+_143907735	0.57
novel_pir1584	20	piRNA	NC_005100.4:LTR/ERVL:+_143907735	0.57
novel_pir1588	64	piRNA	NC_005100.4:LTR/ERVK:+_257056476	1.83
novel_pir1589	53	piRNA	NC_005100.4:LTR/ERVK:+_257056476	1.52
novel_pir1591	10	piRNA	NC_005100.4:DNA/hAT-Tip100:-_11912822	0.29
novel_pir1597	10	piRNA	NC_005100.4:DNA/hAT-Tip100:-_11912822	0.29
novel_pir1602	17	piRNA	NC_005100.4:DNA/hAT-Tip100:-_11912822	0.49
novel_pir1605	12	piRNA	NC_005100.4:DNA/hAT-Tip100:-_11912822	0.34
novel_pir1606	10	piRNA	NC_005100.4:DNA/hAT-Tip100:-_11912822	0.29
novel_pir1607	22	piRNA	NC_005100.4:DNA/hAT-Tip100:-_11912822	0.63
novel_pir1608	10	piRNA	NC_005100.4:DNA/hAT-Tip100:-_11912822	0.29
novel_pir1610	48	piRNA	NC_005100.4:DNA/hAT-Tip100:-_11912822	1.37
novel_pir1612	12	piRNA	NC_005100.4:DNA/hAT-Tip100:-_11912822	0.34
novel_pir1616	22	piRNA	NC_005100.4:DNA/hAT-Tip100:-_11912822	0.63
novel_pir1618	30	piRNA	NC_005100.4:DNA/hAT-Tip100:-_11912822	0.86
novel_pir1621	49	piRNA	NC_005100.4:DNA/hAT-Tip100:-_11912822	1.40
novel_pir1624	10	piRNA	NC_005100.4:DNA/hAT-Tip100:-_11912822	0.29
novel_pir1625	13	piRNA	NC_005100.4:DNA/hAT-Tip100:-_11912822	0.37
novel_pir1626	15	piRNA	NC_005100.4:DNA/hAT-Tip100:-_11912822	0.43
novel_pir1647	10	piRNA	NC_005100.4:DNA/hAT-Tip100:-_11912822	0.29
novel_pir1697	13	piRNA	NC_005100.4:LTR/ERVL-MaLR:-_252656056	0.37
novel_pir1706	28	piRNA	NC_005100.4:LTR/ERVK:+_85280748	0.80
novel_pir1714	19	piRNA	NC_005100.4:LTR/ERV1:-_160995893	0.54
novel_pir1718	111	piRNA	NC_005100.4:LTR/ERV1:-_160995893	3.17
novel_pir1733	10	piRNA	NC_005100.4:DNA/PIF-Harbinger:+_111149874	0.29
novel_pir1734	29	piRNA	NC_005100.4:DNA/PIF-Harbinger:+_111149874	0.83
novel_pir1736	56	piRNA	NC_005100.4:DNA/PIF-Harbinger:+_111149874	1.60
novel_pir1737	17	piRNA	NC_005100.4:DNA/PIF-Harbinger:+_111149874	0.49
novel_pir1739	45	piRNA	NC_005100.4:DNA/PIF-Harbinger:+_111149874	1.29
novel_pir1740	10	piRNA	NC_005100.4:DNA/PIF-Harbinger:+_111149874	0.29
novel_pir1741	435	piRNA	NC_005100.4:DNA/PIF-Harbinger:+_111149874	12.44
novel_pir1757	14	piRNA	NC_005100.4:LTR/ERV1:+_25932039	0.40
novel_pir1763	11	piRNA	NC_005100.4:LTR/ERVL:+_115026071	0.31
novel_pir1764	16	piRNA	NC_005100.4:LTR/ERVL:+_115026071	0.46
novel_pir1767	22	piRNA	NC_005100.4:LTR/ERVL:+_115026071	0.63
novel_pir1768	43	piRNA	NC_005100.4:LTR/ERVL:+_115026071	1.23
novel_pir1770	16	piRNA	NC_005100.4:LTR/ERVL:+_115026071	0.46
novel_pir1771	15	piRNA	NC_005100.4:LTR/ERVL:+_115026071	0.43
novel_pir1772	12	piRNA	NC_005100.4:LTR/ERVL:+_115026071	0.34
novel_pir1774	16	piRNA	NC_005100.4:LTR/ERVL:+_115026071	0.46
novel_pir1775	111	piRNA	NC_005100.4:LTR/ERVL:+_115026071	3.17
novel_pir1776	28	piRNA	NC_005100.4:LTR/ERVL:+_115026071	0.80
novel_pir1777	19	piRNA	NC_005100.4:LTR/ERVL:+_115026071	0.54
novel_pir1778	29	piRNA	NC_005100.4:LTR/ERVL:+_115026071	0.83
novel_pir1781	12	piRNA	NC_005100.4:LTR/ERVL:+_115026071	0.34
novel_pir1782	20	piRNA	NC_005100.4:LTR/ERVL:+_115026071	0.57
novel_pir1783	39	piRNA	NC_005100.4:LTR/ERVL:+_115026071	1.12
novel_pir1784	158	piRNA	NC_005100.4:LTR/ERVL:+_115026071	4.52
novel_pir1785	13	piRNA	NC_005100.4:LTR/ERVL:+_115026071	0.37
novel_pir1786	19	piRNA	NC_005100.4:LTR/ERVL:+_115026071	0.54
novel_pir1788	14	piRNA	NC_005100.4:LTR/ERVL:+_115026071	0.40
novel_pir1789	14	piRNA	NC_005100.4:LTR/ERVL:+_115026071	0.40
novel_pir1790	11	piRNA	NC_005100.4:LTR/ERVL:+_115026071	0.31
novel_pir1791	20	piRNA	NC_005100.4:LTR/ERVL:+_115026071	0.57
novel_pir1792	126	piRNA	NC_005100.4:LTR/ERVL:+_115026071	3.60
novel_pir1794	199	piRNA	NC_005100.4:LTR/ERVL:+_115026071	5.69
novel_pir1796	69	piRNA	NC_005100.4:LTR/ERVL:+_115026071	1.97
novel_pir1797	100	piRNA	NC_005100.4:LTR/ERVL:+_115026071	2.86
novel_pir1798	52	piRNA	NC_005100.4:LTR/ERVL:+_115026071	1.49
novel_pir1800	105	piRNA	NC_005100.4:LTR/ERVL:+_115026071	3.00
novel_pir1803	36	piRNA	NC_005100.4:LTR/ERVL:+_115026071	1.03
novel_pir1804	18	piRNA	NC_005100.4:LTR/ERVL:+_115026071	0.51
novel_pir1805	15	piRNA	NC_005100.4:LTR/ERVL:+_115026071	0.43
novel_pir1806	18	piRNA	NC_005100.4:LTR/ERVL:+_115026071	0.51
novel_pir1807	15	piRNA	NC_005100.4:LTR/ERVL:+_115026071	0.43
novel_pir1808	344	piRNA	NC_005100.4:LTR/ERVL:+_115026071	9.84
novel_pir1810	42	piRNA	NC_005100.4:LTR/ERVL:+_115026071	1.20
novel_pir1812	15	piRNA	NC_005100.4:LTR/ERVL:+_115026071	0.43
novel_pir1814	14	piRNA	NC_005100.4:LTR/ERVL:+_115026071	0.40
novel_pir1825	18	piRNA	NC_005100.4:LTR/ERVL:+_115026071	0.51
novel_pir1828	12	piRNA	NC_005100.4:LTR/ERVL:+_115026071	0.34
novel_pir1832	10	piRNA	NC_005100.4:LTR/ERVL:+_115026071	0.29
novel_pir1833	16	piRNA	NC_005100.4:LTR/ERVL:+_115026071	0.46
novel_pir1834	12	piRNA	NC_005100.4:LTR/ERVL:+_115026071	0.34
novel_pir1835	27	piRNA	NC_005100.4:LTR/ERVL:+_115026071	0.77
novel_pir1846	19	piRNA	NC_005100.4:LTR/ERVK:+_82673562	0.54
novel_pir1847	12	piRNA	NC_005100.4:LTR/ERVK:+_82673562	0.34
novel_pir1856	11	piRNA	NC_005100.4:LTR/ERVL-MaLR:-_198130865	0.31
novel_pir1857	18	piRNA	NC_005100.4:LTR/ERVL-MaLR:-_198130865	0.51
novel_pir1871	14	piRNA	NC_005100.4:LTR/ERVK:+_240592313	0.40
novel_pir1877	277	piRNA	NC_005100.4:LTR/ERVK:+_25689356	7.92
novel_pir1878	31	piRNA	NC_005100.4:LTR/ERVK:+_25689356	0.89
novel_pir1879	26	piRNA	NC_005100.4:LTR/ERVK:-_4172904	0.74
novel_pir1892	10	piRNA	NC_005100.4:LINE/L1:-_122615154	0.29
novel_pir1914	18	piRNA	NC_005100.4:LINE/L1:-_119727141	0.51
novel_pir1945	10	piRNA	NC_005100.4:LTR/ERV1:+_188411398	0.29
novel_pir1946	10	piRNA	NC_005100.4:LTR/ERV1:+_188411398	0.29
novel_pir1947	71	piRNA	NC_005100.4:LTR/ERV1:+_188411398	2.03
novel_pir1948	11	piRNA	NC_005100.4:LTR/ERV1:+_188411398	0.31
novel_pir1951	130	piRNA	NC_005100.4:LTR/ERVL-MaLR:-_101915517	3.72
novel_pir1955	21	piRNA	NC_005100.4:LTR/ERVL-MaLR:-_101915517	0.60
novel_pir1956	13	piRNA	NC_005100.4:LTR/ERVL-MaLR:-_101915517	0.37
novel_pir1960	16	piRNA	NC_005100.4:LTR/ERVL-MaLR:-_101915517	0.46
novel_pir1961	39	piRNA	NC_005100.4:LTR/ERVL-MaLR:-_101915517	1.12
novel_pir1965	13	piRNA	NC_005100.4:LTR/ERVL-MaLR:-_101915517	0.37
novel_pir1966	24	piRNA	NC_005100.4:LTR/ERVL-MaLR:-_101915517	0.69
novel_pir1970	30	piRNA	NC_005100.4:LTR/ERVL-MaLR:-_101915517	0.86
novel_pir1972	10	piRNA	NC_005100.4:LTR/ERVL-MaLR:-_101915517	0.29
novel_pir1973	87	piRNA	NC_005100.4:LTR/ERVL-MaLR:-_101915517	2.49
novel_pir1974	296	piRNA	NC_005100.4:LTR/ERVL-MaLR:-_101915517	8.47
novel_pir1975	26	piRNA	NC_005100.4:LTR/ERVL-MaLR:-_101915517	0.74
novel_pir1976	35	piRNA	NC_005100.4:LTR/ERVL-MaLR:-_101915517	1.00
novel_pir1977	22	piRNA	NC_005100.4:LTR/ERVL-MaLR:-_101915517	0.63
novel_pir1978	16	piRNA	NC_005100.4:LTR/ERVL-MaLR:-_101915517	0.46
novel_pir1980	12	piRNA	NC_005100.4:LTR/ERVL-MaLR:-_101915517	0.34
novel_pir1981	40	piRNA	NC_005100.4:LTR/ERVL-MaLR:-_101915517	1.14
novel_pir1982	41	piRNA	NC_005100.4:LTR/ERVL-MaLR:-_101915517	1.17
novel_pir1984	17	piRNA	NC_005100.4:LTR/ERVL-MaLR:-_101915517	0.49
novel_pir1985	42	piRNA	NC_005100.4:LTR/ERVL-MaLR:-_101915517	1.20
novel_pir2007	150	piRNA	NC_005100.4:LTR/ERVL-MaLR:-_104250823	4.29
novel_pir2011	24	piRNA	NC_005100.4:LINE/L1:-_96794217	0.69
novel_pir2012	14	piRNA	NC_005100.4:LINE/L1:-_96794217	0.40
novel_pir2013	14	piRNA	NC_005100.4:LINE/L1:-_96794217	0.40
novel_pir2015	25	piRNA	NC_005100.4:LTR/ERVK:+_269008355	0.71
novel_pir2021	10	piRNA	NC_005100.4:DNA/hAT-Charlie:-_130254614	0.29
novel_pir2023	10	piRNA	NC_005100.4:DNA/hAT-Charlie:-_130254614	0.29
novel_pir2053	279	piRNA	NC_005100.4:LINE/L1:+_163898044	7.98
novel_pir2054	135	piRNA	NC_005100.4:LINE/L1:+_163898044	3.86
novel_pir2055	10	piRNA	NC_005100.4:LINE/L1:+_163898044	0.29
novel_pir2059	16	piRNA	NC_005100.4:LTR/ERVK:-_261411098	0.46
novel_pir2060	21	piRNA	NC_005100.4:LTR/ERVK:-_261411098	0.60
novel_pir2062	11	piRNA	NC_005100.4:LTR/ERVK:-_261411098	0.31
novel_pir2073	10	piRNA	NC_005100.4:LTR/ERVK:-_5406353	0.29
novel_pir2077	21	piRNA	NC_005100.4:LTR/ERVK:+_89705181	0.60
novel_pir2081	10	piRNA	NC_005100.4:DNA/hAT-Charlie:+_143484726	0.29
novel_pir2084	10	piRNA	NC_005100.4:DNA/hAT-Charlie:+_143484726	0.29
novel_pir2086	12	piRNA	NC_005100.4:DNA/hAT-Charlie:+_143484726	0.34
novel_pir2093	13	piRNA	NC_005100.4:DNA/hAT-Charlie:+_143484726	0.37
novel_pir2098	18	piRNA	NC_005100.4:DNA/hAT-Charlie:+_143484726	0.51
novel_pir2101	10	piRNA	NC_005100.4:DNA/hAT-Charlie:+_143484726	0.29
novel_pir2103	13	piRNA	NC_005100.4:DNA/hAT-Charlie:+_143484726	0.37
novel_pir2108	10	piRNA	NC_005100.4:LTR/ERVK:+_123613829	0.29
novel_pir2118	12	piRNA	NC_005100.4:DNA/PIF-Harbinger:-_46902976	0.34
novel_pir2119	12	piRNA	NC_005100.4:DNA/PIF-Harbinger:-_46902976	0.34
novel_pir2120	17	piRNA	NC_005100.4:DNA/PIF-Harbinger:-_46902976	0.49
novel_pir2123	22	piRNA	NC_005100.4:LTR/ERV1:+_39717301	0.63
novel_pir2125	135	piRNA	NC_005100.4:LTR/ERV1:+_39717301	3.86
novel_pir2134	112	piRNA	NC_005100.4:LTR/ERVL:+_97143658	3.20
novel_pir2138	19	piRNA	NC_005100.4:LTR/ERVK:+_266740866	0.54
novel_pir2140	15	piRNA	NC_005100.4:LTR/ERVK:+_266740866	0.43
novel_pir2146	30	piRNA	NC_005100.4:LTR/ERVK:+_266740866	0.86
novel_pir2150	28	piRNA	NC_005100.4:LTR/ERVK:+_266740866	0.80
novel_pir2151	277	piRNA	NC_005100.4:LTR/ERVK:+_266740866	7.92
novel_pir2154	815	piRNA	NC_005100.4:LTR/ERVK:+_266740866	23.31
novel_pir2155	161	piRNA	NC_005100.4:LTR/ERVK:+_266740866	4.60
novel_pir2157	46	piRNA	NC_005100.4:LTR/ERVK:+_266740866	1.32
novel_pir2158	52	piRNA	NC_005100.4:LTR/ERVK:+_266740866	1.49
novel_pir2160	31	piRNA	NC_005100.4:LTR/ERVK:+_266740866	0.89
novel_pir2183	36	piRNA	NC_005100.4:LTR/ERVL-MaLR:-_143234910	1.03
novel_pir2184	13	piRNA	NC_005100.4:LTR/ERVL-MaLR:-_143234910	0.37
novel_pir2185	71	piRNA	NC_005100.4:LTR/ERVL-MaLR:-_143234910	2.03
novel_pir2187	16	piRNA	NC_005100.4:LTR/ERVL-MaLR:-_143234910	0.46
novel_pir2195	12	piRNA	NC_005100.4:LTR/ERVL-MaLR:-_143234910	0.34
novel_pir2198	13	piRNA	NC_005100.4:LTR/ERVL-MaLR:-_143234910	0.37
novel_pir2206	251	piRNA	NC_005100.4:LTR/ERVL-MaLR:-_143234910	7.18
novel_pir2207	94	piRNA	NC_005100.4:LTR/ERVL-MaLR:-_143234910	2.69
novel_pir2209	24	piRNA	NC_005100.4:LTR/ERVL-MaLR:-_143234910	0.69
novel_pir2212	21	piRNA	NC_005100.4:LTR/ERVL-MaLR:-_143234910	0.60
novel_pir2218	14	piRNA	NC_005100.4:LTR/ERVL-MaLR:-_143234910	0.40
novel_pir2224	31	piRNA	NC_005100.4:LTR/ERVL-MaLR:-_143234910	0.89
novel_pir2226	26	piRNA	NC_005100.4:LTR/ERVL-MaLR:-_143234910	0.74
novel_pir2228	13	piRNA	NC_005100.4:LTR/ERVL-MaLR:-_143234910	0.37
novel_pir2236	72	piRNA	NC_005100.4:LTR/ERVL-MaLR:-_143234910	2.06
novel_pir2238	10	piRNA	NC_005100.4:LTR/ERVL-MaLR:-_143234910	0.29
novel_pir2240	119	piRNA	NC_005100.4:LTR/ERVL-MaLR:-_143234910	3.40
novel_pir2241	29	piRNA	NC_005100.4:LTR/ERVL-MaLR:-_143234910	0.83
novel_pir2242	10	piRNA	NC_005100.4:LTR/ERVL-MaLR:-_143234910	0.29
novel_pir2243	31	piRNA	NC_005100.4:LTR/ERVL-MaLR:-_143234910	0.89
novel_pir2248	166	piRNA	NC_005100.4:LTR/ERVL-MaLR:-_143234910	4.75
novel_pir2249	40	piRNA	NC_005100.4:LTR/ERVL-MaLR:-_143234910	1.14
novel_pir2251	19	piRNA	NC_005100.4:LTR/ERVL-MaLR:-_143234910	0.54
novel_pir2253	21	piRNA	NC_005100.4:LTR/ERVL-MaLR:-_143234910	0.60
novel_pir2255	142	piRNA	NC_005100.4:LTR/ERVL-MaLR:-_143234910	4.06
novel_pir2256	23	piRNA	NC_005100.4:LTR/ERVL-MaLR:-_143234910	0.66
novel_pir2257	63	piRNA	NC_005100.4:LTR/ERVL-MaLR:-_143234910	1.80
novel_pir2258	124	piRNA	NC_005100.4:LTR/ERVL-MaLR:-_143234910	3.55
novel_pir2260	69	piRNA	NC_005100.4:LTR/ERVL-MaLR:-_143234910	1.97
novel_pir2261	26	piRNA	NC_005100.4:LTR/ERVL-MaLR:-_143234910	0.74
novel_pir2262	31	piRNA	NC_005100.4:LTR/ERVL-MaLR:-_143234910	0.89
novel_pir2263	41	piRNA	NC_005100.4:LTR/ERVL-MaLR:-_143234910	1.17
novel_pir2264	17	piRNA	NC_005100.4:LTR/ERVL-MaLR:-_143234910	0.49
novel_pir2265	91	piRNA	NC_005100.4:LTR/ERVL-MaLR:-_143234910	2.60
novel_pir2266	32	piRNA	NC_005100.4:LTR/ERVL-MaLR:-_143234910	0.92
novel_pir2267	70	piRNA	NC_005100.4:LTR/ERVL-MaLR:-_143234910	2.00
novel_pir2269	264	piRNA	NC_005100.4:LTR/ERVL-MaLR:-_143234910	7.55
novel_pir2270	523	piRNA	NC_005100.4:LTR/ERVL-MaLR:-_143234910	14.96
novel_pir2271	199	piRNA	NC_005100.4:LTR/ERVL-MaLR:-_143234910	5.69
novel_pir2273	21	piRNA	NC_005100.4:LTR/ERVL-MaLR:-_143234910	0.60
novel_pir2276	74	piRNA	NC_005100.4:LTR/ERVL-MaLR:-_143234910	2.12
novel_pir2279	77	piRNA	NC_005100.4:LTR/ERVL-MaLR:-_143234910	2.20
novel_pir2285	10	piRNA	NC_005100.4:LTR/ERVL-MaLR:-_143234910	0.29
novel_pir2287	17	piRNA	NC_005100.4:LTR/ERVL-MaLR:-_143234910	0.49
novel_pir2290	57	piRNA	NC_005100.4:LTR/ERVL-MaLR:-_143234910	1.63
novel_pir2291	40	piRNA	NC_005100.4:LTR/ERVL-MaLR:-_143234910	1.14
novel_pir2292	21	piRNA	NC_005100.4:LTR/ERVL-MaLR:-_143234910	0.60
novel_pir2293	197	piRNA	NC_005100.4:LTR/ERVL-MaLR:-_143234910	5.63
novel_pir2295	17	piRNA	NC_005100.4:LTR/ERVL-MaLR:-_143234910	0.49
novel_pir2297	149	piRNA	NC_005100.4:LTR/ERVL-MaLR:-_143234910	4.26
novel_pir2299	55	piRNA	NC_005100.4:LTR/ERVL-MaLR:-_143234910	1.57
novel_pir2301	113	piRNA	NC_005100.4:LTR/ERVL-MaLR:-_143234910	3.23
novel_pir2303	81	piRNA	NC_005100.4:LTR/ERVL-MaLR:-_143234910	2.32
novel_pir2304	24	piRNA	NC_005100.4:LTR/ERVL-MaLR:-_143234910	0.69
novel_pir2305	96	piRNA	NC_005100.4:LTR/ERVL-MaLR:-_143234910	2.75
novel_pir2306	14	piRNA	NC_005100.4:LTR/ERVL-MaLR:-_143234910	0.40
novel_pir2309	100	piRNA	NC_005100.4:LTR/ERVL-MaLR:-_143234910	2.86
novel_pir2310	14	piRNA	NC_005100.4:LTR/ERVL-MaLR:-_143234910	0.40
novel_pir2311	61	piRNA	NC_005100.4:LTR/ERVL-MaLR:-_143234910	1.74
novel_pir2312	31	piRNA	NC_005100.4:LTR/ERVL-MaLR:-_143234910	0.89
novel_pir2313	12	piRNA	NC_005100.4:LTR/ERVL-MaLR:-_143234910	0.34
novel_pir2314	130	piRNA	NC_005100.4:LTR/ERVL-MaLR:-_143234910	3.72
novel_pir2315	139	piRNA	NC_005100.4:LTR/ERVL-MaLR:-_143234910	3.98
novel_pir2316	475	piRNA	NC_005100.4:LTR/ERVL-MaLR:-_143234910	13.58
novel_pir2317	36	piRNA	NC_005100.4:LTR/ERVL-MaLR:-_143234910	1.03
novel_pir2318	104	piRNA	NC_005100.4:LTR/ERVL-MaLR:-_143234910	2.97
novel_pir2319	104	piRNA	NC_005100.4:LTR/ERVL-MaLR:-_143234910	2.97
novel_pir2321	24	piRNA	NC_005100.4:LTR/ERVL-MaLR:-_143234910	0.69
novel_pir2322	25	piRNA	NC_005100.4:LTR/ERVL-MaLR:-_143234910	0.71
novel_pir2323	40	piRNA	NC_005100.4:LTR/ERVL-MaLR:-_143234910	1.14
novel_pir2325	20	piRNA	NC_005100.4:LTR/ERVL-MaLR:-_143234910	0.57
novel_pir2326	153	piRNA	NC_005100.4:LTR/ERVL-MaLR:-_143234910	4.38
novel_pir2327	98	piRNA	NC_005100.4:LTR/ERVL-MaLR:-_143234910	2.80
novel_pir2328	18	piRNA	NC_005100.4:LTR/ERVL-MaLR:-_143234910	0.51
novel_pir2329	11	piRNA	NC_005100.4:LTR/ERVL-MaLR:-_143234910	0.31
novel_pir2330	12	piRNA	NC_005100.4:LTR/ERVL-MaLR:-_143234910	0.34
novel_pir2332	30	piRNA	NC_005100.4:LTR/ERVL-MaLR:-_143234910	0.86
novel_pir2333	171	piRNA	NC_005100.4:LTR/ERVL-MaLR:-_143234910	4.89
novel_pir2334	71	piRNA	NC_005100.4:LTR/ERVL-MaLR:-_143234910	2.03
novel_pir2336	23	piRNA	NC_005100.4:LTR/ERVL-MaLR:-_143234910	0.66
novel_pir2338	37	piRNA	NC_005100.4:LTR/ERVL-MaLR:-_143234910	1.06
novel_pir2340	10	piRNA	NC_005100.4:LTR/ERVL-MaLR:-_143234910	0.29
novel_pir2341	43	piRNA	NC_005100.4:LTR/ERVL-MaLR:-_143234910	1.23
novel_pir2343	18	piRNA	NC_005100.4:LTR/ERVL-MaLR:-_143234910	0.51
novel_pir2346	12	piRNA	NC_005100.4:LTR/ERVL-MaLR:-_143234910	0.34
novel_pir2347	13	piRNA	NC_005100.4:LTR/ERVL-MaLR:-_143234910	0.37
novel_pir2350	22	piRNA	NC_005100.4:LTR/ERVL-MaLR:-_143234910	0.63
novel_pir2364	27	piRNA	NC_005101.4:LTR/ERV1:+_138576045	0.77
novel_pir2369	10	piRNA	NC_005101.4:LINE/L1:+_37687631	0.29
novel_pir2374	10	piRNA	NC_005101.4:LTR/ERVL:-_88369959	0.29
novel_pir2379	21	piRNA	NC_005101.4:LTR/ERVK:+_112845468	0.60
novel_pir2399	15	piRNA	NC_005101.4:LTR/ERVL-MaLR:-_95413875	0.43
novel_pir2402	20	piRNA	NC_005101.4:LTR/ERVL-MaLR:-_95413875	0.57
novel_pir2408	10	piRNA	NC_005101.4:LTR/ERVL-MaLR:-_95413875	0.29
novel_pir2412	13	piRNA	NC_005101.4:LTR/ERVK:-_253754010	0.37
novel_pir2414	12	piRNA	NC_005101.4:LTR/ERVK:-_49994460	0.34
novel_pir2433	10	piRNA	NC_005101.4:LTR/ERV1:-_193695411	0.29
novel_pir2434	27	piRNA	NC_005101.4:LTR/ERV1:-_193695411	0.77
novel_pir2436	151	piRNA	NC_005101.4:LTR/ERV1:-_193695411	4.32
novel_pir2442	13	piRNA	NC_005101.4:LTR/ERV1:-_193695411	0.37
novel_pir2448	14	piRNA	NC_005101.4:LTR/ERV1:-_193695411	0.40
novel_pir2450	233	piRNA	NC_005101.4:LTR/ERV1:-_193695411	6.66
novel_pir2453	41	piRNA	NC_005101.4:LTR/ERV1:-_193695411	1.17
novel_pir2454	32	piRNA	NC_005101.4:LTR/ERV1:-_193695411	0.92
novel_pir2470	14	piRNA	NC_005101.4:LTR/ERVL:-_189508617	0.40
novel_pir2496	18	piRNA	NC_005101.4:LINE/L1:-_124854600	0.51
novel_pir2503	861	piRNA	NC_005101.4:LINE/CR1:-_40863658	24.62
novel_pir2505	11	piRNA	NC_005101.4:LINE/CR1:-_40863658	0.31
novel_pir2506	273	piRNA	NC_005101.4:LINE/CR1:-_40863658	7.81
novel_pir2508	22	piRNA	NC_005101.4:LINE/CR1:-_40863658	0.63
novel_pir2509	749	piRNA	NC_005101.4:LINE/CR1:-_40863658	21.42
novel_pir2511	349	piRNA	NC_005101.4:LINE/CR1:-_40863658	9.98
novel_pir2512	14	piRNA	NC_005101.4:LINE/CR1:-_40863658	0.40
novel_pir2535	14	piRNA	NC_005101.4:LTR/ERVL-MaLR:-_120235829	0.40
novel_pir2538	47	piRNA	NC_005101.4:LTR/ERVL-MaLR:-_120235829	1.34
novel_pir2539	10	piRNA	NC_005101.4:LTR/ERVL-MaLR:-_120235829	0.29
novel_pir2542	24	piRNA	NC_005101.4:LTR/ERVL-MaLR:-_120235829	0.69
novel_pir2544	13	piRNA	NC_005101.4:LTR/ERVL-MaLR:-_120235829	0.37
novel_pir2545	44	piRNA	NC_005101.4:LTR/ERVL-MaLR:-_120235829	1.26
novel_pir2549	11	piRNA	NC_005101.4:LTR/ERVL-MaLR:-_120235829	0.31
novel_pir2551	16	piRNA	NC_005101.4:LTR/ERVL-MaLR:-_120235829	0.46
novel_pir2552	12	piRNA	NC_005101.4:LTR/ERVL-MaLR:-_120235829	0.34
novel_pir2553	11	piRNA	NC_005101.4:LTR/ERVL-MaLR:-_120235829	0.31
novel_pir2554	16	piRNA	NC_005101.4:LTR/ERVL-MaLR:-_120235829	0.46
novel_pir2561	139	piRNA	NC_005102.4:LTR/ERVL:+_146982132	3.98
novel_pir2562	189	piRNA	NC_005102.4:LTR/ERVL:+_146982132	5.41
novel_pir2563	83	piRNA	NC_005102.4:LTR/ERVL:+_146982132	2.37
novel_pir2564	143	piRNA	NC_005102.4:LTR/ERVL:+_146982132	4.09
novel_pir2565	62	piRNA	NC_005102.4:LTR/ERVL:+_146982132	1.77
novel_pir2567	123	piRNA	NC_005102.4:LTR/ERVL:+_146982132	3.52
novel_pir2568	10	piRNA	NC_005102.4:LTR/ERVL:+_146982132	0.29
novel_pir2576	24	piRNA	NC_005102.4:LTR/ERVL:+_154334200	0.69
novel_pir2578	76	piRNA	NC_005102.4:LTR/ERVL-MaLR:+_117394959	2.17
novel_pir2582	14	piRNA	NC_005102.4:LTR/ERVK:-_58018064	0.40
novel_pir2583	13	piRNA	NC_005102.4:LTR/ERVK:-_58018064	0.37
novel_pir2588	49	piRNA	NC_005102.4:LTR/ERVK:-_58018064	1.40
novel_pir2601	19	piRNA	NC_005102.4:LTR/ERVL:-_171334930	0.54
novel_pir2602	17	piRNA	NC_005102.4:LTR/ERVL:-_171334930	0.49
novel_pir2608	14	piRNA	NC_005102.4:LTR/ERVK:+_164003719	0.40
novel_pir2618	19	piRNA	NC_005102.4:LTR/ERVL-MaLR:-_57244232	0.54
novel_pir2620	14	piRNA	NC_005102.4:LTR/ERVL-MaLR:-_57244232	0.40
novel_pir2625	10	piRNA	NC_005102.4:LTR/ERVL-MaLR:+_55070126	0.29
novel_pir2626	14	piRNA	NC_005102.4:LINE/L1:+_89930238	0.40
novel_pir2645	46	piRNA	NC_005102.4:LTR/ERVL-MaLR:+_65860202	1.32
novel_pir2646	33	piRNA	NC_005102.4:LTR/ERVL-MaLR:+_65860202	0.94
novel_pir2647	85	piRNA	NC_005102.4:LTR/ERVL-MaLR:+_65860202	2.43
novel_pir2662	60	piRNA	NC_005102.4:LTR/ERV1:+_168504838	1.72
novel_pir2663	18	piRNA	NC_005102.4:LTR/ERV1:+_168504838	0.51
novel_pir2664	24	piRNA	NC_005102.4:LTR/ERV1:+_168504838	0.69
novel_pir2665	2636	piRNA	NC_005102.4:LTR/ERV1:+_168504838	75.38
novel_pir2666	117	piRNA	NC_005102.4:LTR/ERV1:+_168504838	3.35
novel_pir2667	24	piRNA	NC_005102.4:LTR/ERV1:+_168504838	0.69
novel_pir2668	41	piRNA	NC_005102.4:LTR/ERV1:+_168504838	1.17
novel_pir2669	35	piRNA	NC_005102.4:LTR/ERV1:+_168504838	1.00
novel_pir2672	53	piRNA	NC_005102.4:LTR/ERV1:+_168504838	1.52
novel_pir2673	521	piRNA	NC_005102.4:LTR/ERV1:+_168504838	14.90
novel_pir2674	57	piRNA	NC_005102.4:LTR/ERV1:+_168504838	1.63
novel_pir2675	593	piRNA	NC_005102.4:LTR/ERV1:+_168504838	16.96
novel_pir2677	46	piRNA	NC_005102.4:LTR/ERV1:+_168504838	1.32
novel_pir2686	18	piRNA	NC_005103.4:LTR/ERVK:+_79838508	0.51
novel_pir2695	12	piRNA	NC_005103.4:LINE/L2:-_179259567	0.34
novel_pir2696	10	piRNA	NC_005103.4:LINE/L2:-_179259567	0.29
novel_pir2710	22	piRNA	NC_005103.4:LINE/L1:+_108146369	0.63
novel_pir2711	68	piRNA	NC_005103.4:LINE/L1:+_108146369	1.94
novel_pir2712	534	piRNA	NC_005103.4:LINE/L1:+_108146369	15.27
novel_pir2713	27	piRNA	NC_005103.4:LINE/L1:+_108146369	0.77
novel_pir2718	12	piRNA	NC_005103.4:LINE/L1:+_108146369	0.34
novel_pir2722	60	piRNA	NC_005103.4:LTR/ERVL-MaLR:+_14978635	1.72
novel_pir2727	13	piRNA	NC_005103.4:LTR/ERVL-MaLR:-_16067536	0.37
novel_pir2729	65	piRNA	NC_005103.4:LTR/ERVL-MaLR:-_16067536	1.86
novel_pir2730	235	piRNA	NC_005103.4:LTR/ERVL-MaLR:-_16067536	6.72
novel_pir2731	411	piRNA	NC_005103.4:LTR/ERVL-MaLR:-_16067536	11.75
novel_pir2733	33	piRNA	NC_005103.4:LTR/ERVL-MaLR:-_16067536	0.94
novel_pir2734	261	piRNA	NC_005103.4:LTR/ERVL-MaLR:-_16067536	7.46
novel_pir2735	2316	piRNA	NC_005103.4:LTR/ERVL-MaLR:-_16067536	66.23
novel_pir2736	30	piRNA	NC_005103.4:LTR/ERVL-MaLR:-_16067536	0.86
novel_pir2737	786	piRNA	NC_005103.4:LTR/ERVL-MaLR:-_16067536	22.48
novel_pir2738	12	piRNA	NC_005103.4:LTR/ERVL-MaLR:-_16067536	0.34
novel_pir2739	300	piRNA	NC_005103.4:LTR/ERVL-MaLR:-_16067536	8.58
novel_pir2740	32184	piRNA	NC_005103.4:LTR/ERVL-MaLR:-_16067536	920.40
novel_pir2742	15	piRNA	NC_005103.4:LTR/ERVL-MaLR:-_16067536	0.43
novel_pir2743	18	piRNA	NC_005103.4:LTR/ERVL-MaLR:-_16067536	0.51
novel_pir2744	233	piRNA	NC_005103.4:LTR/ERVL-MaLR:-_16067536	6.66
novel_pir2745	37	piRNA	NC_005103.4:LTR/ERVL-MaLR:-_16067536	1.06
novel_pir2746	13	piRNA	NC_005103.4:LTR/ERVL-MaLR:-_16067536	0.37
novel_pir2748	10	piRNA	NC_005103.4:LTR/ERVL-MaLR:-_16067536	0.29
novel_pir2750	271	piRNA	NC_005103.4:LTR/ERVL-MaLR:-_16067536	7.75
novel_pir2751	101	piRNA	NC_005103.4:LTR/ERVL-MaLR:-_16067536	2.89
novel_pir2752	45	piRNA	NC_005103.4:LTR/ERVL-MaLR:-_16067536	1.29
novel_pir2753	12	piRNA	NC_005103.4:LTR/ERVL-MaLR:-_16067536	0.34
novel_pir2764	114	piRNA	NC_005103.4:LTR/ERVK:-_163282628	3.26
novel_pir2765	688	piRNA	NC_005103.4:LTR/ERVK:-_163282628	19.68
novel_pir2769	42	piRNA	NC_005103.4:LTR/ERVK:-_163282628	1.20
novel_pir2771	25	piRNA	NC_005103.4:LTR/ERVK:-_163282628	0.71
novel_pir2772	27	piRNA	NC_005103.4:LTR/ERVK:-_163282628	0.77
novel_pir2773	14	piRNA	NC_005103.4:LTR/ERVK:-_163282628	0.40
novel_pir2779	34	piRNA	NC_005103.4:LTR/ERVK:-_163282628	0.97
novel_pir2782	62	piRNA	NC_005103.4:LTR/ERVK:-_163282628	1.77
novel_pir2785	15	piRNA	NC_005103.4:LTR/ERVK:-_163282628	0.43
novel_pir2786	51	piRNA	NC_005103.4:LTR/ERVK:-_163282628	1.46
novel_pir2787	378	piRNA	NC_005103.4:LTR/ERVK:-_163282628	10.81
novel_pir2788	198	piRNA	NC_005103.4:LTR/ERVK:-_163282628	5.66
novel_pir2789	31	piRNA	NC_005103.4:LTR/ERVK:-_163282628	0.89
novel_pir2790	39	piRNA	NC_005103.4:LTR/ERVK:-_163282628	1.12
novel_pir2792	24	piRNA	NC_005103.4:LTR/ERVL-MaLR:-_111364762	0.69
novel_pir2814	20	piRNA	NC_005103.4:LTR/ERVL:-_116755654	0.57
novel_pir2819	13	piRNA	NC_005103.4:LTR/ERVL:-_116755654	0.37
novel_pir2821	10	piRNA	NC_005103.4:LTR/ERVL:-_116755654	0.29
novel_pir2827	70	piRNA	NC_005103.4:LTR/ERVL:-_116755654	2.00
novel_pir2832	31	piRNA	NC_005103.4:LINE/L1:+_148731585	0.89
novel_pir2852	10	piRNA	NC_005104.4:LTR/ERVK:+_87676368	0.29
novel_pir2862	10	piRNA	NC_005104.4:LTR/ERVK:-_5765343	0.29
novel_pir2864	19	piRNA	NC_005104.4:LTR/ERVL:-_163613210	0.54
novel_pir2886	11	piRNA	NC_005104.4:LTR/ERVK:+_29898109	0.31
novel_pir2890	194	piRNA	NC_005104.4:LTR/ERVK:-_28772800	5.55
novel_pir2891	19	piRNA	NC_005104.4:LTR/ERVK:-_28772800	0.54
novel_pir2892	12	piRNA	NC_005104.4:LTR/ERVK:-_28772800	0.34
novel_pir2894	30	piRNA	NC_005104.4:LTR/ERVK:-_28772800	0.86
novel_pir2896	10	piRNA	NC_005104.4:LTR/ERVK:-_28772800	0.29
novel_pir2897	246	piRNA	NC_005104.4:LTR/ERVK:-_28772800	7.04
novel_pir2898	54	piRNA	NC_005104.4:LTR/ERVK:-_28772800	1.54
novel_pir2899	46	piRNA	NC_005104.4:LTR/ERVK:-_28772800	1.32
novel_pir2900	14	piRNA	NC_005104.4:LTR/ERVK:-_28772800	0.40
novel_pir2901	32	piRNA	NC_005104.4:LTR/ERVK:-_28772800	0.92
novel_pir2904	11	piRNA	NC_005104.4:LTR/ERVK:-_28772800	0.31
novel_pir2905	10	piRNA	NC_005104.4:LTR/ERVK:-_28772800	0.29
novel_pir2920	14	piRNA	NC_005104.4:LTR/ERVK:-_28772800	0.40
novel_pir2921	11	piRNA	NC_005104.4:LTR/ERVK:-_28772800	0.31
novel_pir2923	16	piRNA	NC_005104.4:LTR/ERVK:-_28772800	0.46
novel_pir2925	14	piRNA	NC_005104.4:LTR/ERVK:-_28772800	0.40
novel_pir2926	10	piRNA	NC_005104.4:LTR/ERVK:-_28772800	0.29
novel_pir2927	15	piRNA	NC_005104.4:LTR/ERVK:-_28772800	0.43
novel_pir2930	36	piRNA	NC_005104.4:LTR/ERVK:-_28772800	1.03
novel_pir2931	29	piRNA	NC_005104.4:LTR/ERVK:-_28772800	0.83
novel_pir2932	16	piRNA	NC_005104.4:LTR/ERVK:-_28772800	0.46
novel_pir2933	50	piRNA	NC_005104.4:LTR/ERVK:-_28772800	1.43
novel_pir2934	14	piRNA	NC_005104.4:LTR/ERVK:-_28772800	0.40
novel_pir2938	34	piRNA	NC_005104.4:LTR/ERVK:-_28772800	0.97
novel_pir2939	10	piRNA	NC_005104.4:LTR/ERVK:-_28772800	0.29
novel_pir2940	28	piRNA	NC_005104.4:LTR/ERVK:-_28772800	0.80
novel_pir2941	13	piRNA	NC_005104.4:LTR/ERVK:-_28772800	0.37
novel_pir2944	10	piRNA	NC_005104.4:LTR/ERVK:-_28772800	0.29
novel_pir2947	14	piRNA	NC_005104.4:LTR/ERVK:-_28772800	0.40
novel_pir2948	13	piRNA	NC_005104.4:LTR/ERVK:-_28772800	0.37
novel_pir2949	10	piRNA	NC_005104.4:LTR/ERVK:-_28772800	0.29
novel_pir2951	14	piRNA	NC_005104.4:LTR/ERVK:-_28772800	0.40
novel_pir2952	11	piRNA	NC_005104.4:LTR/ERVK:-_28772800	0.31
novel_pir2953	19	piRNA	NC_005104.4:LTR/ERVK:-_28772800	0.54
novel_pir2954	75	piRNA	NC_005104.4:LTR/ERVK:-_28772800	2.14
novel_pir2955	33	piRNA	NC_005104.4:LTR/ERVK:-_28772800	0.94
novel_pir2956	132	piRNA	NC_005104.4:LTR/ERVK:-_28772800	3.77
novel_pir2958	52	piRNA	NC_005104.4:LTR/ERVK:-_28772800	1.49
novel_pir2960	21	piRNA	NC_005104.4:LTR/ERVK:-_28772800	0.60
novel_pir2961	76	piRNA	NC_005104.4:LTR/ERVK:-_28772800	2.17
novel_pir2962	13	piRNA	NC_005104.4:LTR/ERVK:-_28772800	0.37
novel_pir2963	11	piRNA	NC_005104.4:LTR/ERVK:-_28772800	0.31
novel_pir2965	27	piRNA	NC_005104.4:LTR/ERVK:-_28772800	0.77
novel_pir2966	15	piRNA	NC_005104.4:LTR/ERVK:-_28772800	0.43
novel_pir2967	10	piRNA	NC_005104.4:LTR/ERVK:-_28772800	0.29
novel_pir2969	21	piRNA	NC_005104.4:LTR/ERVK:-_28772800	0.60
novel_pir2971	40	piRNA	NC_005104.4:LTR/ERVK:-_28772800	1.14
novel_pir2972	45	piRNA	NC_005104.4:LTR/ERVK:-_28772800	1.29
novel_pir2973	23	piRNA	NC_005104.4:LTR/ERVK:-_28772800	0.66
novel_pir2974	59	piRNA	NC_005104.4:LTR/ERVK:-_28772800	1.69
novel_pir2975	28	piRNA	NC_005104.4:LTR/ERVK:-_28772800	0.80
novel_pir2976	61	piRNA	NC_005104.4:LTR/ERVK:-_28772800	1.74
novel_pir2977	25	piRNA	NC_005104.4:LTR/ERVK:-_28772800	0.71
novel_pir2979	45	piRNA	NC_005104.4:LTR/ERVK:-_28772800	1.29
novel_pir2981	18	piRNA	NC_005104.4:LTR/ERVK:-_28772800	0.51
novel_pir2982	104	piRNA	NC_005104.4:LTR/ERVK:-_28772800	2.97
novel_pir2983	32	piRNA	NC_005104.4:LTR/ERVK:-_28772800	0.92
novel_pir2984	62	piRNA	NC_005104.4:LTR/ERVK:-_28772800	1.77
novel_pir2985	35	piRNA	NC_005104.4:LTR/ERVK:-_28772800	1.00
novel_pir2986	114	piRNA	NC_005104.4:LTR/ERVK:-_28772800	3.26
novel_pir2987	97	piRNA	NC_005104.4:LTR/ERVK:-_28772800	2.77
novel_pir2988	10	piRNA	NC_005104.4:LTR/ERVK:-_28772800	0.29
novel_pir2989	36	piRNA	NC_005104.4:LTR/ERVK:-_28772800	1.03
novel_pir2990	37	piRNA	NC_005104.4:LTR/ERVK:-_28772800	1.06
novel_pir2991	29	piRNA	NC_005104.4:LTR/ERVK:-_28772800	0.83
novel_pir2993	16	piRNA	NC_005104.4:LTR/ERVK:-_28772800	0.46
novel_pir2994	19	piRNA	NC_005104.4:LTR/ERVK:-_28772800	0.54
novel_pir2995	36	piRNA	NC_005104.4:LTR/ERVK:-_28772800	1.03
novel_pir2998	120	piRNA	NC_005104.4:LTR/ERVK:-_28772800	3.43
novel_pir2999	266	piRNA	NC_005104.4:LTR/ERVK:-_28772800	7.61
novel_pir3000	12	piRNA	NC_005104.4:LTR/ERVK:-_28772800	0.34
novel_pir3001	142	piRNA	NC_005104.4:LTR/ERVK:-_28772800	4.06
novel_pir3002	35	piRNA	NC_005104.4:LTR/ERVK:-_28772800	1.00
novel_pir3003	113	piRNA	NC_005104.4:LTR/ERVK:-_28772800	3.23
novel_pir3004	109	piRNA	NC_005104.4:LTR/ERVK:-_28772800	3.12
novel_pir3007	150	piRNA	NC_005104.4:LTR/ERVK:-_28772800	4.29
novel_pir3009	11	piRNA	NC_005104.4:LTR/ERVK:-_28772800	0.31
novel_pir3010	179	piRNA	NC_005104.4:LTR/ERVK:-_28772800	5.12
novel_pir3011	565	piRNA	NC_005104.4:LTR/ERVK:-_28772800	16.16
novel_pir3012	20	piRNA	NC_005104.4:LTR/ERVK:-_28772800	0.57
novel_pir3013	27	piRNA	NC_005104.4:LTR/ERVK:-_28772800	0.77
novel_pir3014	116	piRNA	NC_005104.4:LTR/ERVK:-_28772800	3.32
novel_pir3015	101	piRNA	NC_005104.4:LTR/ERVK:-_28772800	2.89
novel_pir3017	13	piRNA	NC_005104.4:LTR/ERVK:-_28772800	0.37
novel_pir3018	21	piRNA	NC_005104.4:LTR/ERVK:-_28772800	0.60
novel_pir3023	22	piRNA	NC_005104.4:LTR/ERVK:-_28772800	0.63
novel_pir3030	21	piRNA	NC_005104.4:LINE/L2:+_113657749	0.60
novel_pir3031	68	piRNA	NC_005104.4:LINE/L2:+_113657749	1.94
novel_pir3037	180	piRNA	NC_005104.4:LTR/ERVK:+_34074496	5.15
novel_pir3038	30	piRNA	NC_005104.4:LTR/ERVK:+_34074496	0.86
novel_pir3041	21	piRNA	NC_005104.4:LTR/ERVK:+_34074496	0.60
novel_pir3042	79	piRNA	NC_005104.4:LTR/ERVK:+_34074496	2.26
novel_pir3043	70	piRNA	NC_005104.4:LTR/ERVK:+_34074496	2.00
novel_pir3044	25	piRNA	NC_005104.4:LTR/ERVK:+_34074496	0.71
novel_pir3045	490	piRNA	NC_005104.4:LTR/ERVK:+_34074496	14.01
novel_pir3047	125	piRNA	NC_005104.4:LTR/ERVK:+_34074496	3.57
novel_pir3048	28	piRNA	NC_005104.4:LTR/ERVK:+_34074496	0.80
novel_pir3049	638	piRNA	NC_005104.4:LTR/ERVK:+_34074496	18.25
novel_pir3051	223	piRNA	NC_005104.4:LTR/ERVK:+_34074496	6.38
novel_pir3052	31	piRNA	NC_005104.4:LTR/ERVK:+_34074496	0.89
novel_pir3053	13	piRNA	NC_005104.4:LTR/ERVK:+_34074496	0.37
novel_pir3055	15	piRNA	NC_005104.4:LTR/ERVK:+_34074496	0.43
novel_pir3057	24	piRNA	NC_005104.4:LTR/ERVK:+_34074496	0.69
novel_pir3059	208	piRNA	NC_005104.4:LTR/ERVK:+_34074496	5.95
novel_pir3060	263	piRNA	NC_005104.4:LTR/ERVK:+_34074496	7.52
novel_pir3061	27	piRNA	NC_005104.4:LTR/ERVK:+_34074496	0.77
novel_pir3063	562	piRNA	NC_005104.4:LTR/ERVK:+_34074496	16.07
novel_pir3064	17	piRNA	NC_005104.4:LTR/ERVK:+_34074496	0.49
novel_pir3065	42	piRNA	NC_005104.4:LTR/ERVK:+_34074496	1.20
novel_pir3066	314	piRNA	NC_005104.4:LTR/ERVK:+_34074496	8.98
novel_pir3067	14	piRNA	NC_005104.4:LTR/ERVK:+_34074496	0.40
novel_pir3068	90	piRNA	NC_005104.4:LTR/ERVK:+_34074496	2.57
novel_pir3069	47	piRNA	NC_005104.4:LTR/ERVK:+_34074496	1.34
novel_pir3070	14	piRNA	NC_005104.4:LTR/ERVK:+_34074496	0.40
novel_pir3072	36	piRNA	NC_005104.4:LTR/ERVK:+_34074496	1.03
novel_pir3074	10	piRNA	NC_005104.4:LTR/ERVK:+_34074496	0.29
novel_pir3075	29	piRNA	NC_005104.4:LTR/ERVK:+_34074496	0.83
novel_pir3078	17	piRNA	NC_005104.4:LTR/ERVK:+_34074496	0.49
novel_pir3079	216	piRNA	NC_005104.4:LTR/ERVK:+_34074496	6.18
novel_pir3081	34	piRNA	NC_005104.4:LTR/ERVK:+_34074496	0.97
novel_pir3082	24	piRNA	NC_005104.4:LTR/ERVK:+_34074496	0.69
novel_pir3083	214	piRNA	NC_005104.4:LTR/ERVK:+_34074496	6.12
novel_pir3084	13	piRNA	NC_005104.4:LTR/ERVK:+_34074496	0.37
novel_pir3085	41	piRNA	NC_005104.4:LTR/ERVK:+_34074496	1.17
novel_pir3086	48	piRNA	NC_005104.4:LTR/ERVK:+_34074496	1.37
novel_pir3090	26	piRNA	NC_005104.4:LTR/ERVK:+_34074496	0.74
novel_pir3093	65	piRNA	NC_005104.4:LTR/ERVK:+_34074496	1.86
novel_pir3096	10	piRNA	NC_005104.4:LTR/ERVK:+_34074496	0.29
novel_pir3098	28	piRNA	NC_005104.4:LTR/ERVK:+_34074496	0.80
novel_pir3099	65	piRNA	NC_005104.4:LTR/ERVK:+_34074496	1.86
novel_pir3102	53	piRNA	NC_005104.4:LTR/ERVK:+_34074496	1.52
novel_pir3103	31	piRNA	NC_005104.4:LTR/ERVK:+_34074496	0.89
novel_pir3106	12	piRNA	NC_005104.4:LTR/ERVK:+_34074496	0.34
novel_pir3107	12	piRNA	NC_005104.4:LTR/ERVK:+_34074496	0.34
novel_pir3114	49	piRNA	NC_005104.4:LTR/ERVK:+_34074496	1.40
novel_pir3118	19	piRNA	NC_005104.4:LTR/ERVK:+_34074496	0.54
novel_pir3119	34	piRNA	NC_005104.4:LTR/ERVK:+_34074496	0.97
novel_pir3125	17	piRNA	NC_005104.4:LTR/ERVL-MaLR:-_170919514	0.49
novel_pir3127	14	piRNA	NC_005104.4:LTR/ERVL-MaLR:-_170919514	0.40
novel_pir3128	13	piRNA	NC_005104.4:LTR/ERVL-MaLR:-_170919514	0.37
novel_pir3129	14	piRNA	NC_005104.4:LTR/ERVL-MaLR:-_170919514	0.40
novel_pir3134	30	piRNA	NC_005104.4:LTR/ERVL-MaLR:-_170919514	0.86
novel_pir3135	13	piRNA	NC_005104.4:LTR/ERVL-MaLR:-_170919514	0.37
novel_pir3136	48	piRNA	NC_005104.4:LTR/ERVL-MaLR:-_170919514	1.37
novel_pir3138	11	piRNA	NC_005104.4:LTR/ERVL-MaLR:-_170919514	0.31
novel_pir3139	25	piRNA	NC_005104.4:LTR/ERVL-MaLR:-_170919514	0.71
novel_pir3140	36	piRNA	NC_005104.4:LTR/ERVL-MaLR:-_170919514	1.03
novel_pir3146	16	piRNA	NC_005104.4:LTR/ERVL-MaLR:-_170919514	0.46
novel_pir3147	40	piRNA	NC_005104.4:LTR/ERVL-MaLR:-_170919514	1.14
novel_pir3148	18	piRNA	NC_005104.4:LTR/ERVL-MaLR:-_170919514	0.51
novel_pir3157	168	piRNA	NC_005104.4:DNA/hAT-Charlie:+_9955479	4.80
novel_pir3162	117	piRNA	NC_005104.4:LTR/ERVL:-_47726516	3.35
novel_pir3168	200	piRNA	NC_005104.4:LTR/ERVL:-_97021870	5.72
novel_pir3178	36	piRNA	NC_005104.4:LINE/L1:-_89889164	1.03
novel_pir3179	148	piRNA	NC_005104.4:LINE/L1:-_89889164	4.23
novel_pir3181	13	piRNA	NC_005104.4:LINE/L1:-_89889164	0.37
novel_pir3183	136	piRNA	NC_005104.4:LINE/L1:-_89889164	3.89
novel_pir3195	10	piRNA	NC_005105.4:LTR/ERVL:+_69712864	0.29
novel_pir3207	28	piRNA	NC_005105.4:LTR/ERVL-MaLR:+_44334350	0.80
novel_pir3208	35	piRNA	NC_005105.4:LTR/ERVL-MaLR:+_44334350	1.00
novel_pir3209	25	piRNA	NC_005105.4:LTR/ERVL-MaLR:+_44334350	0.71
novel_pir3210	39	piRNA	NC_005105.4:LTR/ERVL-MaLR:+_44334350	1.12
novel_pir3211	10	piRNA	NC_005105.4:LTR/ERVL-MaLR:+_44334350	0.29
novel_pir3223	14	piRNA	NC_005105.4:LTR/ERVL-MaLR:-_43109500	0.40
novel_pir3230	23	piRNA	NC_005105.4:LTR/ERVK:+_29971225	0.66
novel_pir3238	91	piRNA	NC_005105.4:LTR/ERVL-MaLR:-_117627110	2.60
novel_pir3239	14	piRNA	NC_005105.4:LTR/ERVL:-_57639654	0.40
novel_pir3240	12	piRNA	NC_005105.4:LTR/ERVL:-_57639654	0.34
novel_pir3247	35	piRNA	NC_005105.4:LTR/ERV1:-_61804393	1.00
novel_pir3277	14	piRNA	NC_005106.4:LINE/L2:-_125860984	0.40
novel_pir3278	75	piRNA	NC_005106.4:LINE/L2:-_125860984	2.14
novel_pir3284	29	piRNA	NC_005106.4:LINE/L1:-_140036511	0.83
novel_pir3293	12	piRNA	NC_005106.4:LINE/L1:+_33717064	0.34
novel_pir3299	158	piRNA	NC_005106.4:LTR/ERVL:+_15239594	4.52
novel_pir3300	49	piRNA	NC_005106.4:LTR/ERV1:-_75574964	1.40
novel_pir3308	17	piRNA	NC_005106.4:LTR/ERVK:-_20720010	0.49
novel_pir3332	33	piRNA	NC_005107.4:LTR/ERVL-MaLR:-_118542345	0.94
novel_pir3339	34	piRNA	NC_005107.4:LINE/L1:+_78073280	0.97
novel_pir3340	45	piRNA	NC_005107.4:LINE/L1:+_78073280	1.29
novel_pir3352	24	piRNA	NC_005107.4:LTR/ERV1:+_93407578	0.69
novel_pir3354	25	piRNA	NC_005107.4:LTR/ERVL-MaLR:+_32883309	0.71
novel_pir3369	88	piRNA	NC_005108.4:LTR/ERVL-MaLR:+_112905938	2.52
novel_pir3370	164	piRNA	NC_005108.4:LTR/ERVL-MaLR:+_112905938	4.69
novel_pir3372	238	piRNA	NC_005108.4:LTR/ERVL-MaLR:+_112905938	6.81
novel_pir3373	1107	piRNA	NC_005108.4:LTR/ERVL-MaLR:+_112905938	31.66
novel_pir3374	604	piRNA	NC_005108.4:LTR/ERVL-MaLR:+_112905938	17.27
novel_pir3376	75	piRNA	NC_005108.4:LTR/ERVL-MaLR:+_112905938	2.14
novel_pir3378	32	piRNA	NC_005108.4:LTR/ERVL-MaLR:+_112905938	0.92
novel_pir3379	238	piRNA	NC_005108.4:LTR/ERVL-MaLR:+_112905938	6.81
novel_pir3381	101	piRNA	NC_005108.4:LTR/ERVL-MaLR:+_112905938	2.89
novel_pir3382	279	piRNA	NC_005108.4:LTR/ERVL-MaLR:+_112905938	7.98
novel_pir3384	24	piRNA	NC_005108.4:LTR/ERVL-MaLR:+_112905938	0.69
novel_pir3385	32	piRNA	NC_005108.4:LTR/ERVL-MaLR:+_112905938	0.92
novel_pir3387	347	piRNA	NC_005108.4:LTR/ERVL-MaLR:+_112905938	9.92
novel_pir3389	65	piRNA	NC_005108.4:LTR/ERVL-MaLR:+_112905938	1.86
novel_pir3390	202	piRNA	NC_005108.4:LTR/ERVL-MaLR:+_112905938	5.78
novel_pir3392	12	piRNA	NC_005108.4:LTR/ERVL-MaLR:+_112905938	0.34
novel_pir3393	29	piRNA	NC_005108.4:LTR/ERVL-MaLR:+_112905938	0.83
novel_pir3394	27	piRNA	NC_005108.4:LTR/ERVL-MaLR:+_112905938	0.77
novel_pir3396	19	piRNA	NC_005108.4:LTR/ERVL-MaLR:+_112905938	0.54
novel_pir3397	12	piRNA	NC_005108.4:LTR/ERVL-MaLR:+_112905938	0.34
novel_pir3400	64	piRNA	NC_005108.4:LTR/ERVL-MaLR:+_112905938	1.83
novel_pir3401	42	piRNA	NC_005108.4:LTR/ERVL-MaLR:+_112905938	1.20
novel_pir3402	10	piRNA	NC_005108.4:LTR/ERVL-MaLR:+_112905938	0.29
novel_pir3403	36	piRNA	NC_005108.4:LTR/ERVL-MaLR:+_112905938	1.03
novel_pir3404	36	piRNA	NC_005108.4:LTR/ERVL-MaLR:+_112905938	1.03
novel_pir3405	56	piRNA	NC_005108.4:LTR/ERVL-MaLR:+_112905938	1.60
novel_pir3406	132	piRNA	NC_005108.4:LTR/ERVL-MaLR:+_112905938	3.77
novel_pir3407	92	piRNA	NC_005108.4:LTR/ERVL-MaLR:+_112905938	2.63
novel_pir3409	83	piRNA	NC_005108.4:LTR/ERVL-MaLR:+_112905938	2.37
novel_pir3410	12	piRNA	NC_005108.4:LTR/ERVL-MaLR:+_112905938	0.34
novel_pir3411	171	piRNA	NC_005108.4:LTR/ERVL-MaLR:+_112905938	4.89
novel_pir3412	33	piRNA	NC_005108.4:LTR/ERVL-MaLR:+_112905938	0.94
novel_pir3414	71	piRNA	NC_005108.4:LTR/ERVL-MaLR:+_112905938	2.03
novel_pir3420	98	piRNA	NC_005108.4:LTR/ERVL-MaLR:+_112905938	2.80
novel_pir3423	11	piRNA	NC_005108.4:LTR/ERVL-MaLR:+_112905938	0.31
novel_pir3429	24	piRNA	NC_005108.4:LTR/ERVL-MaLR:+_112905938	0.69
novel_pir3430	112	piRNA	NC_005108.4:LTR/ERVL-MaLR:+_112905938	3.20
novel_pir3431	52	piRNA	NC_005108.4:LTR/ERVL-MaLR:+_112905938	1.49
novel_pir3432	22	piRNA	NC_005108.4:LTR/ERVL-MaLR:+_112905938	0.63
novel_pir3433	13	piRNA	NC_005108.4:LTR/ERVL-MaLR:+_112905938	0.37
novel_pir3436	24	piRNA	NC_005108.4:LTR/ERVL-MaLR:+_112905938	0.69
novel_pir3437	24	piRNA	NC_005108.4:LTR/ERVL-MaLR:+_112905938	0.69
novel_pir3438	19	piRNA	NC_005108.4:LTR/ERVL-MaLR:+_112905938	0.54
novel_pir3440	30	piRNA	NC_005108.4:LTR/ERVL-MaLR:+_112905938	0.86
novel_pir3441	17	piRNA	NC_005108.4:LTR/ERVL-MaLR:+_112905938	0.49
novel_pir3453	22	piRNA	NC_005108.4:LTR/ERVL-MaLR:+_112905938	0.63
novel_pir3456	13	piRNA	NC_005108.4:LTR/ERVL-MaLR:+_112905938	0.37
novel_pir3460	14	piRNA	NC_005108.4:LTR/ERVL-MaLR:+_112905938	0.40
novel_pir3461	25	piRNA	NC_005108.4:LTR/ERVL-MaLR:+_112905938	0.71
novel_pir3463	21	piRNA	NC_005108.4:LTR/ERVL-MaLR:+_112905938	0.60
novel_pir3464	56	piRNA	NC_005108.4:LTR/ERVL-MaLR:+_112905938	1.60
novel_pir3466	10	piRNA	NC_005108.4:LTR/ERVL-MaLR:+_112905938	0.29
novel_pir3470	13	piRNA	NC_005108.4:LTR/ERVL-MaLR:+_112905938	0.37
novel_pir3474	29	piRNA	NC_005108.4:LTR/ERVL-MaLR:+_112905938	0.83
novel_pir3475	90	piRNA	NC_005108.4:LTR/ERVL-MaLR:+_112905938	2.57
novel_pir3478	78	piRNA	NC_005108.4:LTR/ERVL-MaLR:+_112905938	2.23
novel_pir3479	40	piRNA	NC_005108.4:LTR/ERVL-MaLR:+_112905938	1.14
novel_pir3482	21	piRNA	NC_005108.4:LTR/ERVL-MaLR:+_112905938	0.60
novel_pir3485	11	piRNA	NC_005108.4:LTR/ERVL-MaLR:+_112905938	0.31
novel_pir3486	21	piRNA	NC_005108.4:LTR/ERVL-MaLR:+_112905938	0.60
novel_pir3495	10	piRNA	NC_005108.4:LTR/ERVL-MaLR:+_112905938	0.29
novel_pir3497	89	piRNA	NC_005108.4:LTR/ERVL-MaLR:+_112905938	2.55
novel_pir3498	111	piRNA	NC_005108.4:LTR/ERVL-MaLR:+_112905938	3.17
novel_pir3499	50	piRNA	NC_005108.4:LTR/ERVL-MaLR:+_112905938	1.43
novel_pir3500	76	piRNA	NC_005108.4:LTR/ERVL-MaLR:+_112905938	2.17
novel_pir3501	55	piRNA	NC_005108.4:LTR/ERVL-MaLR:+_112905938	1.57
novel_pir3502	16	piRNA	NC_005108.4:LTR/ERVL-MaLR:+_112905938	0.46
novel_pir3503	17	piRNA	NC_005108.4:LTR/ERVL-MaLR:+_112905938	0.49
novel_pir3505	27	piRNA	NC_005108.4:LTR/ERVL-MaLR:+_112905938	0.77
novel_pir3506	45	piRNA	NC_005108.4:LTR/ERVL-MaLR:+_112905938	1.29
novel_pir3507	12	piRNA	NC_005108.4:LTR/ERVL-MaLR:+_112905938	0.34
novel_pir3509	112	piRNA	NC_005108.4:LTR/ERVL-MaLR:+_112905938	3.20
novel_pir3510	31	piRNA	NC_005108.4:LTR/ERVL-MaLR:+_112905938	0.89
novel_pir3511	64	piRNA	NC_005108.4:LTR/ERVL-MaLR:+_112905938	1.83
novel_pir3512	39	piRNA	NC_005108.4:LTR/ERVL-MaLR:+_112905938	1.12
novel_pir3513	15	piRNA	NC_005108.4:LTR/ERVL-MaLR:+_112905938	0.43
novel_pir3514	60	piRNA	NC_005108.4:LTR/ERVL-MaLR:+_112905938	1.72
novel_pir3515	19	piRNA	NC_005108.4:LTR/ERVL-MaLR:+_112905938	0.54
novel_pir3516	24	piRNA	NC_005108.4:LTR/ERVL-MaLR:+_112905938	0.69
novel_pir3517	63	piRNA	NC_005108.4:LTR/ERVL-MaLR:+_112905938	1.80
novel_pir3518	390	piRNA	NC_005108.4:LTR/ERVL-MaLR:+_112905938	11.15
novel_pir3519	225	piRNA	NC_005108.4:LTR/ERVL-MaLR:+_112905938	6.43
novel_pir3520	245	piRNA	NC_005108.4:LTR/ERVL-MaLR:+_112905938	7.01
novel_pir3522	25	piRNA	NC_005108.4:LTR/ERVL-MaLR:+_112905938	0.71
novel_pir3527	44	piRNA	NC_005108.4:LTR/ERVL-MaLR:+_112905938	1.26
novel_pir3529	29	piRNA	NC_005108.4:LTR/ERVL-MaLR:+_112905938	0.83
novel_pir3530	24	piRNA	NC_005108.4:LTR/ERVL-MaLR:+_112905938	0.69
novel_pir3531	14	piRNA	NC_005108.4:LTR/ERVL-MaLR:+_112905938	0.40
novel_pir3532	43	piRNA	NC_005108.4:LTR/ERVL-MaLR:+_112905938	1.23
novel_pir3533	16	piRNA	NC_005108.4:LTR/ERVL-MaLR:+_112905938	0.46
novel_pir3535	88	piRNA	NC_005108.4:LTR/ERVL-MaLR:+_112905938	2.52
novel_pir3537	13	piRNA	NC_005108.4:LTR/ERVL-MaLR:+_112905938	0.37
novel_pir3539	36	piRNA	NC_005108.4:LTR/ERVL-MaLR:+_112905938	1.03
novel_pir3540	36	piRNA	NC_005108.4:LTR/ERVL-MaLR:+_112905938	1.03
novel_pir3541	23	piRNA	NC_005108.4:LTR/ERVL-MaLR:+_112905938	0.66
novel_pir3542	13	piRNA	NC_005108.4:LTR/ERVL-MaLR:+_112905938	0.37
novel_pir3544	12	piRNA	NC_005108.4:LTR/ERVL-MaLR:+_112905938	0.34
novel_pir3545	48	piRNA	NC_005108.4:LTR/ERVL-MaLR:+_112905938	1.37
novel_pir3546	14	piRNA	NC_005108.4:LTR/ERVL-MaLR:+_112905938	0.40
novel_pir3547	13	piRNA	NC_005108.4:LTR/ERVL-MaLR:+_112905938	0.37
novel_pir3548	82	piRNA	NC_005108.4:LTR/ERVL-MaLR:+_112905938	2.35
novel_pir3555	10	piRNA	NC_005108.4:LTR/ERVL-MaLR:+_112905938	0.29
novel_pir3562	162	piRNA	NC_005108.4:LTR/ERVL-MaLR:+_112905938	4.63
novel_pir3564	186	piRNA	NC_005108.4:LTR/ERVL-MaLR:+_112905938	5.32
novel_pir3565	41	piRNA	NC_005108.4:LTR/ERVL-MaLR:+_112905938	1.17
novel_pir3566	38	piRNA	NC_005108.4:LTR/ERVL-MaLR:+_112905938	1.09
novel_pir3567	18	piRNA	NC_005108.4:LTR/ERVL-MaLR:+_112905938	0.51
novel_pir3569	122	piRNA	NC_005108.4:LTR/ERVL-MaLR:+_112905938	3.49
novel_pir3570	52	piRNA	NC_005108.4:LTR/ERVL-MaLR:+_112905938	1.49
novel_pir3571	51	piRNA	NC_005108.4:LTR/ERVL-MaLR:+_112905938	1.46
novel_pir3573	24	piRNA	NC_005108.4:LTR/ERVL-MaLR:+_112905938	0.69
novel_pir3575	60	piRNA	NC_005108.4:LTR/ERVL-MaLR:+_112905938	1.72
novel_pir3576	18	piRNA	NC_005108.4:LTR/ERVL-MaLR:+_112905938	0.51
novel_pir3577	732	piRNA	NC_005108.4:LTR/ERVL-MaLR:+_112905938	20.93
novel_pir3578	99	piRNA	NC_005108.4:LTR/ERVL-MaLR:+_112905938	2.83
novel_pir3579	176	piRNA	NC_005108.4:LTR/ERVL-MaLR:+_112905938	5.03
novel_pir3581	626	piRNA	NC_005108.4:LTR/ERVL-MaLR:+_112905938	17.90
novel_pir3584	31	piRNA	NC_005108.4:LTR/ERVL-MaLR:+_112905938	0.89
novel_pir3585	28	piRNA	NC_005108.4:LTR/ERVL-MaLR:+_112905938	0.80
novel_pir3590	71	piRNA	NC_005108.4:LTR/ERVL-MaLR:+_112905938	2.03
novel_pir3609	10	piRNA	NC_005108.4:LTR/ERVL:+_9728521	0.29
novel_pir3610	139	piRNA	NC_005108.4:LTR/ERVL:+_9728521	3.98
novel_pir3611	32	piRNA	NC_005108.4:LTR/ERVL:+_9728521	0.92
novel_pir3612	81	piRNA	NC_005108.4:LTR/ERVL:+_9728521	2.32
novel_pir3614	22	piRNA	NC_005108.4:LTR/ERVL:+_9728521	0.63
novel_pir3615	10	piRNA	NC_005108.4:LTR/ERVL:+_9728521	0.29
novel_pir3631	1105	piRNA	NC_005108.4:LINE/L1:+_77733556	31.60
novel_pir3637	17	piRNA	NC_005108.4:LTR/ERV1:+_6600512	0.49
novel_pir3639	16	piRNA	NC_005108.4:LTR/ERV1:-_1650267	0.46
novel_pir3641	41	piRNA	NC_005108.4:LTR/ERV1:-_1650267	1.17
novel_pir3645	29	piRNA	NC_005108.4:LTR/ERVK:+_46839447	0.83
novel_pir3646	13	piRNA	NC_005108.4:LTR/ERVK:+_46839447	0.37
novel_pir3648	25	piRNA	NC_005108.4:LTR/ERVK:+_46839447	0.71
novel_pir3649	51	piRNA	NC_005108.4:LTR/ERVK:+_46839447	1.46
novel_pir3650	154	piRNA	NC_005108.4:LTR/ERVK:+_46839447	4.40
novel_pir3651	36	piRNA	NC_005108.4:LTR/ERVK:+_46839447	1.03
novel_pir3652	12	piRNA	NC_005108.4:LTR/ERVK:+_46839447	0.34
novel_pir3653	21	piRNA	NC_005108.4:LTR/ERVK:+_46839447	0.60
novel_pir3654	25	piRNA	NC_005108.4:LTR/ERVK:+_46839447	0.71
novel_pir3655	29	piRNA	NC_005108.4:LTR/ERVK:+_46839447	0.83
novel_pir3656	106	piRNA	NC_005108.4:LTR/ERVK:+_46839447	3.03
novel_pir3657	14	piRNA	NC_005108.4:LTR/ERVK:+_46839447	0.40
novel_pir3668	19	piRNA	NC_005109.4:LTR/ERV1:+_44815163	0.54
novel_pir3669	25	piRNA	NC_005109.4:LTR/ERV1:+_44815163	0.71
novel_pir3670	24	piRNA	NC_005109.4:LTR/ERV1:+_44815163	0.69
novel_pir3671	14	piRNA	NC_005109.4:LTR/ERV1:+_44815163	0.40
novel_pir3674	19	piRNA	NC_005109.4:LTR/ERV1:+_44815163	0.54
novel_pir3684	35	piRNA	NC_005109.4:DNA/TcMar-Mariner:+_35571755	1.00
novel_pir3687	10	piRNA	NC_005109.4:DNA/TcMar-Mariner:+_35571755	0.29
novel_pir3698	16	piRNA	NC_005109.4:LTR/ERVL-MaLR:-_2883405	0.46
novel_pir3706	10	piRNA	NC_005110.4:LTR/ERVL:-_87547291	0.29
novel_pir3723	54	piRNA	NC_005110.4:LTR/ERVL-MaLR:+_11317383	1.54
novel_pir3730	43	piRNA	NC_005111.4:LTR/ERVL-MaLR:+_16275420	1.23
novel_pir3731	186	piRNA	NC_005111.4:LTR/ERVL-MaLR:+_16275420	5.32
novel_pir3732	80	piRNA	NC_005111.4:LTR/ERVL-MaLR:+_16275420	2.29
novel_pir3733	108	piRNA	NC_005111.4:LTR/ERVL-MaLR:+_16275420	3.09
novel_pir3735	89	piRNA	NC_005111.4:LTR/ERVL-MaLR:+_16275420	2.55
novel_pir3736	139	piRNA	NC_005111.4:LTR/ERVL-MaLR:+_16275420	3.98
novel_pir3737	40	piRNA	NC_005111.4:LTR/ERVL-MaLR:+_16275420	1.14
novel_pir3738	219	piRNA	NC_005111.4:LTR/ERVL-MaLR:+_16275420	6.26
novel_pir3740	14	piRNA	NC_005111.4:LTR/ERVL-MaLR:+_16275420	0.40
novel_pir3741	150	piRNA	NC_005111.4:LTR/ERVL-MaLR:+_16275420	4.29
novel_pir3742	78	piRNA	NC_005111.4:LTR/ERVL-MaLR:+_16275420	2.23
novel_pir3743	66	piRNA	NC_005111.4:LTR/ERVL-MaLR:+_16275420	1.89
novel_pir3745	32	piRNA	NC_005111.4:LTR/ERVL-MaLR:+_16275420	0.92
novel_pir3748	99	piRNA	NC_005111.4:LTR/ERVL-MaLR:+_16275420	2.83
novel_pir3750	33	piRNA	NC_005111.4:LTR/ERVL-MaLR:+_16275420	0.94
novel_pir3751	15	piRNA	NC_005111.4:LTR/ERVL-MaLR:+_16275420	0.43
novel_pir3754	88	piRNA	NC_005111.4:LTR/ERVL-MaLR:+_16275420	2.52
novel_pir3755	12	piRNA	NC_005111.4:LTR/ERVL-MaLR:+_16275420	0.34
novel_pir3759	15	piRNA	NC_005111.4:LTR/ERVL-MaLR:+_16275420	0.43
novel_pir3760	12	piRNA	NC_005111.4:LTR/ERVL-MaLR:+_16275420	0.34
novel_pir3763	17	piRNA	NC_005111.4:LINE/L2:+_7681256	0.49
novel_pir3764	79	piRNA	NC_005111.4:LINE/L2:+_7681256	2.26
novel_pir3765	16	piRNA	NC_005111.4:LTR/ERV1:+_46595502	0.46
novel_pir3767	14	piRNA	NC_005111.4:LTR/ERV1:+_46595502	0.40
novel_pir3768	13	piRNA	NC_005111.4:LTR/ERV1:+_46595502	0.37
novel_pir3769	15	piRNA	NC_005111.4:LTR/ERV1:+_46595502	0.43
novel_pir3773	52	piRNA	NC_005111.4:LTR/ERVL-MaLR:-_45791517	1.49
novel_pir3794	66	piRNA	NC_005112.4:LTR/ERVL-MaLR:+_111301018	1.89
novel_pir3795	5061	piRNA	NC_005112.4:LTR/ERVL-MaLR:+_111301018	144.74
novel_pir3796	372	piRNA	NC_005112.4:LTR/ERVL-MaLR:+_111301018	10.64
novel_pir3797	140	piRNA	NC_005112.4:LTR/ERVL-MaLR:+_111301018	4.00
novel_pir3798	63	piRNA	NC_005112.4:LTR/ERVL-MaLR:+_111301018	1.80
novel_pir3799	35	piRNA	NC_005112.4:LTR/ERVL-MaLR:+_111301018	1.00
novel_pir3801	242	piRNA	NC_005112.4:LTR/ERVL-MaLR:+_111301018	6.92
novel_pir3802	44	piRNA	NC_005112.4:LTR/ERVL-MaLR:+_111301018	1.26
novel_pir3803	43	piRNA	NC_005112.4:LTR/ERVL-MaLR:+_111301018	1.23
novel_pir3807	23	piRNA	NC_005112.4:LTR/ERVL-MaLR:+_111301018	0.66
novel_pir3811	257	piRNA	NC_005112.4:LTR/ERVL-MaLR:+_111301018	7.35
novel_pir3812	26	piRNA	NC_005112.4:LTR/ERVL-MaLR:+_111301018	0.74
novel_pir3813	28	piRNA	NC_005112.4:LTR/ERVL-MaLR:+_111301018	0.80
novel_pir3814	166	piRNA	NC_005112.4:LTR/ERVL-MaLR:+_111301018	4.75
novel_pir3816	52	piRNA	NC_005112.4:LTR/ERVL-MaLR:+_111301018	1.49
novel_pir3817	558	piRNA	NC_005112.4:LTR/ERVL-MaLR:+_111301018	15.96
novel_pir3818	554	piRNA	NC_005112.4:LTR/ERVL-MaLR:+_111301018	15.84
novel_pir3819	10	piRNA	NC_005112.4:LTR/ERVL-MaLR:+_111301018	0.29
novel_pir3820	60	piRNA	NC_005112.4:LTR/ERVL-MaLR:+_111301018	1.72
novel_pir3821	89	piRNA	NC_005112.4:LTR/ERVL-MaLR:+_111301018	2.55
novel_pir3822	80	piRNA	NC_005112.4:LTR/ERVL-MaLR:+_111301018	2.29
novel_pir3823	30	piRNA	NC_005112.4:LTR/ERVL-MaLR:+_111301018	0.86
novel_pir3827	437	piRNA	NC_005112.4:LTR/ERVL-MaLR:+_111301018	12.50
novel_pir3828	26	piRNA	NC_005112.4:LTR/ERVL-MaLR:+_111301018	0.74
novel_pir3829	983	piRNA	NC_005112.4:LTR/ERVL-MaLR:+_111301018	28.11
novel_pir3830	2511	piRNA	NC_005112.4:LTR/ERVL-MaLR:+_111301018	71.81
novel_pir3831	839	piRNA	NC_005112.4:LTR/ERVL-MaLR:+_111301018	23.99
novel_pir3832	18	piRNA	NC_005112.4:LTR/ERVL-MaLR:+_111301018	0.51
novel_pir3833	66	piRNA	NC_005112.4:LTR/ERVL-MaLR:+_111301018	1.89
novel_pir3834	683	piRNA	NC_005112.4:LTR/ERVL-MaLR:+_111301018	19.53
novel_pir3835	149	piRNA	NC_005112.4:LTR/ERVL-MaLR:+_111301018	4.26
novel_pir3837	45	piRNA	NC_005112.4:LTR/ERVL-MaLR:+_111301018	1.29
novel_pir3840	31	piRNA	NC_005112.4:LTR/ERVL-MaLR:+_111301018	0.89
novel_pir3841	62	piRNA	NC_005112.4:LTR/ERVL-MaLR:+_111301018	1.77
novel_pir3842	204	piRNA	NC_005112.4:LTR/ERVL-MaLR:+_111301018	5.83
novel_pir3844	47	piRNA	NC_005112.4:LTR/ERVL-MaLR:+_111301018	1.34
novel_pir3845	11	piRNA	NC_005112.4:LTR/ERVL-MaLR:+_111301018	0.31
novel_pir3846	215	piRNA	NC_005112.4:LTR/ERVL-MaLR:+_111301018	6.15
novel_pir3847	352	piRNA	NC_005112.4:LTR/ERVL-MaLR:+_111301018	10.07
novel_pir3848	371	piRNA	NC_005112.4:LTR/ERVL-MaLR:+_111301018	10.61
novel_pir3849	208	piRNA	NC_005112.4:LTR/ERVL-MaLR:+_111301018	5.95
novel_pir3850	51	piRNA	NC_005112.4:LTR/ERVL-MaLR:+_111301018	1.46
novel_pir3851	4408	piRNA	NC_005112.4:LTR/ERVL-MaLR:+_111301018	126.06
novel_pir3853	674	piRNA	NC_005112.4:LTR/ERVL-MaLR:+_111301018	19.28
novel_pir3854	515	piRNA	NC_005112.4:LTR/ERVL-MaLR:+_111301018	14.73
novel_pir3855	10	piRNA	NC_005112.4:LTR/ERVL-MaLR:+_111301018	0.29
novel_pir3857	91	piRNA	NC_005112.4:LTR/ERVL-MaLR:+_111301018	2.60
novel_pir3859	19	piRNA	NC_005112.4:LTR/ERVL-MaLR:+_111301018	0.54
novel_pir3860	185	piRNA	NC_005112.4:LTR/ERVL-MaLR:+_111301018	5.29
novel_pir3861	190	piRNA	NC_005112.4:LTR/ERVL-MaLR:+_111301018	5.43
novel_pir3862	157	piRNA	NC_005112.4:LTR/ERVL-MaLR:+_111301018	4.49
novel_pir3863	1914	piRNA	NC_005112.4:LTR/ERVL-MaLR:+_111301018	54.74
novel_pir3864	49	piRNA	NC_005112.4:LTR/ERVL-MaLR:+_111301018	1.40
novel_pir3865	27	piRNA	NC_005112.4:LTR/ERVL-MaLR:+_111301018	0.77
novel_pir3866	66	piRNA	NC_005112.4:LTR/ERVL-MaLR:+_111301018	1.89
novel_pir3867	81	piRNA	NC_005112.4:LTR/ERVL-MaLR:+_111301018	2.32
novel_pir3868	105	piRNA	NC_005112.4:LTR/ERVL-MaLR:+_111301018	3.00
novel_pir3870	50	piRNA	NC_005112.4:LTR/ERVL-MaLR:+_111301018	1.43
novel_pir3871	77	piRNA	NC_005112.4:LTR/ERVL-MaLR:+_111301018	2.20
novel_pir3872	46	piRNA	NC_005112.4:LTR/ERVL-MaLR:+_111301018	1.32
novel_pir3873	102	piRNA	NC_005112.4:LTR/ERVL-MaLR:+_111301018	2.92
novel_pir3874	10	piRNA	NC_005112.4:LTR/ERVL-MaLR:+_111301018	0.29
novel_pir3875	244	piRNA	NC_005112.4:LTR/ERVL-MaLR:+_111301018	6.98
novel_pir3876	39	piRNA	NC_005112.4:LTR/ERVL-MaLR:+_111301018	1.12
novel_pir3877	94	piRNA	NC_005112.4:LTR/ERVL-MaLR:+_111301018	2.69
novel_pir3878	16	piRNA	NC_005112.4:LTR/ERVL-MaLR:+_111301018	0.46
novel_pir3880	19	piRNA	NC_005112.4:LTR/ERVL-MaLR:+_111301018	0.54
novel_pir3905	128	piRNA	NC_005112.4:LTR/ERVK:-_99599144	3.66
novel_pir3906	165	piRNA	NC_005112.4:LTR/ERVK:-_99599144	4.72
novel_pir3907	23	piRNA	NC_005112.4:LTR/ERVK:-_99599144	0.66
novel_pir3908	10	piRNA	NC_005112.4:LTR/ERVK:-_99599144	0.29
novel_pir3910	40	piRNA	NC_005112.4:LTR/ERVK:-_99599144	1.14
novel_pir3911	28	piRNA	NC_005112.4:LTR/ERVK:-_99599144	0.80
novel_pir3912	16	piRNA	NC_005112.4:LTR/ERVK:-_99599144	0.46
novel_pir3919	16	piRNA	NC_005112.4:LTR/ERVK:-_99599144	0.46
novel_pir3923	73	piRNA	NC_005112.4:LTR/ERVK:-_99599144	2.09
novel_pir3924	33	piRNA	NC_005112.4:LTR/ERVK:-_99599144	0.94
novel_pir3928	30	piRNA	NC_005112.4:LTR/ERVK:-_99599144	0.86
novel_pir3935	12	piRNA	NC_005112.4:LINE/L1:+_77387602	0.34
novel_pir3959	35	piRNA	NC_005113.4:LINE/L1:-_73123415	1.00
novel_pir3966	13	piRNA	NC_005113.4:LTR/ERVL-MaLR:-_8823838	0.37
novel_pir3971	15	piRNA	NC_005114.4:LTR/ERVL-MaLR:+_26437515	0.43
novel_pir3992	11	piRNA	NC_005114.4:LINE/L2:-_71227541	0.31
novel_pir3994	11	piRNA	NC_005114.4:LTR/ERV1:-_13933333	0.31
novel_pir4013	40	piRNA	NC_005115.4:LTR/ERVL-MaLR:+_25307423	1.14
novel_pir4015	60	piRNA	NC_005115.4:LTR/ERVL:+_90509351	1.72
novel_pir4018	16	piRNA	NC_005115.4:LTR/ERVL-MaLR:-_22756970	0.46
novel_pir4024	16	piRNA	NC_005115.4:DNA/hAT-Charlie:-_16595129	0.46
novel_pir4042	10	piRNA	NC_005115.4:LTR/ERVL:+_73599091	0.29
novel_pir4054	11	piRNA	NC_005116.4:LTR/ERVK:-_71809087	0.31
novel_pir4057	320	piRNA	NC_005116.4:LTR/ERVK:-_72069793	9.15
novel_pir4059	16	piRNA	NC_005116.4:LTR/ERVK:-_71802577	0.46
novel_pir4064	12	piRNA	NC_005116.4:LTR/ERVK:-_71776772	0.34
novel_pir4068	31	piRNA	NC_005116.4:LTR/ERVK:-_71782173	0.89
novel_pir4076	312	piRNA	NC_005116.4:LTR/ERVK:-_44619472	8.92
novel_pir4078	192	piRNA	NC_005116.4:LTR/ERVK:-_44619472	5.49
novel_pir4081	24	piRNA	NC_005116.4:LTR/ERVK:-_44619472	0.69
novel_pir4102	14	piRNA	NC_005117.4:LTR/ERVK:+_11766494	0.40
novel_pir4105	14	piRNA	NC_005117.4:LTR/ERVK:+_11766494	0.40
novel_pir4109	21	piRNA	NC_005117.4:LTR/ERVK:+_11766494	0.60
novel_pir4126	15	piRNA	NC_005117.4:LTR/ERVK:+_9671314	0.43
novel_pir4128	65	piRNA	NC_005117.4:LTR/ERVK:+_9671314	1.86
novel_pir4129	18	piRNA	NC_005117.4:LTR/ERVK:+_9671314	0.51
novel_pir4130	19	piRNA	NC_005117.4:LTR/ERVK:+_9671314	0.54
novel_pir4137	584	piRNA	NC_005117.4:LTR/ERVK:-_62870685	16.70
novel_pir4140	174	piRNA	NC_005117.4:LTR/ERVK:-_62870685	4.98
novel_pir4142	24	piRNA	NC_005117.4:LTR/ERVK:-_62870685	0.69
novel_pir4143	22	piRNA	NC_005117.4:LTR/ERVK:-_62870685	0.63
novel_pir4151	33	piRNA	NC_005117.4:LTR/ERVK:-_62870685	0.94
novel_pir4152	18	piRNA	NC_005117.4:LTR/ERVK:-_62870685	0.51
novel_pir4153	42	piRNA	NC_005117.4:LTR/ERVK:-_62870685	1.20
novel_pir4154	140	piRNA	NC_005117.4:LTR/ERVK:-_62870685	4.00
novel_pir4155	129	piRNA	NC_005117.4:LTR/ERVK:-_62870685	3.69
novel_pir4160	380	piRNA	NC_005117.4:LTR/ERVK:-_61568805	10.87
novel_pir4161	110	piRNA	NC_005117.4:LTR/ERV1:-_51196046	3.15
novel_pir4175	11	piRNA	NC_005118.4:LTR/ERVL-MaLR:-_58624626	0.31
novel_pir4195	12	piRNA	NC_005119.4:LTR/ERVK:-_22703921	0.34
novel_pir4196	53	piRNA	NC_005119.4:LTR/ERVK:-_22703921	1.52
novel_pir4197	10	piRNA	NC_005119.4:LTR/ERVK:-_22703921	0.29
novel_pir4199	23	piRNA	NC_005119.4:LTR/ERVK:-_22703921	0.66
novel_pir4209	13	piRNA	NC_005119.4:LTR/ERVK:+_9640458	0.37
novel_pir4222	13	piRNA	NC_005119.4:LTR/ERVK:-_10281670	0.37
novel_pir4224	92	piRNA	NC_005119.4:LTR/ERVK:-_10281670	2.63
novel_pir4225	17	piRNA	NC_005119.4:LTR/ERVK:-_10281670	0.49
novel_pir4226	43	piRNA	NC_005119.4:LTR/ERVK:-_10281670	1.23
novel_pir4227	11	piRNA	NC_005119.4:LTR/ERVK:-_10281670	0.31
novel_pir4228	24	piRNA	NC_005119.4:LTR/ERVK:-_10281670	0.69
novel_pir4246	12	piRNA	NC_005120.4:LTR/ERV1:-_153458035	0.34
novel_pir4251	72	piRNA	NC_005120.4:LTR/ERVL-MaLR:+_110129005	2.06
novel_pir4253	16	piRNA	NC_005120.4:LTR/ERVL-MaLR:+_110129005	0.46
novel_pir4259	421	piRNA	NC_005120.4:LTR/ERVK:+_9504645	12.04
novel_pir4260	2434	piRNA	NC_005120.4:LTR/ERVK:+_9504645	69.61
novel_pir4262	15	piRNA	NC_005120.4:LINE/L2:+_76334212	0.43
novel_pir4263	1207	piRNA	NC_005120.4:LINE/L2:+_76334212	34.52
novel_pir4265	13	piRNA	NC_005120.4:LINE/L2:+_76334212	0.37
novel_pir4274	17	piRNA	NC_005120.4:LTR/ERVL-MaLR:+_12394659	0.49
novel_pir4280	11	piRNA	NC_005120.4:LTR/ERVL-MaLR:+_12394659	0.31
novel_pir4281	16	piRNA	NC_005120.4:LTR/ERVL-MaLR:+_12394659	0.46
novel_pir4284	12	piRNA	NC_005120.4:LTR/ERVL-MaLR:+_12394659	0.34
novel_pir4291	32	piRNA	NC_005120.4:LTR/ERVL-MaLR:+_12394659	0.92
novel_pir4295	109	piRNA	NC_005120.4:LTR/ERVL-MaLR:+_12394659	3.12
novel_pir4299	25	piRNA	NC_005120.4:LTR/ERVL-MaLR:+_12394659	0.71
novel_pir4300	87	piRNA	NC_005120.4:LTR/ERVL-MaLR:+_12394659	2.49
novel_pir4304	29	piRNA	NC_005120.4:LTR/ERVL-MaLR:+_12394659	0.83
novel_pir4306	27	piRNA	NC_005120.4:DNA/hAT-Tip100:-_114002530	0.77
novel_pir4307	10	piRNA	NC_005120.4:DNA/hAT-Tip100:-_114002530	0.29
novel_pir4312	12	piRNA	NC_005120.4:LINE/L1:-_107117874	0.34
novel_pir4313	10	piRNA	NC_005120.4:LINE/L1:-_107117874	0.29
novel_pir4314	181	piRNA	NC_005120.4:LINE/L1:-_107117874	5.18
novel_pir4315	26	piRNA	NC_005120.4:LINE/L1:-_107117874	0.74
novel_pir4316	172	piRNA	NC_005120.4:LINE/L1:-_107117874	4.92
novel_pir4317	13	piRNA	NC_005120.4:LINE/L1:-_107117874	0.37
novel_pir4318	309	piRNA	NC_005120.4:LTR/ERVL-MaLR:-_33536085	8.84
novel_pir4319	11	piRNA	NC_005120.4:LINE/L2:+_74443475	0.31
novel_pir4320	158	piRNA	NC_005120.4:LINE/L2:+_74443475	4.52
novel_pir4326	34	piRNA	NC_005120.4:LINE/L2:-_74443530	0.97
novel_pir4333	27	piRNA	NC_005120.4:LTR/ERV1:-_131025640	0.77
novel_pir4335	11	piRNA	NC_005120.4:LTR/ERVK:-_21316438	0.31
novel_pir4337	21	piRNA	NC_005120.4:LTR/ERVK:-_21316438	0.60
novel_pir4338	98	piRNA	NC_005120.4:LTR/ERVK:-_21316438	2.80
novel_pir4339	115	piRNA	NC_005120.4:LTR/ERVK:-_21316438	3.29
novel_pir4340	535	piRNA	NC_005120.4:LTR/ERVK:-_21316438	15.30
novel_pir4341	10437	piRNA	NC_005120.4:LTR/ERVK:-_21316438	298.48
novel_pir4342	14550	piRNA	NC_005120.4:LTR/ERVK:-_21316438	416.10
novel_pir4344	2168	piRNA	NC_005120.4:LTR/ERVK:-_21316438	62.00
novel_pir4346	1098	piRNA	NC_005120.4:LTR/ERVK:-_21316438	31.40
novel_pir4348	14	piRNA	NC_005120.4:LTR/ERVK:-_21316438	0.40
novel_pir4360	19	piRNA	NC_005120.4:LINE/L1:-_66517213	0.54
novel_pir4361	155	piRNA	NC_005120.4:LINE/L1:-_66517213	4.43
rno-miR-143-3p	69856	mature	mir-143	1997.75
rno_piR_004962	2	piRNA	rno_piR_004962	0.06
rno-miR-93-3p	41	mature	mir-17	1.17
rno-miR-344b-3p	203	mature	mir-344	5.81
rno-miR-411-5p	345331	mature	mir-379	9875.84
rno_piR_037401	1	piRNA	rno_piR_037401	0.03
rno-miR-299b-5p	18	mature	mir-299	0.51
rno_piR_030886	1	piRNA	rno_piR_030886	0.03
rno-miR-200a-3p	7076	mature	mir-8	202.36
rno-miR-421-3p	52	mature	mir-95	1.49
rno_piR_021540	1	piRNA	rno_piR_021540	0.03
rno-miR-423-3p	13462	mature	mir-423	384.99
rno_piR_000690	88135	piRNA	rno_piR_000690	2520.50
rno-miR-3576	2944	mature	mir-3578	84.19
rno_piR_012738	37636	piRNA	rno_piR_012738	1076.32
rno_piR_027873	2	piRNA	rno_piR_027873	0.06
rno-miR-541-3p	6	mature	mir-541	0.17
rno-miR-210-5p	9	mature	mir-210	0.26
rno-miR-495	1340	mature	mir-329	38.32
rno-miR-344b-5p	155	mature	mir-344	4.43
rno-miR-425-3p	270	mature	mir-425	7.72
rno-miR-6215	1162	mature	undef	33.23
rno_piR_031279	3	piRNA	rno_piR_031279	0.09
rno_piR_030151	1	piRNA	rno_piR_030151	0.03
rno-miR-324-3p	2367	mature	mir-324	67.69
rno_piR_001199	61	piRNA	rno_piR_001199	1.74
rno-miR-3553	11709	mature	undef	334.86
rno_piR_025774	1	piRNA	rno_piR_025774	0.03
rno-miR-376c-5p	29453	mature	mir-368	842.30
rno-miR-376a-5p	33	mature	mir-368	0.94
rno_piR_000030	166	piRNA	rno_piR_000030	4.75
rno_piR_032799	112	piRNA	rno_piR_032799	3.20
rno-miR-345-3p	185	mature	mir-345	5.29
rno-let-7f-1-3p	1266	mature	let-7	36.21
rno_piR_028108	1	piRNA	rno_piR_028108	0.03
rno-miR-3065-3p	1	mature	mir-3065	0.03
rno-miR-489-3p	1	mature	mir-489	0.03
rno_piR_035301	2	piRNA	rno_piR_035301	0.06
rno_piR_027598	1	piRNA	rno_piR_027598	0.03
rno-miR-23b-5p	356	mature	mir-23	10.18
rno_piR_005604	654	piRNA	rno_piR_005604	18.70
rno_piR_022313	8653	piRNA	rno_piR_022313	247.46
rno_piR_033127	6	piRNA	rno_piR_033127	0.17
rno-miR-363-3p	13	mature	mir-363	0.37
rno-miR-138-5p	140827	mature	mir-138	4027.40
rno-miR-148a-3p	1106	mature	mir-148	31.63
rno-miR-9a-3p	94394	mature	mir-9	2699.50
rno_piR_029451	1	piRNA	rno_piR_029451	0.03
rno_piR_026374	10	piRNA	rno_piR_026374	0.29
rno-miR-25-3p	894	mature	mir-25	25.57
rno-miR-667-5p	16	mature	mir-667	0.46
rno-miR-409a-5p	155	mature	mir-154	4.43
rno-miR-375-3p	311	mature	mir-375	8.89
rno_piR_021665	1	piRNA	rno_piR_021665	0.03
rno-miR-140-5p	7040	mature	mir-140	201.33
rno-miR-27a-5p	133	mature	mir-27	3.80
rno_piR_005579	2	piRNA	rno_piR_005579	0.06
rno-miR-2985	12	mature	mir-2985	0.34
rno-miR-9a-5p	2180569	mature	mir-9	62360.31
rno-miR-3543	129347	mature	mir-3543	3699.09
rno-miR-187-3p	1931	mature	mir-187	55.22
rno-let-7d-3p	39894	mature	let-7	1140.90
rno-miR-141-5p	33	mature	mir-8	0.94
rno-miR-338-3p	4134	mature	mir-338	118.22
rno-miR-215	1	mature	mir-192	0.03
rno-miR-129-5p	24370	mature	mir-129	696.94
rno-miR-181d-3p	4	mature	mir-181	0.11
rno-miR-1224	2	hairpin	mir-1224	0.06
rno_piR_008315	6	piRNA	rno_piR_008315	0.17
rno-miR-488-3p	759	mature	mir-488	21.71
rno-miR-652-3p	1334	mature	mir-652	38.15
rno-miR-741-3p	16	mature	mir-743	0.46
rno_piR_001200	16	piRNA	rno_piR_001200	0.46
rno-miR-382-5p	14084	mature	mir-154	402.78
rno_piR_019169	1	piRNA	rno_piR_019169	0.03
rno_piR_000999	2	piRNA	rno_piR_000999	0.06
rno-miR-30e-5p	1130	mature	mir-30	32.32
rno-miR-1843b-3p	1887	mature	mir-1843	53.96
rno-miR-3473	22	mature	undef	0.63
rno-miR-187-5p	9	mature	mir-187	0.26
rno-miR-485-5p	55822	mature	mir-485	1596.41
rno-miR-1193-5p	6	mature	mir-1193	0.17
rno-miR-29c-5p	3434	mature	mir-29	98.21
rno-miR-199a-5p	243	mature	mir-199	6.95
rno-miR-216a-5p	2	mature	mir-216	0.06
rno-miR-326-5p	3	mature	mir-326	0.09
rno-let-7a-2-3p	86	mature	let-7	2.46
rno_piR_028166	1	piRNA	rno_piR_028166	0.03
rno-miR-224-3p	3	mature	mir-224	0.09
rno-miR-1306-5p	398	mature	mir-1306	11.38
rno_piR_005608	64	piRNA	rno_piR_005608	1.83
rno-miR-106b-5p	120	mature	mir-17	3.43
rno_piR_017228	1	piRNA	rno_piR_017228	0.03
rno_piR_001634	1	piRNA	rno_piR_001634	0.03
rno_piR_020049	6	piRNA	rno_piR_020049	0.17
rno-miR-540-3p	512	mature	mir-540	14.64
rno-miR-1839-5p	6122	mature	mir-1839	175.08
rno_piR_025791	1	piRNA	rno_piR_025791	0.03
rno_piR_013244	17	piRNA	rno_piR_013244	0.49
rno-miR-26b-3p	92	mature	mir-26	2.63
rno-miR-181b-2-3p	1	mature	mir-181	0.03
rno_piR_038353	3	piRNA	rno_piR_038353	0.09
rno-miR-195-3p	48	mature	mir-15	1.37
rno-miR-188-3p	2	mature	mir-188	0.06
rno_piR_008075	3	piRNA	rno_piR_008075	0.09
rno-miR-487b-5p	50	mature	mir-154	1.43
rno-miR-3084a-1-5p	104	mature	undef	2.97
rno-miR-322-5p	12867	mature	mir-322	367.97
rno-miR-345-5p	434	mature	mir-345	12.41
rno-miR-3068-3p	17	mature	mir-3068	0.49
rno-miR-6315	11	mature	undef	0.31
rno-miR-32-5p	671	mature	mir-32	19.19
rno-miR-3075	15	mature	mir-3075	0.43
rno-miR-3065-5p	49	mature	mir-3065	1.40
rno-let-7e-5p	166499	mature	let-7	4761.57
rno-miR-496-3p	13368	mature	mir-154	382.30
rno-miR-3592	168	mature	mir-3578	4.80
rno-miR-186-5p	533	mature	mir-186	15.24
rno-miR-344g	8	mature	mir-344	0.23
rno-miR-543-5p	4640	mature	mir-329	132.70
rno_piR_014804	1	piRNA	rno_piR_014804	0.03
rno-miR-3085	267	mature	mir-3085	7.64
rno-miR-26b-5p	32072	mature	mir-26	917.20
rno_piR_037923	1	piRNA	rno_piR_037923	0.03
rno_piR_005879	1	piRNA	rno_piR_005879	0.03
rno-miR-146a-5p	5295	mature	mir-146	151.43
rno-miR-541-5p	8582	mature	mir-541	245.43
rno-miR-343	2	mature	mir-343	0.06
rno-miR-29a-5p	382	mature	mir-29	10.92
rno-miR-30c-2-3p	486	mature	mir-30	13.90
rno-miR-466c-5p	121	mature	mir-467	3.46
rno_piR_000119	17	piRNA	rno_piR_000119	0.49
rno_piR_018076	2	piRNA	rno_piR_018076	0.06
rno-miR-190b-5p	1350	mature	mir-190	38.61
rno-miR-328b-3p	12	mature	undef	0.34
rno_piR_001233	1	piRNA	rno_piR_001233	0.03
rno_piR_005597	3501	piRNA	rno_piR_005597	100.12
rno-miR-184	646	mature	mir-184	18.47
rno-miR-3596b	535	mature	let-7	15.30
rno-miR-350	383	mature	mir-350	10.95
rno-miR-409a-3p	2581	mature	mir-154	73.81
rno-miR-351-5p	793	mature	mir-351	22.68
rno-miR-29a-3p	188644	mature	mir-29	5394.88
rno-miR-412-5p	2755	mature	mir-412	78.79
rno_piR_005639	1	piRNA	rno_piR_005639	0.03
rno-miR-547-5p	2	mature	mir-547	0.06
rno-miR-201-5p	11	mature	mir-743	0.31
rno-miR-376b-3p	998	mature	mir-368	28.54
rno-miR-770-5p	8603	mature	mir-770	246.03
rno-miR-542-5p	2272	mature	mir-542	64.98
rno-miR-329-5p	110	mature	mir-329	3.15
rno-miR-190b-3p	7	mature	mir-190	0.20
rno-miR-381-3p	6	mature	mir-154	0.17
rno-miR-668	3322	mature	mir-668	95.00
rno-miR-130b-3p	10	mature	mir-130	0.29
rno-miR-1193-3p	683	mature	mir-1193	19.53
rno-miR-384-5p	76338	mature	mir-384	2183.13
rno_piR_037482	1	piRNA	rno_piR_037482	0.03
rno-let-7f-2-3p	859	mature	let-7	24.57
rno-miR-344i	30	mature	mir-344	0.86
rno-miR-128-1-5p	254	mature	mir-128	7.26
rno-miR-874-3p	1461	mature	mir-874	41.78
rno-miR-3573-3p	1	mature	undef	0.03
rno_piR_005683	3	piRNA	rno_piR_005683	0.09
rno-miR-125b-5p	37856	mature	mir-10	1082.61
rno-miR-139-3p	15136	mature	mir-139	432.86
rno_piR_000235	9	piRNA	rno_piR_000235	0.26
rno-miR-29b-5p	364	mature	mir-29	10.41
rno-miR-219a-1-3p	15	mature	mir-219	0.43
rno-miR-200b-5p	79	mature	mir-8	2.26
rno-miR-3596c	334411	mature	mir-3596	9563.55
rno-miR-23a-3p	41099	mature	mir-23	1175.36
rno-miR-485-3p	5062	mature	mir-485	144.76
rno-miR-377-3p	77	mature	mir-154	2.20
rno_piR_028510	326	piRNA	rno_piR_028510	9.32
rno-miR-6216	14	mature	undef	0.40
rno-miR-33-3p	32	mature	mir-33	0.92
rno-miR-203a-5p	10	mature	mir-203	0.29
rno-miR-337-3p	46	mature	mir-337	1.32
rno-miR-1188-3p	7	mature	mir-1188	0.20
rno-miR-196b-3p	1	mature	mir-196	0.03
rno-miR-218a-5p	127184	mature	mir-218	3637.23
rno-miR-138-2-3p	4968	mature	mir-138	142.08
rno-miR-140-3p	171	mature	mir-140	4.89
rno_piR_006964	1	piRNA	rno_piR_006964	0.03
rno-miR-19b-3p	514	mature	mir-19	14.70
rno-miR-582-5p	3374	mature	mir-582	96.49
rno-miR-369-5p	286207	mature	mir-154	8185.00
rno-miR-99a-3p	307	mature	mir-10	8.78
rno-miR-410-3p	5724	mature	mir-154	163.70
rno-miR-183-5p	3495	mature	mir-183	99.95
rno_piR_023184	1	piRNA	rno_piR_023184	0.03
rno-miR-1306-3p	124	mature	mir-1306	3.55
rno-miR-329-3p	4919	mature	mir-329	140.67
rno-miR-3558-5p	1	mature	undef	0.03
rno-miR-98-3p	95	mature	let-7	2.72
rno-miR-873-5p	47	mature	mir-873	1.34
rno-miR-204-5p	194186	mature	mir-204	5553.37
rno-miR-151-5p	61531	mature	mir-28	1759.67
rno_piR_034961	1	piRNA	rno_piR_034961	0.03
rno-miR-296-5p	651	mature	mir-296	18.62
rno-miR-376c-3p	1203	mature	mir-368	34.40
rno-miR-325-3p	1543	mature	mir-325	44.13
rno-miR-181b-1-3p	1	mature	mir-181	0.03
rno-let-7g-3p	209	mature	let-7	5.98
rno-miR-218b	32692	mature	undef	934.93
rno-miR-3573-5p	1	mature	undef	0.03
rno_piR_023447	71321	piRNA	rno_piR_023447	2039.65
rno-miR-191b	138	mature	mir-191	3.95
rno-miR-205	31	mature	mir-205	0.89
rno-miR-339-3p	152	mature	mir-339	4.35
rno-miR-702-3p	2862	mature	mir-702	81.85
rno-miR-103-3p	4769	mature	mir-103	136.38
rno-miR-493-3p	465	mature	mir-493	13.30
rno_piR_032082	1	piRNA	rno_piR_032082	0.03
rno-miR-148b-3p	423	mature	mir-148	12.10
rno-miR-145-5p	2456	mature	mir-145	70.24
rno-miR-3120	33	mature	mir-214	0.94
rno-miR-298-5p	27	mature	mir-298	0.77
rno-miR-154-5p	6671	mature	mir-154	190.78
rno-let-7c-1-3p	130	mature	let-7	3.72
rno-miR-500-3p	67	mature	mir-500	1.92
rno_piR_017547	1	piRNA	rno_piR_017547	0.03
rno-miR-450b-3p	1846	mature	mir-450	52.79
rno-miR-499-3p	2	mature	mir-499	0.06
rno-miR-135b-5p	18103	mature	mir-135	517.71
rno-miR-378b	3	mature	undef	0.09
rno-miR-16-5p	32508	mature	mir-15	929.67
rno-miR-760-5p	5	mature	mir-760	0.14
rno-miR-133b-3p	3	mature	mir-133	0.09
rno-miR-24-2-5p	2741	mature	mir-24	78.39
rno-miR-125a-5p	232536	mature	mir-10	6650.11
rno-miR-330-5p	10011	mature	mir-330	286.30
rno-miR-489-5p	8	mature	mir-489	0.23
rno_piR_015914	173	piRNA	rno_piR_015914	4.95
rno-miR-344b-1-3p	2259	mature	mir-344	64.60
rno-miR-26a-3p	25	mature	mir-26	0.71
rno-miR-29b-3p	26365	mature	mir-29	753.99
rno-let-7a-1-3p,rno-let-7c-2-3p	6606	mature	let-7	188.92
rno_piR_005522	7	piRNA	rno_piR_005522	0.20
rno-miR-23a-5p	10	mature	mir-23	0.29
rno_piR_001037	1	piRNA	rno_piR_001037	0.03
rno-miR-452-3p	2	mature	mir-452	0.06
rno-miR-653-5p	1	mature	mir-653	0.03
rno-miR-3596a	466662	mature	mir-3596	13345.68
rno-miR-874-5p	67	mature	mir-874	1.92
rno_piR_005901	34	piRNA	rno_piR_005901	0.97
rno-miR-155-5p	91	mature	mir-155	2.60
rno_piR_008114	2	piRNA	rno_piR_008114	0.06
rno-miR-323-3p	27273	mature	mir-154	779.96
rno_piR_018894	1	piRNA	rno_piR_018894	0.03
rno-miR-328a-3p	137438	mature	mir-328	3930.48
rno_piR_008639	20	piRNA	rno_piR_008639	0.57
rno-miR-142-5p	137	mature	mir-142	3.92
rno_piR_033242	2	piRNA	rno_piR_033242	0.06
rno-miR-434-3p	15684	mature	mir-434	448.53
rno-miR-148a-5p	6	mature	mir-148	0.17
rno-miR-203a-3p	226	mature	mir-203	6.46
rno-miR-3590-5p	947	mature	undef	27.08
rno-miR-709	3	mature	undef	0.09
rno-miR-3559-5p	258	mature	undef	7.38
rno-miR-143-5p	3	mature	mir-143	0.09
rno-miR-758-5p	9	mature	mir-379	0.26
rno-miR-150-5p	87617	mature	mir-150	2505.69
rno-miR-33-5p	7198	mature	mir-33	205.85
rno-miR-30a-5p	6712	mature	mir-30	191.95
rno-miR-325-5p	470	mature	mir-325	13.44
rno-miR-3587	228	mature	undef	6.52
rno-miR-7a-5p	3	hairpin	mir-7	0.09
rno-miR-107-3p	65	mature	mir-103	1.86
rno_piR_021965	1	piRNA	rno_piR_021965	0.03
rno-miR-134-5p	752	mature	mir-134	21.51
rno-miR-124-3p	937893	mature	mir-124	26822.03
rno-miR-107-5p	63	mature	mir-103	1.80
rno-miR-449a-5p	419	mature	mir-449	11.98
rno-miR-186-3p	1	mature	mir-186	0.03
rno-miR-3572	29	mature	mir-3572	0.83
rno-miR-3562	5	mature	undef	0.14
rno-miR-30b-3p	154	mature	mir-30	4.40
rno-miR-22-3p	217006	mature	mir-22	6205.98
rno-miR-539-5p	414	mature	mir-154	11.84
rno-miR-346	10925	mature	mir-346	312.44
rno-miR-135b-3p	36	mature	mir-135	1.03
rno-miR-7b	39647	mature	mir-7	1133.83
rno-miR-103-1-5p	14	mature	mir-103	0.40
rno_piR_000685	4669	piRNA	rno_piR_000685	133.52
rno-miR-18a-3p	2	mature	mir-17	0.06
rno-miR-23b-3p	66379	mature	mir-23	1898.32
rno-miR-192-3p	20	mature	mir-192	0.57
rno-miR-344a-5p	2	mature	mir-344	0.06
rno-miR-370-3p	1773	mature	mir-370	50.70
rno-miR-455-3p	673	mature	mir-455	19.25
rno-miR-411-3p	2353	mature	mir-379	67.29
rno-miR-466b-5p	16	mature	mir-467	0.46
rno-miR-5132-3p	5	mature	mir-5132	0.14
rno-miR-101a-5p	16	mature	mir-101	0.46
rno-miR-503-5p	28	mature	mir-503	0.80
rno-miR-675-3p	2	mature	mir-675	0.06
rno_piR_012322	2	piRNA	rno_piR_012322	0.06
rno-miR-3589	341	mature	undef	9.75
rno_piR_008318	2	piRNA	rno_piR_008318	0.06
rno-miR-145-3p	146	mature	mir-145	4.18
rno-miR-99b-5p	162699	mature	mir-10	4652.90
rno-miR-153-3p	111817	mature	mir-153	3197.76
rno-miR-15a-5p	1246	mature	mir-15	35.63
rno-miR-146a-3p	17	mature	mir-146	0.49
rno-miR-27b-5p	453	mature	mir-27	12.95
rno_piR_030373	19	piRNA	rno_piR_030373	0.54
rno-miR-200b-3p	1494	mature	mir-8	42.73
rno-miR-341	91003	mature	mir-341	2602.52
rno_piR_000746	4	piRNA	rno_piR_000746	0.11
rno_piR_033824	11	piRNA	rno_piR_033824	0.31
rno-miR-150-3p	38	mature	mir-150	1.09
rno-miR-203b-3p	6	mature	mir-203	0.17
rno-miR-3102	181	mature	mir-3102	5.18
rno-miR-384-3p	68144	mature	mir-384	1948.79
rno-miR-3084a-3p	67	mature	undef	1.92
rno_piR_024382	1	piRNA	rno_piR_024382	0.03
rno-miR-532-3p	121	mature	mir-188	3.46
rno-miR-1843a-5p	2885	mature	mir-1843	82.51
rno_piR_034684	10	piRNA	rno_piR_034684	0.29
rno_piR_004315	1	piRNA	rno_piR_004315	0.03
rno-miR-877	478	mature	mir-877	13.67
rno-miR-34b-3p	897	mature	mir-34	25.65
rno-miR-6331	8451	mature	undef	241.68
rno_piR_035901	6	piRNA	rno_piR_035901	0.17
rno-miR-3547	388	mature	mir-3547	11.10
rno-miR-181d-5p	11832	mature	mir-181	338.37
rno-miR-770-3p	192	mature	mir-770	5.49
rno-miR-181c-3p	152	mature	mir-181	4.35
rno_piR_005777	8	piRNA	rno_piR_005777	0.23
rno-miR-3595	1093	mature	mir-368	31.26
rno-miR-331-3p	1095	mature	mir-331	31.32
rno_piR_025992	1	piRNA	rno_piR_025992	0.03
rno_piR_000291	2	piRNA	rno_piR_000291	0.06
rno-miR-743a-5p	1	mature	mir-743	0.03
rno_piR_000324	2	piRNA	rno_piR_000324	0.06
rno-miR-15b-3p	70	mature	mir-15	2.00
rno-miR-19a-3p	5	mature	mir-19	0.14
rno-miR-300-3p	3810	mature	mir-154	108.96
rno-miR-326-3p	5040	mature	mir-326	144.13
rno-miR-3560	34	mature	undef	0.97
rno-miR-126a-5p	3058	mature	mir-126	87.45
rno_piR_022904	9843	piRNA	rno_piR_022904	281.49
rno-miR-1949	42	mature	mir-1949	1.20
rno-miR-352	18	mature	undef	0.51
rno-miR-6319	53	mature	mir-6319	1.52
rno-miR-32-3p	26	mature	mir-32	0.74
rno-miR-3585-3p	43	mature	mir-506	1.23
rno-miR-181b-5p	114226	mature	mir-181	3266.66
rno-miR-340-5p	4994	mature	mir-340	142.82
rno-miR-200c-3p	2018	mature	mir-8	57.71
rno-miR-494-5p	194	mature	mir-154	5.55
rno_piR_001825	2	piRNA	rno_piR_001825	0.06
rno-let-7b-3p	570	mature	let-7	16.30
rno-miR-331-5p	66	mature	mir-331	1.89
rno-miR-365-3p	58	mature	mir-365	1.66
rno_piR_024921	66	piRNA	rno_piR_024921	1.89
rno-miR-200a-5p	59	mature	mir-8	1.69
rno-miR-802-3p	13	mature	mir-802	0.37
rno-miR-1298	478	mature	mir-1298	13.67
rno-miR-378a-3p	4841	mature	mir-378	138.44
rno_piR_005633	28859	piRNA	rno_piR_005633	825.31
rno-miR-383-3p	69	mature	mir-383	1.97
rno-miR-99a-5p	243013	mature	mir-10	6949.73
rno-miR-505-5p	635	mature	mir-505	18.16
rno-miR-219a-2-3p	28992	mature	mir-219	829.12
rno-miR-192-5p	1704	mature	mir-192	48.73
rno-let-7d-5p	255540	mature	let-7	7307.98
rno-miR-935	11433	mature	mir-935	326.96
rno-miR-448-5p	7	mature	mir-448	0.20
rno-miR-15b-5p	613	mature	mir-15	17.53
rno_piR_022489	1	piRNA	rno_piR_022489	0.03
rno-miR-19b-1-5p	2	mature	mir-19	0.06
rno-miR-3556a	22440	mature	mir-3556	641.74
rno-miR-7578	6	mature	mir-7578	0.17
rno-miR-674-5p	1024	mature	mir-674	29.28
rno-miR-672-3p	325	mature	mir-672	9.29
rno-miR-31b	66	mature	mir-31	1.89
rno-miR-412-3p	350	mature	mir-412	10.01
rno_piR_010466	1	piRNA	rno_piR_010466	0.03
rno-miR-126a-3p	365025	mature	mir-126	10439.05
rno_piR_031928	1	piRNA	rno_piR_031928	0.03
rno-miR-217-5p	3	mature	mir-217	0.09
rno-miR-224-5p	36	mature	mir-224	1.03
rno-miR-299b-3p	1	mature	mir-299	0.03
rno-miR-448-3p	100	mature	mir-448	2.86
rno-miR-674-3p	110	mature	mir-674	3.15
rno-miR-212-3p	28206	mature	mir-132	806.64
rno-miR-376b-5p	1167	mature	mir-368	33.37
rno-miR-423-5p	1100	mature	mir-423	31.46
rno_piR_000699	199	piRNA	rno_piR_000699	5.69
rno-miR-377-5p	24	mature	mir-154	0.69
rno-miR-497-3p	3	mature	mir-497	0.09
rno-miR-3552	4	mature	mir-3552	0.11
rno-miR-28-3p	201	mature	mir-28	5.75
rno-miR-182	4334	mature	mir-182	123.94
rno-miR-503-3p	100	mature	mir-503	2.86
rno-miR-125b-2-3p	1123	mature	mir-10	32.12
rno-miR-802-5p	5	mature	mir-802	0.14
rno_piR_005349	1	piRNA	rno_piR_005349	0.03
rno_piR_018183	8	piRNA	rno_piR_018183	0.23
rno-miR-1249	637	mature	mir-1249	18.22
rno-miR-3586-3p	605	mature	mir-28	17.30
rno_piR_000556	3	piRNA	rno_piR_000556	0.09
rno-let-7i-3p	2611	mature	let-7	74.67
rno_piR_026864	1	piRNA	rno_piR_026864	0.03
rno-miR-34b-5p	33	mature	mir-34	0.94
rno-miR-501-3p	30	mature	mir-500	0.86
rno-miR-144-3p	199	mature	mir-144	5.69
rno-miR-101a-3p	364	mature	mir-101	10.41
rno-miR-542-3p	22	mature	mir-542	0.63
rno_piR_005567	38	piRNA	rno_piR_005567	1.09
rno_piR_002007	7	piRNA	rno_piR_002007	0.20
rno-miR-551b-3p	1208	mature	mir-551	34.55
rno-miR-3064-5p	44	mature	mir-3064	1.26
rno-miR-664-2-5p	1520	mature	mir-664	43.47
rno-miR-598-3p	2968	mature	mir-598	84.88
rno-miR-10a-5p	269	mature	mir-10	7.69
rno-miR-3544	7	mature	mir-3544	0.20
rno-miR-543-3p	2784	mature	mir-329	79.62
rno-miR-149-5p	331392	mature	mir-149	9477.21
rno_piR_005556	61	piRNA	rno_piR_005556	1.74
rno-miR-539-3p	293	mature	mir-154	8.38
rno_piR_015920	1	piRNA	rno_piR_015920	0.03
rno-miR-298-3p	54	mature	mir-298	1.54
rno-miR-299a-3p	54	mature	mir-299	1.54
rno-miR-191a-3p	5547	mature	mir-191	158.63
rno-miR-181a-1-3p	3853	mature	mir-181	110.19
rno_piR_015359	6	piRNA	rno_piR_015359	0.17
rno-miR-369-3p	5582	mature	mir-154	159.64
rno-miR-151-3p	4206	mature	mir-28	120.28
rno-miR-340-3p	10425	mature	mir-340	298.14
rno_piR_000962	28	piRNA	rno_piR_000962	0.80
rno-miR-7a-1-3p	395	mature	mir-7	11.30
rno-miR-3084a-5p	212	mature	undef	6.06
rno-miR-129-2-3p	4093	mature	mir-129	117.05
rno-miR-30c-1-3p	253	mature	mir-30	7.24
rno-miR-666-3p	239	mature	mir-666	6.83
rno-miR-873-3p	155	mature	mir-873	4.43
rno_piR_034365	13	piRNA	rno_piR_034365	0.37
rno-miR-100-5p	66203	mature	mir-10	1893.29
rno-miR-431	4077	mature	mir-431	116.59
rno-miR-141-3p	1166	mature	mir-8	33.35
rno-miR-34c-3p	238	mature	mir-34	6.81
rno-miR-450b-5p	1074	mature	mir-450	30.71
rno-let-7f-5p	305759	mature	let-7	8744.15
rno-miR-7a-5p	233828	mature	mir-7	6687.06
rno-miR-18a-5p	50	mature	mir-17	1.43
rno_piR_019160	428	piRNA	rno_piR_019160	12.24
rno_piR_005595	327	piRNA	rno_piR_005595	9.35
rno-miR-98-5p	49172	mature	let-7	1406.23
rno-miR-17-5p	105	mature	mir-17	3.00
rno-miR-3583-3p	24	mature	undef	0.69
rno-miR-433-5p	809	mature	mir-433	23.14
rno-miR-92a-1-5p	6	mature	mir-25	0.17
rno-miR-3570	1437	mature	undef	41.10
rno-miR-702-5p	21	mature	mir-702	0.60
rno-miR-323-5p	12248	mature	mir-154	350.27
rno_piR_000753	36	piRNA	rno_piR_000753	1.03
rno-miR-374-3p	3910	mature	mir-374	111.82
rno-miR-376a-3p	15402	mature	mir-368	440.47
rno-miR-760-3p	1720	mature	mir-760	49.19
rno_piR_005700	10	piRNA	rno_piR_005700	0.29
rno-miR-881-3p	1	mature	mir-881	0.03
rno_piR_005596	894	piRNA	rno_piR_005596	25.57
rno-miR-320-3p	1173	mature	mir-320	33.55
rno-miR-483-3p	45	mature	mir-483	1.29
rno-miR-134-3p	1701	mature	mir-134	48.65
rno_piR_016874	7	piRNA	rno_piR_016874	0.20
rno-let-7i-5p	326374	mature	let-7	9333.70
rno-miR-221-3p	9966	mature	mir-221	285.01
rno-miR-30b-5p	8891	mature	mir-30	254.27
rno-miR-31a-5p	1419	mature	mir-31	40.58
rno_piR_031043	502	piRNA	rno_piR_031043	14.36
rno-miR-92b-5p	255	mature	mir-25	7.29
rno-miR-381-5p	84	mature	mir-154	2.40
rno_piR_037423	2	piRNA	rno_piR_037423	0.06
rno_piR_005900	2	piRNA	rno_piR_005900	0.06
rno-miR-301a-5p	42	mature	mir-130	1.20
rno-miR-130b-5p	229	mature	mir-130	6.55
rno-miR-301b-3p	1	mature	mir-130	0.03
rno-miR-136-5p	5130	mature	mir-136	146.71
rno-miR-185-5p	6194	mature	mir-185	177.14
rno-miR-496-5p	74	mature	mir-154	2.12
rno-miR-337-5p	5001	mature	mir-337	143.02
rno-miR-34a-5p	147417	mature	mir-34	4215.86
rno-miR-27b-3p	71273	mature	mir-27	2038.28
rno_piR_006711	1	piRNA	rno_piR_006711	0.03
rno-miR-679	1	mature	mir-679	0.03
rno-miR-487b-3p	25239	mature	mir-154	721.79
rno_piR_005593	3935	piRNA	rno_piR_005593	112.53
rno-miR-96-5p	5007	mature	mir-96	143.19
rno-miR-194-3p	6	mature	mir-194	0.17
rno-miR-128-2-5p	5106	mature	mir-128	146.02
rno-miR-34c-5p	126	mature	mir-34	3.60
rno-miR-6324	79	mature	undef	2.26
rno-miR-344a-3p	18867	mature	mir-344	539.56
rno_piR_000606	15215	piRNA	rno_piR_000606	435.12
rno-miR-451-5p	10531	mature	mir-451	301.17
rno-miR-3593-5p	7	mature	undef	0.20
rno-miR-221-5p	258	mature	mir-221	7.38
rno-miR-3594-5p	31	mature	undef	0.89
rno-miR-218a-2-3p	203	mature	mir-218	5.81
rno-miR-362-3p	3	mature	mir-362	0.09
rno-miR-196b-5p	80	mature	mir-196	2.29
rno-miR-494-3p	139	mature	mir-154	3.98
rno-miR-136-3p	3293	mature	mir-136	94.17
rno_piR_018698	1	piRNA	rno_piR_018698	0.03
rno-miR-208a-5p	7	mature	mir-208	0.20
rno-miR-598-5p	46	mature	mir-598	1.32
rno-miR-146b-3p	4	mature	mir-146	0.11
rno-miR-128-3p	208971	mature	mir-128	5976.19
rno-miR-484	258	mature	mir-484	7.38
rno_piR_000194	24	piRNA	rno_piR_000194	0.69
rno-miR-137-5p	67	mature	mir-137	1.92
rno-miR-532-5p	219	mature	mir-188	6.26
rno-let-7e-3p	7792	mature	let-7	222.84
rno_piR_026502	1	piRNA	rno_piR_026502	0.03
rno-miR-223-5p	1	mature	mir-223	0.03
rno-miR-876	2	mature	mir-876	0.06
rno-let-7b-5p	534917	mature	let-7	15297.65
rno_piR_005854	18	piRNA	rno_piR_005854	0.51
rno-miR-351-3p	12	mature	mir-351	0.34
rno-miR-29c-3p	5266	mature	mir-29	150.60
rno-miR-93-5p	7534	mature	mir-17	215.46
rno_piR_001198	153677	piRNA	rno_piR_001198	4394.88
rno-miR-362-5p	2	mature	mir-362	0.06
rno-miR-139-5p	203546	mature	mir-139	5821.05
rno_piR_000553	1	piRNA	rno_piR_000553	0.03
rno-miR-193a-5p	11	mature	mir-193	0.31
rno-miR-196a-5p	19	mature	mir-196	0.54
rno-miR-219a-5p	14052	mature	mir-219	401.86
rno-miR-382-3p	505	mature	mir-154	14.44
rno-miR-667-3p	3195	mature	mir-667	91.37
rno-miR-122-5p	50	mature	mir-122	1.43
rno-miR-673-3p	13	mature	mir-673	0.37
rno-miR-324-5p	2361	mature	mir-324	67.52
rno-let-7g-5p	379622	mature	let-7	10856.50
rno-miR-127-5p	73	mature	mir-127	2.09
rno-miR-433-3p	7251	mature	mir-433	207.37
rno-miR-708-3p	555	mature	mir-708	15.87
rno-miR-22-5p	1536	mature	mir-22	43.93
rno-miR-222-3p	181647	mature	mir-221	5194.77
rno-miR-336-5p	1	mature	undef	0.03
rno_piR_009660	2	piRNA	rno_piR_009660	0.06
rno-miR-455-5p	340	mature	mir-455	9.72
rno-miR-383-5p	10245	mature	mir-383	292.99
rno-miR-124-5p	320	mature	mir-124	9.15
rno-miR-219b	6797	mature	mir-219	194.38
rno-miR-92a-3p	8944	mature	mir-25	255.78
rno_piR_012452	99	piRNA	rno_piR_012452	2.83
rno-miR-592	2194	mature	mir-592	62.74
rno-miR-1-3p	111	mature	mir-1	3.17
rno-miR-379-5p	88450	mature	mir-379	2529.51
rno-miR-181c-5p	34385	mature	mir-181	983.35
rno-miR-758-3p	336	mature	mir-379	9.61
rno_piR_026142	3	piRNA	rno_piR_026142	0.09
rno-miR-183-3p	52	mature	mir-183	1.49
rno-miR-142-3p	256	mature	mir-142	7.32
rno-miR-879-3p	1443	mature	mir-879	41.27
rno-miR-3593-3p	2	mature	undef	0.06
rno-miR-504	830	mature	mir-504	23.74
rno-miR-202-5p	2	mature	mir-202	0.06
rno_piR_000929	2	piRNA	rno_piR_000929	0.06
rno-miR-421-5p	6315	mature	mir-95	180.60
rno_piR_019288	1	piRNA	rno_piR_019288	0.03
rno-miR-190a-3p	165	mature	mir-190	4.72
rno-miR-181a-5p	1176228	mature	mir-181	33637.98
rno-miR-3557-5p	19920	mature	mir-378	569.68
rno_piR_001414	23	piRNA	rno_piR_001414	0.66
rno-miR-133c	4800	mature	mir-133	137.27
rno-miR-486	683	mature	mir-486	19.53
rno-miR-505-3p	146	mature	mir-505	4.18
rno-miR-194-5p	1973	mature	mir-194	56.42
rno_piR_000521	42	piRNA	rno_piR_000521	1.20
rno-miR-6318	84	mature	undef	2.40
rno-miR-9b-5p	3270	mature	mir-9	93.52
rno-miR-3068-5p	450	mature	mir-3068	12.87
rno-miR-483-5p	27	mature	mir-483	0.77
rno-miR-450a-5p	928	mature	mir-450	26.54
rno-miR-299a-5p	53	mature	mir-299	1.52
rno-miR-135a-5p	11676	mature	mir-135	333.91
rno-miR-322-3p	191	mature	mir-322	5.46
rno-miR-338-5p	2923	mature	mir-338	83.59
rno-miR-471-3p	1	mature	mir-471	0.03
rno-miR-31a-3p	475	mature	mir-31	13.58
rno_piR_030257	4	piRNA	rno_piR_030257	0.11
rno-miR-301a-3p	1050	mature	mir-130	30.03
rno-miR-1b	780	mature	mir-1	22.31
rno_piR_011541	3	piRNA	rno_piR_011541	0.09
rno-miR-1188-5p	194	mature	mir-1188	5.55
rno-miR-3574	29	mature	undef	0.83
rno-miR-671	51	mature	mir-671	1.46
rno-miR-361-3p	192	mature	mir-361	5.49
rno-miR-3596d	228089	mature	let-7	6522.93
rno-miR-144-5p	5	mature	mir-144	0.14
rno-miR-672-5p	618	mature	mir-672	17.67
rno-miR-6329	11	mature	undef	0.31
rno-miR-544-3p	12	mature	mir-544	0.34
rno-miR-509-5p	1	mature	mir-506	0.03
rno-miR-434-5p	6778	mature	mir-434	193.84
rno-miR-9b-3p	11901	mature	mir-9	340.35
rno-miR-190a-5p	2594	mature	mir-190	74.18
rno_piR_008131	260	piRNA	rno_piR_008131	7.44
rno-miR-17-1-3p	24	mature	mir-17	0.69
rno_piR_008665	1	piRNA	rno_piR_008665	0.03
rno-miR-218a-1-3p	24	mature	mir-218	0.69
rno-miR-188-5p	26	mature	mir-188	0.74
rno-miR-1839-3p	183	mature	mir-1839	5.23
rno-miR-135a-3p	45	mature	mir-135	1.29
rno-miR-30d-5p	53166	mature	mir-30	1520.45
rno-miR-500-5p	9	mature	mir-500	0.26
rno-miR-499-5p	9884	mature	mir-499	282.66
rno-miR-3585-5p	2	mature	mir-506	0.06
rno-miR-206-3p	1341	mature	mir-1	38.35
rno-miR-10b-5p	9	mature	mir-10	0.26
rno-miR-153-5p	9271	mature	mir-153	265.13
rno-miR-380-5p	502	mature	mir-379	14.36
rno_piR_005791	1	piRNA	rno_piR_005791	0.03
rno-miR-24-3p	131262	mature	mir-24	3753.85
rno-miR-27a-3p	35730	mature	mir-27	1021.81
rno-miR-339-5p	34	mature	mir-339	0.97
rno-miR-154-3p	288	mature	mir-154	8.24
rno_piR_001415	1	piRNA	rno_piR_001415	0.03
rno-miR-125b-1-3p	2392	mature	mir-10	68.41
rno-miR-450a-3p	6	mature	mir-450	0.17
rno-miR-330-3p	1893	mature	mir-330	54.14
rno_piR_005780	103808	piRNA	rno_piR_005780	2968.72
rno-miR-6314	1	mature	undef	0.03
rno-miR-203b-5p	102	mature	mir-203	2.92
rno-miR-125a-3p	132	mature	mir-10	3.77
rno-miR-138-1-3p	926	mature	mir-138	26.48
rno-miR-875	1	mature	mir-875	0.03
rno-miR-103-2-5p	12	mature	mir-103	0.34
rno-miR-764-3p	6	mature	mir-764	0.17
rno-miR-129-1-3p	2236	mature	mir-129	63.95
rno-let-7a-5p	11749	mature	let-7	336.00
rno-miR-378a-5p	304	mature	mir-378	8.69
rno-miR-101b-3p	597	mature	mir-101	17.07
rno-miR-3594-3p	75	mature	undef	2.14
rno-miR-490-3p	962	mature	mir-490	27.51
rno-miR-199a-3p	2609	mature	mir-199	74.61
rno-miR-7a-2-3p	928	mature	mir-7	26.54
rno_piR_005598	151	piRNA	rno_piR_005598	4.32
rno-miR-133a-3p	318	mature	mir-133	9.09
rno-miR-551b-5p	290	mature	mir-551	8.29
rno_piR_032457	1	piRNA	rno_piR_032457	0.03
rno-miR-3542	18	mature	mir-3542	0.51
rno-miR-24-1-5p	391	mature	mir-24	11.18
rno_piR_011853	6	piRNA	rno_piR_011853	0.17
rno-miR-193b-5p	36	mature	mir-193	1.03
rno-miR-34a-3p	20	mature	mir-34	0.57
rno-miR-99b-3p	829	mature	mir-10	23.71
rno-miR-1843b-5p	676	mature	mir-1843	19.33
rno-miR-106b-3p	77	mature	mir-17	2.20
rno-miR-3549	14	mature	mir-193	0.40
rno-miR-540-5p	30	mature	mir-540	0.86
rno_piR_010744	1	piRNA	rno_piR_010744	0.03
rno-miR-429	22630	mature	mir-8	647.18
rno_piR_000142	7	piRNA	rno_piR_000142	0.20
rno-miR-152-3p	296	mature	mir-148	8.47
rno_piR_010718	1	piRNA	rno_piR_010718	0.03
rno-miR-342-3p	10258	mature	mir-342	293.36
rno-miR-361-5p	962	mature	mir-361	27.51
rno-miR-132-3p	2938	mature	mir-132	84.02
rno-miR-217-3p	1	mature	mir-217	0.03
rno_piR_003035	6	piRNA	rno_piR_003035	0.17
rno-miR-3556b	29322	mature	mir-3556	838.56
rno-miR-28-5p	630	mature	mir-28	18.02
rno-miR-122b	4	mature	undef	0.11
rno_piR_023471	1	piRNA	rno_piR_023471	0.03
rno-miR-296-3p	6	mature	mir-296	0.17
rno-miR-181a-2-3p	157	mature	mir-181	4.49
rno-miR-222-5p	4	mature	mir-221	0.11
rno-miR-652-5p	28	mature	mir-652	0.80
rno-miR-374-5p	939	mature	mir-374	26.85
rno-let-7c-5p	1194073	mature	let-7	34148.32
rno_piR_007332	4	piRNA	rno_piR_007332	0.11
rno-miR-30d-3p	273	mature	mir-30	7.81
rno-miR-664-3p	2528	mature	mir-664	72.30
rno_piR_021676	5	piRNA	rno_piR_021676	0.14
rno_piR_005736	76	piRNA	rno_piR_005736	2.17
rno-miR-342-5p	1251	mature	mir-342	35.78
rno-miR-665	9	mature	mir-665	0.26
rno-miR-3557-3p	27	mature	mir-378	0.77
rno-miR-872-3p	5158	mature	mir-872	147.51
rno-miR-3583-5p	15	mature	undef	0.43
rno-miR-370-5p	53	mature	mir-370	1.52
rno-miR-425-5p	7127	mature	mir-425	203.82
rno-miR-132-5p	298660	mature	mir-132	8541.13
rno_piR_000846	1	piRNA	rno_piR_000846	0.03
rno-miR-20a-5p	366	mature	mir-17	10.47
rno_piR_027130	2	piRNA	rno_piR_027130	0.06
rno_piR_013020	2	piRNA	rno_piR_013020	0.06
rno-miR-21-3p	4	mature	mir-21	0.11
rno-miR-872-5p	6902	mature	mir-872	197.38
rno-miR-3074	108	mature	mir-3074	3.09
rno_piR_010982	2	piRNA	rno_piR_010982	0.06
rno-miR-100-3p	24	mature	mir-10	0.69
rno-miR-3559-3p	40	mature	undef	1.14
rno-miR-25-5p	725	mature	mir-25	20.73
rno-miR-615	1	hairpin	mir-615	0.03
rno_piR_005772	819	piRNA	rno_piR_005772	23.42
rno-miR-379-3p	14484	mature	mir-379	414.22
rno-miR-223-3p	141	mature	mir-223	4.03
rno-miR-708-5p	1574	mature	mir-708	45.01
rno-miR-582-3p	92	mature	mir-582	2.63
rno-miR-3099	1968	mature	mir-3099	56.28
rno-miR-335	1585	mature	mir-335	45.33
rno-miR-214-3p	67	mature	mir-214	1.92
rno-miR-127-3p	1506478	mature	mir-127	43082.53
rno-miR-148b-5p	15	mature	mir-148	0.43
rno-miR-1843a-3p	5305	mature	mir-1843	151.71
rno_piR_023721	1	piRNA	rno_piR_023721	0.03
rno-miR-210-3p	30	mature	mir-210	0.86
rno-miR-193a-3p	30	mature	mir-193	0.86
rno-miR-1224	1883	mature	mir-1224	53.85
rno-miR-211-5p	2345	mature	mir-204	67.06
rno-miR-130a-5p	4	mature	mir-130	0.11
rno-miR-3578	1375	mature	mir-3578	39.32
rno-miR-764-5p	78	mature	mir-764	2.23
rno-miR-3588	122876	mature	mir-10	3514.03
rno_piR_009407	1	piRNA	rno_piR_009407	0.03
rno-miR-1896	1	mature	mir-1896	0.03
rno-miR-544-5p	24	mature	mir-544	0.69
rno-miR-26a-5p	850820	mature	mir-26	24331.90
rno-miR-3577	984	mature	undef	28.14
rno_piR_027734	1	piRNA	rno_piR_027734	0.03
rno-miR-137-3p	17092	mature	mir-137	488.80
rno-miR-493-5p	615	mature	mir-493	17.59
rno-miR-3072	140	mature	mir-3072	4.00
rno-miR-191a-5p	133559	mature	mir-191	3819.54
rno-miR-328a-5p	17	mature	mir-328	0.49
rno-miR-30a-3p	3004	mature	mir-30	85.91
rno_piR_000965	101	piRNA	rno_piR_000965	2.89
rno_piR_021661	1	piRNA	rno_piR_021661	0.03
rno-miR-300-5p	99	mature	mir-154	2.83
rno-miR-20b-5p	1	mature	mir-17	0.03
rno-miR-6328	7	mature	undef	0.20
rno-miR-195-5p	1937	mature	mir-15	55.39
rno-miR-3579	6	mature	undef	0.17
rno_piR_031138	5	piRNA	rno_piR_031138	0.14
rno-miR-1247-5p	81	mature	mir-1247	2.32
rno-miR-380-3p	25594	mature	mir-379	731.94
rno-miR-30c-5p	17923	mature	mir-30	512.57
rno_piR_020500	10	piRNA	rno_piR_020500	0.29
rno_piR_004288	57	piRNA	rno_piR_004288	1.63
rno-miR-193b-3p	1323	mature	mir-193	37.84
rno-miR-676	5588	mature	mir-676	159.81
rno-miR-879-5p	123	mature	mir-879	3.52
rno-miR-3550	46	mature	undef	1.32
rno-miR-497-5p	2629	mature	mir-497	75.18
rno_piR_000587	12	piRNA	rno_piR_000587	0.34
rno-miR-3084b-5p	7	mature	undef	0.20
rno-miR-146b-5p	4545	mature	mir-146	129.98
rno-miR-204-3p	195	mature	mir-204	5.58
rno-miR-30e-3p	4837	mature	mir-30	138.33
rno-miR-92b-3p	91321	mature	mir-25	2611.61
rno-miR-15a-3p	7	mature	mir-15	0.20
rno-miR-490-5p	31339	mature	mir-490	896.24
rno_piR_028133	11	piRNA	rno_piR_028133	0.31
rno_piR_004146	1	piRNA	rno_piR_004146	0.03
rno-miR-21-5p	61910	mature	mir-21	1770.51
rno_piR_005552	202	piRNA	rno_piR_005552	5.78
rno-miR-130a-3p	563	mature	mir-130	16.10
rno-miR-666-5p	250	mature	mir-666	7.15
rno-miR-410-5p	128	mature	mir-154	3.66
[truncated: 467 more rows]
