# Supplementary material for: MicroRNA-mediated translational pathways are regulated in the orbitofrontal cortex and peripheral blood samples during acute abstinence from heroin self-administration
Source: Adv Drug Alcohol Res. 2023 Aug 14;3:11668. doi: 10.3389/adar.2023.11668 (PMC10880771; doi:10.3389/adar.2023.11668)
Supplement: Supplementary file 2 [file DataSheet1.ZIP › S93S.expr.xls]

sRNA id	Count(23191093)	Type	Description	TPM
novel_mir1	4050	miRNA	NC_005106.4:-:31883001_31883071	174.64
novel_mir2	493	miRNA	NC_005110.4:+:58661266_58661327	21.26
novel_mir3	1229	miRNA	NC_005107.4:+:65643142_65643201	52.99
novel_mir4	541	miRNA	NC_005120.4:+:118131823_118131886	23.33
novel_mir5	39	miRNA	NC_005103.4:-:147718278_147718343	1.68
novel_mir8	248	miRNA	NC_005106.4:-:32983166_32983226	10.69
novel_mir9	93	miRNA	NC_005116.4:-:10572277_10572334	4.01
novel_mir10	76	miRNA	NC_005109.4:-:15198465_15198530	3.28
novel_mir11	59	miRNA	NC_005117.4:-:73403043_73403105	2.54
novel_mir14	61	miRNA	NC_005100.4:+:174134780_174134841	2.63
novel_mir15	83	miRNA	NC_005100.4:+:48104127_48104186	3.58
novel_mir16	35	miRNA	NC_005100.4:-:121202858_121202922	1.51
novel_mir19	38	miRNA	NC_005116.4:-:71800308_71800365	1.64
novel_mir23	19	miRNA	NC_005118.4:-:58624779_58624839	0.82
novel_mir24	17	miRNA	NC_005100.4:-:220867515_220867576	0.73
novel_mir25	27	miRNA	NC_005100.4:+:236276331_236276393	1.16
novel_mir44	10	miRNA	NC_005100.4:-:84347107_84347170	0.43
novel_mir57	10	miRNA	NC_005101.4:-:210224884_210224933	0.43
novel_mir67	33	miRNA	NC_005114.4:-:96770944_96771005	1.42
novel_mir70	205	miRNA	NC_005120.4:-:33516112_33516172	8.84
novel_mir128	21	miRNA	NC_005107.4:-:52565862_52565907	0.91
novel_mir131	521	miRNA	NC_005106.4:+:43324717_43324775	22.47
novel_mir147	433	miRNA	NC_005118.4:-:45500822_45500875	18.67
novel_mir150	12	miRNA	NC_005102.4:-:72885424_72885475	0.52
novel_mir175	11	miRNA	NC_005106.4:+:80950459_80950507	0.47
novel_mir248	14	miRNA	NC_005101.4:+:58307610_58307669	0.60
novel_mir272	20	miRNA	NC_005116.4:+:70803543_70803610	0.86
novel_mir283	86	miRNA	NC_005113.4:+:91783214_91783278	3.71
novel_mir292	203	miRNA	NC_005100.4:-:174495292_174495366	8.75
novel_mir295	11	miRNA	NC_005108.4:-:44126889_44126944	0.47
novel_mir296	15	miRNA	NC_005107.4:-:104542347_104542407	0.65
novel_mir298	11	miRNA	NC_005104.4:+:147323112_147323186	0.47
novel_mir332	125	miRNA	NC_005108.4:-:96210705_96210788	5.39
novel_mir339	149	miRNA	NC_005108.4:+:92290850_92290905	6.42
novel_mir343	23	miRNA	NC_005119.4:-:6961047_6961105	0.99
novel_mir361	1290	miRNA	NC_005103.4:+:44936587_44936663	55.62
novel_mir379	23	miRNA	NC_005116.4:+:76532726_76532783	0.99
novel_mir395	42	miRNA	NC_005110.4:-:88048022_88048101	1.81
novel_mir426	16	miRNA	NC_005100.4:-:88138903_88138959	0.69
novel_mir461	117	miRNA	NC_005100.4:-:266483230_266483272	5.05
novel_mir482	15	miRNA	NC_005107.4:+:69859785_69859842	0.65
novel_mir486	22	miRNA	NC_005108.4:+:53419607_53419665	0.95
novel_mir489	99	miRNA	NW_007906169.1:+:61366_61407	4.27
novel_mir503	40	miRNA	NC_005101.4:-:30824183_30824248	1.72
novel_mir545	22	miRNA	NC_005113.4:+:44548391_44548448	0.95
novel_mir552	66	miRNA	NC_005101.4:-:198041348_198041395	2.85
novel_mir574	227	miRNA	NC_005108.4:-:7465662_7465729	9.79
novel_mir629	562	miRNA	NC_005101.4:-:408837_408875	24.23
novel_mir632	5882	miRNA	NC_005100.4:+:126523306_126523356	253.63
novel_mir635	22	miRNA	NC_005102.4:+:159305943_159305987	0.95
novel_mir637	33	miRNA	NC_005109.4:-:86599385_86599470	1.42
novel_mir643	36	miRNA	NC_005101.4:-:196199380_196199447	1.55
novel_mir651	21	miRNA	NC_005109.4:-:12913457_12913517	0.91
novel_mir679	16	miRNA	NC_005116.4:-:53087002_53087061	0.69
novel_mir685	11	miRNA	NC_005100.4:-:212547326_212547400	0.47
novel_mir692	20	miRNA	NC_005105.4:+:95053660_95053742	0.86
novel_mir695	76	miRNA	NC_005111.4:+:22232667_22232748	3.28
novel_mir712	44	miRNA	NC_005104.4:-:136023250_136023319	1.90
novel_mir746	26	miRNA	NC_005106.4:-:11752544_11752605	1.12
novel_mir760	139	miRNA	NC_005102.4:+:83137312_83137378	5.99
novel_mir778	19	miRNA	NC_005109.4:-:12892282_12892328	0.82
novel_mir780	12	miRNA	NC_005110.4:-:86744536_86744595	0.52
novel_mir783	1856	miRNA	NC_005100.4:-:39717702_39717778	80.03
novel_mir801	29	miRNA	NC_005102.4:-:176406218_176406274	1.25
novel_mir826	32	miRNA	NC_005106.4:+:70285473_70285528	1.38
novel_mir832	106	miRNA	NC_005119.4:-:30303769_30303828	4.57
novel_mir867	36	miRNA	NC_005107.4:-:13725566_13725610	1.55
novel_mir872	17	miRNA	NC_005119.4:+:4334640_4334694	0.73
novel_mir908	339	miRNA	NC_005112.4:+:57626466_57626531	14.62
novel_mir942	71	miRNA	NC_005118.4:+:52902657_52902714	3.06
novel_mir973	541	miRNA	NC_005113.4:-:79635781_79635841	23.33
novel_mir977	14	miRNA	NC_005117.4:+:71136888_71136950	0.60
novel_mir980	33	miRNA	NC_005103.4:-:8969376_8969434	1.42
novel_mir990	10	miRNA	NC_005118.4:-:24327770_24327833	0.43
novel_mir1007	677	miRNA	NC_005105.4:-:72681745_72681805	29.19
novel_mir1018	84	miRNA	NC_005116.4:+:13482412_13482474	3.62
novel_mir1036	18	miRNA	NC_005101.4:-:198382198_198382234	0.78
novel_mir1108	27	miRNA	NC_005117.4:-:4107544_4107611	1.16
novel_mir1148	32	miRNA	NC_005104.4:-:150530295_150530349	1.38
novel_mir1179	71	miRNA	NC_005107.4:+:53864333_53864403	3.06
novel_mir1197	11	miRNA	NC_005119.4:-:14082303_14082360	0.47
novel_mir1206	32	miRNA	NC_005114.4:+:58654924_58654975	1.38
novel_mir1215	58	miRNA	NC_005112.4:-:52096572_52096633	2.50
novel_mir1224	352	miRNA	NW_007906435.1:+:9511514_9511577	15.18
novel_mir1225	305	miRNA	NC_005113.4:-:7230301_7230346	13.15
novel_mir1227	1216	miRNA	NC_005109.4:-:55645860_55645927	52.43
novel_mir1235	137	miRNA	NC_005102.4:-:58785340_58785408	5.91
novel_mir1238	11	miRNA	NC_005100.4:-:165675078_165675136	0.47
novel_mir1248	75	miRNA	NC_005108.4:-:100175741_100175803	3.23
novel_mir1252	19	miRNA	NC_005117.4:+:73624397_73624472	0.82
novel_mir1262	1055	miRNA	NC_005104.4:+:57493184_57493267	45.49
novel_mir1272	898	miRNA	NC_005114.4:+:30097804_30097871	38.72
novel_pir56	12	piRNA	NC_005100.4:LINE/L1:-_259323205	0.52
novel_pir67	11	piRNA	NC_005100.4:LINE/L1:-_259323205	0.47
novel_pir71	10	piRNA	NC_005100.4:LINE/L1:-_259323205	0.43
novel_pir93	10	piRNA	NC_005100.4:LINE/L1:-_259323205	0.43
novel_pir107	15	piRNA	NC_005100.4:LINE/L1:-_259323205	0.65
novel_pir108	19	piRNA	NC_005100.4:LINE/L1:-_259323205	0.82
novel_pir119	10	piRNA	NC_005100.4:LINE/L1:-_259323205	0.43
novel_pir176	10	piRNA	NC_005100.4:LINE/L1:-_659914	0.43
novel_pir185	10	piRNA	NC_005100.4:LINE/L1:-_659914	0.43
novel_pir204	15	piRNA	NC_005100.4:LINE/L1:+_186367113	0.65
novel_pir205	14	piRNA	NC_005100.4:LINE/L1:+_186367113	0.60
novel_pir213	12	piRNA	NC_005100.4:LINE/L1:+_110288721	0.52
novel_pir214	12	piRNA	NC_005100.4:LINE/L1:+_110288721	0.52
novel_pir227	26	piRNA	NC_005100.4:LINE/L1:+_110288721	1.12
novel_pir273	11	piRNA	NC_005100.4:LINE/L1:+_71507791	0.47
novel_pir309	15	piRNA	NC_005100.4:LINE/L1:+_62126645	0.65
novel_pir314	11	piRNA	NC_005100.4:LINE/L1:+_62126645	0.47
novel_pir377	10	piRNA	NC_005100.4:LINE/L1:+_172956876	0.43
novel_pir447	10	piRNA	NC_005100.4:LTR/ERVK:+_218453456	0.43
novel_pir478	16	piRNA	NC_005100.4:LINE/L1:+_113943149	0.69
novel_pir479	10	piRNA	NC_005100.4:LINE/L1:+_113943149	0.43
novel_pir521	11	piRNA	NC_005100.4:LINE/L1:+_154624982	0.47
novel_pir627	37	piRNA	NC_005100.4:LTR/ERVK:+_1106504	1.60
novel_pir630	12	piRNA	NC_005100.4:LINE/L1:-_4917546	0.52
novel_pir633	13	piRNA	NC_005100.4:LINE/L1:-_4917546	0.56
novel_pir634	13	piRNA	NC_005100.4:LINE/L1:-_4917546	0.56
novel_pir636	35	piRNA	NC_005100.4:LINE/L1:-_4917546	1.51
novel_pir637	57	piRNA	NC_005100.4:LINE/L1:-_4917546	2.46
novel_pir638	39	piRNA	NC_005100.4:LINE/L1:-_4917546	1.68
novel_pir640	1625	piRNA	NC_005100.4:LINE/L1:-_4917546	70.07
novel_pir643	904	piRNA	NC_005100.4:LINE/L1:-_4917546	38.98
novel_pir644	35	piRNA	NC_005100.4:LINE/L1:-_4917546	1.51
novel_pir645	49	piRNA	NC_005100.4:LINE/L1:-_4917546	2.11
novel_pir646	244	piRNA	NC_005100.4:LINE/L1:-_4917546	10.52
novel_pir648	269	piRNA	NC_005100.4:LINE/L1:-_4917546	11.60
novel_pir649	278	piRNA	NC_005100.4:LINE/L1:-_4917546	11.99
novel_pir650	168	piRNA	NC_005100.4:LINE/L1:-_4917546	7.24
novel_pir652	169	piRNA	NC_005100.4:LINE/L1:-_4917546	7.29
novel_pir653	171	piRNA	NC_005100.4:LINE/L1:-_4917546	7.37
novel_pir655	81	piRNA	NC_005100.4:LINE/L1:-_4917546	3.49
novel_pir656	46	piRNA	NC_005100.4:LINE/L1:-_4917546	1.98
novel_pir705	11	piRNA	NC_005100.4:LINE/L1:+_148898708	0.47
novel_pir707	276	piRNA	NC_005100.4:LTR/ERVK:+_81507632	11.90
novel_pir708	124	piRNA	NC_005100.4:LTR/ERVK:+_81507632	5.35
novel_pir720	10	piRNA	NC_005100.4:DNA/PIF-Harbinger:+_179633764	0.43
novel_pir724	42	piRNA	NC_005100.4:DNA/PIF-Harbinger:+_179633764	1.81
novel_pir731	11	piRNA	NC_005100.4:DNA/PIF-Harbinger:+_179633764	0.47
novel_pir734	14	piRNA	NC_005100.4:LTR/ERVK:+_234087267	0.60
novel_pir735	40	piRNA	NC_005100.4:LTR/ERVK:+_234087267	1.72
novel_pir741	14	piRNA	NC_005100.4:LINE/L1:+_66997293	0.60
novel_pir766	151	piRNA	NC_005100.4:LINE/L1:+_61609478	6.51
novel_pir771	10	piRNA	NC_005100.4:LTR/ERVK:+_83369253	0.43
novel_pir792	43	piRNA	NC_005100.4:LTR/ERVK:+_83369253	1.85
novel_pir800	21	piRNA	NC_005100.4:LTR/ERVK:+_83369253	0.91
novel_pir802	11	piRNA	NC_005100.4:LTR/ERVK:+_83369253	0.47
novel_pir803	21	piRNA	NC_005100.4:LTR/ERVK:+_83369253	0.91
novel_pir805	19	piRNA	NC_005100.4:LTR/ERVK:+_83369253	0.82
novel_pir809	12	piRNA	NC_005100.4:LTR/ERVK:+_83369253	0.52
novel_pir812	10	piRNA	NC_005100.4:LTR/ERVK:+_83369253	0.43
novel_pir815	22	piRNA	NC_005100.4:LTR/ERVK:+_83369253	0.95
novel_pir819	25	piRNA	NC_005100.4:LTR/ERVK:+_83369253	1.08
novel_pir890	12	piRNA	NC_005100.4:LINE/L1:-_193637817	0.52
novel_pir895	10	piRNA	NC_005100.4:LINE/L1:-_193637817	0.43
novel_pir940	205	piRNA	NC_005100.4:LTR/ERVK:+_262194536	8.84
novel_pir966	16	piRNA	NC_005100.4:LINE/L1:-_248736325	0.69
novel_pir995	14	piRNA	NC_005100.4:LTR/ERVL-MaLR:+_166700932	0.60
novel_pir1006	17	piRNA	NC_005100.4:LTR/ERVK:+_130512673	0.73
novel_pir1007	19	piRNA	NC_005100.4:LTR/ERVK:+_130512673	0.82
novel_pir1008	14	piRNA	NC_005100.4:LTR/ERVK:+_130512673	0.60
novel_pir1022	30	piRNA	NC_005100.4:LTR/ERV1:+_17651887	1.29
novel_pir1023	24	piRNA	NC_005100.4:LTR/ERV1:+_17651887	1.03
novel_pir1025	38	piRNA	NC_005100.4:LTR/ERV1:+_17651887	1.64
novel_pir1026	1859	piRNA	NC_005100.4:LTR/ERV1:+_17651887	80.16
novel_pir1030	17	piRNA	NC_005100.4:LTR/ERVK:-_269854250	0.73
novel_pir1031	207	piRNA	NC_005100.4:LTR/ERVK:-_269854250	8.93
novel_pir1033	205	piRNA	NC_005100.4:LTR/ERVK:-_269854250	8.84
novel_pir1034	40	piRNA	NC_005100.4:LTR/ERVK:-_269854250	1.72
novel_pir1035	33	piRNA	NC_005100.4:LTR/ERVK:-_269854250	1.42
novel_pir1052	36	piRNA	NC_005100.4:DNA/PIF-Harbinger:-_137246413	1.55
novel_pir1053	28	piRNA	NC_005100.4:DNA/PIF-Harbinger:-_137246413	1.21
novel_pir1054	61	piRNA	NC_005100.4:DNA/PIF-Harbinger:-_137246413	2.63
novel_pir1056	28	piRNA	NC_005100.4:DNA/PIF-Harbinger:-_137246413	1.21
novel_pir1057	18	piRNA	NC_005100.4:DNA/PIF-Harbinger:-_137246413	0.78
novel_pir1059	12	piRNA	NC_005100.4:DNA/PIF-Harbinger:-_137246413	0.52
novel_pir1062	30	piRNA	NC_005100.4:DNA/PIF-Harbinger:-_137246413	1.29
novel_pir1064	104	piRNA	NC_005100.4:DNA/PIF-Harbinger:-_137246413	4.48
novel_pir1065	69	piRNA	NC_005100.4:DNA/PIF-Harbinger:-_137246413	2.98
novel_pir1066	13	piRNA	NC_005100.4:DNA/PIF-Harbinger:-_137246413	0.56
novel_pir1067	22	piRNA	NC_005100.4:DNA/PIF-Harbinger:-_137246413	0.95
novel_pir1068	51	piRNA	NC_005100.4:DNA/PIF-Harbinger:-_137246413	2.20
novel_pir1069	65	piRNA	NC_005100.4:DNA/PIF-Harbinger:-_137246413	2.80
novel_pir1070	16	piRNA	NC_005100.4:DNA/PIF-Harbinger:-_137246413	0.69
novel_pir1084	16	piRNA	NC_005100.4:LTR/ERVK:-_15720031	0.69
novel_pir1087	18	piRNA	NC_005100.4:LTR/ERV1:-_140888735	0.78
novel_pir1088	116	piRNA	NC_005100.4:LTR/ERV1:-_140888735	5.00
novel_pir1089	12	piRNA	NC_005100.4:LTR/ERV1:-_140888735	0.52
novel_pir1090	165	piRNA	NC_005100.4:LTR/ERV1:-_140888735	7.11
novel_pir1091	170	piRNA	NC_005100.4:LTR/ERV1:-_140888735	7.33
novel_pir1092	3632	piRNA	NC_005100.4:LTR/ERV1:-_140888735	156.61
novel_pir1110	81	piRNA	NC_005100.4:LTR/ERVK:-_224708475	3.49
novel_pir1111	12	piRNA	NC_005100.4:LINE/L1:-_162499794	0.52
novel_pir1117	10	piRNA	NC_005100.4:LTR/ERVL:+_236274302	0.43
novel_pir1118	10	piRNA	NC_005100.4:LTR/ERVL:+_236274302	0.43
novel_pir1119	10	piRNA	NC_005100.4:LTR/ERVL:+_236274302	0.43
novel_pir1121	13	piRNA	NC_005100.4:LTR/ERVL:+_236274302	0.56
novel_pir1124	11	piRNA	NC_005100.4:LTR/ERVL:+_236274302	0.47
novel_pir1131	16	piRNA	NC_005100.4:LTR/ERVL:+_236274302	0.69
novel_pir1132	17	piRNA	NC_005100.4:LTR/ERVL:+_236274302	0.73
novel_pir1136	10	piRNA	NC_005100.4:LTR/ERVL:+_236274302	0.43
novel_pir1144	14	piRNA	NC_005100.4:LTR/ERVL:+_236274302	0.60
novel_pir1157	24	piRNA	NC_005100.4:LTR/ERVL:+_236274302	1.03
novel_pir1159	16	piRNA	NC_005100.4:LTR/ERVL:+_236274302	0.69
novel_pir1161	31	piRNA	NC_005100.4:LTR/ERVL:+_236274302	1.34
novel_pir1172	16	piRNA	NC_005100.4:LTR/ERVL-MaLR:-_174709993	0.69
novel_pir1181	13	piRNA	NC_005100.4:LTR/ERVL-MaLR:-_174709993	0.56
novel_pir1185	10	piRNA	NC_005100.4:LTR/ERVL-MaLR:-_174709993	0.43
novel_pir1194	14	piRNA	NC_005100.4:LTR/ERVL-MaLR:-_174709993	0.60
novel_pir1195	13	piRNA	NC_005100.4:LTR/ERVL-MaLR:-_174709993	0.56
novel_pir1212	13	piRNA	NC_005100.4:LTR/ERVL-MaLR:+_222472012	0.56
novel_pir1214	124	piRNA	NC_005100.4:LTR/ERVL-MaLR:-_15647153	5.35
novel_pir1215	14	piRNA	NC_005100.4:LTR/ERVL-MaLR:-_15647153	0.60
novel_pir1219	14	piRNA	NC_005100.4:LTR/ERVL-MaLR:-_15647153	0.60
novel_pir1223	160	piRNA	NC_005100.4:LTR/ERVL-MaLR:-_15647153	6.90
novel_pir1224	11	piRNA	NC_005100.4:LTR/ERVL-MaLR:-_15647153	0.47
novel_pir1232	34	piRNA	NC_005100.4:LTR/ERVL-MaLR:-_15647153	1.47
novel_pir1244	25	piRNA	NC_005100.4:LTR/ERVL-MaLR:-_15647153	1.08
novel_pir1252	10	piRNA	NC_005100.4:LTR/ERVL-MaLR:-_15647153	0.43
novel_pir1253	10	piRNA	NC_005100.4:LTR/ERVL-MaLR:-_15647153	0.43
novel_pir1274	11	piRNA	NC_005100.4:DNA/PIF-Harbinger:+_220818003	0.47
novel_pir1280	14	piRNA	NC_005100.4:DNA/PIF-Harbinger:+_220818003	0.60
novel_pir1283	503	piRNA	NC_005100.4:DNA/PIF-Harbinger:+_220818003	21.69
novel_pir1286	54	piRNA	NC_005100.4:DNA/PIF-Harbinger:+_220818003	2.33
novel_pir1288	187	piRNA	NC_005100.4:DNA/PIF-Harbinger:+_220818003	8.06
novel_pir1290	158	piRNA	NC_005100.4:DNA/PIF-Harbinger:+_220818003	6.81
novel_pir1293	66	piRNA	NC_005100.4:DNA/PIF-Harbinger:+_220818003	2.85
novel_pir1295	151	piRNA	NC_005100.4:DNA/PIF-Harbinger:+_220818003	6.51
novel_pir1296	97	piRNA	NC_005100.4:DNA/PIF-Harbinger:+_220818003	4.18
novel_pir1300	94	piRNA	NC_005100.4:DNA/PIF-Harbinger:+_220818003	4.05
novel_pir1302	50	piRNA	NC_005100.4:DNA/PIF-Harbinger:+_220818003	2.16
novel_pir1303	42	piRNA	NC_005100.4:DNA/PIF-Harbinger:+_220818003	1.81
novel_pir1304	95	piRNA	NC_005100.4:DNA/PIF-Harbinger:+_220818003	4.10
novel_pir1306	25	piRNA	NC_005100.4:DNA/PIF-Harbinger:+_220818003	1.08
novel_pir1308	10	piRNA	NC_005100.4:DNA/PIF-Harbinger:+_220818003	0.43
novel_pir1309	36	piRNA	NC_005100.4:DNA/PIF-Harbinger:+_220818003	1.55
novel_pir1310	37	piRNA	NC_005100.4:DNA/PIF-Harbinger:+_220818003	1.60
novel_pir1311	26	piRNA	NC_005100.4:DNA/PIF-Harbinger:+_220818003	1.12
novel_pir1312	13	piRNA	NC_005100.4:DNA/PIF-Harbinger:+_220818003	0.56
novel_pir1313	87	piRNA	NC_005100.4:DNA/PIF-Harbinger:+_220818003	3.75
novel_pir1315	10	piRNA	NC_005100.4:DNA/PIF-Harbinger:+_220818003	0.43
novel_pir1317	70	piRNA	NC_005100.4:DNA/PIF-Harbinger:+_220818003	3.02
novel_pir1318	11	piRNA	NC_005100.4:DNA/PIF-Harbinger:+_220818003	0.47
novel_pir1319	42	piRNA	NC_005100.4:DNA/PIF-Harbinger:+_220818003	1.81
novel_pir1323	20	piRNA	NC_005100.4:DNA/PIF-Harbinger:+_220818003	0.86
novel_pir1337	11	piRNA	NC_005100.4:DNA/PIF-Harbinger:+_220818003	0.47
novel_pir1341	10	piRNA	NC_005100.4:DNA/PIF-Harbinger:+_220818003	0.43
novel_pir1365	50	piRNA	NC_005100.4:DNA/PIF-Harbinger:-_125413228	2.16
novel_pir1366	22	piRNA	NC_005100.4:DNA/PIF-Harbinger:-_125413228	0.95
novel_pir1367	27	piRNA	NC_005100.4:DNA/PIF-Harbinger:-_125413228	1.16
novel_pir1374	10	piRNA	NC_005100.4:DNA/PIF-Harbinger:-_125413228	0.43
novel_pir1375	18	piRNA	NC_005100.4:DNA/PIF-Harbinger:-_125413228	0.78
novel_pir1379	18	piRNA	NC_005100.4:DNA/PIF-Harbinger:-_125413228	0.78
novel_pir1384	24	piRNA	NC_005100.4:LTR/ERV1:-_223747811	1.03
novel_pir1387	15	piRNA	NC_005100.4:LTR/ERV1:-_223747811	0.65
novel_pir1390	17	piRNA	NC_005100.4:LTR/ERVL-MaLR:-_45599031	0.73
novel_pir1391	606	piRNA	NC_005100.4:LTR/ERVL-MaLR:-_45599031	26.13
novel_pir1398	17	piRNA	NC_005100.4:LTR/ERVL-MaLR:+_18113812	0.73
novel_pir1414	32	piRNA	NC_005100.4:DNA/hAT-Tip100:+_12445857	1.38
novel_pir1446	28	piRNA	NC_005100.4:LTR/ERVK:+_255543059	1.21
novel_pir1456	49	piRNA	NC_005100.4:LTR/ERVK:+_255543059	2.11
novel_pir1457	15	piRNA	NC_005100.4:LTR/ERVK:+_255543059	0.65
novel_pir1465	21	piRNA	NC_005100.4:LTR/ERVK:+_123816602	0.91
novel_pir1484	74	piRNA	NC_005100.4:LTR/ERVK:+_65648162	3.19
novel_pir1485	12	piRNA	NC_005100.4:LTR/ERVK:+_65648162	0.52
novel_pir1486	29	piRNA	NC_005100.4:LTR/ERVK:+_65648162	1.25
novel_pir1487	26	piRNA	NC_005100.4:LTR/ERVK:+_65648162	1.12
novel_pir1488	11	piRNA	NC_005100.4:LTR/ERVK:+_65648162	0.47
novel_pir1489	21	piRNA	NC_005100.4:LTR/ERVK:+_65648162	0.91
novel_pir1490	23	piRNA	NC_005100.4:LTR/ERVK:+_65648162	0.99
novel_pir1491	23	piRNA	NC_005100.4:LTR/ERVK:+_65648162	0.99
novel_pir1508	91	piRNA	NC_005100.4:LTR/ERVK:+_65648162	3.92
novel_pir1509	15	piRNA	NC_005100.4:LTR/ERVK:+_65648162	0.65
novel_pir1549	10	piRNA	NC_005100.4:LTR/ERV1:+_82620337	0.43
novel_pir1580	28	piRNA	NC_005100.4:LTR/ERVL:+_143907735	1.21
novel_pir1583	22	piRNA	NC_005100.4:LTR/ERVL:+_143907735	0.95
novel_pir1584	49	piRNA	NC_005100.4:LTR/ERVL:+_143907735	2.11
novel_pir1588	70	piRNA	NC_005100.4:LTR/ERVK:+_257056476	3.02
novel_pir1589	22	piRNA	NC_005100.4:LTR/ERVK:+_257056476	0.95
novel_pir1602	12	piRNA	NC_005100.4:DNA/hAT-Tip100:-_11912822	0.52
novel_pir1610	45	piRNA	NC_005100.4:DNA/hAT-Tip100:-_11912822	1.94
novel_pir1612	19	piRNA	NC_005100.4:DNA/hAT-Tip100:-_11912822	0.82
novel_pir1618	37	piRNA	NC_005100.4:DNA/hAT-Tip100:-_11912822	1.60
novel_pir1621	63	piRNA	NC_005100.4:DNA/hAT-Tip100:-_11912822	2.72
novel_pir1624	10	piRNA	NC_005100.4:DNA/hAT-Tip100:-_11912822	0.43
novel_pir1662	11	piRNA	NC_005100.4:DNA/hAT-Tip100:-_11912822	0.47
novel_pir1665	12	piRNA	NC_005100.4:DNA/hAT-Tip100:-_11912822	0.52
novel_pir1700	11	piRNA	NC_005100.4:LTR/ERVL-MaLR:-_252656056	0.47
novel_pir1706	10	piRNA	NC_005100.4:LTR/ERVK:+_85280748	0.43
novel_pir1718	226	piRNA	NC_005100.4:LTR/ERV1:-_160995893	9.75
novel_pir1736	38	piRNA	NC_005100.4:DNA/PIF-Harbinger:+_111149874	1.64
novel_pir1739	35	piRNA	NC_005100.4:DNA/PIF-Harbinger:+_111149874	1.51
novel_pir1741	210	piRNA	NC_005100.4:DNA/PIF-Harbinger:+_111149874	9.06
novel_pir1749	10	piRNA	NC_005100.4:DNA/PIF-Harbinger:+_166929961	0.43
novel_pir1767	13	piRNA	NC_005100.4:LTR/ERVL:+_115026071	0.56
novel_pir1768	19	piRNA	NC_005100.4:LTR/ERVL:+_115026071	0.82
novel_pir1770	14	piRNA	NC_005100.4:LTR/ERVL:+_115026071	0.60
novel_pir1771	17	piRNA	NC_005100.4:LTR/ERVL:+_115026071	0.73
novel_pir1775	43	piRNA	NC_005100.4:LTR/ERVL:+_115026071	1.85
novel_pir1776	34	piRNA	NC_005100.4:LTR/ERVL:+_115026071	1.47
novel_pir1777	14	piRNA	NC_005100.4:LTR/ERVL:+_115026071	0.60
novel_pir1778	16	piRNA	NC_005100.4:LTR/ERVL:+_115026071	0.69
novel_pir1782	16	piRNA	NC_005100.4:LTR/ERVL:+_115026071	0.69
novel_pir1783	42	piRNA	NC_005100.4:LTR/ERVL:+_115026071	1.81
novel_pir1784	69	piRNA	NC_005100.4:LTR/ERVL:+_115026071	2.98
novel_pir1786	30	piRNA	NC_005100.4:LTR/ERVL:+_115026071	1.29
novel_pir1792	92	piRNA	NC_005100.4:LTR/ERVL:+_115026071	3.97
novel_pir1794	84	piRNA	NC_005100.4:LTR/ERVL:+_115026071	3.62
novel_pir1796	69	piRNA	NC_005100.4:LTR/ERVL:+_115026071	2.98
novel_pir1797	90	piRNA	NC_005100.4:LTR/ERVL:+_115026071	3.88
novel_pir1798	63	piRNA	NC_005100.4:LTR/ERVL:+_115026071	2.72
novel_pir1800	138	piRNA	NC_005100.4:LTR/ERVL:+_115026071	5.95
novel_pir1803	44	piRNA	NC_005100.4:LTR/ERVL:+_115026071	1.90
novel_pir1806	13	piRNA	NC_005100.4:LTR/ERVL:+_115026071	0.56
novel_pir1807	26	piRNA	NC_005100.4:LTR/ERVL:+_115026071	1.12
novel_pir1808	296	piRNA	NC_005100.4:LTR/ERVL:+_115026071	12.76
novel_pir1810	51	piRNA	NC_005100.4:LTR/ERVL:+_115026071	2.20
novel_pir1814	25	piRNA	NC_005100.4:LTR/ERVL:+_115026071	1.08
novel_pir1825	12	piRNA	NC_005100.4:LTR/ERVL:+_115026071	0.52
novel_pir1833	28	piRNA	NC_005100.4:LTR/ERVL:+_115026071	1.21
novel_pir1846	14	piRNA	NC_005100.4:LTR/ERVK:+_82673562	0.60
novel_pir1856	12	piRNA	NC_005100.4:LTR/ERVL-MaLR:-_198130865	0.52
novel_pir1871	29	piRNA	NC_005100.4:LTR/ERVK:+_240592313	1.25
novel_pir1877	219	piRNA	NC_005100.4:LTR/ERVK:+_25689356	9.44
novel_pir1878	15	piRNA	NC_005100.4:LTR/ERVK:+_25689356	0.65
novel_pir1879	19	piRNA	NC_005100.4:LTR/ERVK:-_4172904	0.82
novel_pir1893	10	piRNA	NC_005100.4:LINE/L1:-_122615154	0.43
novel_pir1946	135	piRNA	NC_005100.4:LTR/ERV1:+_188411398	5.82
novel_pir1947	94	piRNA	NC_005100.4:LTR/ERV1:+_188411398	4.05
novel_pir1948	15	piRNA	NC_005100.4:LTR/ERV1:+_188411398	0.65
novel_pir1951	32	piRNA	NC_005100.4:LTR/ERVL-MaLR:-_101915517	1.38
novel_pir1955	19	piRNA	NC_005100.4:LTR/ERVL-MaLR:-_101915517	0.82
novel_pir1960	12	piRNA	NC_005100.4:LTR/ERVL-MaLR:-_101915517	0.52
novel_pir1961	18	piRNA	NC_005100.4:LTR/ERVL-MaLR:-_101915517	0.78
novel_pir1965	19	piRNA	NC_005100.4:LTR/ERVL-MaLR:-_101915517	0.82
novel_pir1966	15	piRNA	NC_005100.4:LTR/ERVL-MaLR:-_101915517	0.65
novel_pir1970	33	piRNA	NC_005100.4:LTR/ERVL-MaLR:-_101915517	1.42
novel_pir1972	14	piRNA	NC_005100.4:LTR/ERVL-MaLR:-_101915517	0.60
novel_pir1973	67	piRNA	NC_005100.4:LTR/ERVL-MaLR:-_101915517	2.89
novel_pir1974	178	piRNA	NC_005100.4:LTR/ERVL-MaLR:-_101915517	7.68
novel_pir1975	20	piRNA	NC_005100.4:LTR/ERVL-MaLR:-_101915517	0.86
novel_pir1976	44	piRNA	NC_005100.4:LTR/ERVL-MaLR:-_101915517	1.90
novel_pir1977	13	piRNA	NC_005100.4:LTR/ERVL-MaLR:-_101915517	0.56
novel_pir1980	17	piRNA	NC_005100.4:LTR/ERVL-MaLR:-_101915517	0.73
novel_pir1981	32	piRNA	NC_005100.4:LTR/ERVL-MaLR:-_101915517	1.38
novel_pir1982	31	piRNA	NC_005100.4:LTR/ERVL-MaLR:-_101915517	1.34
novel_pir1984	23	piRNA	NC_005100.4:LTR/ERVL-MaLR:-_101915517	0.99
novel_pir1985	35	piRNA	NC_005100.4:LTR/ERVL-MaLR:-_101915517	1.51
novel_pir2007	85	piRNA	NC_005100.4:LTR/ERVL-MaLR:-_104250823	3.67
novel_pir2011	20	piRNA	NC_005100.4:LINE/L1:-_96794217	0.86
novel_pir2012	40	piRNA	NC_005100.4:LINE/L1:-_96794217	1.72
novel_pir2013	20	piRNA	NC_005100.4:LINE/L1:-_96794217	0.86
novel_pir2015	37	piRNA	NC_005100.4:LTR/ERVK:+_269008355	1.60
novel_pir2053	65	piRNA	NC_005100.4:LINE/L1:+_163898044	2.80
novel_pir2054	44	piRNA	NC_005100.4:LINE/L1:+_163898044	1.90
novel_pir2057	12	piRNA	NC_005100.4:LINE/L1:+_163898044	0.52
novel_pir2059	11	piRNA	NC_005100.4:LTR/ERVK:-_261411098	0.47
novel_pir2062	13	piRNA	NC_005100.4:LTR/ERVK:-_261411098	0.56
novel_pir2089	14	piRNA	NC_005100.4:DNA/hAT-Charlie:+_143484726	0.60
novel_pir2097	12	piRNA	NC_005100.4:DNA/hAT-Charlie:+_143484726	0.52
novel_pir2098	10	piRNA	NC_005100.4:DNA/hAT-Charlie:+_143484726	0.43
novel_pir2099	11	piRNA	NC_005100.4:DNA/hAT-Charlie:+_143484726	0.47
novel_pir2101	11	piRNA	NC_005100.4:DNA/hAT-Charlie:+_143484726	0.47
novel_pir2108	13	piRNA	NC_005100.4:LTR/ERVK:+_123613829	0.56
novel_pir2120	16	piRNA	NC_005100.4:DNA/PIF-Harbinger:-_46902976	0.69
novel_pir2125	82	piRNA	NC_005100.4:LTR/ERV1:+_39717301	3.54
novel_pir2134	127	piRNA	NC_005100.4:LTR/ERVL:+_97143658	5.48
novel_pir2135	10	piRNA	NC_005100.4:LTR/ERVL:+_97143658	0.43
novel_pir2138	12	piRNA	NC_005100.4:LTR/ERVK:+_266740866	0.52
novel_pir2140	11	piRNA	NC_005100.4:LTR/ERVK:+_266740866	0.47
novel_pir2142	18	piRNA	NC_005100.4:LTR/ERVK:+_266740866	0.78
novel_pir2145	17	piRNA	NC_005100.4:LTR/ERVK:+_266740866	0.73
novel_pir2146	25	piRNA	NC_005100.4:LTR/ERVK:+_266740866	1.08
novel_pir2150	49	piRNA	NC_005100.4:LTR/ERVK:+_266740866	2.11
novel_pir2151	136	piRNA	NC_005100.4:LTR/ERVK:+_266740866	5.86
novel_pir2154	918	piRNA	NC_005100.4:LTR/ERVK:+_266740866	39.58
novel_pir2155	311	piRNA	NC_005100.4:LTR/ERVK:+_266740866	13.41
novel_pir2156	62	piRNA	NC_005100.4:LTR/ERVK:+_266740866	2.67
novel_pir2157	32	piRNA	NC_005100.4:LTR/ERVK:+_266740866	1.38
novel_pir2158	16	piRNA	NC_005100.4:LTR/ERVK:+_266740866	0.69
novel_pir2159	84	piRNA	NC_005100.4:LTR/ERVK:+_266740866	3.62
novel_pir2160	28	piRNA	NC_005100.4:LTR/ERVK:+_266740866	1.21
novel_pir2162	20	piRNA	NC_005100.4:LTR/ERVK:+_266740866	0.86
novel_pir2172	43	piRNA	NC_005100.4:LINE/L1:+_8826491	1.85
novel_pir2173	15	piRNA	NC_005100.4:LTR/ERVK:+_61494007	0.65
novel_pir2183	43	piRNA	NC_005100.4:LTR/ERVL-MaLR:-_143234910	1.85
novel_pir2184	13	piRNA	NC_005100.4:LTR/ERVL-MaLR:-_143234910	0.56
novel_pir2185	65	piRNA	NC_005100.4:LTR/ERVL-MaLR:-_143234910	2.80
novel_pir2195	10	piRNA	NC_005100.4:LTR/ERVL-MaLR:-_143234910	0.43
novel_pir2198	10	piRNA	NC_005100.4:LTR/ERVL-MaLR:-_143234910	0.43
novel_pir2199	13	piRNA	NC_005100.4:LTR/ERVL-MaLR:-_143234910	0.56
novel_pir2200	20	piRNA	NC_005100.4:LTR/ERVL-MaLR:-_143234910	0.86
novel_pir2204	12	piRNA	NC_005100.4:LTR/ERVL-MaLR:-_143234910	0.52
novel_pir2205	15	piRNA	NC_005100.4:LTR/ERVL-MaLR:-_143234910	0.65
novel_pir2206	298	piRNA	NC_005100.4:LTR/ERVL-MaLR:-_143234910	12.85
novel_pir2207	77	piRNA	NC_005100.4:LTR/ERVL-MaLR:-_143234910	3.32
novel_pir2209	28	piRNA	NC_005100.4:LTR/ERVL-MaLR:-_143234910	1.21
novel_pir2212	23	piRNA	NC_005100.4:LTR/ERVL-MaLR:-_143234910	0.99
novel_pir2218	29	piRNA	NC_005100.4:LTR/ERVL-MaLR:-_143234910	1.25
novel_pir2220	38	piRNA	NC_005100.4:LTR/ERVL-MaLR:-_143234910	1.64
novel_pir2221	11	piRNA	NC_005100.4:LTR/ERVL-MaLR:-_143234910	0.47
novel_pir2224	21	piRNA	NC_005100.4:LTR/ERVL-MaLR:-_143234910	0.91
novel_pir2226	37	piRNA	NC_005100.4:LTR/ERVL-MaLR:-_143234910	1.60
novel_pir2228	24	piRNA	NC_005100.4:LTR/ERVL-MaLR:-_143234910	1.03
novel_pir2229	11	piRNA	NC_005100.4:LTR/ERVL-MaLR:-_143234910	0.47
novel_pir2234	13	piRNA	NC_005100.4:LTR/ERVL-MaLR:-_143234910	0.56
novel_pir2236	80	piRNA	NC_005100.4:LTR/ERVL-MaLR:-_143234910	3.45
novel_pir2240	106	piRNA	NC_005100.4:LTR/ERVL-MaLR:-_143234910	4.57
novel_pir2242	19	piRNA	NC_005100.4:LTR/ERVL-MaLR:-_143234910	0.82
novel_pir2243	54	piRNA	NC_005100.4:LTR/ERVL-MaLR:-_143234910	2.33
novel_pir2248	196	piRNA	NC_005100.4:LTR/ERVL-MaLR:-_143234910	8.45
novel_pir2249	13	piRNA	NC_005100.4:LTR/ERVL-MaLR:-_143234910	0.56
novel_pir2251	104	piRNA	NC_005100.4:LTR/ERVL-MaLR:-_143234910	4.48
novel_pir2252	12	piRNA	NC_005100.4:LTR/ERVL-MaLR:-_143234910	0.52
novel_pir2255	156	piRNA	NC_005100.4:LTR/ERVL-MaLR:-_143234910	6.73
novel_pir2256	29	piRNA	NC_005100.4:LTR/ERVL-MaLR:-_143234910	1.25
novel_pir2258	15	piRNA	NC_005100.4:LTR/ERVL-MaLR:-_143234910	0.65
novel_pir2260	90	piRNA	NC_005100.4:LTR/ERVL-MaLR:-_143234910	3.88
novel_pir2261	18	piRNA	NC_005100.4:LTR/ERVL-MaLR:-_143234910	0.78
novel_pir2263	10	piRNA	NC_005100.4:LTR/ERVL-MaLR:-_143234910	0.43
novel_pir2264	19	piRNA	NC_005100.4:LTR/ERVL-MaLR:-_143234910	0.82
novel_pir2265	31	piRNA	NC_005100.4:LTR/ERVL-MaLR:-_143234910	1.34
novel_pir2266	62	piRNA	NC_005100.4:LTR/ERVL-MaLR:-_143234910	2.67
novel_pir2267	107	piRNA	NC_005100.4:LTR/ERVL-MaLR:-_143234910	4.61
novel_pir2269	14	piRNA	NC_005100.4:LTR/ERVL-MaLR:-_143234910	0.60
novel_pir2270	155	piRNA	NC_005100.4:LTR/ERVL-MaLR:-_143234910	6.68
novel_pir2271	68	piRNA	NC_005100.4:LTR/ERVL-MaLR:-_143234910	2.93
novel_pir2273	12	piRNA	NC_005100.4:LTR/ERVL-MaLR:-_143234910	0.52
novel_pir2279	16	piRNA	NC_005100.4:LTR/ERVL-MaLR:-_143234910	0.69
novel_pir2282	11	piRNA	NC_005100.4:LTR/ERVL-MaLR:-_143234910	0.47
novel_pir2287	15	piRNA	NC_005100.4:LTR/ERVL-MaLR:-_143234910	0.65
novel_pir2290	15	piRNA	NC_005100.4:LTR/ERVL-MaLR:-_143234910	0.65
novel_pir2291	15	piRNA	NC_005100.4:LTR/ERVL-MaLR:-_143234910	0.65
novel_pir2292	12	piRNA	NC_005100.4:LTR/ERVL-MaLR:-_143234910	0.52
novel_pir2293	53	piRNA	NC_005100.4:LTR/ERVL-MaLR:-_143234910	2.29
novel_pir2297	57	piRNA	NC_005100.4:LTR/ERVL-MaLR:-_143234910	2.46
novel_pir2299	20	piRNA	NC_005100.4:LTR/ERVL-MaLR:-_143234910	0.86
novel_pir2301	27	piRNA	NC_005100.4:LTR/ERVL-MaLR:-_143234910	1.16
novel_pir2302	15	piRNA	NC_005100.4:LTR/ERVL-MaLR:-_143234910	0.65
novel_pir2303	34	piRNA	NC_005100.4:LTR/ERVL-MaLR:-_143234910	1.47
novel_pir2304	18	piRNA	NC_005100.4:LTR/ERVL-MaLR:-_143234910	0.78
novel_pir2305	44	piRNA	NC_005100.4:LTR/ERVL-MaLR:-_143234910	1.90
novel_pir2307	13	piRNA	NC_005100.4:LTR/ERVL-MaLR:-_143234910	0.56
novel_pir2309	28	piRNA	NC_005100.4:LTR/ERVL-MaLR:-_143234910	1.21
novel_pir2310	31	piRNA	NC_005100.4:LTR/ERVL-MaLR:-_143234910	1.34
novel_pir2311	70	piRNA	NC_005100.4:LTR/ERVL-MaLR:-_143234910	3.02
novel_pir2312	10	piRNA	NC_005100.4:LTR/ERVL-MaLR:-_143234910	0.43
novel_pir2313	12	piRNA	NC_005100.4:LTR/ERVL-MaLR:-_143234910	0.52
novel_pir2314	107	piRNA	NC_005100.4:LTR/ERVL-MaLR:-_143234910	4.61
novel_pir2315	103	piRNA	NC_005100.4:LTR/ERVL-MaLR:-_143234910	4.44
novel_pir2316	123	piRNA	NC_005100.4:LTR/ERVL-MaLR:-_143234910	5.30
novel_pir2317	27	piRNA	NC_005100.4:LTR/ERVL-MaLR:-_143234910	1.16
novel_pir2318	37	piRNA	NC_005100.4:LTR/ERVL-MaLR:-_143234910	1.60
novel_pir2319	52	piRNA	NC_005100.4:LTR/ERVL-MaLR:-_143234910	2.24
novel_pir2321	14	piRNA	NC_005100.4:LTR/ERVL-MaLR:-_143234910	0.60
novel_pir2323	18	piRNA	NC_005100.4:LTR/ERVL-MaLR:-_143234910	0.78
novel_pir2326	75	piRNA	NC_005100.4:LTR/ERVL-MaLR:-_143234910	3.23
novel_pir2327	41	piRNA	NC_005100.4:LTR/ERVL-MaLR:-_143234910	1.77
novel_pir2329	17	piRNA	NC_005100.4:LTR/ERVL-MaLR:-_143234910	0.73
novel_pir2330	16	piRNA	NC_005100.4:LTR/ERVL-MaLR:-_143234910	0.69
novel_pir2332	10	piRNA	NC_005100.4:LTR/ERVL-MaLR:-_143234910	0.43
novel_pir2333	66	piRNA	NC_005100.4:LTR/ERVL-MaLR:-_143234910	2.85
novel_pir2334	62	piRNA	NC_005100.4:LTR/ERVL-MaLR:-_143234910	2.67
novel_pir2335	11	piRNA	NC_005100.4:LTR/ERVL-MaLR:-_143234910	0.47
novel_pir2336	29	piRNA	NC_005100.4:LTR/ERVL-MaLR:-_143234910	1.25
novel_pir2337	11	piRNA	NC_005100.4:LTR/ERVL-MaLR:-_143234910	0.47
novel_pir2338	30	piRNA	NC_005100.4:LTR/ERVL-MaLR:-_143234910	1.29
novel_pir2341	35	piRNA	NC_005100.4:LTR/ERVL-MaLR:-_143234910	1.51
novel_pir2347	19	piRNA	NC_005100.4:LTR/ERVL-MaLR:-_143234910	0.82
novel_pir2348	11	piRNA	NC_005100.4:LTR/ERVL-MaLR:-_143234910	0.47
novel_pir2350	47	piRNA	NC_005100.4:LTR/ERVL-MaLR:-_143234910	2.03
novel_pir2351	17	piRNA	NC_005100.4:LTR/ERVL-MaLR:-_143234910	0.73
novel_pir2352	13	piRNA	NC_005100.4:LTR/ERVL-MaLR:-_143234910	0.56
novel_pir2364	17	piRNA	NC_005101.4:LTR/ERV1:+_138576045	0.73
novel_pir2369	21	piRNA	NC_005101.4:LINE/L1:+_37687631	0.91
novel_pir2408	12	piRNA	NC_005101.4:LTR/ERVL-MaLR:-_95413875	0.52
novel_pir2412	10	piRNA	NC_005101.4:LTR/ERVK:-_253754010	0.43
novel_pir2434	11	piRNA	NC_005101.4:LTR/ERV1:-_193695411	0.47
novel_pir2450	143	piRNA	NC_005101.4:LTR/ERV1:-_193695411	6.17
novel_pir2453	23	piRNA	NC_005101.4:LTR/ERV1:-_193695411	0.99
novel_pir2454	24	piRNA	NC_005101.4:LTR/ERV1:-_193695411	1.03
novel_pir2467	11	piRNA	NC_005101.4:LTR/ERVL:-_189508617	0.47
novel_pir2468	10	piRNA	NC_005101.4:LTR/ERVL:-_189508617	0.43
novel_pir2477	17	piRNA	NC_005101.4:LTR/ERVL-MaLR:-_178468972	0.73
novel_pir2503	458	piRNA	NC_005101.4:LINE/CR1:-_40863658	19.75
novel_pir2505	11	piRNA	NC_005101.4:LINE/CR1:-_40863658	0.47
novel_pir2506	155	piRNA	NC_005101.4:LINE/CR1:-_40863658	6.68
novel_pir2508	23	piRNA	NC_005101.4:LINE/CR1:-_40863658	0.99
novel_pir2509	634	piRNA	NC_005101.4:LINE/CR1:-_40863658	27.34
novel_pir2510	10	piRNA	NC_005101.4:LINE/CR1:-_40863658	0.43
novel_pir2511	390	piRNA	NC_005101.4:LINE/CR1:-_40863658	16.82
novel_pir2512	18	piRNA	NC_005101.4:LINE/CR1:-_40863658	0.78
novel_pir2535	10	piRNA	NC_005101.4:LTR/ERVL-MaLR:-_120235829	0.43
novel_pir2537	11	piRNA	NC_005101.4:LTR/ERVL-MaLR:-_120235829	0.47
novel_pir2538	27	piRNA	NC_005101.4:LTR/ERVL-MaLR:-_120235829	1.16
novel_pir2541	10	piRNA	NC_005101.4:LTR/ERVL-MaLR:-_120235829	0.43
novel_pir2542	17	piRNA	NC_005101.4:LTR/ERVL-MaLR:-_120235829	0.73
novel_pir2543	10	piRNA	NC_005101.4:LTR/ERVL-MaLR:-_120235829	0.43
novel_pir2544	12	piRNA	NC_005101.4:LTR/ERVL-MaLR:-_120235829	0.52
novel_pir2545	51	piRNA	NC_005101.4:LTR/ERVL-MaLR:-_120235829	2.20
novel_pir2548	14	piRNA	NC_005101.4:LTR/ERVL-MaLR:-_120235829	0.60
novel_pir2549	18	piRNA	NC_005101.4:LTR/ERVL-MaLR:-_120235829	0.78
novel_pir2550	18	piRNA	NC_005101.4:LTR/ERVL-MaLR:-_120235829	0.78
novel_pir2551	18	piRNA	NC_005101.4:LTR/ERVL-MaLR:-_120235829	0.78
novel_pir2552	22	piRNA	NC_005101.4:LTR/ERVL-MaLR:-_120235829	0.95
novel_pir2553	27	piRNA	NC_005101.4:LTR/ERVL-MaLR:-_120235829	1.16
novel_pir2554	45	piRNA	NC_005101.4:LTR/ERVL-MaLR:-_120235829	1.94
novel_pir2561	104	piRNA	NC_005102.4:LTR/ERVL:+_146982132	4.48
novel_pir2562	131	piRNA	NC_005102.4:LTR/ERVL:+_146982132	5.65
novel_pir2563	65	piRNA	NC_005102.4:LTR/ERVL:+_146982132	2.80
novel_pir2564	113	piRNA	NC_005102.4:LTR/ERVL:+_146982132	4.87
novel_pir2565	25	piRNA	NC_005102.4:LTR/ERVL:+_146982132	1.08
novel_pir2567	88	piRNA	NC_005102.4:LTR/ERVL:+_146982132	3.79
novel_pir2569	15	piRNA	NC_005102.4:LTR/ERVL:+_146982132	0.65
novel_pir2570	10	piRNA	NC_005102.4:LTR/ERVL:+_146982132	0.43
novel_pir2578	86	piRNA	NC_005102.4:LTR/ERVL-MaLR:+_117394959	3.71
novel_pir2584	11	piRNA	NC_005102.4:LTR/ERVK:-_58018064	0.47
novel_pir2588	22	piRNA	NC_005102.4:LTR/ERVK:-_58018064	0.95
novel_pir2601	22	piRNA	NC_005102.4:LTR/ERVL:-_171334930	0.95
novel_pir2608	17	piRNA	NC_005102.4:LTR/ERVK:+_164003719	0.73
novel_pir2615	14	piRNA	NC_005102.4:LTR/ERVK:+_114164437	0.60
novel_pir2618	46	piRNA	NC_005102.4:LTR/ERVL-MaLR:-_57244232	1.98
novel_pir2620	37	piRNA	NC_005102.4:LTR/ERVL-MaLR:-_57244232	1.60
novel_pir2622	15	piRNA	NC_005102.4:LTR/ERVL-MaLR:-_57244232	0.65
novel_pir2625	11	piRNA	NC_005102.4:LTR/ERVL-MaLR:+_55070126	0.47
novel_pir2626	14	piRNA	NC_005102.4:LINE/L1:+_89930238	0.60
novel_pir2639	26	piRNA	NC_005102.4:LTR/ERVL-MaLR:-_92329162	1.12
novel_pir2645	57	piRNA	NC_005102.4:LTR/ERVL-MaLR:+_65860202	2.46
novel_pir2646	67	piRNA	NC_005102.4:LTR/ERVL-MaLR:+_65860202	2.89
novel_pir2647	111	piRNA	NC_005102.4:LTR/ERVL-MaLR:+_65860202	4.79
novel_pir2654	12	piRNA	NC_005102.4:LTR/ERVL-MaLR:-_62592911	0.52
novel_pir2662	34	piRNA	NC_005102.4:LTR/ERV1:+_168504838	1.47
novel_pir2663	13	piRNA	NC_005102.4:LTR/ERV1:+_168504838	0.56
novel_pir2664	17	piRNA	NC_005102.4:LTR/ERV1:+_168504838	0.73
novel_pir2666	86	piRNA	NC_005102.4:LTR/ERV1:+_168504838	3.71
novel_pir2667	19	piRNA	NC_005102.4:LTR/ERV1:+_168504838	0.82
novel_pir2668	45	piRNA	NC_005102.4:LTR/ERV1:+_168504838	1.94
novel_pir2669	15	piRNA	NC_005102.4:LTR/ERV1:+_168504838	0.65
novel_pir2672	32	piRNA	NC_005102.4:LTR/ERV1:+_168504838	1.38
novel_pir2673	256	piRNA	NC_005102.4:LTR/ERV1:+_168504838	11.04
novel_pir2674	78	piRNA	NC_005102.4:LTR/ERV1:+_168504838	3.36
novel_pir2675	420	piRNA	NC_005102.4:LTR/ERV1:+_168504838	18.11
novel_pir2677	27	piRNA	NC_005102.4:LTR/ERV1:+_168504838	1.16
novel_pir2686	26	piRNA	NC_005103.4:LTR/ERVK:+_79838508	1.12
novel_pir2711	32	piRNA	NC_005103.4:LINE/L1:+_108146369	1.38
novel_pir2712	242	piRNA	NC_005103.4:LINE/L1:+_108146369	10.44
novel_pir2713	13	piRNA	NC_005103.4:LINE/L1:+_108146369	0.56
novel_pir2722	43	piRNA	NC_005103.4:LTR/ERVL-MaLR:+_14978635	1.85
novel_pir2727	12	piRNA	NC_005103.4:LTR/ERVL-MaLR:-_16067536	0.52
novel_pir2729	39	piRNA	NC_005103.4:LTR/ERVL-MaLR:-_16067536	1.68
novel_pir2730	94	piRNA	NC_005103.4:LTR/ERVL-MaLR:-_16067536	4.05
novel_pir2731	69	piRNA	NC_005103.4:LTR/ERVL-MaLR:-_16067536	2.98
novel_pir2733	32	piRNA	NC_005103.4:LTR/ERVL-MaLR:-_16067536	1.38
novel_pir2734	72	piRNA	NC_005103.4:LTR/ERVL-MaLR:-_16067536	3.10
novel_pir2735	866	piRNA	NC_005103.4:LTR/ERVL-MaLR:-_16067536	37.34
novel_pir2736	19	piRNA	NC_005103.4:LTR/ERVL-MaLR:-_16067536	0.82
novel_pir2737	396	piRNA	NC_005103.4:LTR/ERVL-MaLR:-_16067536	17.08
novel_pir2739	329	piRNA	NC_005103.4:LTR/ERVL-MaLR:-_16067536	14.19
novel_pir2740	12666	piRNA	NC_005103.4:LTR/ERVL-MaLR:-_16067536	546.16
novel_pir2743	11	piRNA	NC_005103.4:LTR/ERVL-MaLR:-_16067536	0.47
novel_pir2744	117	piRNA	NC_005103.4:LTR/ERVL-MaLR:-_16067536	5.05
novel_pir2745	19	piRNA	NC_005103.4:LTR/ERVL-MaLR:-_16067536	0.82
novel_pir2750	188	piRNA	NC_005103.4:LTR/ERVL-MaLR:-_16067536	8.11
novel_pir2751	53	piRNA	NC_005103.4:LTR/ERVL-MaLR:-_16067536	2.29
novel_pir2752	62	piRNA	NC_005103.4:LTR/ERVL-MaLR:-_16067536	2.67
novel_pir2753	14	piRNA	NC_005103.4:LTR/ERVL-MaLR:-_16067536	0.60
novel_pir2757	18	piRNA	NC_005103.4:LTR/ERVL-MaLR:-_16067536	0.78
novel_pir2758	13	piRNA	NC_005103.4:LTR/ERVK:-_28780399	0.56
novel_pir2762	13	piRNA	NC_005103.4:LINE/L1:+_92856222	0.56
novel_pir2764	35	piRNA	NC_005103.4:LTR/ERVK:-_163282628	1.51
novel_pir2765	218	piRNA	NC_005103.4:LTR/ERVK:-_163282628	9.40
novel_pir2769	18	piRNA	NC_005103.4:LTR/ERVK:-_163282628	0.78
novel_pir2771	11	piRNA	NC_005103.4:LTR/ERVK:-_163282628	0.47
novel_pir2782	28	piRNA	NC_005103.4:LTR/ERVK:-_163282628	1.21
novel_pir2786	27	piRNA	NC_005103.4:LTR/ERVK:-_163282628	1.16
novel_pir2787	271	piRNA	NC_005103.4:LTR/ERVK:-_163282628	11.69
novel_pir2788	126	piRNA	NC_005103.4:LTR/ERVK:-_163282628	5.43
novel_pir2789	17	piRNA	NC_005103.4:LTR/ERVK:-_163282628	0.73
novel_pir2790	26	piRNA	NC_005103.4:LTR/ERVK:-_163282628	1.12
novel_pir2792	12	piRNA	NC_005103.4:LTR/ERVL-MaLR:-_111364762	0.52
novel_pir2796	11	piRNA	NC_005103.4:LINE/L1:-_27707421	0.47
novel_pir2812	10	piRNA	NC_005103.4:LTR/ERVL:-_116755654	0.43
novel_pir2827	33	piRNA	NC_005103.4:LTR/ERVL:-_116755654	1.42
novel_pir2832	26	piRNA	NC_005103.4:LINE/L1:+_148731585	1.12
novel_pir2845	11	piRNA	NC_005104.4:LTR/ERVL:+_58795328	0.47
novel_pir2864	14	piRNA	NC_005104.4:LTR/ERVL:-_163613210	0.60
novel_pir2890	51	piRNA	NC_005104.4:LTR/ERVK:-_28772800	2.20
novel_pir2893	10	piRNA	NC_005104.4:LTR/ERVK:-_28772800	0.43
novel_pir2894	18	piRNA	NC_005104.4:LTR/ERVK:-_28772800	0.78
novel_pir2897	56	piRNA	NC_005104.4:LTR/ERVK:-_28772800	2.41
novel_pir2898	38	piRNA	NC_005104.4:LTR/ERVK:-_28772800	1.64
novel_pir2899	25	piRNA	NC_005104.4:LTR/ERVK:-_28772800	1.08
novel_pir2902	10	piRNA	NC_005104.4:LTR/ERVK:-_28772800	0.43
novel_pir2904	11	piRNA	NC_005104.4:LTR/ERVK:-_28772800	0.47
novel_pir2920	16	piRNA	NC_005104.4:LTR/ERVK:-_28772800	0.69
novel_pir2921	18	piRNA	NC_005104.4:LTR/ERVK:-_28772800	0.78
novel_pir2922	11	piRNA	NC_005104.4:LTR/ERVK:-_28772800	0.47
novel_pir2923	10	piRNA	NC_005104.4:LTR/ERVK:-_28772800	0.43
novel_pir2925	22	piRNA	NC_005104.4:LTR/ERVK:-_28772800	0.95
novel_pir2926	11	piRNA	NC_005104.4:LTR/ERVK:-_28772800	0.47
novel_pir2927	10	piRNA	NC_005104.4:LTR/ERVK:-_28772800	0.43
novel_pir2930	36	piRNA	NC_005104.4:LTR/ERVK:-_28772800	1.55
novel_pir2931	73	piRNA	NC_005104.4:LTR/ERVK:-_28772800	3.15
novel_pir2932	12	piRNA	NC_005104.4:LTR/ERVK:-_28772800	0.52
novel_pir2933	70	piRNA	NC_005104.4:LTR/ERVK:-_28772800	3.02
novel_pir2934	15	piRNA	NC_005104.4:LTR/ERVK:-_28772800	0.65
novel_pir2938	35	piRNA	NC_005104.4:LTR/ERVK:-_28772800	1.51
novel_pir2940	13	piRNA	NC_005104.4:LTR/ERVK:-_28772800	0.56
novel_pir2941	18	piRNA	NC_005104.4:LTR/ERVK:-_28772800	0.78
novel_pir2947	11	piRNA	NC_005104.4:LTR/ERVK:-_28772800	0.47
novel_pir2951	16	piRNA	NC_005104.4:LTR/ERVK:-_28772800	0.69
novel_pir2952	12	piRNA	NC_005104.4:LTR/ERVK:-_28772800	0.52
novel_pir2954	39	piRNA	NC_005104.4:LTR/ERVK:-_28772800	1.68
novel_pir2955	35	piRNA	NC_005104.4:LTR/ERVK:-_28772800	1.51
novel_pir2956	56	piRNA	NC_005104.4:LTR/ERVK:-_28772800	2.41
novel_pir2958	20	piRNA	NC_005104.4:LTR/ERVK:-_28772800	0.86
novel_pir2960	27	piRNA	NC_005104.4:LTR/ERVK:-_28772800	1.16
novel_pir2961	32	piRNA	NC_005104.4:LTR/ERVK:-_28772800	1.38
novel_pir2964	14	piRNA	NC_005104.4:LTR/ERVK:-_28772800	0.60
novel_pir2965	20	piRNA	NC_005104.4:LTR/ERVK:-_28772800	0.86
novel_pir2969	10	piRNA	NC_005104.4:LTR/ERVK:-_28772800	0.43
novel_pir2972	29	piRNA	NC_005104.4:LTR/ERVK:-_28772800	1.25
novel_pir2973	21	piRNA	NC_005104.4:LTR/ERVK:-_28772800	0.91
novel_pir2974	27	piRNA	NC_005104.4:LTR/ERVK:-_28772800	1.16
novel_pir2975	21	piRNA	NC_005104.4:LTR/ERVK:-_28772800	0.91
novel_pir2976	57	piRNA	NC_005104.4:LTR/ERVK:-_28772800	2.46
novel_pir2977	12	piRNA	NC_005104.4:LTR/ERVK:-_28772800	0.52
novel_pir2979	28	piRNA	NC_005104.4:LTR/ERVK:-_28772800	1.21
novel_pir2981	26	piRNA	NC_005104.4:LTR/ERVK:-_28772800	1.12
novel_pir2982	76	piRNA	NC_005104.4:LTR/ERVK:-_28772800	3.28
novel_pir2984	55	piRNA	NC_005104.4:LTR/ERVK:-_28772800	2.37
novel_pir2985	48	piRNA	NC_005104.4:LTR/ERVK:-_28772800	2.07
novel_pir2986	74	piRNA	NC_005104.4:LTR/ERVK:-_28772800	3.19
novel_pir2987	86	piRNA	NC_005104.4:LTR/ERVK:-_28772800	3.71
novel_pir2989	36	piRNA	NC_005104.4:LTR/ERVK:-_28772800	1.55
novel_pir2990	70	piRNA	NC_005104.4:LTR/ERVK:-_28772800	3.02
novel_pir2991	40	piRNA	NC_005104.4:LTR/ERVK:-_28772800	1.72
novel_pir2994	16	piRNA	NC_005104.4:LTR/ERVK:-_28772800	0.69
novel_pir2995	22	piRNA	NC_005104.4:LTR/ERVK:-_28772800	0.95
novel_pir2998	60	piRNA	NC_005104.4:LTR/ERVK:-_28772800	2.59
novel_pir2999	180	piRNA	NC_005104.4:LTR/ERVK:-_28772800	7.76
novel_pir3001	82	piRNA	NC_005104.4:LTR/ERVK:-_28772800	3.54
novel_pir3002	22	piRNA	NC_005104.4:LTR/ERVK:-_28772800	0.95
novel_pir3003	112	piRNA	NC_005104.4:LTR/ERVK:-_28772800	4.83
novel_pir3004	98	piRNA	NC_005104.4:LTR/ERVK:-_28772800	4.23
novel_pir3007	99	piRNA	NC_005104.4:LTR/ERVK:-_28772800	4.27
novel_pir3010	61	piRNA	NC_005104.4:LTR/ERVK:-_28772800	2.63
novel_pir3011	211	piRNA	NC_005104.4:LTR/ERVK:-_28772800	9.10
novel_pir3014	21	piRNA	NC_005104.4:LTR/ERVK:-_28772800	0.91
novel_pir3015	34	piRNA	NC_005104.4:LTR/ERVK:-_28772800	1.47
novel_pir3018	28	piRNA	NC_005104.4:LTR/ERVK:-_28772800	1.21
novel_pir3030	10	piRNA	NC_005104.4:LINE/L2:+_113657749	0.43
novel_pir3031	27	piRNA	NC_005104.4:LINE/L2:+_113657749	1.16
novel_pir3042	19	piRNA	NC_005104.4:LTR/ERVK:+_34074496	0.82
novel_pir3043	20	piRNA	NC_005104.4:LTR/ERVK:+_34074496	0.86
novel_pir3044	22	piRNA	NC_005104.4:LTR/ERVK:+_34074496	0.95
novel_pir3045	262	piRNA	NC_005104.4:LTR/ERVK:+_34074496	11.30
novel_pir3047	37	piRNA	NC_005104.4:LTR/ERVK:+_34074496	1.60
novel_pir3048	11	piRNA	NC_005104.4:LTR/ERVK:+_34074496	0.47
novel_pir3049	332	piRNA	NC_005104.4:LTR/ERVK:+_34074496	14.32
novel_pir3051	114	piRNA	NC_005104.4:LTR/ERVK:+_34074496	4.92
novel_pir3052	23	piRNA	NC_005104.4:LTR/ERVK:+_34074496	0.99
novel_pir3053	12	piRNA	NC_005104.4:LTR/ERVK:+_34074496	0.52
novel_pir3057	19	piRNA	NC_005104.4:LTR/ERVK:+_34074496	0.82
novel_pir3059	67	piRNA	NC_005104.4:LTR/ERVK:+_34074496	2.89
novel_pir3060	109	piRNA	NC_005104.4:LTR/ERVK:+_34074496	4.70
novel_pir3061	18	piRNA	NC_005104.4:LTR/ERVK:+_34074496	0.78
novel_pir3063	246	piRNA	NC_005104.4:LTR/ERVK:+_34074496	10.61
novel_pir3065	18	piRNA	NC_005104.4:LTR/ERVK:+_34074496	0.78
novel_pir3066	151	piRNA	NC_005104.4:LTR/ERVK:+_34074496	6.51
novel_pir3068	34	piRNA	NC_005104.4:LTR/ERVK:+_34074496	1.47
novel_pir3072	26	piRNA	NC_005104.4:LTR/ERVK:+_34074496	1.12
novel_pir3078	11	piRNA	NC_005104.4:LTR/ERVK:+_34074496	0.47
novel_pir3079	92	piRNA	NC_005104.4:LTR/ERVK:+_34074496	3.97
novel_pir3081	13	piRNA	NC_005104.4:LTR/ERVK:+_34074496	0.56
novel_pir3082	13	piRNA	NC_005104.4:LTR/ERVK:+_34074496	0.56
novel_pir3083	105	piRNA	NC_005104.4:LTR/ERVK:+_34074496	4.53
novel_pir3084	16	piRNA	NC_005104.4:LTR/ERVK:+_34074496	0.69
novel_pir3085	36	piRNA	NC_005104.4:LTR/ERVK:+_34074496	1.55
novel_pir3086	18	piRNA	NC_005104.4:LTR/ERVK:+_34074496	0.78
novel_pir3090	14	piRNA	NC_005104.4:LTR/ERVK:+_34074496	0.60
novel_pir3093	35	piRNA	NC_005104.4:LTR/ERVK:+_34074496	1.51
novel_pir3094	10	piRNA	NC_005104.4:LTR/ERVK:+_34074496	0.43
novel_pir3096	14	piRNA	NC_005104.4:LTR/ERVK:+_34074496	0.60
novel_pir3098	25	piRNA	NC_005104.4:LTR/ERVK:+_34074496	1.08
novel_pir3099	38	piRNA	NC_005104.4:LTR/ERVK:+_34074496	1.64
novel_pir3100	13	piRNA	NC_005104.4:LTR/ERVK:+_34074496	0.56
novel_pir3102	34	piRNA	NC_005104.4:LTR/ERVK:+_34074496	1.47
novel_pir3103	26	piRNA	NC_005104.4:LTR/ERVK:+_34074496	1.12
novel_pir3114	49	piRNA	NC_005104.4:LTR/ERVK:+_34074496	2.11
novel_pir3118	13	piRNA	NC_005104.4:LTR/ERVK:+_34074496	0.56
novel_pir3119	20	piRNA	NC_005104.4:LTR/ERVK:+_34074496	0.86
novel_pir3125	26	piRNA	NC_005104.4:LTR/ERVL-MaLR:-_170919514	1.12
novel_pir3128	20	piRNA	NC_005104.4:LTR/ERVL-MaLR:-_170919514	0.86
novel_pir3129	11	piRNA	NC_005104.4:LTR/ERVL-MaLR:-_170919514	0.47
novel_pir3136	31	piRNA	NC_005104.4:LTR/ERVL-MaLR:-_170919514	1.34
novel_pir3139	18	piRNA	NC_005104.4:LTR/ERVL-MaLR:-_170919514	0.78
novel_pir3140	14	piRNA	NC_005104.4:LTR/ERVL-MaLR:-_170919514	0.60
novel_pir3146	12	piRNA	NC_005104.4:LTR/ERVL-MaLR:-_170919514	0.52
novel_pir3147	10	piRNA	NC_005104.4:LTR/ERVL-MaLR:-_170919514	0.43
novel_pir3148	18	piRNA	NC_005104.4:LTR/ERVL-MaLR:-_170919514	0.78
novel_pir3156	14	piRNA	NC_005104.4:LTR/ERVL-MaLR:-_133534026	0.60
novel_pir3157	211	piRNA	NC_005104.4:DNA/hAT-Charlie:+_9955479	9.10
novel_pir3162	95	piRNA	NC_005104.4:LTR/ERVL:-_47726516	4.10
novel_pir3168	169	piRNA	NC_005104.4:LTR/ERVL:-_97021870	7.29
novel_pir3175	10	piRNA	NC_005104.4:LTR/ERVK:-_159924409	0.43
novel_pir3178	74	piRNA	NC_005104.4:LINE/L1:-_89889164	3.19
novel_pir3179	227	piRNA	NC_005104.4:LINE/L1:-_89889164	9.79
novel_pir3181	28	piRNA	NC_005104.4:LINE/L1:-_89889164	1.21
novel_pir3182	13	piRNA	NC_005104.4:LINE/L1:-_89889164	0.56
novel_pir3183	485	piRNA	NC_005104.4:LINE/L1:-_89889164	20.91
novel_pir3208	30	piRNA	NC_005105.4:LTR/ERVL-MaLR:+_44334350	1.29
novel_pir3209	42	piRNA	NC_005105.4:LTR/ERVL-MaLR:+_44334350	1.81
novel_pir3210	46	piRNA	NC_005105.4:LTR/ERVL-MaLR:+_44334350	1.98
novel_pir3221	10	piRNA	NC_005105.4:LTR/ERVL-MaLR:-_43109500	0.43
novel_pir3230	33	piRNA	NC_005105.4:LTR/ERVK:+_29971225	1.42
novel_pir3238	50	piRNA	NC_005105.4:LTR/ERVL-MaLR:-_117627110	2.16
novel_pir3239	12	piRNA	NC_005105.4:LTR/ERVL:-_57639654	0.52
novel_pir3247	31	piRNA	NC_005105.4:LTR/ERV1:-_61804393	1.34
novel_pir3277	18	piRNA	NC_005106.4:LINE/L2:-_125860984	0.78
novel_pir3278	25	piRNA	NC_005106.4:LINE/L2:-_125860984	1.08
novel_pir3284	18	piRNA	NC_005106.4:LINE/L1:-_140036511	0.78
novel_pir3293	18	piRNA	NC_005106.4:LINE/L1:+_33717064	0.78
novel_pir3297	14	piRNA	NC_005106.4:LINE/L2:+_144912095	0.60
novel_pir3299	102	piRNA	NC_005106.4:LTR/ERVL:+_15239594	4.40
novel_pir3308	53	piRNA	NC_005106.4:LTR/ERVK:-_20720010	2.29
novel_pir3331	15	piRNA	NC_005107.4:LTR/ERVL-MaLR:-_118542345	0.65
novel_pir3332	26	piRNA	NC_005107.4:LTR/ERVL-MaLR:-_118542345	1.12
novel_pir3333	55	piRNA	NC_005107.4:LTR/ERVL-MaLR:-_118542345	2.37
novel_pir3335	18	piRNA	NC_005107.4:LINE/L1:-_78692384	0.78
novel_pir3339	63	piRNA	NC_005107.4:LINE/L1:+_78073280	2.72
novel_pir3340	202	piRNA	NC_005107.4:LINE/L1:+_78073280	8.71
novel_pir3348	10	piRNA	NC_005107.4:LTR/ERVL-MaLR:+_55835510	0.43
novel_pir3352	17	piRNA	NC_005107.4:LTR/ERV1:+_93407578	0.73
novel_pir3354	31	piRNA	NC_005107.4:LTR/ERVL-MaLR:+_32883309	1.34
novel_pir3368	11	piRNA	NC_005108.4:LTR/ERVK:-_5662582	0.47
novel_pir3369	152	piRNA	NC_005108.4:LTR/ERVL-MaLR:+_112905938	6.55
novel_pir3370	292	piRNA	NC_005108.4:LTR/ERVL-MaLR:+_112905938	12.59
novel_pir3372	297	piRNA	NC_005108.4:LTR/ERVL-MaLR:+_112905938	12.81
novel_pir3373	2408	piRNA	NC_005108.4:LTR/ERVL-MaLR:+_112905938	103.83
novel_pir3374	1291	piRNA	NC_005108.4:LTR/ERVL-MaLR:+_112905938	55.67
novel_pir3376	77	piRNA	NC_005108.4:LTR/ERVL-MaLR:+_112905938	3.32
novel_pir3378	27	piRNA	NC_005108.4:LTR/ERVL-MaLR:+_112905938	1.16
novel_pir3379	298	piRNA	NC_005108.4:LTR/ERVL-MaLR:+_112905938	12.85
novel_pir3381	156	piRNA	NC_005108.4:LTR/ERVL-MaLR:+_112905938	6.73
novel_pir3382	1154	piRNA	NC_005108.4:LTR/ERVL-MaLR:+_112905938	49.76
novel_pir3384	23	piRNA	NC_005108.4:LTR/ERVL-MaLR:+_112905938	0.99
novel_pir3385	70	piRNA	NC_005108.4:LTR/ERVL-MaLR:+_112905938	3.02
novel_pir3387	417	piRNA	NC_005108.4:LTR/ERVL-MaLR:+_112905938	17.98
novel_pir3389	106	piRNA	NC_005108.4:LTR/ERVL-MaLR:+_112905938	4.57
novel_pir3390	294	piRNA	NC_005108.4:LTR/ERVL-MaLR:+_112905938	12.68
novel_pir3393	73	piRNA	NC_005108.4:LTR/ERVL-MaLR:+_112905938	3.15
novel_pir3394	20	piRNA	NC_005108.4:LTR/ERVL-MaLR:+_112905938	0.86
novel_pir3396	23	piRNA	NC_005108.4:LTR/ERVL-MaLR:+_112905938	0.99
novel_pir3397	26	piRNA	NC_005108.4:LTR/ERVL-MaLR:+_112905938	1.12
novel_pir3400	100	piRNA	NC_005108.4:LTR/ERVL-MaLR:+_112905938	4.31
novel_pir3401	32	piRNA	NC_005108.4:LTR/ERVL-MaLR:+_112905938	1.38
novel_pir3402	27	piRNA	NC_005108.4:LTR/ERVL-MaLR:+_112905938	1.16
novel_pir3403	30	piRNA	NC_005108.4:LTR/ERVL-MaLR:+_112905938	1.29
novel_pir3404	25	piRNA	NC_005108.4:LTR/ERVL-MaLR:+_112905938	1.08
novel_pir3405	58	piRNA	NC_005108.4:LTR/ERVL-MaLR:+_112905938	2.50
novel_pir3406	115	piRNA	NC_005108.4:LTR/ERVL-MaLR:+_112905938	4.96
novel_pir3407	62	piRNA	NC_005108.4:LTR/ERVL-MaLR:+_112905938	2.67
novel_pir3409	55	piRNA	NC_005108.4:LTR/ERVL-MaLR:+_112905938	2.37
novel_pir3410	10	piRNA	NC_005108.4:LTR/ERVL-MaLR:+_112905938	0.43
novel_pir3411	204	piRNA	NC_005108.4:LTR/ERVL-MaLR:+_112905938	8.80
novel_pir3412	23	piRNA	NC_005108.4:LTR/ERVL-MaLR:+_112905938	0.99
novel_pir3414	109	piRNA	NC_005108.4:LTR/ERVL-MaLR:+_112905938	4.70
novel_pir3420	23	piRNA	NC_005108.4:LTR/ERVL-MaLR:+_112905938	0.99
novel_pir3429	19	piRNA	NC_005108.4:LTR/ERVL-MaLR:+_112905938	0.82
novel_pir3430	82	piRNA	NC_005108.4:LTR/ERVL-MaLR:+_112905938	3.54
novel_pir3431	53	piRNA	NC_005108.4:LTR/ERVL-MaLR:+_112905938	2.29
novel_pir3432	14	piRNA	NC_005108.4:LTR/ERVL-MaLR:+_112905938	0.60
novel_pir3436	15	piRNA	NC_005108.4:LTR/ERVL-MaLR:+_112905938	0.65
novel_pir3437	25	piRNA	NC_005108.4:LTR/ERVL-MaLR:+_112905938	1.08
novel_pir3438	18	piRNA	NC_005108.4:LTR/ERVL-MaLR:+_112905938	0.78
novel_pir3440	25	piRNA	NC_005108.4:LTR/ERVL-MaLR:+_112905938	1.08
novel_pir3441	14	piRNA	NC_005108.4:LTR/ERVL-MaLR:+_112905938	0.60
novel_pir3453	11	piRNA	NC_005108.4:LTR/ERVL-MaLR:+_112905938	0.47
novel_pir3456	10	piRNA	NC_005108.4:LTR/ERVL-MaLR:+_112905938	0.43
novel_pir3460	20	piRNA	NC_005108.4:LTR/ERVL-MaLR:+_112905938	0.86
novel_pir3461	12	piRNA	NC_005108.4:LTR/ERVL-MaLR:+_112905938	0.52
novel_pir3463	15	piRNA	NC_005108.4:LTR/ERVL-MaLR:+_112905938	0.65
novel_pir3464	29	piRNA	NC_005108.4:LTR/ERVL-MaLR:+_112905938	1.25
novel_pir3466	12	piRNA	NC_005108.4:LTR/ERVL-MaLR:+_112905938	0.52
novel_pir3470	13	piRNA	NC_005108.4:LTR/ERVL-MaLR:+_112905938	0.56
novel_pir3474	40	piRNA	NC_005108.4:LTR/ERVL-MaLR:+_112905938	1.72
novel_pir3475	68	piRNA	NC_005108.4:LTR/ERVL-MaLR:+_112905938	2.93
novel_pir3478	26	piRNA	NC_005108.4:LTR/ERVL-MaLR:+_112905938	1.12
novel_pir3479	86	piRNA	NC_005108.4:LTR/ERVL-MaLR:+_112905938	3.71
novel_pir3480	22	piRNA	NC_005108.4:LTR/ERVL-MaLR:+_112905938	0.95
novel_pir3481	28	piRNA	NC_005108.4:LTR/ERVL-MaLR:+_112905938	1.21
novel_pir3482	25	piRNA	NC_005108.4:LTR/ERVL-MaLR:+_112905938	1.08
novel_pir3485	10	piRNA	NC_005108.4:LTR/ERVL-MaLR:+_112905938	0.43
novel_pir3486	33	piRNA	NC_005108.4:LTR/ERVL-MaLR:+_112905938	1.42
novel_pir3497	104	piRNA	NC_005108.4:LTR/ERVL-MaLR:+_112905938	4.48
novel_pir3498	116	piRNA	NC_005108.4:LTR/ERVL-MaLR:+_112905938	5.00
novel_pir3499	80	piRNA	NC_005108.4:LTR/ERVL-MaLR:+_112905938	3.45
novel_pir3501	63	piRNA	NC_005108.4:LTR/ERVL-MaLR:+_112905938	2.72
novel_pir3502	17	piRNA	NC_005108.4:LTR/ERVL-MaLR:+_112905938	0.73
novel_pir3503	12	piRNA	NC_005108.4:LTR/ERVL-MaLR:+_112905938	0.52
novel_pir3506	13	piRNA	NC_005108.4:LTR/ERVL-MaLR:+_112905938	0.56
novel_pir3507	53	piRNA	NC_005108.4:LTR/ERVL-MaLR:+_112905938	2.29
novel_pir3510	24	piRNA	NC_005108.4:LTR/ERVL-MaLR:+_112905938	1.03
novel_pir3511	44	piRNA	NC_005108.4:LTR/ERVL-MaLR:+_112905938	1.90
novel_pir3512	48	piRNA	NC_005108.4:LTR/ERVL-MaLR:+_112905938	2.07
novel_pir3513	16	piRNA	NC_005108.4:LTR/ERVL-MaLR:+_112905938	0.69
novel_pir3514	36	piRNA	NC_005108.4:LTR/ERVL-MaLR:+_112905938	1.55
novel_pir3517	26	piRNA	NC_005108.4:LTR/ERVL-MaLR:+_112905938	1.12
novel_pir3518	20	piRNA	NC_005108.4:LTR/ERVL-MaLR:+_112905938	0.86
novel_pir3519	51	piRNA	NC_005108.4:LTR/ERVL-MaLR:+_112905938	2.20
novel_pir3520	43	piRNA	NC_005108.4:LTR/ERVL-MaLR:+_112905938	1.85
novel_pir3521	14	piRNA	NC_005108.4:LTR/ERVL-MaLR:+_112905938	0.60
novel_pir3522	11	piRNA	NC_005108.4:LTR/ERVL-MaLR:+_112905938	0.47
novel_pir3524	25	piRNA	NC_005108.4:LTR/ERVL-MaLR:+_112905938	1.08
novel_pir3527	39	piRNA	NC_005108.4:LTR/ERVL-MaLR:+_112905938	1.68
novel_pir3529	16	piRNA	NC_005108.4:LTR/ERVL-MaLR:+_112905938	0.69
novel_pir3531	20	piRNA	NC_005108.4:LTR/ERVL-MaLR:+_112905938	0.86
novel_pir3532	17	piRNA	NC_005108.4:LTR/ERVL-MaLR:+_112905938	0.73
novel_pir3533	10	piRNA	NC_005108.4:LTR/ERVL-MaLR:+_112905938	0.43
novel_pir3535	52	piRNA	NC_005108.4:LTR/ERVL-MaLR:+_112905938	2.24
novel_pir3537	14	piRNA	NC_005108.4:LTR/ERVL-MaLR:+_112905938	0.60
novel_pir3539	17	piRNA	NC_005108.4:LTR/ERVL-MaLR:+_112905938	0.73
novel_pir3540	38	piRNA	NC_005108.4:LTR/ERVL-MaLR:+_112905938	1.64
novel_pir3541	16	piRNA	NC_005108.4:LTR/ERVL-MaLR:+_112905938	0.69
novel_pir3544	13	piRNA	NC_005108.4:LTR/ERVL-MaLR:+_112905938	0.56
novel_pir3545	45	piRNA	NC_005108.4:LTR/ERVL-MaLR:+_112905938	1.94
novel_pir3546	11	piRNA	NC_005108.4:LTR/ERVL-MaLR:+_112905938	0.47
novel_pir3547	41	piRNA	NC_005108.4:LTR/ERVL-MaLR:+_112905938	1.77
novel_pir3548	54	piRNA	NC_005108.4:LTR/ERVL-MaLR:+_112905938	2.33
novel_pir3556	10	piRNA	NC_005108.4:LTR/ERVL-MaLR:+_112905938	0.43
novel_pir3561	17	piRNA	NC_005108.4:LTR/ERVL-MaLR:+_112905938	0.73
novel_pir3562	101	piRNA	NC_005108.4:LTR/ERVL-MaLR:+_112905938	4.36
novel_pir3564	132	piRNA	NC_005108.4:LTR/ERVL-MaLR:+_112905938	5.69
novel_pir3565	64	piRNA	NC_005108.4:LTR/ERVL-MaLR:+_112905938	2.76
novel_pir3566	42	piRNA	NC_005108.4:LTR/ERVL-MaLR:+_112905938	1.81
novel_pir3567	96	piRNA	NC_005108.4:LTR/ERVL-MaLR:+_112905938	4.14
novel_pir3569	138	piRNA	NC_005108.4:LTR/ERVL-MaLR:+_112905938	5.95
novel_pir3570	43	piRNA	NC_005108.4:LTR/ERVL-MaLR:+_112905938	1.85
novel_pir3571	41	piRNA	NC_005108.4:LTR/ERVL-MaLR:+_112905938	1.77
novel_pir3573	18	piRNA	NC_005108.4:LTR/ERVL-MaLR:+_112905938	0.78
novel_pir3575	32	piRNA	NC_005108.4:LTR/ERVL-MaLR:+_112905938	1.38
novel_pir3576	25	piRNA	NC_005108.4:LTR/ERVL-MaLR:+_112905938	1.08
novel_pir3577	380	piRNA	NC_005108.4:LTR/ERVL-MaLR:+_112905938	16.39
novel_pir3578	116	piRNA	NC_005108.4:LTR/ERVL-MaLR:+_112905938	5.00
novel_pir3579	151	piRNA	NC_005108.4:LTR/ERVL-MaLR:+_112905938	6.51
novel_pir3581	314	piRNA	NC_005108.4:LTR/ERVL-MaLR:+_112905938	13.54
novel_pir3584	15	piRNA	NC_005108.4:LTR/ERVL-MaLR:+_112905938	0.65
novel_pir3585	15	piRNA	NC_005108.4:LTR/ERVL-MaLR:+_112905938	0.65
novel_pir3590	47	piRNA	NC_005108.4:LTR/ERVL-MaLR:+_112905938	2.03
novel_pir3605	13	piRNA	NC_005108.4:LTR/ERVL-MaLR:+_112905938	0.56
novel_pir3610	105	piRNA	NC_005108.4:LTR/ERVL:+_9728521	4.53
novel_pir3611	35	piRNA	NC_005108.4:LTR/ERVL:+_9728521	1.51
novel_pir3612	109	piRNA	NC_005108.4:LTR/ERVL:+_9728521	4.70
novel_pir3613	13	piRNA	NC_005108.4:LTR/ERVL:+_9728521	0.56
novel_pir3614	18	piRNA	NC_005108.4:LTR/ERVL:+_9728521	0.78
novel_pir3616	38	piRNA	NC_005108.4:LINE/L1:+_54414954	1.64
novel_pir3630	22	piRNA	NC_005108.4:LTR/ERVL:-_42445871	0.95
novel_pir3631	1724	piRNA	NC_005108.4:LINE/L1:+_77733556	74.34
novel_pir3637	18	piRNA	NC_005108.4:LTR/ERV1:+_6600512	0.78
novel_pir3641	45	piRNA	NC_005108.4:LTR/ERV1:-_1650267	1.94
novel_pir3645	16	piRNA	NC_005108.4:LTR/ERVK:+_46839447	0.69
novel_pir3646	13	piRNA	NC_005108.4:LTR/ERVK:+_46839447	0.56
novel_pir3648	32	piRNA	NC_005108.4:LTR/ERVK:+_46839447	1.38
novel_pir3649	96	piRNA	NC_005108.4:LTR/ERVK:+_46839447	4.14
novel_pir3650	116	piRNA	NC_005108.4:LTR/ERVK:+_46839447	5.00
novel_pir3651	62	piRNA	NC_005108.4:LTR/ERVK:+_46839447	2.67
novel_pir3654	35	piRNA	NC_005108.4:LTR/ERVK:+_46839447	1.51
novel_pir3655	41	piRNA	NC_005108.4:LTR/ERVK:+_46839447	1.77
novel_pir3656	114	piRNA	NC_005108.4:LTR/ERVK:+_46839447	4.92
novel_pir3657	22	piRNA	NC_005108.4:LTR/ERVK:+_46839447	0.95
novel_pir3668	25	piRNA	NC_005109.4:LTR/ERV1:+_44815163	1.08
novel_pir3669	29	piRNA	NC_005109.4:LTR/ERV1:+_44815163	1.25
novel_pir3670	17	piRNA	NC_005109.4:LTR/ERV1:+_44815163	0.73
novel_pir3671	16	piRNA	NC_005109.4:LTR/ERV1:+_44815163	0.69
novel_pir3674	20	piRNA	NC_005109.4:LTR/ERV1:+_44815163	0.86
novel_pir3684	11	piRNA	NC_005109.4:DNA/TcMar-Mariner:+_35571755	0.47
novel_pir3695	13	piRNA	NC_005109.4:LTR/ERVK:-_67732518	0.56
novel_pir3698	27	piRNA	NC_005109.4:LTR/ERVL-MaLR:-_2883405	1.16
novel_pir3723	30	piRNA	NC_005110.4:LTR/ERVL-MaLR:+_11317383	1.29
novel_pir3731	117	piRNA	NC_005111.4:LTR/ERVL-MaLR:+_16275420	5.05
novel_pir3732	73	piRNA	NC_005111.4:LTR/ERVL-MaLR:+_16275420	3.15
novel_pir3733	12	piRNA	NC_005111.4:LTR/ERVL-MaLR:+_16275420	0.52
novel_pir3735	72	piRNA	NC_005111.4:LTR/ERVL-MaLR:+_16275420	3.10
novel_pir3736	44	piRNA	NC_005111.4:LTR/ERVL-MaLR:+_16275420	1.90
novel_pir3738	210	piRNA	NC_005111.4:LTR/ERVL-MaLR:+_16275420	9.06
novel_pir3741	73	piRNA	NC_005111.4:LTR/ERVL-MaLR:+_16275420	3.15
novel_pir3742	47	piRNA	NC_005111.4:LTR/ERVL-MaLR:+_16275420	2.03
novel_pir3743	36	piRNA	NC_005111.4:LTR/ERVL-MaLR:+_16275420	1.55
novel_pir3745	34	piRNA	NC_005111.4:LTR/ERVL-MaLR:+_16275420	1.47
novel_pir3748	35	piRNA	NC_005111.4:LTR/ERVL-MaLR:+_16275420	1.51
novel_pir3749	21	piRNA	NC_005111.4:LTR/ERVL-MaLR:+_16275420	0.91
novel_pir3750	26	piRNA	NC_005111.4:LTR/ERVL-MaLR:+_16275420	1.12
novel_pir3751	15	piRNA	NC_005111.4:LTR/ERVL-MaLR:+_16275420	0.65
novel_pir3753	24	piRNA	NC_005111.4:LTR/ERVL-MaLR:+_16275420	1.03
novel_pir3754	90	piRNA	NC_005111.4:LTR/ERVL-MaLR:+_16275420	3.88
novel_pir3757	13	piRNA	NC_005111.4:LTR/ERVL-MaLR:+_16275420	0.56
novel_pir3758	13	piRNA	NC_005111.4:LTR/ERVL-MaLR:+_16275420	0.56
novel_pir3759	23	piRNA	NC_005111.4:LTR/ERVL-MaLR:+_16275420	0.99
novel_pir3760	16	piRNA	NC_005111.4:LTR/ERVL-MaLR:+_16275420	0.69
novel_pir3761	10	piRNA	NC_005111.4:LINE/CR1:-_9836152	0.43
novel_pir3764	46	piRNA	NC_005111.4:LINE/L2:+_7681256	1.98
novel_pir3768	28	piRNA	NC_005111.4:LTR/ERV1:+_46595502	1.21
novel_pir3773	28	piRNA	NC_005111.4:LTR/ERVL-MaLR:-_45791517	1.21
novel_pir3794	22	piRNA	NC_005112.4:LTR/ERVL-MaLR:+_111301018	0.95
novel_pir3795	4717	piRNA	NC_005112.4:LTR/ERVL-MaLR:+_111301018	203.40
novel_pir3796	134	piRNA	NC_005112.4:LTR/ERVL-MaLR:+_111301018	5.78
novel_pir3797	10	piRNA	NC_005112.4:LTR/ERVL-MaLR:+_111301018	0.43
novel_pir3798	47	piRNA	NC_005112.4:LTR/ERVL-MaLR:+_111301018	2.03
novel_pir3799	30	piRNA	NC_005112.4:LTR/ERVL-MaLR:+_111301018	1.29
novel_pir3801	85	piRNA	NC_005112.4:LTR/ERVL-MaLR:+_111301018	3.67
novel_pir3811	228	piRNA	NC_005112.4:LTR/ERVL-MaLR:+_111301018	9.83
novel_pir3813	15	piRNA	NC_005112.4:LTR/ERVL-MaLR:+_111301018	0.65
novel_pir3814	56	piRNA	NC_005112.4:LTR/ERVL-MaLR:+_111301018	2.41
novel_pir3815	10	piRNA	NC_005112.4:LTR/ERVL-MaLR:+_111301018	0.43
novel_pir3816	42	piRNA	NC_005112.4:LTR/ERVL-MaLR:+_111301018	1.81
novel_pir3817	124	piRNA	NC_005112.4:LTR/ERVL-MaLR:+_111301018	5.35
novel_pir3818	270	piRNA	NC_005112.4:LTR/ERVL-MaLR:+_111301018	11.64
novel_pir3820	36	piRNA	NC_005112.4:LTR/ERVL-MaLR:+_111301018	1.55
novel_pir3821	12	piRNA	NC_005112.4:LTR/ERVL-MaLR:+_111301018	0.52
novel_pir3822	19	piRNA	NC_005112.4:LTR/ERVL-MaLR:+_111301018	0.82
novel_pir3827	26	piRNA	NC_005112.4:LTR/ERVL-MaLR:+_111301018	1.12
novel_pir3828	10	piRNA	NC_005112.4:LTR/ERVL-MaLR:+_111301018	0.43
novel_pir3829	528	piRNA	NC_005112.4:LTR/ERVL-MaLR:+_111301018	22.77
novel_pir3830	760	piRNA	NC_005112.4:LTR/ERVL-MaLR:+_111301018	32.77
novel_pir3831	433	piRNA	NC_005112.4:LTR/ERVL-MaLR:+_111301018	18.67
novel_pir3832	14	piRNA	NC_005112.4:LTR/ERVL-MaLR:+_111301018	0.60
novel_pir3833	21	piRNA	NC_005112.4:LTR/ERVL-MaLR:+_111301018	0.91
novel_pir3834	63	piRNA	NC_005112.4:LTR/ERVL-MaLR:+_111301018	2.72
novel_pir3835	84	piRNA	NC_005112.4:LTR/ERVL-MaLR:+_111301018	3.62
novel_pir3840	19	piRNA	NC_005112.4:LTR/ERVL-MaLR:+_111301018	0.82
novel_pir3841	12	piRNA	NC_005112.4:LTR/ERVL-MaLR:+_111301018	0.52
novel_pir3842	104	piRNA	NC_005112.4:LTR/ERVL-MaLR:+_111301018	4.48
novel_pir3844	37	piRNA	NC_005112.4:LTR/ERVL-MaLR:+_111301018	1.60
novel_pir3846	115	piRNA	NC_005112.4:LTR/ERVL-MaLR:+_111301018	4.96
novel_pir3847	184	piRNA	NC_005112.4:LTR/ERVL-MaLR:+_111301018	7.93
novel_pir3848	172	piRNA	NC_005112.4:LTR/ERVL-MaLR:+_111301018	7.42
novel_pir3849	85	piRNA	NC_005112.4:LTR/ERVL-MaLR:+_111301018	3.67
novel_pir3850	48	piRNA	NC_005112.4:LTR/ERVL-MaLR:+_111301018	2.07
novel_pir3851	2220	piRNA	NC_005112.4:LTR/ERVL-MaLR:+_111301018	95.73
novel_pir3853	285	piRNA	NC_005112.4:LTR/ERVL-MaLR:+_111301018	12.29
novel_pir3854	296	piRNA	NC_005112.4:LTR/ERVL-MaLR:+_111301018	12.76
novel_pir3857	74	piRNA	NC_005112.4:LTR/ERVL-MaLR:+_111301018	3.19
novel_pir3860	119	piRNA	NC_005112.4:LTR/ERVL-MaLR:+_111301018	5.13
novel_pir3861	105	piRNA	NC_005112.4:LTR/ERVL-MaLR:+_111301018	4.53
novel_pir3862	91	piRNA	NC_005112.4:LTR/ERVL-MaLR:+_111301018	3.92
novel_pir3863	1431	piRNA	NC_005112.4:LTR/ERVL-MaLR:+_111301018	61.70
novel_pir3864	26	piRNA	NC_005112.4:LTR/ERVL-MaLR:+_111301018	1.12
novel_pir3865	36	piRNA	NC_005112.4:LTR/ERVL-MaLR:+_111301018	1.55
novel_pir3866	79	piRNA	NC_005112.4:LTR/ERVL-MaLR:+_111301018	3.41
novel_pir3867	89	piRNA	NC_005112.4:LTR/ERVL-MaLR:+_111301018	3.84
novel_pir3868	69	piRNA	NC_005112.4:LTR/ERVL-MaLR:+_111301018	2.98
novel_pir3870	40	piRNA	NC_005112.4:LTR/ERVL-MaLR:+_111301018	1.72
novel_pir3871	79	piRNA	NC_005112.4:LTR/ERVL-MaLR:+_111301018	3.41
novel_pir3872	74	piRNA	NC_005112.4:LTR/ERVL-MaLR:+_111301018	3.19
novel_pir3873	104	piRNA	NC_005112.4:LTR/ERVL-MaLR:+_111301018	4.48
novel_pir3875	287	piRNA	NC_005112.4:LTR/ERVL-MaLR:+_111301018	12.38
novel_pir3876	12	piRNA	NC_005112.4:LTR/ERVL-MaLR:+_111301018	0.52
novel_pir3877	149	piRNA	NC_005112.4:LTR/ERVL-MaLR:+_111301018	6.42
novel_pir3880	20	piRNA	NC_005112.4:LTR/ERVL-MaLR:+_111301018	0.86
novel_pir3905	14	piRNA	NC_005112.4:LTR/ERVK:-_99599144	0.60
novel_pir3923	67	piRNA	NC_005112.4:LTR/ERVK:-_99599144	2.89
novel_pir3924	22	piRNA	NC_005112.4:LTR/ERVK:-_99599144	0.95
novel_pir3928	26	piRNA	NC_005112.4:LTR/ERVK:-_99599144	1.12
novel_pir3934	12	piRNA	NC_005112.4:LINE/L1:-_34439377	0.52
novel_pir3959	28	piRNA	NC_005113.4:LINE/L1:-_73123415	1.21
novel_pir3966	20	piRNA	NC_005113.4:LTR/ERVL-MaLR:-_8823838	0.86
novel_pir3970	11	piRNA	NC_005113.4:LTR/ERVL-MaLR:-_8823838	0.47
novel_pir3971	13	piRNA	NC_005114.4:LTR/ERVL-MaLR:+_26437515	0.56
novel_pir3972	20	piRNA	NC_005114.4:LINE/L1:-_10690948	0.86
novel_pir3989	10	piRNA	NC_005114.4:LTR/ERVK:-_18198854	0.43
novel_pir3992	12	piRNA	NC_005114.4:LINE/L2:-_71227541	0.52
novel_pir3997	16	piRNA	NC_005114.4:LINE/L1:+_94153800	0.69
novel_pir3999	14	piRNA	NC_005114.4:LINE/L1:+_94153800	0.60
novel_pir4013	22	piRNA	NC_005115.4:LTR/ERVL-MaLR:+_25307423	0.95
novel_pir4015	37	piRNA	NC_005115.4:LTR/ERVL:+_90509351	1.60
novel_pir4017	11	piRNA	NC_005115.4:LTR/ERVL:+_90509351	0.47
novel_pir4018	24	piRNA	NC_005115.4:LTR/ERVL-MaLR:-_22756970	1.03
novel_pir4024	12	piRNA	NC_005115.4:DNA/hAT-Charlie:-_16595129	0.52
novel_pir4042	12	piRNA	NC_005115.4:LTR/ERVL:+_73599091	0.52
novel_pir4054	12	piRNA	NC_005116.4:LTR/ERVK:-_71809087	0.52
novel_pir4057	222	piRNA	NC_005116.4:LTR/ERVK:-_72069793	9.57
novel_pir4068	17	piRNA	NC_005116.4:LTR/ERVK:-_71782173	0.73
novel_pir4076	259	piRNA	NC_005116.4:LTR/ERVK:-_44619472	11.17
novel_pir4078	75	piRNA	NC_005116.4:LTR/ERVK:-_44619472	3.23
novel_pir4081	15	piRNA	NC_005116.4:LTR/ERVK:-_44619472	0.65
novel_pir4109	10	piRNA	NC_005117.4:LTR/ERVK:+_11766494	0.43
novel_pir4128	17	piRNA	NC_005117.4:LTR/ERVK:+_9671314	0.73
novel_pir4132	11	piRNA	NC_005117.4:LTR/ERVL-MaLR:-_48131793	0.47
novel_pir4137	186	piRNA	NC_005117.4:LTR/ERVK:-_62870685	8.02
novel_pir4140	56	piRNA	NC_005117.4:LTR/ERVK:-_62870685	2.41
novel_pir4143	13	piRNA	NC_005117.4:LTR/ERVK:-_62870685	0.56
novel_pir4151	12	piRNA	NC_005117.4:LTR/ERVK:-_62870685	0.52
novel_pir4153	16	piRNA	NC_005117.4:LTR/ERVK:-_62870685	0.69
novel_pir4154	110	piRNA	NC_005117.4:LTR/ERVK:-_62870685	4.74
novel_pir4155	63	piRNA	NC_005117.4:LTR/ERVK:-_62870685	2.72
novel_pir4160	229	piRNA	NC_005117.4:LTR/ERVK:-_61568805	9.87
novel_pir4161	119	piRNA	NC_005117.4:LTR/ERV1:-_51196046	5.13
novel_pir4195	10	piRNA	NC_005119.4:LTR/ERVK:-_22703921	0.43
novel_pir4196	26	piRNA	NC_005119.4:LTR/ERVK:-_22703921	1.12
novel_pir4199	62	piRNA	NC_005119.4:LTR/ERVK:-_22703921	2.67
novel_pir4224	30	piRNA	NC_005119.4:LTR/ERVK:-_10281670	1.29
novel_pir4226	24	piRNA	NC_005119.4:LTR/ERVK:-_10281670	1.03
novel_pir4248	12	piRNA	NC_005120.4:LTR/ERV1:-_153458035	0.52
novel_pir4251	25	piRNA	NC_005120.4:LTR/ERVL-MaLR:+_110129005	1.08
novel_pir4253	14	piRNA	NC_005120.4:LTR/ERVL-MaLR:+_110129005	0.60
novel_pir4260	2613	piRNA	NC_005120.4:LTR/ERVK:+_9504645	112.67
novel_pir4262	11	piRNA	NC_005120.4:LINE/L2:+_76334212	0.47
novel_pir4263	829	piRNA	NC_005120.4:LINE/L2:+_76334212	35.75
novel_pir4265	17	piRNA	NC_005120.4:LINE/L2:+_76334212	0.73
novel_pir4295	97	piRNA	NC_005120.4:LTR/ERVL-MaLR:+_12394659	4.18
novel_pir4296	11	piRNA	NC_005120.4:LTR/ERVL-MaLR:+_12394659	0.47
novel_pir4299	33	piRNA	NC_005120.4:LTR/ERVL-MaLR:+_12394659	1.42
novel_pir4300	59	piRNA	NC_005120.4:LTR/ERVL-MaLR:+_12394659	2.54
novel_pir4302	17	piRNA	NC_005120.4:LTR/ERVL-MaLR:+_12394659	0.73
novel_pir4304	16	piRNA	NC_005120.4:LTR/ERVL-MaLR:+_12394659	0.69
novel_pir4312	46	piRNA	NC_005120.4:LINE/L1:-_107117874	1.98
novel_pir4314	139	piRNA	NC_005120.4:LINE/L1:-_107117874	5.99
novel_pir4315	22	piRNA	NC_005120.4:LINE/L1:-_107117874	0.95
novel_pir4316	426	piRNA	NC_005120.4:LINE/L1:-_107117874	18.37
novel_pir4317	64	piRNA	NC_005120.4:LINE/L1:-_107117874	2.76
novel_pir4318	1728	piRNA	NC_005120.4:LTR/ERVL-MaLR:-_33536085	74.51
novel_pir4320	109	piRNA	NC_005120.4:LINE/L2:+_74443475	4.70
novel_pir4326	35	piRNA	NC_005120.4:LINE/L2:-_74443530	1.51
novel_pir4337	11	piRNA	NC_005120.4:LTR/ERVK:-_21316438	0.47
novel_pir4338	75	piRNA	NC_005120.4:LTR/ERVK:-_21316438	3.23
novel_pir4339	32	piRNA	NC_005120.4:LTR/ERVK:-_21316438	1.38
novel_pir4340	257	piRNA	NC_005120.4:LTR/ERVK:-_21316438	11.08
novel_pir4341	4961	piRNA	NC_005120.4:LTR/ERVK:-_21316438	213.92
novel_pir4342	8030	piRNA	NC_005120.4:LTR/ERVK:-_21316438	346.25
novel_pir4344	861	piRNA	NC_005120.4:LTR/ERVK:-_21316438	37.13
novel_pir4346	636	piRNA	NC_005120.4:LTR/ERVK:-_21316438	27.42
novel_pir4351	10	piRNA	NC_005120.4:LINE/L2:-_76334316	0.43
novel_pir4360	151	piRNA	NC_005120.4:LINE/L1:-_66517213	6.51
novel_pir4361	841	piRNA	NC_005120.4:LINE/L1:-_66517213	36.26
rno-miR-143-3p	167336	mature	mir-143	7215.53
rno_piR_004364	2	piRNA	rno_piR_004364	0.09
rno-miR-93-3p	15	mature	mir-17	0.65
rno-miR-344b-3p	93	mature	mir-344	4.01
rno-miR-411-5p	209860	mature	mir-379	9049.16
rno-miR-299b-5p	30	mature	mir-299	1.29
rno-miR-200a-3p	1457	mature	mir-8	62.83
rno-miR-421-3p	46	mature	mir-95	1.98
rno-miR-423-3p	8659	mature	mir-423	373.38
rno_piR_000690	3294	piRNA	rno_piR_000690	142.04
rno-miR-3576	2505	mature	mir-3578	108.02
rno_piR_012738	6174	piRNA	rno_piR_012738	266.22
rno-miR-541-3p	9	mature	mir-541	0.39
rno-miR-210-5p	10	mature	mir-210	0.43
rno-miR-495	1139	mature	mir-329	49.11
rno-miR-344b-5p	109	mature	mir-344	4.70
rno-miR-425-3p	154	mature	mir-425	6.64
rno-miR-6215	777	mature	undef	33.50
rno_piR_031279	4	piRNA	rno_piR_031279	0.17
rno-miR-324-3p	1159	mature	mir-324	49.98
rno_piR_001199	159	piRNA	rno_piR_001199	6.86
rno-miR-3553	1044	mature	undef	45.02
rno-miR-376c-5p	18474	mature	mir-368	796.60
rno_piR_000618	3	piRNA	rno_piR_000618	0.13
rno_piR_015364	1	piRNA	rno_piR_015364	0.04
rno-miR-376a-5p	31	mature	mir-368	1.34
rno_piR_032799	67	piRNA	rno_piR_032799	2.89
rno_piR_000030	363	piRNA	rno_piR_000030	15.65
rno-miR-101b-5p	1	mature	mir-101	0.04
rno_piR_033443	1	piRNA	rno_piR_033443	0.04
rno-let-7f-1-3p	995	mature	let-7	42.90
rno-miR-345-3p	135	mature	mir-345	5.82
rno-miR-3065-3p	11	mature	mir-3065	0.47
rno_piR_035301	8	piRNA	rno_piR_035301	0.34
rno_piR_005604	257	piRNA	rno_piR_005604	11.08
rno-miR-23b-5p	300	mature	mir-23	12.94
rno_piR_022313	1753	piRNA	rno_piR_022313	75.59
rno_piR_033127	4	piRNA	rno_piR_033127	0.17
rno-miR-363-3p	26	mature	mir-363	1.12
rno-miR-138-5p	83508	mature	mir-138	3600.87
rno-miR-466c-3p	4	mature	mir-467	0.17
rno-miR-148a-3p	443	mature	mir-148	19.10
rno-miR-9a-3p	59178	mature	mir-9	2551.76
rno_piR_026374	4	piRNA	rno_piR_026374	0.17
rno-miR-25-3p	656	mature	mir-25	28.29
rno-miR-409a-5p	99	mature	mir-154	4.27
rno-miR-667-5p	6	mature	mir-667	0.26
rno-miR-463-3p	1	mature	mir-463	0.04
rno-miR-375-3p	263	mature	mir-375	11.34
rno-miR-140-5p	4468	mature	mir-140	192.66
rno-miR-27a-5p	93	mature	mir-27	4.01
rno-miR-2985	1	mature	mir-2985	0.04
rno-miR-3543	12642	mature	mir-3543	545.12
rno-miR-9a-5p	1534097	mature	mir-9	66150.27
rno-miR-187-3p	1516	mature	mir-187	65.37
rno-let-7d-3p	27738	mature	let-7	1196.06
rno-miR-141-5p	3	mature	mir-8	0.13
rno-miR-338-3p	2352	mature	mir-338	101.42
rno-miR-215	1	mature	mir-192	0.04
rno-miR-129-5p	16689	mature	mir-129	719.63
rno-miR-181d-3p	2	mature	mir-181	0.09
rno-miR-1224	2	hairpin	mir-1224	0.09
rno-miR-488-3p	662	mature	mir-488	28.55
rno-miR-652-3p	39939	mature	mir-652	1722.17
rno-miR-741-3p	4	mature	mir-743	0.17
rno_piR_001200	42	piRNA	rno_piR_001200	1.81
rno-miR-382-5p	12580	mature	mir-154	542.45
rno_piR_005347	1	piRNA	rno_piR_005347	0.04
rno_piR_000999	6	piRNA	rno_piR_000999	0.26
rno-miR-30e-5p	734	mature	mir-30	31.65
rno-miR-1843b-3p	1145	mature	mir-1843	49.37
rno-miR-3473	6	mature	undef	0.26
rno-miR-187-5p	2	mature	mir-187	0.09
rno-miR-485-5p	44626	mature	mir-485	1924.27
rno_piR_004933	1	piRNA	rno_piR_004933	0.04
rno-miR-1193-5p	7	mature	mir-1193	0.30
rno-miR-199a-5p	951	mature	mir-199	41.01
rno-miR-29c-5p	2170	mature	mir-29	93.57
rno-miR-216a-5p	10	mature	mir-216	0.43
rno-let-7a-2-3p	53	mature	let-7	2.29
rno-miR-224-3p	7	mature	mir-224	0.30
rno-miR-1306-5p	208	mature	mir-1306	8.97
rno_piR_005608	32	piRNA	rno_piR_005608	1.38
rno-miR-106b-5p	58	mature	mir-17	2.50
rno-miR-463-5p	1	mature	mir-463	0.04
rno-miR-540-3p	458	mature	mir-540	19.75
rno-miR-1839-5p	3858	mature	mir-1839	166.36
rno_piR_013244	14	piRNA	rno_piR_013244	0.60
rno-miR-26b-3p	87	mature	mir-26	3.75
rno-miR-511-3p	3	mature	mir-511	0.13
rno-miR-181b-2-3p	1	mature	mir-181	0.04
rno-miR-188-3p	2	mature	mir-188	0.09
rno-miR-195-3p	50	mature	mir-15	2.16
rno_piR_028247	3	piRNA	rno_piR_028247	0.13
rno-miR-487b-5p	16	mature	mir-154	0.69
rno-miR-3084a-1-5p	94	mature	undef	4.05
rno-miR-322-5p	9868	mature	mir-322	425.51
rno-miR-345-5p	273	mature	mir-345	11.77
rno-miR-3068-3p	17	mature	mir-3068	0.73
rno-miR-6315	8	mature	undef	0.34
rno-miR-32-5p	435	mature	mir-32	18.76
rno-miR-3075	2	mature	mir-3075	0.09
rno-miR-3065-5p	61	mature	mir-3065	2.63
rno-let-7e-5p	102065	mature	let-7	4401.04
rno-miR-653-3p	9	mature	mir-653	0.39
rno-miR-496-3p	13098	mature	mir-154	564.79
rno-miR-186-5p	472	mature	mir-186	20.35
rno-miR-3592	434	mature	mir-3578	18.71
rno-miR-344g	14	mature	mir-344	0.60
rno-miR-543-5p	3489	mature	mir-329	150.45
rno-miR-3085	152	mature	mir-3085	6.55
rno-miR-26b-5p	21509	mature	mir-26	927.47
rno-miR-146a-5p	3383	mature	mir-146	145.87
rno-miR-541-5p	4779	mature	mir-541	206.07
rno-miR-29a-5p	385	mature	mir-29	16.60
rno-miR-30c-2-3p	535	mature	mir-30	23.07
rno-miR-466c-5p	75	mature	mir-467	3.23
rno_piR_000119	16	piRNA	rno_piR_000119	0.69
rno-miR-190b-5p	1038	mature	mir-190	44.76
rno-miR-328b-3p	29	mature	undef	1.25
rno_piR_005597	8604	piRNA	rno_piR_005597	371.00
rno-miR-184	378	mature	mir-184	16.30
rno-miR-3596b	435	mature	let-7	18.76
rno_piR_034937	1	piRNA	rno_piR_034937	0.04
rno-miR-350	189	mature	mir-350	8.15
rno-miR-409a-3p	1868	mature	mir-154	80.55
rno-miR-351-5p	496	mature	mir-351	21.39
rno-miR-29a-3p	88360	mature	mir-29	3810.08
rno-miR-412-5p	2660	mature	mir-412	114.70
rno-miR-547-5p	1	mature	mir-547	0.04
rno-miR-376b-3p	495	mature	mir-368	21.34
rno-miR-770-5p	7339	mature	mir-770	316.46
rno-miR-542-5p	1533	mature	mir-542	66.10
rno-miR-211-3p	1	mature	mir-204	0.04
rno-miR-329-5p	85	mature	mir-329	3.67
rno-miR-190b-3p	3	mature	mir-190	0.13
rno-miR-381-3p	2	mature	mir-154	0.09
rno_piR_032613	1	piRNA	rno_piR_032613	0.04
rno-miR-668	2007	mature	mir-668	86.54
rno-miR-130b-3p	14	mature	mir-130	0.60
rno-miR-1193-3p	377	mature	mir-1193	16.26
rno-miR-384-5p	39908	mature	mir-384	1720.83
rno-let-7f-2-3p	499	mature	let-7	21.52
rno-miR-344i	35	mature	mir-344	1.51
rno-miR-128-1-5p	153	mature	mir-128	6.60
rno-miR-874-3p	533	mature	mir-874	22.98
rno_piR_005683	1	piRNA	rno_piR_005683	0.04
rno-miR-125b-5p	37107	mature	mir-10	1600.05
rno-miR-139-3p	15521	mature	mir-139	669.27
rno_piR_000235	1	piRNA	rno_piR_000235	0.04
rno-miR-29b-5p	239	mature	mir-29	10.31
rno-miR-219a-1-3p	9	mature	mir-219	0.39
rno-miR-200b-5p	6	mature	mir-8	0.26
rno-miR-23a-3p	34856	mature	mir-23	1502.99
rno-miR-3596c	267711	mature	mir-3596	11543.70
rno-miR-485-3p	2728	mature	mir-485	117.63
rno-miR-377-3p	44	mature	mir-154	1.90
rno_piR_028510	184	piRNA	rno_piR_028510	7.93
rno-miR-6216	4	mature	undef	0.17
rno-miR-33-3p	23	mature	mir-33	0.99
rno-miR-203a-5p	2	mature	mir-203	0.09
rno-miR-337-3p	37	mature	mir-337	1.60
rno-miR-196b-3p	1	mature	mir-196	0.04
rno-miR-1188-3p	2	mature	mir-1188	0.09
rno-miR-218a-5p	99231	mature	mir-218	4278.84
rno-miR-138-2-3p	2410	mature	mir-138	103.92
rno_piR_012258	1	piRNA	rno_piR_012258	0.04
rno-miR-140-3p	127	mature	mir-140	5.48
rno-miR-19b-3p	404	mature	mir-19	17.42
rno-miR-582-5p	2437	mature	mir-582	105.08
rno-miR-369-5p	138727	mature	mir-154	5981.91
rno-miR-99a-3p	177	mature	mir-10	7.63
rno-miR-410-3p	6149	mature	mir-154	265.14
rno-miR-183-5p	351	mature	mir-183	15.14
rno_piR_001622	1	piRNA	rno_piR_001622	0.04
rno-miR-329-3p	3554	mature	mir-329	153.25
rno-miR-1306-3p	99	mature	mir-1306	4.27
rno-miR-3558-5p	1	mature	undef	0.04
rno-miR-98-3p	36	mature	let-7	1.55
rno-miR-873-5p	62	mature	mir-873	2.67
rno-miR-204-5p	121147	mature	mir-204	5223.86
rno-miR-151-5p	48825	mature	mir-28	2105.33
rno-miR-296-5p	326	mature	mir-296	14.06
rno-miR-376c-3p	1337	mature	mir-368	57.65
rno-miR-325-3p	683	mature	mir-325	29.45
rno-miR-181b-1-3p	1	mature	mir-181	0.04
rno-let-7g-3p	125	mature	let-7	5.39
rno-miR-218b	29405	mature	undef	1267.94
rno_piR_023447	12699	piRNA	rno_piR_023447	547.58
rno-miR-191b	110	mature	mir-191	4.74
rno-miR-205	47	mature	mir-205	2.03
rno-miR-339-3p	144	mature	mir-339	6.21
rno-miR-702-3p	1272	mature	mir-702	54.85
rno-miR-103-3p	3831	mature	mir-103	165.19
rno-miR-493-3p	362	mature	mir-493	15.61
rno_piR_032082	1	piRNA	rno_piR_032082	0.04
rno-miR-145-5p	7858	mature	mir-145	338.84
rno-miR-148b-3p	327	mature	mir-148	14.10
rno-miR-298-5p	15	mature	mir-298	0.65
rno-miR-154-5p	5627	mature	mir-154	242.64
rno-miR-3120	74	mature	mir-214	3.19
rno-let-7c-1-3p	64	mature	let-7	2.76
rno_piR_008668	1	piRNA	rno_piR_008668	0.04
rno-miR-500-3p	80	mature	mir-500	3.45
rno_piR_017547	2	piRNA	rno_piR_017547	0.09
rno-miR-450b-3p	1178	mature	mir-450	50.80
rno-miR-499-3p	1	mature	mir-499	0.04
rno-miR-135b-5p	13470	mature	mir-135	580.83
rno-miR-378b	4	mature	undef	0.17
rno-miR-16-5p	27278	mature	mir-15	1176.23
rno-miR-760-5p	6	mature	mir-760	0.26
rno_piR_035441	9	piRNA	rno_piR_035441	0.39
rno-miR-133b-3p	11	mature	mir-133	0.47
rno-miR-24-2-5p	1759	mature	mir-24	75.85
rno-miR-125a-5p	128753	mature	mir-10	5551.83
rno-miR-330-5p	8227	mature	mir-330	354.75
rno-miR-5132-5p	1	mature	mir-5132	0.04
rno-miR-489-5p	2	mature	mir-489	0.09
rno_piR_015914	97	piRNA	rno_piR_015914	4.18
rno-miR-344b-1-3p	1169	mature	mir-344	50.41
rno-miR-26a-3p	21	mature	mir-26	0.91
rno-miR-29b-3p	12646	mature	mir-29	545.30
rno-let-7a-1-3p,rno-let-7c-2-3p	4023	mature	let-7	173.47
rno_piR_023773	2	piRNA	rno_piR_023773	0.09
rno_piR_005522	1	piRNA	rno_piR_005522	0.04
rno-miR-23a-5p	2	mature	mir-23	0.09
rno-miR-452-3p	1	mature	mir-452	0.04
rno-miR-336-3p	4	mature	undef	0.17
rno-miR-3596a	332893	mature	mir-3596	14354.35
rno-miR-874-5p	29	mature	mir-874	1.25
rno_piR_005901	111	piRNA	rno_piR_005901	4.79
rno-miR-155-5p	78	mature	mir-155	3.36
rno-miR-201-3p	1	mature	mir-743	0.04
rno-miR-323-3p	22676	mature	mir-154	977.79
rno-miR-328a-3p	97457	mature	mir-328	4202.35
rno-miR-142-5p	62	mature	mir-142	2.67
rno-miR-434-3p	82933	mature	mir-434	3576.07
rno-miR-148a-5p	5	mature	mir-148	0.22
rno-miR-203a-3p	130	mature	mir-203	5.61
rno-miR-3590-5p	755	mature	undef	32.56
rno-miR-3559-5p	178	mature	undef	7.68
rno_piR_003775	1	piRNA	rno_piR_003775	0.04
rno-miR-758-5p	5	mature	mir-379	0.22
rno-miR-143-5p	16	mature	mir-143	0.69
rno-miR-150-5p	44354	mature	mir-150	1912.54
rno-miR-33-5p	6240	mature	mir-33	269.07
rno-miR-30a-5p	4607	mature	mir-30	198.65
rno-miR-3587	129	mature	undef	5.56
rno-miR-325-5p	350	mature	mir-325	15.09
rno-miR-7a-5p	1	hairpin	mir-7	0.04
rno-miR-107-3p	35	mature	mir-103	1.51
rno-miR-3558-3p	1	mature	undef	0.04
rno-miR-547-3p	4	mature	mir-547	0.17
rno-miR-134-5p	506	mature	mir-134	21.82
rno-miR-124-3p	680259	mature	mir-124	29332.77
rno-miR-107-5p	60	mature	mir-103	2.59
rno-miR-449a-5p	329	mature	mir-449	14.19
rno-miR-3572	26	mature	mir-3572	1.12
rno-miR-3562	5	mature	undef	0.22
rno-miR-22-3p	179898	mature	mir-22	7757.20
rno-miR-30b-3p	152	mature	mir-30	6.55
rno-miR-539-5p	524	mature	mir-154	22.59
rno-miR-346	5882	mature	mir-346	253.63
rno-miR-135b-3p	46	mature	mir-135	1.98
rno-miR-7b	13336	mature	mir-7	575.05
rno-miR-103-1-5p	14	mature	mir-103	0.60
rno_piR_000685	347	piRNA	rno_piR_000685	14.96
rno-miR-18a-3p	1	mature	mir-17	0.04
rno-miR-23b-3p	49114	mature	mir-23	2117.80
rno-miR-192-3p	14	mature	mir-192	0.60
rno-miR-344a-5p	3	mature	mir-344	0.13
rno-miR-370-3p	1740	mature	mir-370	75.03
rno-miR-455-3p	286	mature	mir-455	12.33
rno-miR-411-3p	1677	mature	mir-379	72.31
rno-miR-466b-5p	9	mature	mir-467	0.39
rno-miR-101a-5p	10	mature	mir-101	0.43
rno-miR-503-5p	39	mature	mir-503	1.68
rno-miR-675-3p	4	mature	mir-675	0.17
rno-miR-3589	220	mature	undef	9.49
rno-miR-145-3p	125	mature	mir-145	5.39
rno-miR-99b-5p	100984	mature	mir-10	4354.43
rno-miR-153-3p	39307	mature	mir-153	1694.92
rno_piR_022234	3	piRNA	rno_piR_022234	0.13
rno-miR-15a-5p	1167	mature	mir-15	50.32
rno-miR-146a-3p	2	mature	mir-146	0.09
rno-miR-27b-5p	317	mature	mir-27	13.67
rno_piR_030373	11	piRNA	rno_piR_030373	0.47
rno-miR-200b-3p	266	mature	mir-8	11.47
rno-miR-341	57237	mature	mir-341	2468.06
rno_piR_033824	1	piRNA	rno_piR_033824	0.04
rno_piR_000746	1	piRNA	rno_piR_000746	0.04
rno-miR-150-3p	13	mature	mir-150	0.56
rno-miR-203b-3p	1	mature	mir-203	0.04
rno-miR-3102	89	mature	mir-3102	3.84
rno-miR-384-3p	47170	mature	mir-384	2033.97
rno-miR-3084a-3p	40	mature	undef	1.72
rno-miR-532-3p	83	mature	mir-188	3.58
rno-miR-1843a-5p	2139	mature	mir-1843	92.23
rno_piR_034684	3	piRNA	rno_piR_034684	0.13
rno-miR-877	452	mature	mir-877	19.49
rno-miR-6331	4682	mature	undef	201.89
rno-miR-34b-3p	735	mature	mir-34	31.69
rno-miR-3547	119	mature	mir-3547	5.13
rno-miR-181d-5p	7570	mature	mir-181	326.42
rno-miR-181c-3p	109	mature	mir-181	4.70
rno-miR-770-3p	197	mature	mir-770	8.49
rno_piR_005777	2	piRNA	rno_piR_005777	0.09
rno-miR-3595	883	mature	mir-368	38.07
rno-miR-331-3p	1009	mature	mir-331	43.51
rno_piR_031659	1	piRNA	rno_piR_031659	0.04
rno_piR_000291	2	piRNA	rno_piR_000291	0.09
rno-miR-15b-3p	68	mature	mir-15	2.93
rno-miR-19a-3p	13	mature	mir-19	0.56
rno-miR-300-3p	2425	mature	mir-154	104.57
rno-miR-326-3p	2404	mature	mir-326	103.66
rno-miR-3560	2	mature	undef	0.09
rno-miR-126a-5p	2373	mature	mir-126	102.32
rno_piR_022904	2193	piRNA	rno_piR_022904	94.56
rno-miR-1949	10	mature	mir-1949	0.43
rno-miR-352	25	mature	undef	1.08
rno-miR-6319	27	mature	mir-6319	1.16
rno-miR-32-3p	22	mature	mir-32	0.95
rno-miR-3585-3p	25	mature	mir-506	1.08
rno-miR-181b-5p	72927	mature	mir-181	3144.61
rno-miR-340-5p	3042	mature	mir-340	131.17
rno-miR-200c-3p	447	mature	mir-8	19.27
rno-miR-494-5p	118	mature	mir-154	5.09
rno-let-7b-3p	425	mature	let-7	18.33
rno-miR-331-5p	45	mature	mir-331	1.94
rno-miR-200a-5p	8	mature	mir-8	0.34
rno_piR_024921	15	piRNA	rno_piR_024921	0.65
rno-miR-365-3p	79	mature	mir-365	3.41
rno-miR-452-5p	2	mature	mir-452	0.09
rno-miR-802-3p	12	mature	mir-802	0.52
rno-miR-1298	293	mature	mir-1298	12.63
rno-miR-378a-3p	4635	mature	mir-378	199.86
rno_piR_005633	848	piRNA	rno_piR_005633	36.57
rno-miR-383-3p	42	mature	mir-383	1.81
rno-miR-505-5p	374	mature	mir-505	16.13
rno-miR-99a-5p	189919	mature	mir-10	8189.31
rno-miR-192-5p	1346	mature	mir-192	58.04
rno-miR-219a-2-3p	27035	mature	mir-219	1165.75
rno-miR-291b	1	mature	mir-290	0.04
rno-miR-935	5102	mature	mir-935	220.00
rno-let-7d-5p	176794	mature	let-7	7623.36
rno-miR-16-3p	5	mature	mir-15	0.22
rno-miR-675-5p	6	mature	mir-675	0.26
rno-miR-448-5p	1	mature	mir-448	0.04
rno-miR-15b-5p	564	mature	mir-15	24.32
rno-miR-19b-1-5p	1	mature	mir-19	0.04
rno-miR-3556a	11635	mature	mir-3556	501.70
rno-miR-7578	1	mature	mir-7578	0.04
rno-miR-674-5p	908	mature	mir-674	39.15
rno-miR-672-3p	185	mature	mir-672	7.98
rno-miR-31b	63	mature	mir-31	2.72
rno-miR-412-3p	248	mature	mir-412	10.69
rno-miR-126a-3p	238232	mature	mir-126	10272.56
rno-miR-217-5p	1	mature	mir-217	0.04
rno-miR-224-5p	233	mature	mir-224	10.05
rno-miR-299b-3p	1	mature	mir-299	0.04
rno-miR-448-3p	45	mature	mir-448	1.94
rno-miR-674-3p	43	mature	mir-674	1.85
rno-miR-212-3p	21153	mature	mir-132	912.12
rno-miR-376b-5p	573	mature	mir-368	24.71
rno-miR-423-5p	806	mature	mir-423	34.75
rno_piR_000699	84	piRNA	rno_piR_000699	3.62
rno-miR-377-5p	17	mature	mir-154	0.73
rno-miR-497-3p	1	mature	mir-497	0.04
rno-miR-3552	3	mature	mir-3552	0.13
rno-miR-28-3p	207	mature	mir-28	8.93
rno-miR-182	469	mature	mir-182	20.22
rno-miR-503-3p	86	mature	mir-503	3.71
rno-miR-125b-2-3p	942	mature	mir-10	40.62
rno-miR-802-5p	2	mature	mir-802	0.09
rno_piR_018183	3	piRNA	rno_piR_018183	0.13
rno-miR-1249	389	mature	mir-1249	16.77
rno-miR-3586-3p	254	mature	mir-28	10.95
rno-let-7i-3p	923	mature	let-7	39.80
rno-miR-34b-5p	39	mature	mir-34	1.68
rno-miR-542-3p	13	mature	mir-542	0.56
rno-miR-144-3p	259	mature	mir-144	11.17
rno-miR-101a-3p	242	mature	mir-101	10.44
rno-miR-501-3p	39	mature	mir-500	1.68
rno_piR_005567	72	piRNA	rno_piR_005567	3.10
rno_piR_002007	3	piRNA	rno_piR_002007	0.13
rno-miR-551b-3p	681	mature	mir-551	29.36
rno-miR-3064-5p	35	mature	mir-3064	1.51
rno-miR-664-2-5p	1075	mature	mir-664	46.35
rno-miR-598-3p	2372	mature	mir-598	102.28
rno-miR-10a-5p	1635	mature	mir-10	70.50
rno-miR-3544	7	mature	mir-3544	0.30
rno-miR-543-3p	1680	mature	mir-329	72.44
rno-miR-149-5p	188183	mature	mir-149	8114.45
rno_piR_005556	10	piRNA	rno_piR_005556	0.43
rno-miR-539-3p	127	mature	mir-154	5.48
rno-miR-298-3p	29	mature	mir-298	1.25
rno-miR-299a-3p	37	mature	mir-299	1.60
rno-miR-191a-3p	3686	mature	mir-191	158.94
rno-miR-181a-1-3p	2558	mature	mir-181	110.30
rno_piR_015359	1	piRNA	rno_piR_015359	0.04
rno-miR-369-3p	4140	mature	mir-154	178.52
rno-miR-340-3p	4886	mature	mir-340	210.68
rno-miR-151-3p	1352	mature	mir-28	58.30
rno_piR_000962	13	piRNA	rno_piR_000962	0.56
rno-miR-3084a-5p	186	mature	undef	8.02
rno-miR-7a-1-3p	255	mature	mir-7	11.00
rno-miR-129-2-3p	1864	mature	mir-129	80.38
rno-miR-30c-1-3p	257	mature	mir-30	11.08
rno-miR-666-3p	201	mature	mir-666	8.67
rno-miR-873-3p	63	mature	mir-873	2.72
rno_piR_034365	9	piRNA	rno_piR_034365	0.39
rno-miR-100-5p	50459	mature	mir-10	2175.79
rno-miR-431	4069	mature	mir-431	175.46
rno-miR-141-3p	159	mature	mir-8	6.86
rno-miR-20a-3p	1	mature	mir-17	0.04
rno-miR-34c-3p	179	mature	mir-34	7.72
rno-miR-450b-5p	704	mature	mir-450	30.36
rno-let-7f-5p	227513	mature	let-7	9810.36
rno-miR-7a-5p	79970	mature	mir-7	3448.31
rno_piR_005595	93	piRNA	rno_piR_005595	4.01
rno_piR_019160	269	piRNA	rno_piR_019160	11.60
rno-miR-18a-5p	51	mature	mir-17	2.20
rno-miR-98-5p	37215	mature	let-7	1604.71
rno-miR-17-5p	172	mature	mir-17	7.42
rno-miR-433-5p	614	mature	mir-433	26.48
rno-miR-3583-3p	12	mature	undef	0.52
rno-miR-92a-1-5p	5	mature	mir-25	0.22
rno-miR-3570	876	mature	undef	37.77
rno-miR-702-5p	24	mature	mir-702	1.03
rno-miR-323-5p	10420	mature	mir-154	449.31
rno_piR_000753	19	piRNA	rno_piR_000753	0.82
rno_piR_005876	3	piRNA	rno_piR_005876	0.13
rno-miR-376a-3p	8178	mature	mir-368	352.64
rno-miR-374-3p	2446	mature	mir-374	105.47
rno-miR-760-3p	1339	mature	mir-760	57.74
rno_piR_005700	2	piRNA	rno_piR_005700	0.09
rno_piR_005596	294	piRNA	rno_piR_005596	12.68
rno-miR-320-3p	1866	mature	mir-320	80.46
rno-miR-134-3p	1333	mature	mir-134	57.48
rno-miR-483-3p	20	mature	mir-483	0.86
rno_piR_016874	19	piRNA	rno_piR_016874	0.82
rno-let-7i-5p	207772	mature	let-7	8959.13
rno-miR-30b-5p	7370	mature	mir-30	317.79
rno-miR-221-3p	6323	mature	mir-221	272.65
rno-miR-31a-5p	1184	mature	mir-31	51.05
rno-miR-92b-5p	246	mature	mir-25	10.61
rno_piR_031043	307	piRNA	rno_piR_031043	13.24
rno_piR_006336	5	piRNA	rno_piR_006336	0.22
rno-miR-381-5p	66	mature	mir-154	2.85
rno_piR_000548	1	piRNA	rno_piR_000548	0.04
rno_piR_005900	6	piRNA	rno_piR_005900	0.26
rno-miR-301a-5p	17	mature	mir-130	0.73
rno-miR-10a-3p	5	mature	mir-10	0.22
rno-miR-130b-5p	140	mature	mir-130	6.04
rno-miR-628	2	mature	mir-628	0.09
rno-miR-301b-3p	4	mature	mir-130	0.17
rno-miR-136-5p	3937	mature	mir-136	169.76
rno-miR-185-5p	5290	mature	mir-185	228.10
rno-miR-496-5p	86	mature	mir-154	3.71
rno-miR-337-5p	4228	mature	mir-337	182.31
rno-miR-34a-5p	84810	mature	mir-34	3657.01
rno-miR-27b-3p	53816	mature	mir-27	2320.55
rno-miR-679	1	mature	mir-679	0.04
rno-miR-487b-3p	21514	mature	mir-154	927.68
rno-miR-295-3p	1	mature	mir-290	0.04
rno_piR_005593	308	piRNA	rno_piR_005593	13.28
rno-miR-96-5p	563	mature	mir-96	24.28
rno-miR-194-3p	6	mature	mir-194	0.26
rno-miR-128-2-5p	3876	mature	mir-128	167.13
rno-miR-6324	31	mature	undef	1.34
rno-miR-34c-5p	27	mature	mir-34	1.16
rno-miR-344a-3p	11362	mature	mir-344	489.93
rno_piR_000606	175	piRNA	rno_piR_000606	7.55
rno-miR-451-5p	35175	mature	mir-451	1516.75
rno-miR-3593-5p	1	mature	undef	0.04
rno-miR-292-3p	7	mature	mir-290	0.30
rno_piR_024916	1	piRNA	rno_piR_024916	0.04
rno-miR-221-5p	194	mature	mir-221	8.37
rno-miR-3594-5p	4	mature	undef	0.17
rno-miR-196b-5p	643	mature	mir-196	27.73
rno-miR-218a-2-3p	112	mature	mir-218	4.83
rno-miR-362-3p	10	mature	mir-362	0.43
rno-miR-494-3p	94	mature	mir-154	4.05
rno-miR-136-3p	2386	mature	mir-136	102.88
rno-miR-598-5p	22	mature	mir-598	0.95
rno-miR-146b-3p	3	mature	mir-146	0.13
rno-miR-128-3p	158787	mature	mir-128	6846.90
rno_piR_032506	1	piRNA	rno_piR_032506	0.04
rno-miR-484	351	mature	mir-484	15.14
rno_piR_000194	117	piRNA	rno_piR_000194	5.05
rno-miR-137-5p	19	mature	mir-137	0.82
rno-miR-532-5p	317	mature	mir-188	13.67
rno-miR-466b-2-3p,rno-miR-466b-4-3p	1	mature	mir-467	0.04
rno-let-7e-3p	4602	mature	let-7	198.44
rno-miR-223-5p	1	mature	mir-223	0.04
rno-miR-876	2	mature	mir-876	0.09
rno-let-7b-5p	420009	mature	let-7	18110.79
rno-miR-351-3p	5	mature	mir-351	0.22
rno_piR_005854	34	piRNA	rno_piR_005854	1.47
rno-miR-29c-3p	2109	mature	mir-29	90.94
rno-miR-93-5p	5591	mature	mir-17	241.08
rno_piR_001198	2141	piRNA	rno_piR_001198	92.32
rno-miR-362-5p	24	mature	mir-362	1.03
rno-miR-139-5p	139550	mature	mir-139	6017.40
rno_piR_000553	3	piRNA	rno_piR_000553	0.13
rno-miR-193a-5p	37	mature	mir-193	1.60
rno-miR-196a-5p	315	mature	mir-196	13.58
rno-miR-382-3p	2	mature	mir-154	0.09
rno-miR-219a-5p	7708	mature	mir-219	332.37
rno-miR-122-5p	46	mature	mir-122	1.98
rno-miR-667-3p	1857	mature	mir-667	80.07
rno-miR-324-5p	862	mature	mir-324	37.17
rno-miR-673-3p	17	mature	mir-673	0.73
rno-let-7g-5p	265357	mature	let-7	11442.19
rno-miR-127-5p	58	mature	mir-127	2.50
rno-miR-433-3p	5118	mature	mir-433	220.69
rno-miR-708-3p	307	mature	mir-708	13.24
rno-miR-22-5p	1340	mature	mir-22	57.78
rno-miR-222-3p	115257	mature	mir-221	4969.88
rno-miR-336-5p	6	mature	undef	0.26
rno-miR-455-5p	241	mature	mir-455	10.39
rno-miR-383-5p	8715	mature	mir-383	375.79
rno-miR-124-5p	128	mature	mir-124	5.52
rno-miR-219b	7211	mature	mir-219	310.94
rno_piR_012452	1	piRNA	rno_piR_012452	0.04
rno-miR-92a-3p	6987	mature	mir-25	301.28
rno-miR-592	1507	mature	mir-592	64.98
rno-miR-1-3p	68	mature	mir-1	2.93
rno-miR-379-5p	83088	mature	mir-379	3582.75
rno-miR-181c-5p	20903	mature	mir-181	901.34
rno-miR-133a-5p	3	mature	mir-133	0.13
rno-miR-758-3p	210	mature	mir-379	9.06
rno-miR-183-3p	5	mature	mir-183	0.22
rno-miR-142-3p	270	mature	mir-142	11.64
rno-miR-879-3p	770	mature	mir-879	33.20
rno-miR-504	710	mature	mir-504	30.62
rno_piR_001010	1	piRNA	rno_piR_001010	0.04
rno-miR-421-5p	4093	mature	mir-95	176.49
rno-miR-190a-3p	99	mature	mir-190	4.27
rno-miR-181a-5p	635211	mature	mir-181	27390.30
rno-miR-3557-5p	13674	mature	mir-378	589.62
rno_piR_001414	22	piRNA	rno_piR_001414	0.95
rno-miR-133c	638	mature	mir-133	27.51
rno-miR-486	511	mature	mir-486	22.03
rno-miR-505-3p	84	mature	mir-505	3.62
rno-miR-194-5p	825	mature	mir-194	35.57
rno_piR_000655	1	piRNA	rno_piR_000655	0.04
rno_piR_000521	9	piRNA	rno_piR_000521	0.39
rno-miR-6318	49	mature	undef	2.11
rno-miR-9b-5p	2200	mature	mir-9	94.86
rno-miR-3068-5p	13735	mature	mir-3068	592.25
rno-miR-450a-5p	383	mature	mir-450	16.51
rno-miR-299a-5p	31	mature	mir-299	1.34
rno-miR-483-5p	8	mature	mir-483	0.34
rno-miR-135a-5p	10118	mature	mir-135	436.29
rno-miR-322-3p	149	mature	mir-322	6.42
rno-miR-338-5p	2618	mature	mir-338	112.89
rno-miR-31a-3p	368	mature	mir-31	15.87
rno-miR-301a-3p	562	mature	mir-130	24.23
rno-miR-1b	1250	mature	mir-1	53.90
rno-miR-1188-5p	216	mature	mir-1188	9.31
rno-miR-3574	23	mature	undef	0.99
rno-miR-671	25	mature	mir-671	1.08
rno-miR-361-3p	121	mature	mir-361	5.22
rno-miR-3596d	193926	mature	let-7	8362.09
rno-miR-672-5p	484	mature	mir-672	20.87
rno-miR-144-5p	19	mature	mir-144	0.82
rno-miR-664-1-5p	1	mature	mir-664	0.04
rno-miR-6329	2	mature	undef	0.09
rno-miR-544-3p	5	mature	mir-544	0.22
rno-miR-434-5p	3864	mature	mir-434	166.62
rno-miR-9b-3p	17844	mature	mir-9	769.43
rno-miR-190a-5p	1549	mature	mir-190	66.79
rno_piR_008131	265	piRNA	rno_piR_008131	11.43
rno-miR-17-1-3p	19	mature	mir-17	0.82
rno-miR-218a-1-3p	16	mature	mir-218	0.69
rno-miR-188-5p	24	mature	mir-188	1.03
rno-miR-1839-3p	68	mature	mir-1839	2.93
rno-miR-135a-3p	34	mature	mir-135	1.47
rno-miR-30d-5p	28321	mature	mir-30	1221.20
rno-miR-499-5p	9548	mature	mir-499	411.71
rno-miR-3585-5p	18	mature	mir-506	0.78
rno-miR-206-3p	1430	mature	mir-1	61.66
rno-miR-380-5p	897	mature	mir-379	38.68
rno-miR-153-5p	6628	mature	mir-153	285.80
rno-miR-10b-5p	37	mature	mir-10	1.60
rno-miR-24-3p	197357	mature	mir-24	8510.03
rno-miR-27a-3p	29245	mature	mir-27	1261.04
rno-miR-154-3p	204	mature	mir-154	8.80
rno-miR-339-5p	75	mature	mir-339	3.23
rno_piR_001415	2	piRNA	rno_piR_001415	0.09
rno-miR-125b-1-3p	1837	mature	mir-10	79.21
rno-miR-330-3p	1242	mature	mir-330	53.56
rno_piR_005780	11140	piRNA	rno_piR_005780	480.36
rno-miR-6314	4	mature	undef	0.17
rno-miR-203b-5p	65	mature	mir-203	2.80
rno-miR-125a-3p	86	mature	mir-10	3.71
rno-miR-138-1-3p	345	mature	mir-138	14.88
rno-miR-875	3	mature	mir-875	0.13
rno-miR-3546	1	mature	mir-208	0.04
rno-miR-103-2-5p	6	mature	mir-103	0.26
rno-miR-764-3p	11	mature	mir-764	0.47
rno-miR-129-1-3p	1505	mature	mir-129	64.90
rno-let-7a-5p	11783	mature	let-7	508.08
rno-miR-378a-5p	16	mature	mir-378	0.69
rno-miR-101b-3p	510	mature	mir-101	21.99
rno-miR-3594-3p	28	mature	undef	1.21
rno-miR-490-3p	375	mature	mir-490	16.17
rno_piR_005598	276	piRNA	rno_piR_005598	11.90
rno-miR-7a-2-3p	613	mature	mir-7	26.43
rno-miR-199a-3p	7164	mature	mir-199	308.91
rno-miR-133a-3p	504	mature	mir-133	21.73
rno-miR-551b-5p	215	mature	mir-551	9.27
rno-miR-3542	8	mature	mir-3542	0.34
rno-miR-24-1-5p	337	mature	mir-24	14.53
rno-miR-193b-5p	28	mature	mir-193	1.21
rno-miR-34a-3p	7	mature	mir-34	0.30
rno_piR_011028	1	piRNA	rno_piR_011028	0.04
rno-miR-99b-3p	549	mature	mir-10	23.67
rno-miR-1843b-5p	544	mature	mir-1843	23.46
rno-miR-106b-3p	36	mature	mir-17	1.55
rno-miR-3549	20	mature	mir-193	0.86
rno-miR-540-5p	5	mature	mir-540	0.22
rno-miR-429	4726	mature	mir-8	203.79
rno-miR-301b-5p	2	mature	mir-130	0.09
rno-miR-152-3p	368	mature	mir-148	15.87
rno_piR_000142	1	piRNA	rno_piR_000142	0.04
rno-miR-342-3p	7242	mature	mir-342	312.28
rno-miR-361-5p	808	mature	mir-361	34.84
rno-miR-132-3p	2356	mature	mir-132	101.59
rno_piR_003035	2	piRNA	rno_piR_003035	0.09
rno-miR-3556b	19829	mature	mir-3556	855.03
rno-miR-28-5p	1177	mature	mir-28	50.75
rno-miR-122b	1	mature	undef	0.04
rno-miR-296-3p	1	mature	mir-296	0.04
rno-miR-181a-2-3p	122	mature	mir-181	5.26
rno-miR-222-5p	1	mature	mir-221	0.04
rno-miR-652-5p	15	mature	mir-652	0.65
rno-miR-374-5p	892	mature	mir-374	38.46
rno-let-7c-5p	829494	mature	let-7	35767.78
rno_piR_007203	1	piRNA	rno_piR_007203	0.04
rno-miR-664-3p	1614	mature	mir-664	69.60
rno-miR-30d-3p	173	mature	mir-30	7.46
rno_piR_021676	2	piRNA	rno_piR_021676	0.09
rno_piR_005736	9	piRNA	rno_piR_005736	0.39
rno-miR-342-5p	1027	mature	mir-342	44.28
rno-miR-665	9	mature	mir-665	0.39
rno-miR-3583-5p	6	mature	undef	0.26
rno-miR-872-3p	3017	mature	mir-872	130.09
rno-miR-3557-3p	164	mature	mir-378	7.07
rno-miR-370-5p	52	mature	mir-370	2.24
rno-miR-425-5p	3836	mature	mir-425	165.41
rno-miR-132-5p	200734	mature	mir-132	8655.65
rno-miR-20a-5p	299	mature	mir-17	12.89
rno-miR-21-3p	13	mature	mir-21	0.56
rno-miR-872-5p	6295	mature	mir-872	271.44
rno-miR-3074	3	mature	mir-3074	0.13
rno-miR-100-3p	11	mature	mir-10	0.47
rno-miR-3559-3p	14	mature	undef	0.60
rno-miR-25-5p	338	mature	mir-25	14.57
rno_piR_005772	178	piRNA	rno_piR_005772	7.68
rno-miR-379-3p	10030	mature	mir-379	432.49
rno-miR-223-3p	256	mature	mir-223	11.04
rno-miR-708-5p	918	mature	mir-708	39.58
rno-miR-582-3p	44	mature	mir-582	1.90
rno-miR-3099	899	mature	mir-3099	38.76
rno-miR-335	1040	mature	mir-335	44.84
rno-miR-214-3p	433	mature	mir-214	18.67
rno-miR-127-3p	803898	mature	mir-127	34664.08
rno_piR_005880	3	piRNA	rno_piR_005880	0.13
rno-miR-148b-5p	13	mature	mir-148	0.56
rno-miR-1843a-3p	2623	mature	mir-1843	113.10
rno-miR-210-3p	16	mature	mir-210	0.69
rno-miR-193a-3p	17	mature	mir-193	0.73
rno-miR-1224	1101	mature	mir-1224	47.48
rno-miR-211-5p	1118	mature	mir-204	48.21
rno-miR-130a-5p	4	mature	mir-130	0.17
rno-miR-3578	81587	mature	mir-3578	3518.03
rno-miR-3588	45236	mature	mir-10	1950.58
rno-miR-764-5p	41	mature	mir-764	1.77
rno-miR-544-5p	7	mature	mir-544	0.30
rno-miR-26a-5p	647935	mature	mir-26	27938.96
rno_piR_000765	2	piRNA	rno_piR_000765	0.09
rno-miR-3577	854	mature	undef	36.82
rno-miR-137-3p	10702	mature	mir-137	461.47
rno-miR-493-5p	512	mature	mir-493	22.08
rno-miR-3072	72	mature	mir-3072	3.10
rno-miR-191a-5p	75315	mature	mir-191	3247.58
rno-miR-328a-5p	14	mature	mir-328	0.60
rno-miR-30a-3p	2733	mature	mir-30	117.85
rno_piR_000965	105	piRNA	rno_piR_000965	4.53
rno-miR-300-5p	87	mature	mir-154	3.75
rno-miR-6328	2	mature	undef	0.09
rno-miR-195-5p	2210	mature	mir-15	95.30
rno-miR-20b-5p	22	mature	mir-17	0.95
rno-miR-3579	11	mature	undef	0.47
rno_piR_031138	4	piRNA	rno_piR_031138	0.17
rno-miR-1247-5p	63	mature	mir-1247	2.72
rno-miR-380-3p	19199	mature	mir-379	827.86
rno-miR-30c-5p	10276	mature	mir-30	443.10
rno_piR_020500	4	piRNA	rno_piR_020500	0.17
rno_piR_004288	2	piRNA	rno_piR_004288	0.09
rno-miR-193b-3p	308	mature	mir-193	13.28
rno-miR-676	3953	mature	mir-676	170.45
rno-miR-3550	24	mature	undef	1.03
rno-miR-879-5p	201	mature	mir-879	8.67
rno_piR_000587	4	piRNA	rno_piR_000587	0.17
rno-miR-497-5p	2445	mature	mir-497	105.43
rno-miR-3084b-5p	8	mature	undef	0.34
rno-miR-146b-5p	4268	mature	mir-146	184.04
rno-miR-204-3p	160	mature	mir-204	6.90
rno-miR-30e-3p	3785	mature	mir-30	163.21
rno-miR-92b-3p	42643	mature	mir-25	1838.77
rno-miR-15a-3p	5	mature	mir-15	0.22
rno-miR-490-5p	19922	mature	mir-490	859.04
rno_piR_028133	4	piRNA	rno_piR_028133	0.17
rno-miR-21-5p	101993	mature	mir-21	4397.94
rno_piR_005552	179	piRNA	rno_piR_005552	7.72
rno-miR-10b-3p	2	mature	mir-10	0.09
rno-miR-130a-3p	329	mature	mir-130	14.19
rno-miR-511-5p	1	mature	mir-511	0.04
rno-miR-666-5p	247	mature	mir-666	10.65
rno-miR-410-5p	100	mature	mir-154	4.31
rno-miR-673-5p	88	mature	mir-673	3.79
rno-miR-409b	5069	mature	mir-154	218.58
rno-miR-212-5p	1957	mature	mir-132	84.39
RF00051	20	precursor	mir-17 microRNA precursor family	0.86
RF00942	407	precursor	microRNA mir-1224	17.55
RF01362	2	Rfam other sncRNA	CRISPR RNA direct repeat element	0.09
RF00413	8	snoRNA	Small nucleolar RNA SNORA19	0.34
RF00047	119	precursor	mir-2 microRNA precursor	5.13
RF01174	1	snoRNA	Small nucleolar RNA U43	0.04
RF00398	2	snoRNA	Small nucleolar RNA SNORA15	0.09
RF01052	1	Rfam other sncRNA	Arthropod 7SK RNA	0.04
RF00018	3	Rfam other sncRNA	CsrB/RsmB RNA family	0.13
RF00101	1	Rfam other sncRNA	SraC/RyeA RNA	0.04
RF00445	1	precursor	mir-399 microRNA precursor family	0.04
RF00608	26	snoRNA	Small nucleolar RNA SNORD99	1.12
RF00694	55	precursor	microRNA mir-137	2.37
RF01118	50	rRNA	Pseudoknot of the domain G(G12) of 23S ribosomal RNA	2.16
RF01768	1	Rfam other sncRNA	ribosomal frameshift site	0.04
RF00658	1005	precursor	microRNA mir-21	43.34
RF00202	5	snoRNA	Small nucleolar RNA R66	0.22
RF00067	9	snoRNA	Small nucleolar RNA SNORD15	0.39
RF00950	6	precursor	microRNA mir-927	0.26
RF01141	2	snoRNA	Small nucleolar RNA sR18	0.09
RF00581	4	snoRNA	Small nucleolar SNORD12/SNORD106	0.17
RF00752	216	precursor	microRNA mir-14	9.31
RF01833	11	Rfam other sncRNA	ribosomal frameshift site	0.47
RF00003	905	snRNA	U1 spliceosomal RNA	39.02
RF01268	7	snoRNA	Small Cajal body-specific RNA 2	0.30
RF00375	207	Rfam other sncRNA	HIV primer binding site (PBS)	8.93
RF00071	2	snoRNA	Small nucleolar RNA SNORD73	0.09
RF00342	7	snoRNA	Small nucleolar RNA Z40	0.30
RF02263	5	Rfam other sncRNA	MAT2A 3'UTR stem loop D	0.22
RF00588	8	snoRNA	Small nucleolar RNA SNORD41	0.34
RF00844	1	precursor	microRNA mir-67	0.04
RF00090	8	snoRNA	Small nucleolar RNA SNORA74	0.34
RF02182	50	Rfam other sncRNA	ST7 antisense RNA 2 conserved region 2	2.16
RF00706	51	precursor	microRNA mir-263	2.20
RF00283	12	snoRNA	small Cajal body-specific RNA 18	0.52
RF01847	3	snoRNA	Plant small nucleolar RNA U3	0.13
RF01687	2	Rfam other sncRNA	Acido-Lenti-1 RNA	0.09
RF00891	297	precursor	microRNA mir-671	12.81
RF02423	1	Rfam other sncRNA	Burkholderia sRNA Bp1_Cand871_SIPHT	0.04
RF00431	1	snoRNA	Small nucleolar RNA SNORA55	0.04
RF00912	647	precursor	microRNA mir-877	27.90
RF00674	399	precursor	microRNA mir-187	17.20
RF00704	3	precursor	microRNA MIR397	0.13
RF00677	69	precursor	microRNA MIR168	2.98
RF00266	2	snoRNA	Small nucleolar RNA Z17	0.09
RF00686	161	precursor	microRNA mir-338	6.94
RF00657	44	precursor	microRNA mir-184	1.90
RF00249	20	precursor	mir-46/mir-47/mir-281 microRNA precursor family	0.86
RF00593	112	snoRNA	Small nucleolar RNA U83B	4.83
RF00647	3	precursor	microRNA MIR164	0.13
RF01173	2	snoRNA	Small nucleolar RNA U105B	0.09
RF00517	18	Rfam other sncRNA	serC leader	0.78
RF00226	2	Rfam other sncRNA	n-myc internal ribosome entry site (IRES)	0.09
RF00567	1	snoRNA	Small nucleolar RNA SNORD17	0.04
RF00007	6	snRNA	U12 minor spliceosomal RNA	0.26
RF00549	1	Rfam other sncRNA	c-sis internal ribosome entry site (IRES)	0.04
RF01852	1	tRNA	Selenocysteine transfer RNA	0.04
RF01707	1	Rfam other sncRNA	JUMPstart RNA	0.04
RF00502	5	Rfam other sncRNA	Turnip crinkle virus (TCV) core promoter hairpin (Pr)	0.22
RF00717	1	precursor	microRNA mir-315	0.04
RF01855	1	Rfam other sncRNA	Plant signal recognition particle RNA	0.04
RF00217	19	snoRNA	Small nucleolar RNA SNORD20	0.82
RF00890	7	precursor	microRNA mir-668	0.30
RF00180	12	Rfam other sncRNA	Renin stability regulatory element (REN-SRE)	0.52
RF00137	1	snoRNA	Small nucleolar RNA SNORD83	0.04
RF00666	1	precursor	microRNA mir-32	0.04
RF00231	13	snoRNA	Small Cajal body specific RNA 13	0.56
RF01124	2	snoRNA	Small nucleolar RNA sR36	0.09
RF00568	143	snoRNA	Small nucleolar RNA SNORA26	6.17
RF02224	12	Rfam other sncRNA	Xanthomonadaceae sRNA sX5	0.52
RF01108	6	Rfam other sncRNA	Pseudoknot of upstream pseudoknot domain (UPD) of the 3'UTR	0.26
RF01959	241	rRNA	Archaeal small subunit ribosomal RNA	10.39
RF00744	15	precursor	microRNA mir-361	0.65
RF00560	1	snoRNA	Small nucleolar RNA SNORA17	0.04
RF01785	3	Rfam other sncRNA	ribosomal frameshift site	0.13
RF00870	1	precursor	microRNA mir-423	0.04
RF01130	2	snoRNA	Small nucleolar RNA sR46	0.09
RF00151	20	snoRNA	Small nucleolar RNA SNORD58	0.86
RF00075	188	precursor	mir-166 microRNA precursor	8.11
RF02359	4	Rfam other sncRNA	Bacteriophage MS2 operator hairpin	0.17
RF00636	1	Rfam other sncRNA	ncRNA Repressor of NFAT (nuclear factor of activated T cells)	0.04
RF00700	40	precursor	microRNA mir-375	1.72
RF00783	7	precursor	microRNA mir-484	0.30
RF00757	34	precursor	microRNA mir-275	1.47
RF00695	1175	precursor	microRNA MIR398	50.67
RF00181	14	snoRNA	Small nucleolar RNA SNORD113/SNORD114 family	0.60
RF00088	4	snoRNA	Small nucleolar RNA SNORD30	0.17
RF00563	630	snoRNA	Small nucleolar RNA SNORA53	27.17
RF00156	27	snoRNA	Small nucleolar RNA SNORA70	1.16
RF00627	1	Rfam other sncRNA	Pseudomonas sRNA P15	0.04
RF00287	9	snoRNA	Small nucleolar RNA SNORD44	0.39
RF00679	19	precursor	microRNA mir-210	0.82
RF00662	13322	precursor	microRNA mir-132	574.44
RF00572	20	snoRNA	Small nucleolar RNA SNORD66	0.86
RF01813	3	Rfam other sncRNA	rdlD antitoxin	0.13
RF00076	30551	precursor	mir-181 microRNA precursor	1317.36
RF00072	4	snoRNA	Small nucleolar RNA SNORA75	0.17
RF00341	4	snoRNA	Small nucleolar RNA Z39	0.17
RF01843	2	Rfam other sncRNA	neiserria ribosomal frameshift element	0.09
RF02223	6	Rfam other sncRNA	Proteobacterial sRNA sX4	0.26
RF00276	15	snoRNA	Small nucleolar RNA SNORD52	0.65
RF00412	15	snoRNA	Small nucleolar RNA SNORA21	0.65
RF00732	1	precursor	microRNA mir-305	0.04
RF01111	1	Rfam other sncRNA	Pseudoknot of upstream pseudoknot domain (UPD) of the 3'UTR	0.04
RF01844	2	snRNA	SmY spliceosomal RNA	0.09
RF02162	5	Rfam other sncRNA	XIST RNA A repeat	0.22
RF00619	12	snRNA	U6atac minor spliceosomal RNA	0.52
RF00409	131	snoRNA	Small nucleolar RNA SNORA7	5.65
RF00416	120	snoRNA	Small nucleolar RNA SNORA43	5.17
RF00656	1	precursor	microRNA mir-205	0.04
RF00522	2	Rfam other sncRNA	PreQ1 riboswitch	0.09
RF00646	670	precursor	microRNA mir-204	28.89
RF00001	37	rRNA	5S ribosomal RNA	1.60
RF01299	2	snoRNA	Small nucleolar RNA SNORD2	0.09
RF02194	5	Rfam other sncRNA	Bacterial antisense RNA HPnc0260	0.22
RF00157	16	snoRNA	Small nucleolar RNA SNORD55/SNORD39	0.69
RF01169	8	snoRNA	Small nucleolar RNA SNORD112	0.34
RF00699	7	precursor	microRNA mir-134	0.30
RF02543	15759	rRNA	Eukaryotic large subunit ribosomal RNA	679.53
RF00767	1	precursor	microRNA mir-150	0.04
RF00614	1	snoRNA	Small nucleolar RNA SNORA11	0.04
RF00592	17	snoRNA	Small nucleolar RNA SNORD78	0.73
RF00649	20476	precursor	microRNA mir-128	882.93
RF00190	271	snoRNA	Small nucleolar RNA SNORA16B/SNORA16A family	11.69
RF00724	15	precursor	microRNA mir-282	0.65
RF00696	5	precursor	microRNA mir-203	0.22
RF00100	2008	Rfam other sncRNA	7SK RNA	86.58
RF00195	6	Rfam other sncRNA	RsmY RNA family	0.26
RF00245	6	precursor	mir-19 microRNA precursor family	0.26
RF00177	1596	rRNA	Bacterial small subunit ribosomal RNA	68.82
RF01851	39	Rfam other sncRNA	Cyanobacteria transfer-messenger RNA	1.68
RF00711	558	precursor	microRNA mir-449	24.06
RF00919	122	precursor	microRNA mir-874	5.26
RF00004	1810	snRNA	U2 spliceosomal RNA	78.05
RF01022	2	precursor	microRNA mir-611	0.09
RF01716	73	Rfam other sncRNA	PhotoRC-I RNA	3.15
RF00284	85	snoRNA	Small nucleolar RNA SNORD74	3.67
RF00720	5	precursor	microRNA mir-317	0.22
RF00372	1	Rfam other sncRNA	sroH RNA	0.04
RF02260	1	Rfam other sncRNA	MAT2A 3'UTR stem loop A	0.04
RF00653	8	precursor	microRNA mir-22	0.34
RF02278	4	Rfam other sncRNA	Betaproteobacteria toxic small RNA	0.17
RF01849	481	Rfam other sncRNA	Alphaproteobacteria transfer-messenger RNA	20.74
RF01274	4	snoRNA	Small nucleolar RNA sR45	0.17
RF01225	7	snoRNA	Small nucleolar RNA ACA64	0.30
RF00270	13	snoRNA	Small nucleolar RNA SNORD61	0.56
RF02540	54	rRNA	Archaeal large subunit ribosomal RNA	2.33
RF00053	2150	precursor	mir-7 microRNA precursor	92.71
RF01295	10	snoRNA	Small Cajal body-specific RNA 7	0.43
RF01753	1	Rfam other sncRNA	psbNH RNA	0.04
RF00277	6	snoRNA	Small nucleolar RNA SNORD49	0.26
RF00675	38	precursor	microRNA mir-145	1.64
RF01068	5	Rfam other sncRNA	mini-ykkC RNA motif	0.22
RF00144	773	precursor	mir-199 microRNA precursor	33.33
RF01306	4	snoRNA	Small nucleolar RNA sR52	0.17
RF00429	6	snoRNA	Small nucleolar RNA SNORA29	0.26
RF00282	26	snoRNA	Small nucleolar RNA SNORD48	1.12
RF00289	89	snoRNA	Small nucleolar RNA SNORD104	3.84
RF00747	2	precursor	microRNA mir-283	0.09
RF00690	7	precursor	microRNA MIR408	0.30
RF00459	189	Rfam other sncRNA	Mason-Pfizer monkey virus packaging signal	8.15
RF00637	531	precursor	microRNA mir-276	22.90
RF01135	6	snoRNA	Small nucleolar RNA sR24	0.26
RF00032	9	Rfam other sncRNA	Histone 3' UTR stem-loop	0.39
RF00397	4	snoRNA	Small nucleolar RNA SNORA14	0.17
RF00010	33	Rfam other sncRNA	Bacterial RNase P class A	1.42
RF00303	1	snoRNA	Small nucleolar RNA snoR86	0.04
RF00052	2210	precursor	lin-4 microRNA precursor	95.30
RF00257	22	precursor	mir-194 microRNA precursor family	0.95
RF01668	2	Rfam other sncRNA	Pseudomonas sRNA P10	0.09
RF01229	19	snoRNA	Small nucleolar RNA SNORA84	0.82
RF01291	1	snoRNA	Small nucleolar RNA SNORD97	0.04
RF00136	25	snoRNA	Small nucleolar RNA SNORD81	1.08
RF02061	42	precursor	microRNA mir-301	1.81
RF00381	2	Rfam other sncRNA	Antizyme RNA frameshifting stimulation element	0.09
RF00655	3	precursor	microRNA mir-28	0.13
RF00569	3	snoRNA	Small nucleolar RNA SNORD19	0.13
RF00486	201	precursor	mir-129 microRNA precursor family	8.67
RF00089	1	snoRNA	Small nucleolar RNA SNORD31	0.04
RF02553	64	Rfam other sncRNA	Y RNA-like	2.76
RF02421	1	Rfam other sncRNA	Burkholderia sRNA Bp1_Cand684_SIPHT	0.04
RF00191	24	snoRNA	Small nucleolar RNA SNORA57	1.03
RF00671	32013	precursor	microRNA mir-138	1380.40
RF00392	59	snoRNA	Small nucleolar RNA SNORA5	2.54
RF01803	3	Rfam other sncRNA	Editing element of GABA-3 exon 9	0.13
RF02566	1	Rfam other sncRNA	Mycobacterium smegmatis small RNA 1	0.04
RF01423	1	snoRNA	small nucleolar RNA snoR117	0.04
RF00602	4	snoRNA	Small Cajal body specific RNA 21	0.17
RF01330	3	Rfam other sncRNA	CRISPR RNA direct repeat element	0.13
RF00439	1	snoRNA	Small nucleolar RNA SNORD87	0.04
RF00644	7355	precursor	microRNA mir-27	317.15
RF00715	24547	precursor	microRNA mir-383	1058.47
RF01904	2	Rfam other sncRNA	HOTAIR conserved region 1	0.09
RF01159	5	snoRNA	Small nucleolar RNA U18	0.22
RF00562	3	snoRNA	Small nucleolar RNA SNORA49	0.13
RF00104	6151	precursor	mir-10 microRNA precursor family	265.23
RF00324	13	snoRNA	Small nucleolar RNA MBII-202	0.56
RF00068	1	snoRNA	Small nucleolar RNA SNORD21	0.04
RF00251	627	precursor	mir-219 microRNA precursor family	27.04
RF00756	2	precursor	microRNA mir-299	0.09
RF00045	124	snoRNA	Small nucleolar RNA SNORA73 family	5.35
RF00941	2	precursor	microRNA mir-434	0.09
RF01151	2	snoRNA	Small nucleolar RNA U82P	0.09
RF01960	58831	rRNA	Eukaryotic small subunit ribosomal RNA	2536.79
RF00150	2	snoRNA	Small nucleolar RNA SNORD42	0.09
RF00405	25	snoRNA	Small nucleolar RNA SNORA44	1.08
RF00189	13	snoRNA	Small nucleolar RNA SNORD95	0.56
RF01309	6	snoRNA	Small nucleolar RNA sR60	0.26
RF00430	107	snoRNA	Small nucleolar RNA SNORA54	4.61
RF00017	3550	Rfam other sncRNA	Metazoan signal recognition particle RNA	153.08
RF00256	1	precursor	mir-196 microRNA precursor family	0.04
RF01232	6	snoRNA	Small nucleolar RNA R442	0.26
RF00377	11	snoRNA	Small nucleolar RNA U6-53/MBII-28	0.47
RF01942	10	precursor	microRNA mir-1937	0.43
RF01506	16	snoRNA	A. fumigatus snoRNA Afu_294	0.69
RF00184	1	Rfam other sncRNA	Potato virus X cis-acting regulatory element	0.04
RF00727	1	precursor	microRNA bantam	0.04
RF00703	4396	precursor	microRNA mir-139	189.56
RF00612	16	snoRNA	Small nucleolar RNA SNORD75	0.69
RF00241	1085	precursor	mir-8/mir-141/mir-200 microRNA precursor family	46.79
RF00425	50	snoRNA	Small nucleolar RNA SNORA18	2.16
RF01121	2	snoRNA	Small nucleolar RNA sR38	0.09
RF01914	1	precursor	microRNA mir-932	0.04
RF01184	22	snoRNA	Small nucleolar RNA snR79	0.95
RF00457	1	Rfam other sncRNA	Mnt IRES	0.04
RF00278	82	snoRNA	Small nucleolar RNA SNORD50	3.54
RF01304	6	snoRNA	Small nucleolar RNA sR5	0.26
RF01340	1	Rfam other sncRNA	CRISPR RNA direct repeat element	0.04
RF01133	1	snoRNA	Small nucleolar RNA sR3	0.04
RF00131	50880	precursor	mir-30 microRNA precursor	2193.95
RF00702	317	precursor	microRNA mir-182	13.67
RF00335	1	snoRNA	Small nucleolar RNA Z13/snr52	0.04
RF02401	2	Rfam other sncRNA	ClpQY promoter	0.09
RF00571	3	snoRNA	Small nucleolar RNA SNORD65	0.13
RF00489	1	Rfam other sncRNA	ctRNA	0.04
RF01876	1	Rfam other sncRNA	Myocardial infarction associated transcript exon 5 conserved region 2	0.04
RF00325	2	snoRNA	Small nucleolar RNA SNORD53/SNORD92	0.09
RF01783	1	Rfam other sncRNA	Mycobacterium B11	0.04
[truncated: 196 more rows]
