# Supplementary material for: MicroRNA-mediated translational pathways are regulated in the orbitofrontal cortex and peripheral blood samples during acute abstinence from heroin self-administration
Source: Adv Drug Alcohol Res. 2023 Aug 14;3:11668. doi: 10.3389/adar.2023.11668 (PMC10880771; doi:10.3389/adar.2023.11668)
Supplement: Supplementary file 3 [file Table1.XLSX]

## Sheet: Table SE 1
miRNA id	log2FoldChange(heroin/drug-free naive)	Padj
rno-miR-10b-5p	-4.19168	0.0220279
rno-miR-19a-3p	-2.96398	0.0222017
rno-miR-764-3p	-2.52733	0.0174698
rno-miR-29c-3p	-2.51554	0.00327204
rno-miR-377-3p	-2.338	0.0026082
rno-miR-540-5p	-2.23314	0.0325795
rno-miR-186-5p	-2.22297	0.00162295
rno-miR-107-3p	-2.18677	0.0174698
rno-miR-365-3p	-2.15372	0.0142709
rno-miR-376b-3p	-2.12166	0.00170419
rno-miR-337-3p	-2.00691	0.0152331
rno-miR-539-3p	-2.00586	0.00315811
rno-miR-544-5p	-1.97402	0.0281685
rno-miR-665	-1.93513	0.0311385
rno-miR-219a-5p	-1.88971	0.0187255
rno-miR-127-5p	-1.86941	0.0258777
rno-miR-299a-5p	-1.84639	0.0220279
rno-miR-3085	-1.82693	0.0321069
rno-miR-146a-3p	-1.79551	0.0379389
rno-miR-582-3p	-1.78636	0.0174698
rno-miR-666-3p	-1.77405	0.0247375
rno-miR-376a-3p	-1.74233	0.00971497
rno-miR-210-3p	-1.72122	0.0490061
rno-miR-33-3p	-1.66532	0.0380827
rno-miR-3065-5p	-1.65807	0.0220279
rno-miR-532-5p	-1.64244	0.0131473
rno-miR-667-5p	-1.57907	0.0458292
rno-miR-15a-5p	-1.57277	0.0275836
rno-miR-101a-3p	-1.57178	0.00946492
rno-miR-199a-5p	-1.56947	0.0421647
rno-miR-338-3p	-1.56019	0.0197059
rno-miR-135a-5p	-1.46212	0.0325795
rno-miR-376c-3p	-1.42597	0.00511321
rno-miR-758-3p	-1.42226	0.0325795
rno-miR-381-5p	-1.422	0.0374888
rno-miR-19b-3p	-1.41659	0.0463398
rno-miR-299a-3p	-1.41075	0.0311385
rno-miR-494-3p	-1.40951	0.0275836
rno-miR-495	-1.40218	0.0142709
rno-miR-873-5p	-1.39708	0.0229773
rno-miR-30e-5p	-1.36716	0.0187255
rno-miR-98-3p	-1.31959	0.0225151
rno-miR-126a-5p	-1.31121	0.0247375
rno-miR-505-3p	-1.30199	0.047471
rno-miR-130a-3p	-1.29863	0.0220279
rno-miR-543-3p	-1.27721	0.0130067
rno-miR-107-5p	-1.27635	0.0230296
rno-miR-300-3p	-1.26632	0.0325795
rno-miR-29a-3p	-1.26337	0.0161416
rno-miR-124-5p	-1.25257	0.0447562
rno-miR-3068-3p	-1.21858	0.0469005
rno-miR-190a-3p	-1.21727	0.00699069
rno-miR-3556b	-1.20148	0.0257442
rno-miR-29b-3p	-1.14748	0.00162295
rno-miR-221-5p	-1.11537	0.0454766
rno-miR-142-3p	-1.07341	0.0232771
rno-miR-551b-3p	-1.05195	0.0431295
rno-miR-340-5p	-1.05115	0.0187255
rno-miR-3587	-1.02665	0.00315811
rno-miR-153-3p	-1.01138	0.0389623
rno-miR-137-3p	-0.979905	0.0281685
rno-miR-335	-0.974637	0.0225151
rno-miR-154-3p	-0.967982	0.0325795
rno-miR-190a-5p	-0.963302	0.0380827
rno-miR-133a-3p	-0.940261	0.0367057
rno-miR-369-3p	-0.894187	0.0367339
rno-miR-195-5p	-0.856645	0.0325795
rno-miR-30b-5p	-0.845644	0.0325795
rno-miR-221-3p	-0.815785	0.0357789
rno-miR-376b-5p	-0.755011	0.0396066
rno-miR-542-5p	0.465819	0.043631
rno-miR-181d-5p	0.62387	0.0485316
rno-miR-181b-5p	0.745642	0.010744
rno-miR-92a-3p	0.883195	0.0131473
rno-miR-25-3p	0.885082	0.0130067
rno-miR-540-3p	0.985866	0.0161416
rno-miR-486	1.04061	0.0448139
rno-miR-150-3p	1.05097	0.0277396
rno-miR-218b	1.15117	0.0270569
rno-miR-1224	1.22496	0.0187255
rno-miR-872-5p	1.25788	0.0130067
rno-miR-483-3p	1.3607	0.0325795
rno-miR-3557-5p	1.39818	0.00756157
rno-miR-3550	1.46406	0.00900077
rno-miR-139-3p	1.47255	0.0367339
rno-miR-503-3p	1.49393	0.0220279
rno-miR-451-5p	1.5202	0.0356752
rno-miR-379-5p	1.56632	0.00814552
rno-miR-877	1.58509	0.010744
rno-miR-466b-5p	1.70617	0.0325795
rno-miR-3549	1.74928	0.0202091
rno-miR-702-5p	1.78155	0.00946492
rno-miR-328a-5p	2.05579	0.0281685
rno-miR-431	0.555418	0.0509058
rno-miR-142-5p	-1.24024	0.0513143
rno-miR-34c-5p	-1.3962	0.0513143
rno-miR-741-3p	2.35083	0.0513143
rno-miR-144-3p	-1.29383	0.0519546
rno-miR-193b-3p	-1.15034	0.0535425
rno-miR-150-5p	1.24602	0.0541406
rno-miR-151-5p	0.402897	0.0541406
rno-miR-296-5p	1.28781	0.0541406
rno-miR-3064-3p	-3.05076	0.0541406
rno-miR-598-5p	0.865251	0.0541406
rno-miR-99a-3p	-1.24292	0.0542342
rno-miR-148b-3p	-0.879315	0.0548749
rno-miR-146a-5p	0.72968	0.0566584
rno-miR-194-5p	1.14261	0.0576863
rno-miR-300-5p	-1.3095	0.0576863
rno-miR-322-3p	-1.1361	0.0576863
rno-miR-325-3p	-0.71491	0.0576863
rno-miR-3583-5p	-1.19013	0.0576863
rno-miR-421-3p	-1.12994	0.0576863
rno-miR-544-3p	-1.56394	0.0576863
rno-miR-99b-5p	0.831336	0.0576863
rno-miR-128-2-5p	1.30172	0.0578291
rno-miR-490-3p	-1.37228	0.0578291
rno-miR-193b-5p	0.843213	0.0588289
rno-miR-23b-5p	1.01186	0.0589035
rno-miR-702-3p	1.58455	0.0597456
rno-let-7g-3p	-1.25889	0.0600258
rno-miR-34c-3p	1.12325	0.0600258
rno-miR-183-5p	2.56123	0.060402
rno-miR-31a-3p	-1.31699	0.060771
rno-miR-9a-3p	-0.589782	0.0616425
rno-miR-22-5p	-1.20317	0.0619194
rno-miR-3064-5p	0.973392	0.0619194
rno-miR-484	-0.904036	0.0619194
rno-miR-93-5p	0.581945	0.0643847
rno-miR-351-3p	1.09322	0.0647122
rno-miR-497-5p	-1.28198	0.0660399
rno-miR-3562	1.51489	0.0664945
rno-let-7i-3p	-1.25335	0.0665531
rno-miR-138-2-3p	1.49169	0.0665531
rno-miR-16-5p	-0.666397	0.0665531
rno-miR-17-1-3p	-1.32622	0.0665531
rno-miR-181c-3p	-1.32947	0.0665531
rno-miR-25-5p	0.917831	0.0665531
rno-miR-342-5p	0.811776	0.0665531
rno-miR-362-3p	-2.38424	0.0682537
rno-miR-673-3p	-1.46596	0.0693584
rno-miR-3075	-1.4892	0.0720592
rno-miR-136-3p	-1.292	0.0744697
rno-miR-1306-5p	1.46405	0.0755035
rno-miR-3544	1.77372	0.0755171
rno-miR-324-5p	-0.929239	0.0764029
rno-miR-18a-5p	-1.1264	0.0769842
rno-miR-193a-3p	-1.4679	0.080209
rno-miR-218a-2-3p	-1.04088	0.080209
rno-miR-34a-3p	-1.76781	0.0805417
rno-miR-30a-5p	-0.767309	0.0810972
rno-miR-206-3p	1.18789	0.081573
rno-miR-3102	0.838056	0.081573
rno-miR-32-5p	-0.757869	0.081573
rno-miR-361-5p	-0.989032	0.081573
rno-miR-501-3p	1.38286	0.081573
rno-miR-504	0.821163	0.081573
rno-miR-879-5p	-2.0766	0.081573
rno-miR-434-5p	-0.63721	0.0819422
rno-miR-543-5p	0.762227	0.0824814
rno-miR-1843b-5p	-0.926687	0.0851779
rno-miR-203a-5p	-1.62985	0.085885
rno-miR-3560	1.63133	0.0889425
rno-miR-106b-3p	-0.740743	0.0897507
rno-miR-135b-5p	-0.606558	0.0897507
rno-miR-218a-5p	0.480363	0.0897507
rno-miR-323-5p	0.934939	0.0897507
rno-miR-463-5p	2.48882	0.0897507
rno-miR-471-3p	3.08631	0.0897507
rno-miR-409a-5p	-1.04147	0.0921426
rno-miR-412-5p	1.03305	0.0921426
rno-miR-376a-5p	-0.846389	0.0924994
rno-miR-448-5p	-1.58243	0.0930714
rno-miR-17-5p	-1.2584	0.0933581
rno-miR-298-5p	-1.04726	0.0951197
rno-miR-133c	-1.04614	0.0967817
rno-miR-138-1-3p	1.16415	0.0967817
rno-miR-148a-3p	-1.04096	0.0967817
rno-miR-3084b-5p	0.999429	0.0967817
rno-miR-362-5p	-1.38383	0.0967817
rno-miR-664-3p	-0.730774	0.0967817
rno-miR-3577	1.00865	0.0978995
rno-miR-666-5p	0.992315	0.0978995
rno-miR-204-3p	1.03259	0.0991844
rno-miR-195-3p	0.693572	0.101151
rno-miR-339-3p	-0.962833	0.101683
rno-miR-93-3p	-1.0443	0.102118
rno-miR-708-3p	-0.636688	0.102257
rno-miR-323-3p	0.65129	0.103366
rno-miR-33-5p	-1.23644	0.103366
rno-miR-3542	-1.15376	0.103366
rno-miR-503-5p	-1.13538	0.103366
rno-miR-542-3p	-1.07607	0.103366
rno-miR-350	-0.601097	0.11151
rno-miR-532-3p	1.04501	0.11151
rno-miR-21-3p	-1.47303	0.112388
rno-miR-3585-3p	1.41951	0.112388
rno-let-7a-2-3p	-0.38159	0.113482
rno-miR-23a-5p	1.16946	0.114501
rno-miR-34b-3p	0.821004	0.114501
rno-miR-378a-3p	0.958205	0.114501
rno-miR-383-3p	-1.2149	0.114501
rno-miR-466c-5p	0.466481	0.114501
rno-miR-383-5p	0.463452	0.117912
rno-miR-205	-0.877247	0.123681
rno-miR-490-5p	1.34427	0.124491
rno-miR-146b-3p	-1.23643	0.124715
rno-miR-140-5p	-0.634415	0.126078
rno-miR-488-3p	-0.537611	0.126473
rno-miR-92b-5p	0.779957	0.127361
rno-let-7b-5p	0.81843	0.127679
rno-miR-103-3p	-0.923049	0.127679
rno-miR-138-5p	-0.641648	0.127679
rno-miR-139-5p	0.961494	0.127679
rno-miR-450b-3p	0.636974	0.132911
rno-miR-455-5p	-0.578017	0.132911
rno-miR-329-5p	-0.90344	0.134652
rno-miR-28-5p	-0.586005	0.135991
rno-miR-101a-5p	-1.18472	0.136613
rno-miR-330-5p	0.514266	0.136613
rno-miR-34b-5p	-0.947921	0.136613
rno-miR-3559-3p	0.577588	0.136613
rno-miR-412-3p	0.437332	0.136613
rno-miR-6215	-0.847802	0.136613
rno-miR-494-5p	1.00436	0.137216
rno-miR-9a-5p	0.515363	0.137794
rno-miR-500-5p	-1.71204	0.138075
rno-miR-326-3p	-0.630957	0.14046
rno-miR-667-3p	0.830312	0.140709
rno-miR-1247-3p	1.6247	0.140988
rno-miR-299b-5p	-0.827747	0.140988
rno-miR-3556a	-0.865778	0.143041
rno-miR-212-3p	0.42146	0.14385
rno-miR-135b-3p	0.605569	0.144862
rno-miR-100-3p	0.719181	0.145812
rno-miR-541-3p	-1.65607	0.146196
rno-miR-137-5p	-0.595506	0.148237
rno-miR-676	0.819896	0.148237
rno-miR-20a-5p	-0.555284	0.148414
rno-miR-184	0.853019	0.150091
rno-miR-339-5p	-1.21183	0.152318
rno-miR-130b-5p	0.7595	0.152489
rno-miR-148a-5p	-1.56549	0.152489
rno-miR-149-5p	0.982444	0.152489
rno-miR-181b-2-3p	-2.13353	0.152489
rno-miR-381-3p	-1.62337	0.152489
rno-miR-499-3p	-1.39873	0.152489
rno-miR-27b-3p	0.427387	0.157348
rno-miR-3547	0.953443	0.157746
rno-let-7e-3p	0.789901	0.160132
rno-miR-106b-5p	-0.603493	0.160132
rno-miR-30d-3p	-0.304534	0.161597
rno-miR-155-5p	0.514521	0.164658
rno-miR-293-5p	-2.6341	0.164658
rno-miR-425-5p	-0.309244	0.164658
rno-miR-1247-5p	0.723335	0.165156
rno-miR-3072	0.523029	0.165551
rno-miR-871-5p	2.62088	0.170113
rno-miR-1188-5p	0.716358	0.170214
rno-miR-219a-1-3p	0.704813	0.17338
rno-miR-449a-5p	0.548881	0.173684
rno-miR-3594-3p	0.67734	0.174163
rno-miR-592	0.416039	0.174163
rno-let-7c-5p	0.665746	0.174388
rno-miR-130b-3p	-1.12697	0.175425
rno-miR-219a-2-3p	0.550948	0.175456
rno-miR-152-3p	-0.611435	0.177243
rno-miR-345-5p	-0.79242	0.177701
rno-let-7d-5p	0.523484	0.177871
rno-miR-1188-3p	0.991014	0.177871
rno-miR-133b-3p	-0.931162	0.177871
rno-miR-147	-2.45778	0.181341
rno-miR-31a-5p	-0.731072	0.181341
rno-miR-802-5p	-0.962954	0.186028
rno-miR-485-3p	0.670852	0.186304
rno-miR-344b-1-3p	0.374084	0.191735
rno-miR-6331	0.602402	0.191925
rno-miR-122b	-1.36252	0.193519
rno-miR-125b-1-3p	0.548576	0.193519
rno-miR-186-3p	-2.0038	0.194578
rno-miR-125b-5p	0.716519	0.196729
rno-miR-485-5p	0.866804	0.19809
rno-miR-3596b	0.579385	0.198615
rno-miR-361-3p	0.405824	0.201816
rno-miR-124-3p	-0.886847	0.2022
rno-miR-216a-5p	-1.00016	0.20643
rno-miR-29a-5p	-0.506013	0.211245
rno-miR-3592	-1.33596	0.213782
rno-miR-325-5p	-0.389174	0.214251
rno-miR-26a-5p	0.254811	0.214684
rno-let-7i-5p	0.515234	0.219208
rno-miR-1843b-3p	0.568303	0.220472
rno-miR-328a-3p	0.507568	0.220472
rno-miR-582-5p	-0.383913	0.222014
rno-miR-935	0.521994	0.223912
rno-miR-378b	-1.27056	0.236841
rno-miR-411-5p	0.777053	0.237425
rno-miR-1298	-0.436822	0.238378
rno-miR-6315	0.787684	0.243076
rno-miR-1839-3p	-0.611829	0.24497
rno-miR-130a-5p	-0.930566	0.246523
rno-miR-181b-1-3p	-1.4968	0.249993
rno-miR-331-5p	0.540138	0.256546
rno-miR-3595	-0.42352	0.259636
rno-miR-709	1.94422	0.264903
rno-miR-217-5p	-1.31916	0.265901
rno-miR-382-5p	0.627251	0.268697
rno-miR-493-5p	-0.422405	0.268697
rno-miR-22-3p	-0.296139	0.274666
rno-miR-344a-5p	1.05141	0.276663
rno-miR-872-3p	0.449675	0.276663
rno-miR-193a-5p	0.896034	0.280285
rno-miR-125b-2-3p	-0.530821	0.281374
rno-miR-6329	-0.672956	0.283024
rno-miR-1912-3p	-2.18327	0.283317
rno-miR-425-3p	-0.369802	0.286865
rno-miR-127-3p	0.805347	0.287886
rno-miR-125a-5p	0.500584	0.28857
rno-miR-181c-5p	0.27744	0.288748
rno-miR-15a-3p	-0.952773	0.291277
rno-miR-181a-5p	0.381766	0.294111
rno-miR-2985	-0.810757	0.296836
rno-miR-10a-3p	-1.91193	0.297447
rno-miR-3596c	0.590961	0.297447
rno-miR-433-5p	-0.325051	0.297447
rno-miR-222-3p	0.426204	0.301324
rno-miR-34a-5p	0.363226	0.301324
rno-miR-598-3p	-0.275653	0.301324
rno-miR-3559-5p	-0.497158	0.309418
rno-miR-770-3p	0.410747	0.314418
rno-miR-3074	-0.777405	0.320355
rno-miR-1839-5p	0.219006	0.320743
rno-miR-344b-3p	-0.514141	0.322604
rno-miR-511-3p	-1.17972	0.32381
rno-miR-450a-3p	-1.24325	0.326014
rno-miR-132-5p	0.604484	0.326036
rno-miR-21-5p	-0.413254	0.327806
rno-miR-301a-3p	-0.508996	0.327806
rno-miR-99b-3p	-0.315334	0.327942
rno-miR-337-5p	0.27079	0.328542
rno-miR-23a-3p	0.212723	0.328547
rno-miR-488-5p	-1.99297	0.32971
rno-miR-879-3p	-0.348826	0.330295
rno-miR-29b-5p	-0.650327	0.338158
rno-miR-201-3p	-1.47997	0.342379
rno-miR-874-3p	-0.481549	0.344893
rno-miR-1843a-3p	0.560452	0.347476
rno-miR-876	-1.00308	0.352799
rno-let-7a-5p	1.17416	0.363926
rno-miR-1306-3p	0.675281	0.367976
rno-miR-28-3p	0.34585	0.375825
rno-miR-343	-1.48755	0.384039
rno-miR-496-3p	0.582416	0.384039
rno-let-7f-1-3p	0.69199	0.384839
rno-miR-101b-3p	-0.413107	0.384839
rno-miR-489-3p	-1.83632	0.395396
rno-miR-3590-5p	-0.372391	0.395415
rno-miR-20b-5p	-1.10242	0.39839
rno-miR-190b-3p	-0.841199	0.399951
rno-miR-190b-5p	0.300866	0.403365
rno-miR-423-5p	-0.50561	0.403365
rno-miR-341	0.647654	0.40392
rno-miR-382-3p	-1.02349	0.40392
rno-miR-760-3p	0.341637	0.40392
rno-miR-128-3p	-0.366206	0.405753
rno-miR-434-3p	-0.945247	0.410939
rno-miR-668	0.368663	0.416035
rno-miR-652-3p	0.653744	0.430855
rno-miR-145-5p	-0.521339	0.431388
rno-miR-27a-3p	0.393199	0.431388
rno-miR-3596d	0.569121	0.434846
rno-miR-674-5p	-0.349223	0.434846
rno-miR-181d-3p	0.765004	0.435461
rno-miR-708-5p	-0.487003	0.439025
rno-miR-293-3p	-1.7448	0.439218
rno-miR-204-5p	0.660472	0.439713
rno-miR-5132-5p	-1.2257	0.440028
rno-miR-450b-5p	0.317339	0.444333
rno-let-7e-5p	0.481818	0.444856
rno-miR-92b-3p	0.578441	0.444856
rno-miR-873-3p	0.413601	0.447865
rno-miR-27b-5p	0.368104	0.456708
rno-miR-505-5p	0.375406	0.459178
rno-let-7g-5p	0.323276	0.461189
rno-miR-203a-3p	-0.313768	0.461189
rno-miR-223-5p	1.03193	0.461189
rno-miR-7a-2-3p	0.309176	0.462533
rno-miR-103-2-5p	0.675035	0.462801
rno-miR-24-3p	-0.520434	0.462801
rno-miR-671	-0.444569	0.467112
rno-miR-298-3p	0.325647	0.467813
rno-miR-487b-5p	0.356706	0.469616
rno-miR-742-3p	1.40312	0.469616
rno-miR-1956-3p	-1.65715	0.470119
rno-miR-30c-5p	-0.371243	0.473664
rno-miR-16-3p	-1.01365	0.477464
rno-miR-188-3p	-1.07592	0.480142
rno-miR-7578	-0.535121	0.494879
rno-miR-148b-5p	-0.639166	0.495418
rno-miR-181a-1-3p	0.828573	0.500473
rno-miR-151-3p	0.432837	0.502188
rno-let-7f-5p	0.376697	0.509281
rno-miR-3543	0.90956	0.511643
rno-miR-377-5p	-0.479069	0.512629
rno-miR-652-5p	-0.391878	0.512629
rno-miR-129-1-3p	0.540471	0.516061
rno-miR-136-5p	-0.3856	0.518129
rno-miR-1956-5p	-1.52545	0.521094
rno-miR-200b-3p	1.03786	0.521094
rno-miR-380-5p	0.456416	0.522121
rno-miR-5132-3p	-0.796775	0.522872
rno-let-7f-2-3p	-0.292655	0.523648
rno-miR-191a-3p	0.513133	0.525113
rno-miR-100-5p	0.172425	0.527444
rno-miR-146b-5p	-0.374355	0.527444
rno-miR-122-5p	-0.609092	0.527785
rno-let-7d-3p	0.37611	0.533936
rno-miR-26b-3p	-0.36349	0.535714
rno-miR-3084a-5p	0.402878	0.535714
rno-miR-344i	-0.29994	0.535714
rno-miR-429	1.08571	0.535714
rno-miR-203b-5p	0.355365	0.53976
rno-miR-98-5p	0.296136	0.541324
rno-miR-6314	-1.17034	0.543374
rno-miR-1-3p	0.391273	0.54443
rno-miR-338-5p	-0.342834	0.555721
rno-let-7c-1-3p	0.271318	0.556699
rno-miR-344b-5p	-0.2891	0.556947
rno-miR-509-3p	1.26841	0.557401
rno-miR-363-5p	0.921184	0.557993
rno-miR-15b-3p	0.307242	0.56124
rno-miR-203b-3p	0.644254	0.562184
rno-miR-760-5p	-0.703834	0.5625
rno-miR-541-5p	0.271012	0.565353
rno-miR-187-3p	0.263241	0.56678
rno-miR-3573-3p	1.29126	0.56678
rno-miR-187-5p	0.484016	0.571027
rno-miR-423-3p	0.203971	0.571616
rno-miR-6318	0.227481	0.572426
rno-miR-342-3p	0.374917	0.572983
rno-miR-199a-3p	0.294302	0.574462
rno-miR-224-3p	-1.34311	0.574462
rno-miR-24-2-5p	-0.302622	0.574462
rno-miR-496-5p	0.304114	0.574462
rno-miR-336-3p	0.995795	0.580437
rno-miR-210-5p	-0.420963	0.584968
rno-miR-483-5p	0.45207	0.59163
rno-miR-365-5p	0.868773	0.599294
rno-miR-3099	0.249017	0.599429
rno-miR-194-3p	0.396738	0.600685
rno-miR-3569	-1.27576	0.602483
rno-miR-200b-5p	0.922269	0.603474
rno-miR-539-5p	0.690919	0.603889
rno-miR-96-3p	-1.17632	0.603889
rno-miR-218a-1-3p	-0.334358	0.604048
rno-miR-185-5p	-0.291712	0.607884
rno-miR-764-5p	-0.28281	0.607884
rno-miR-191b	0.40689	0.609121
rno-miR-29c-5p	-0.176704	0.609121
rno-miR-375-3p	-0.442804	0.609121
rno-miR-1193-5p	0.353174	0.609388
rno-miR-463-3p	1.28348	0.610418
rno-miR-105	1.0007	0.617982
rno-miR-3588	-0.388239	0.619417
rno-miR-384-5p	0.373053	0.619417
rno-miR-3557-3p	-0.635425	0.619984
rno-miR-421-5p	0.425881	0.620047
rno-miR-30b-3p	0.233758	0.624912
rno-miR-493-3p	-0.307148	0.626686
rno-miR-132-3p	0.260455	0.629191
rno-miR-331-3p	-0.484949	0.629191
rno-miR-411-3p	0.423406	0.630054
rno-miR-154-5p	-0.242723	0.63045
rno-miR-129-5p	-0.183173	0.634412
rno-miR-3578	0.787295	0.634412
rno-miR-144-5p	-0.486625	0.636082
rno-miR-770-5p	-0.227894	0.636949
rno-miR-92a-1-5p	-0.399423	0.637171
rno-miR-1949	-0.547106	0.639471
rno-miR-340-3p	0.405306	0.639471
rno-miR-135a-3p	-0.191448	0.643913
rno-miR-346	0.218915	0.643913
rno-miR-20a-3p	-0.742259	0.654817
rno-miR-3546	-1.11871	0.656242
rno-miR-125a-3p	-0.224032	0.66155
rno-miR-301b-5p	-1.08164	0.666979
rno-miR-143-5p	-0.856348	0.668661
rno-miR-3586-3p	-0.180319	0.668661
rno-miR-673-5p	0.397357	0.674107
rno-let-7a-1-3p,rno-let-7c-2-3p	0.195842	0.675336
rno-miR-3589	-0.188586	0.675336
rno-miR-336-5p	0.415858	0.676521
rno-miR-296-3p	-0.439166	0.684941
rno-miR-3572	0.265471	0.694892
rno-miR-3574	-0.486965	0.694892
rno-miR-291b	0.650653	0.698144
rno-miR-499-5p	-0.16379	0.698144
rno-miR-200a-5p	0.752767	0.699745
rno-miR-9b-3p	0.21718	0.700343
rno-miR-320-3p	-0.194895	0.703744
rno-miR-329-3p	-0.220182	0.705884
rno-miR-3120	0.265172	0.708623
rno-miR-452-5p	-0.973144	0.708623
rno-miR-188-5p	0.437826	0.716332
rno-miR-126a-3p	0.178003	0.716597
rno-miR-489-5p	0.510276	0.716597
rno-miR-509-5p	-0.771987	0.720283
rno-miR-500-3p	0.360206	0.721961
rno-miR-6321	0.783702	0.721961
rno-miR-452-3p	-1.00659	0.722309
rno-miR-3596a	-0.587618	0.732642
rno-miR-7b	0.290103	0.733523
rno-miR-223-3p	0.296913	0.734825
rno-miR-3580-3p	0.965536	0.735803
rno-miR-501-5p	-0.9	0.737157
rno-miR-874-5p	0.342404	0.737222
rno-miR-140-3p	-0.272028	0.738825
rno-miR-292-3p	0.634646	0.745364
rno-miR-32-3p	0.203241	0.745972
rno-miR-6216	0.462512	0.746757
rno-miR-3583-3p	0.257338	0.747578
rno-miR-7a-5p	0.301942	0.747578
rno-miR-351-5p	0.195748	0.750006
rno-miR-3593-3p	0.46404	0.757188
rno-miR-330-3p	-0.293641	0.764416
rno-miR-370-5p	-0.150491	0.764416
rno-miR-344g	-0.465028	0.766721
rno-miR-26b-5p	0.198941	0.769569
rno-miR-216b-5p	0.469263	0.772024
rno-miR-344a-3p	0.107366	0.777375
rno-miR-192-3p	-0.279514	0.780166
rno-miR-202-5p	0.532857	0.780166
rno-miR-217-3p	-0.66379	0.781334
rno-miR-31b	-0.261979	0.781334
rno-miR-27a-5p	-0.263539	0.78249
rno-miR-3084a-1-5p	0.31289	0.78249
rno-miR-3552	0.520627	0.787002
rno-miR-410-5p	0.204018	0.79164
rno-miR-450a-5p	0.166825	0.79254
rno-miR-345-3p	-0.143047	0.798774
rno-miR-465-3p	0.840512	0.799558
rno-miR-3564	0.480279	0.800521
rno-miR-511-5p	-0.643993	0.805127
rno-miR-3068-5p	0.49616	0.810372
rno-miR-378a-5p	-0.407223	0.810372
rno-miR-433-3p	-0.165929	0.81301
rno-miR-134-3p	0.127117	0.81425
rno-miR-1193-3p	-0.091715	0.83321
rno-miR-183-3p	-0.531031	0.83321
rno-miR-3541	-0.755711	0.835507
rno-miR-299b-3p	0.505851	0.837283
rno-miR-211-3p	0.754239	0.838297
rno-miR-322-5p	-0.134328	0.838297
rno-miR-3065-3p	-0.39174	0.840007
rno-miR-155-3p	-0.625675	0.84206
rno-miR-19b-1-5p	-0.424202	0.84206
rno-miR-6328	-0.356378	0.844973
rno-miR-208a-5p	0.554356	0.857896
rno-miR-324-3p	0.161357	0.857896
rno-miR-653-3p	-0.323377	0.857896
rno-miR-3558-5p	-0.652053	0.858516
rno-miR-141-3p	0.461556	0.861108
rno-miR-466b-3p	-0.59235	0.864384
rno-miR-374-5p	-0.141104	0.866928
rno-let-7b-3p	0.202929	0.867205
rno-miR-3579	0.401074	0.868962
rno-miR-301a-5p	-0.294495	0.871284
rno-miR-758-5p	-0.214041	0.872166
rno-miR-3553	-0.450636	0.873487
rno-miR-471-5p	0.659622	0.87358
rno-miR-3594-5p	0.200659	0.873918
rno-miR-3084a-3p	-0.108905	0.877435
rno-miR-410-3p	0.10263	0.877978
rno-miR-122-3p	-0.559304	0.880231
rno-miR-214-3p	-0.204824	0.880666
rno-miR-455-3p	-0.141264	0.882785
rno-miR-466b-2-3p,rno-miR-466b-4-3p	-0.41507	0.882785
rno-miR-224-5p	0.254646	0.882941
rno-miR-326-5p	0.285979	0.884472
rno-miR-370-3p	0.230879	0.884472
rno-miR-145-3p	0.132486	0.887896
rno-miR-134-5p	0.197473	0.895975
rno-miR-18a-3p	0.269164	0.895975
rno-miR-349	0.252642	0.899327
rno-miR-103-1-5p	0.142383	0.901863
rno-miR-10a-5p	-0.225928	0.901863
rno-miR-133b-5p	-0.424616	0.901863
rno-miR-182	0.319718	0.901863
rno-miR-192-5p	0.0843855	0.901863
rno-miR-196c-5p	-0.321211	0.901863
rno-miR-200a-3p	0.363895	0.901863
rno-miR-200c-5p	0.492295	0.901863
rno-miR-215	0.31494	0.901863
rno-miR-23b-3p	0.0683172	0.901863
rno-miR-24-1-5p	-0.111219	0.901863
rno-miR-26a-3p	-0.099905	0.901863
rno-miR-292-5p	0.503471	0.901863
rno-miR-295-3p	0.363694	0.901863
rno-miR-29b-1-5p	0.452157	0.901863
rno-miR-320-5p	0.481416	0.901863
rno-miR-3585-5p	-0.257142	0.901863
rno-miR-3590-3p	-0.548426	0.901863
rno-miR-380-3p	0.0683729	0.901863
rno-miR-465-5p	-0.346653	0.901863
rno-miR-672-3p	0.0706091	0.901863
rno-miR-679	0.317753	0.901863
rno-miR-448-3p	0.109355	0.902503
rno-miR-802-3p	-0.125181	0.902503
rno-miR-92a-2-5p	0.164855	0.902503
rno-miR-374-3p	0.123828	0.903332
rno-miR-328b-3p	-0.163628	0.90752
rno-miR-96-5p	0.289072	0.908205
rno-miR-211-5p	0.156104	0.913177
rno-miR-466d	0.358382	0.913177
rno-miR-30c-1-3p	0.0610089	0.914773
rno-miR-212-5p	-0.133111	0.915048
rno-miR-6324	-0.146085	0.915189
rno-miR-181a-2-3p	0.0566411	0.91564
rno-miR-141-5p	-0.259396	0.916253
rno-miR-101b-5p	-0.315394	0.917135
rno-miR-128-1-5p	-0.0892652	0.917135
rno-miR-153-5p	0.0825956	0.917135
rno-miR-15b-5p	-0.075308	0.917135
rno-miR-449a-3p	-0.251399	0.917135
rno-miR-30a-3p	0.110678	0.918427
rno-miR-551b-5p	0.0819595	0.918484
rno-miR-497-3p	-0.23377	0.919719
rno-miR-9b-5p	0.0846231	0.920675
rno-miR-201-5p	-0.183044	0.927471
rno-miR-674-3p	-0.10641	0.927932
rno-miR-1b	-0.0822385	0.930522
rno-miR-291a-5p	0.361363	0.930522
rno-miR-547-3p	-0.220974	0.930522
rno-miR-880-3p	-0.212333	0.930522
rno-miR-216a-3p	-0.324984	0.932324
rno-miR-6319	0.0636512	0.932324
rno-miR-10b-3p	-0.193437	0.936848
rno-miR-3570	-0.176092	0.936848
rno-miR-409b	0.0758261	0.936848
rno-miR-881-3p	0.343842	0.936848
rno-miR-30c-2-3p	0.0563059	0.93905
rno-miR-628	-0.184808	0.93905
rno-miR-632	-0.186837	0.93905
rno-miR-222-5p	0.161874	0.942244
rno-miR-379-3p	0.1086	0.942244
rno-miR-451-3p	-0.171011	0.942244
rno-miR-30d-5p	0.0783569	0.943832
rno-miR-384-3p	-0.0498518	0.943832
rno-miR-196a-5p	0.140513	0.946977
rno-miR-202-3p	-0.153048	0.948028
rno-miR-7a-1-3p	0.0477229	0.948378
rno-miR-369-5p	0.161864	0.95127
rno-miR-6332	-0.142502	0.951482
rno-miR-883-5p	0.201393	0.951482
rno-miR-208b-5p	-0.139412	0.952984
rno-miR-219b	-0.124298	0.961023
rno-miR-6320	-0.126397	0.961023
rno-miR-129-2-3p	0.0821056	0.970849
rno-miR-301b-3p	0.118879	0.971796
rno-miR-133a-5p	-0.242324	0.972374
rno-miR-3573-5p	0.220653	0.973537
rno-miR-664-1-5p	-0.102257	0.974114
rno-miR-196b-5p	0.139888	0.97765
rno-miR-3558-3p	0.129407	0.979157
rno-miR-871-3p	0.220075	0.981912
rno-miR-20b-3p	-0.0832594	0.985685
rno-miR-449c-5p	-0.0819033	0.98619
rno-miR-547-5p	0.125066	0.986264
rno-miR-6325	-0.0803111	0.986264
rno-miR-3084b-3p	-0.0778115	0.98776
rno-miR-1843a-5p	0.0189861	0.990414
rno-miR-207	0.183112	0.992174
rno-miR-3568	-0.068553	0.993404
rno-miR-3548	-0.0658629	0.995228
rno-miR-3551-5p	-0.0647932	0.995574
rno-miR-675-5p	0.179569	0.998677
rno-miR-1249	0.0235118	1
rno-miR-143-3p	0.00155047	1
rno-miR-152-5p	-0.131288	1
rno-miR-1896	-0.0378564	1
rno-miR-1912-5p	-0.0547795	1
rno-miR-191a-5p	0.0100925	1
rno-miR-196b-3p	-0.041177	1
rno-miR-19a-5p	0.0126685	1
rno-miR-200c-3p	0.0802984	1
rno-miR-206-5p	-0.0289986	1
rno-miR-214-5p	-0.0214396	1
rno-miR-216b-3p	-0.0369786	1
rno-miR-290	-0.0201059	1
rno-miR-291a-3p	-0.119821	1
rno-miR-294	-0.0399299	1
rno-miR-30e-3p	0.0355241	1
rno-miR-3473	0.047542	1
rno-miR-352	0.0496769	1
rno-miR-3561-3p	-0.0194146	1
rno-miR-3566	-0.0176506	1
rno-miR-3575	0.0558563	1
rno-miR-3576	-0.0533088	1
rno-miR-3584-3p	-0.0506907	1
rno-miR-3593-5p	-0.00771892	1
rno-miR-363-3p	-0.0392639	1
rno-miR-376c-5p	0.00995377	1
rno-miR-409a-3p	-0.0299638	1
rno-miR-466c-3p	-0.106731	1
rno-miR-487b-3p	0.0103608	1
rno-miR-615	-0.0560397	1
rno-miR-6330	-0.0352656	1
rno-miR-653-5p	-0.144604	1
rno-miR-664-2-5p	-0.0337042	1
rno-miR-672-5p	-0.0334688	1
rno-miR-675-3p	0.07456	1
rno-miR-678	-0.0214396	1
rno-miR-743a-3p	-0.0419941	1
rno-miR-743a-5p	-0.0610966	1
rno-miR-743b-3p	-0.0168664	1
rno-miR-743b-5p	0.0634114	1
rno-miR-875	-0.0276477	1
rno-miR-881-5p	0.0233751	1
rno-miR-99a-5p	0.00634115	1

## Sheet: Table SE 2
miRNA id	log2FoldChange(sucrose/drug-free naive)	Padj
rno-miR-133a-3p	2.88784	4.01605e-06
rno-miR-196b-5p	3.8491	0.00135667
rno-miR-214-3p	2.33078	0.00137734
rno-miR-21-5p	1.05083	0.00313094
rno-miR-196a-5p	2.40278	0.0103881
rno-miR-133c	1.53574	0.0171991
rno-miR-500-3p	-1.7719	0.0322774
rno-miR-708-5p	-1.36609	0.0322774
rno-let-7a-5p	-3.03141	0.0463459
rno-miR-199a-3p	0.954109	0.0463459
rno-miR-224-5p	1.75335	0.0503459
rno-miR-129-5p	-0.651202	0.0813727
rno-miR-103-3p	-1.40893	0.0840019
rno-miR-140-3p	-1.21368	0.100808
rno-miR-29b-5p	-1.42478	0.100808
rno-miR-146b-3p	-2.08221	0.104541
rno-miR-330-3p	-1.36148	0.119232
rno-miR-99a-3p	-1.35816	0.121084
rno-miR-134-5p	-1.34208	0.136623
rno-miR-138-5p	-0.901136	0.136623
rno-miR-145-5p	1.17329	0.136623
rno-miR-361-5p	-1.18078	0.136623
rno-miR-433-3p	-0.82619	0.136623
rno-miR-125b-2-3p	-0.995294	0.142026
rno-miR-181c-3p	-1.46819	0.150094
rno-miR-128-1-5p	-0.872012	0.154795
rno-miR-15a-5p	-1.42931	0.154795
rno-miR-1843b-5p	-1.07748	0.154795
rno-miR-218a-2-3p	-1.16444	0.154795
rno-miR-223-3p	1.14532	0.154795
rno-miR-300-5p	-1.37654	0.154795
rno-miR-383-3p	-1.62946	0.154795
rno-miR-770-5p	-0.745153	0.154795
rno-miR-146b-5p	-0.954294	0.156068
rno-miR-3590-5p	-0.777544	0.156068
rno-miR-488-3p	-0.708599	0.157606
rno-miR-10b-5p	2.47124	0.161977
rno-miR-3120	0.928713	0.161977
rno-miR-329-5p	-1.22962	0.161977
rno-miR-3556b	-1.03199	0.161977
rno-miR-376a-3p	-1.29566	0.161977
rno-miR-539-5p	-2.07161	0.161977
rno-miR-664-3p	-0.842343	0.161977
rno-miR-666-3p	-1.51276	0.161977
rno-miR-582-3p	-1.41507	0.162064
rno-miR-9b-3p	0.747457	0.162064
rno-miR-33-5p	-1.4497	0.176905
rno-miR-29c-3p	-1.6473	0.181398
rno-miR-135a-5p	-1.26053	0.188804
rno-miR-337-3p	-1.50904	0.188804
rno-miR-3560	-1.83655	0.188804
rno-miR-210-3p	-1.55785	0.20738
rno-miR-341	1.24571	0.20738
rno-miR-221-5p	-0.992594	0.208596
rno-miR-101b-3p	-0.719564	0.211824
rno-miR-124-5p	-1.01772	0.211824
rno-miR-126a-5p	-0.964336	0.211824
rno-miR-136-3p	-1.1584	0.211824
rno-miR-154-5p	-0.671602	0.211824
rno-miR-181b-1-3p	-2.55601	0.211824
rno-miR-181c-5p	0.427538	0.211824
rno-miR-1843a-3p	0.934681	0.211824
rno-miR-186-5p	-1.25918	0.211824
rno-miR-187-5p	-1.25195	0.211824
rno-miR-190b-5p	0.540926	0.211824
rno-miR-20a-5p	-0.708835	0.211824
rno-miR-22-5p	-1.09998	0.211824
rno-miR-299a-3p	-1.16696	0.211824
rno-miR-29c-5p	-0.441161	0.211824
rno-miR-300-3p	-0.977065	0.211824
rno-miR-301a-3p	-0.803358	0.211824
rno-miR-3085	-1.4675	0.211824
rno-miR-30b-5p	-0.655681	0.211824
rno-miR-31a-3p	-1.1672	0.211824
rno-miR-31a-5p	-0.992509	0.211824
rno-miR-326-5p	-1.84883	0.211824
rno-miR-33-3p	-1.39764	0.211824
rno-miR-338-5p	-0.781934	0.211824
rno-miR-344b-3p	-0.851338	0.211824
rno-miR-345-5p	-1.09356	0.211824
rno-miR-34b-5p	-1.15617	0.211824
rno-miR-3557-3p	-1.70653	0.211824
rno-miR-3574	-1.60214	0.211824
rno-miR-3593-3p	-2.24409	0.211824
rno-miR-378b	-1.96809	0.211824
rno-miR-381-5p	-1.12019	0.211824
rno-miR-409a-5p	-1.10606	0.211824
rno-miR-421-3p	-1.0468	0.211824
rno-miR-448-5p	-1.66699	0.211824
rno-miR-485-5p	1.13491	0.211824
rno-miR-497-5p	-1.1197	0.211824
rno-miR-505-3p	-1.08466	0.211824
rno-miR-539-3p	-1.2109	0.211824
rno-miR-673-3p	-1.38659	0.211824
rno-miR-758-3p	-1.08575	0.211824
rno-miR-764-3p	-1.71647	0.211824
rno-miR-873-3p	-0.801521	0.211824
rno-miR-874-5p	-1.1466	0.211824
rno-miR-146a-3p	-1.38086	0.212639
rno-miR-34a-3p	-1.61348	0.212639
rno-miR-105	-3.26013	0.221633
rno-miR-29a-5p	-0.666601	0.221633
rno-miR-331-3p	1.19608	0.221633
rno-miR-376b-3p	-1.11868	0.221633
rno-miR-544-3p	-1.29154	0.221633
rno-miR-490-5p	1.40083	0.223453
rno-miR-1843b-3p	0.724809	0.226073
rno-miR-191b	0.921625	0.226073
rno-miR-199a-5p	1.13681	0.226073
rno-miR-19b-3p	-1.06414	0.226073
rno-miR-24-1-5p	0.664718	0.226073
rno-miR-28-3p	0.544299	0.226073
rno-miR-3064-3p	-2.23253	0.226073
rno-miR-3559-5p	-0.709129	0.226073
rno-miR-485-3p	0.80679	0.226073
rno-miR-511-3p	-1.86659	0.226073
rno-miR-542-3p	-1.04446	0.226073
rno-miR-543-3p	-0.788992	0.226073
rno-miR-666-5p	0.929518	0.226073
rno-miR-9b-5p	-0.652599	0.226073
rno-miR-191a-5p	-0.434751	0.226951
rno-miR-107-5p	-0.830968	0.240278
rno-miR-191a-3p	0.967754	0.243291
rno-miR-29a-3p	-0.767283	0.247084
rno-miR-127-5p	-1.20732	0.247319
rno-miR-350	-0.569083	0.247319
rno-miR-30e-3p	0.866444	0.248631
rno-miR-34c-5p	-1.01593	0.253549
rno-miR-3596a	1.69447	0.258707
rno-miR-378a-3p	-0.925768	0.258707
rno-miR-137-5p	-0.633666	0.259859
rno-miR-204-5p	1.06387	0.259859
rno-miR-298-3p	0.552536	0.259859
rno-miR-34b-3p	0.777036	0.259859
rno-miR-219a-5p	-1.12404	0.260546
rno-miR-3549	-1.1573	0.264057
rno-miR-532-3p	-0.974815	0.267133
rno-miR-322-3p	-0.827075	0.269699
rno-miR-3550	-0.886243	0.273797
rno-miR-495	-0.803523	0.274256
rno-let-7b-3p	0.807144	0.27635
rno-miR-1249	-0.624545	0.279384
rno-miR-27b-3p	0.448036	0.28182
rno-miR-22-3p	-0.371518	0.284842
rno-miR-201-5p	-1.41848	0.285323
rno-miR-325-5p	-0.44817	0.285323
rno-miR-1306-3p	0.956077	0.285987
rno-miR-16-5p	-0.503077	0.285987
rno-miR-540-5p	-1.4112	0.285987
rno-miR-222-3p	0.551272	0.287765
rno-let-7d-3p	0.674143	0.289891
rno-miR-339-3p	-0.812383	0.289891
rno-miR-3544	1.45959	0.293391
rno-miR-181a-5p	0.482993	0.298381
rno-miR-221-3p	-0.535097	0.298381
rno-miR-3065-3p	-1.44474	0.300191
rno-miR-107-3p	-1.21256	0.303594
rno-miR-143-5p	1.93743	0.303594
rno-miR-148b-3p	-0.612951	0.303594
rno-miR-352	0.888034	0.304234
rno-miR-184	0.843731	0.306084
rno-miR-140-5p	-0.576792	0.309355
rno-miR-154-3p	-0.613277	0.309355
rno-miR-32-5p	0.573188	0.312782
rno-miR-3065-5p	-0.948795	0.31415
rno-miR-380-3p	0.311243	0.31415
rno-miR-201-3p	-2.14742	0.327223
rno-miR-185-5p	-0.584154	0.336205
rno-miR-425-5p	-0.310069	0.342512
rno-miR-675-3p	1.51702	0.342512
rno-miR-873-5p	-0.801558	0.342512
rno-miR-99b-3p	-0.402371	0.344407
rno-miR-760-3p	-0.480899	0.3478
rno-miR-6215	0.766672	0.34812
rno-miR-15a-3p	-1.18451	0.350183
rno-miR-344b-5p	-0.517256	0.357301
rno-miR-212-3p	-0.393745	0.369506
rno-miR-425-3p	-0.436043	0.369506
rno-miR-496-3p	0.772978	0.372369
rno-miR-132-3p	-0.527783	0.376782
rno-miR-340-3p	0.837943	0.376782
rno-miR-128-2-5p	0.867049	0.378758
rno-miR-450b-3p	0.558703	0.381646
rno-miR-338-3p	-0.826423	0.388232
rno-miR-218a-1-3p	-0.649838	0.39723
rno-miR-3557-5p	-0.706182	0.39723
rno-miR-98-5p	0.490328	0.39723
rno-miR-101a-3p	-0.753305	0.397604
rno-miR-1843a-5p	-0.229181	0.397604
rno-let-7a-2-3p	-0.316262	0.406618
rno-miR-125a-3p	-0.4718	0.413711
rno-miR-224-3p	2.41297	0.414991
rno-miR-330-5p	-0.444	0.414991
rno-miR-149-5p	0.878685	0.418787
rno-miR-503-5p	-0.851756	0.418787
rno-let-7a-1-3p,rno-let-7c-2-3p	0.416819	0.427134
rno-miR-335	-0.521137	0.428399
rno-miR-543-5p	0.534171	0.428399
rno-miR-532-5p	-0.790347	0.430787
rno-miR-935	0.526964	0.430787
rno-let-7f-1-3p	0.868902	0.432774
rno-miR-872-3p	0.488161	0.432774
rno-miR-490-3p	-0.84689	0.432804
rno-miR-137-3p	-0.537579	0.433205
rno-miR-147	-2.35998	0.448896
rno-miR-409a-3p	0.417546	0.448896
rno-miR-143-3p	0.36868	0.46566
rno-miR-668	0.471239	0.46566
rno-miR-411-5p	0.771916	0.467981
rno-let-7b-5p	0.652511	0.47293
rno-let-7f-5p	0.54679	0.476016
rno-miR-30e-5p	-0.668408	0.476278
rno-miR-676	0.689961	0.479438
rno-miR-194-5p	-0.696811	0.479556
rno-miR-106b-5p	-0.523114	0.492453
rno-miR-16-3p	1.24098	0.497468
rno-miR-377-5p	-0.704984	0.49943
rno-miR-18a-5p	-0.707164	0.501388
rno-miR-3084b-5p	-0.788182	0.506446
rno-miR-674-5p	-0.441867	0.50759
rno-miR-323-3p	0.456686	0.511459
rno-miR-369-5p	1.22135	0.511928
rno-miR-133b-3p	-0.833717	0.513242
rno-miR-758-5p	-0.749544	0.513603
rno-miR-3596c	0.613616	0.51448
rno-miR-150-3p	-0.579828	0.525804
rno-miR-351-3p	-0.712101	0.532441
rno-miR-219b	0.992865	0.533639
rno-miR-186-3p	-1.8023	0.541777
rno-miR-15b-3p	0.466871	0.542737
rno-miR-122b	-1.2094	0.545314
rno-miR-30a-3p	0.589418	0.545402
rno-miR-99a-5p	-0.265982	0.545402
rno-miR-412-5p	0.668295	0.545716
rno-miR-466b-2-3p,rno-miR-466b-4-3p	-1.57146	0.548474
rno-miR-152-3p	-0.51325	0.54908
rno-miR-125b-1-3p	0.474643	0.551462
rno-miR-296-5p	0.717512	0.551462
rno-let-7g-5p	0.403311	0.564017
rno-miR-463-5p	-1.71962	0.573721
rno-miR-211-5p	0.768713	0.573844
rno-miR-410-3p	-0.322478	0.577731
rno-let-7c-5p	0.542813	0.57774
rno-miR-455-5p	-0.422704	0.57774
rno-miR-540-3p	-0.457635	0.57774
rno-miR-708-3p	-0.412321	0.580583
rno-miR-802-5p	-0.817694	0.581519
rno-miR-9a-5p	0.388576	0.581519
rno-miR-497-3p	-1.33935	0.591357
rno-miR-1912-3p	-2.12274	0.596262
rno-miR-344i	0.406964	0.599086
rno-miR-324-5p	-0.531961	0.600146
rno-miR-181d-3p	0.896885	0.605588
rno-miR-331-5p	0.491725	0.605588
rno-miR-3596d	0.654085	0.605588
rno-miR-493-3p	0.495518	0.607602
rno-miR-187-3p	-0.378061	0.608505
rno-miR-20b-5p	1.13026	0.608505
rno-miR-340-5p	-0.458579	0.608505
rno-miR-345-3p	0.337002	0.608505
rno-miR-409b	0.426544	0.638752
rno-miR-511-5p	-1.69013	0.638752
rno-miR-17-5p	-0.734939	0.642612
rno-miR-487b-3p	0.209144	0.653794
rno-miR-132-5p	0.577216	0.655177
rno-miR-3075	0.684063	0.658682
rno-miR-328b-3p	0.710961	0.663327
rno-miR-3596b	0.459425	0.664317
rno-miR-496-5p	0.426762	0.6657
rno-miR-3576	1.14687	0.669767
rno-miR-370-3p	0.687445	0.671302
rno-miR-412-3p	0.305543	0.675906
rno-miR-374-3p	0.517314	0.677263
rno-miR-291b	-1.2086	0.682106
rno-let-7e-3p	0.572334	0.684803
rno-miR-674-3p	-0.537893	0.686973
rno-miR-101a-5p	-0.802085	0.687984
rno-let-7g-3p	-0.620281	0.688442
rno-miR-1298	-0.35796	0.688442
rno-miR-181a-1-3p	0.971537	0.688442
rno-miR-26b-5p	0.405912	0.688442
rno-miR-3068-5p	-1.13799	0.688442
rno-miR-32-3p	0.400125	0.688442
rno-miR-375-3p	-0.642263	0.688442
rno-miR-380-5p	0.55315	0.688442
rno-miR-488-5p	-1.90599	0.688442
rno-miR-598-5p	-0.457117	0.688442
rno-miR-3064-5p	0.502361	0.699258
rno-miR-207	-1.83407	0.70194
rno-miR-301b-3p	-0.965306	0.702496
rno-miR-3562	-0.866212	0.702515
rno-miR-130a-3p	-0.521202	0.704486
rno-miR-547-5p	1.05793	0.709408
rno-let-7e-5p	0.507812	0.713146
rno-miR-1224	-0.500318	0.717902
rno-miR-3586-3p	-0.288829	0.718326
rno-miR-122-3p	-1.69611	0.724347
rno-miR-122-5p	-0.720282	0.724347
rno-miR-6314	1.32665	0.724347
rno-miR-652-5p	0.441568	0.724347
rno-miR-99b-5p	0.403245	0.724347
rno-miR-24-2-5p	0.392544	0.72669
rno-miR-183-5p	1.23541	0.72702
rno-miR-203b-5p	0.430911	0.72702
rno-miR-136-5p	0.442869	0.728335
rno-miR-3072	-0.369893	0.728335
rno-miR-337-5p	0.239312	0.7361
rno-miR-374-5p	-0.361659	0.736431
rno-miR-370-5p	-0.294686	0.737977
rno-miR-486	-0.472401	0.737977
rno-miR-130b-5p	0.505524	0.742565
rno-miR-494-3p	-0.558963	0.742565
rno-miR-379-3p	0.586392	0.744871
rno-miR-196b-3p	1.12417	0.758907
rno-miR-363-3p	0.556182	0.761274
rno-miR-665	-0.745268	0.761274
rno-miR-9a-3p	-0.275766	0.765199
rno-miR-551b-3p	-0.442685	0.772282
rno-let-7d-5p	0.353649	0.773011
rno-miR-127-3p	0.637011	0.773011
rno-miR-139-5p	0.562369	0.775752
rno-miR-1188-3p	0.684826	0.781346
rno-miR-421-5p	0.570367	0.781346
rno-miR-423-5p	-0.46344	0.781346
rno-miR-499-3p	-0.870389	0.781346
rno-miR-293-3p	-1.70831	0.796042
rno-miR-130a-5p	-0.68188	0.803599
rno-miR-505-5p	0.363986	0.805448
rno-miR-2985	-0.639486	0.808066
rno-miR-3558-3p	-1.0463	0.809591
rno-miR-3587	0.30736	0.816043
rno-miR-343	-1.28802	0.830937
rno-miR-592	0.262571	0.831852
rno-miR-344g	0.78183	0.836264
rno-miR-26b-3p	-0.386673	0.842916
rno-miR-192-3p	-0.499484	0.84994
rno-miR-1956-3p	-1.60215	0.850977
rno-miR-30a-5p	-0.34108	0.852656
rno-miR-3547	0.564326	0.852656
rno-miR-879-3p	-0.269096	0.852656
rno-miR-362-5p	-0.630299	0.858619
rno-miR-466c-3p	1.58546	0.858619
rno-miR-155-5p	-0.313623	0.85866
rno-miR-494-5p	0.559043	0.85866
rno-miR-10a-5p	0.629244	0.861357
rno-miR-30d-5p	0.373341	0.861357
rno-miR-296-3p	-0.623762	0.862278
rno-miR-298-5p	-0.469157	0.865581
rno-miR-448-3p	0.356009	0.865581
rno-miR-7a-5p	0.469768	0.865581
rno-miR-6331	0.363593	0.869086
rno-let-7i-5p	0.320679	0.870775
rno-miR-193a-3p	-0.602086	0.870775
rno-miR-1956-5p	-1.48409	0.870775
rno-miR-301a-5p	0.629099	0.870775
rno-miR-3084a-1-5p	0.515464	0.870775
rno-miR-3559-3p	0.308873	0.870775
rno-miR-582-5p	-0.240948	0.870775
rno-miR-672-5p	0.646597	0.870775
rno-miR-133a-5p	1.46738	0.875775
rno-let-7c-1-3p	0.27058	0.876104
rno-miR-1193-5p	-0.429371	0.876104
rno-miR-205	-0.416534	0.876104
rno-miR-208a-5p	1.12608	0.876104
rno-miR-222-5p	0.718668	0.876104
rno-miR-346	0.260856	0.876104
rno-miR-449a-5p	0.306809	0.876104
rno-miR-509-3p	-1.38633	0.876104
rno-miR-5132-5p	-1.00525	0.876104
rno-miR-871-3p	-1.44165	0.876104
rno-miR-138-2-3p	-0.567292	0.880754
rno-miR-6329	-0.434663	0.880754
rno-miR-7b	0.400071	0.880754
rno-miR-7578	-0.476267	0.882772
rno-miR-877	-0.455692	0.882772
rno-miR-100-3p	-0.38012	0.882837
rno-miR-17-1-3p	-0.479882	0.893587
rno-miR-376b-5p	-0.253901	0.893587
rno-miR-3579	0.794212	0.896825
rno-miR-411-3p	0.456956	0.900279
rno-miR-3556a	0.414426	0.908994
rno-miR-219a-1-3p	0.378749	0.913408
rno-miR-672-3p	0.178987	0.914728
rno-miR-547-3p	0.778375	0.918508
rno-miR-322-5p	-0.2294	0.922274
rno-miR-23a-5p	-0.536395	0.925787
rno-miR-292-3p	-0.863811	0.925787
rno-miR-323-5p	0.3597	0.925787
rno-miR-3553	0.861423	0.925787
rno-miR-342-3p	0.344291	0.927135
rno-miR-3570	-0.64496	0.929312
rno-miR-216a-5p	-0.519476	0.933027
rno-miR-291a-3p	-1.25746	0.933027
rno-miR-3102	-0.312453	0.933027
rno-miR-326-3p	-0.288522	0.933027
rno-miR-3585-3p	0.59036	0.933027
rno-miR-382-5p	0.35775	0.933027
rno-miR-489-5p	0.63028	0.933027
rno-miR-675-5p	1.30479	0.933027
rno-miR-141-5p	-0.791105	0.935372
rno-miR-3569	-1.24009	0.935372
rno-miR-200b-5p	-0.881639	0.939197
rno-miR-667-5p	-0.467145	0.940759
rno-miR-195-3p	0.273716	0.944852
rno-miR-384-3p	0.192007	0.949279
rno-miR-423-3p	0.179539	0.949279
rno-miR-628	0.705687	0.94964
rno-miR-1b	0.270254	0.953554
rno-miR-34c-3p	-0.369202	0.954281
rno-miR-93-3p	-0.388389	0.954281
rno-miR-106b-3p	-0.267544	0.954314
rno-miR-19b-1-5p	-0.730916	0.955144
rno-miR-483-5p	-0.410212	0.955144
rno-miR-7a-2-3p	-0.220925	0.95721
rno-miR-219a-2-3p	0.259059	0.959317
rno-miR-452-3p	1.21584	0.960108
rno-miR-598-3p	-0.157226	0.960108
rno-miR-18a-3p	-0.562667	0.961148
rno-miR-218a-5p	-0.172325	0.961148
rno-miR-128-3p	-0.235485	0.962371
rno-miR-20a-3p	-0.782962	0.962371
rno-miR-3074	-0.439746	0.966126
rno-miR-3542	-0.419909	0.966272
rno-let-7i-3p	0.391839	0.966742
rno-miR-384-5p	-0.340514	0.969074
rno-miR-30c-2-3p	-0.192447	0.971009
rno-miR-328a-5p	-0.570013	0.97448
rno-miR-10b-3p	0.665405	0.977102
rno-miR-139-3p	0.408089	0.978001
rno-miR-376c-3p	-0.300894	0.978001
rno-miR-342-5p	0.252028	0.991314
rno-miR-351-5p	0.224206	0.999812
rno-let-7f-2-3p	0.0727354	1
rno-miR-100-5p	0.00934132	1
rno-miR-101b-5p	-0.651859	1
rno-miR-103-1-5p	-0.0293624	1
rno-miR-103-2-5p	0.301126	1
rno-miR-10a-3p	0.397611	1
rno-miR-1188-5p	0.151562	1
rno-miR-1193-3p	-0.0138504	1
rno-miR-124-3p	-0.26956	1
rno-miR-1247-3p	-0.180279	1
rno-miR-1247-5p	0.017199	1
rno-miR-125a-5p	0.127429	1
rno-miR-125b-5p	0.212701	1
rno-miR-126a-3p	0.0455688	1
rno-miR-129-1-3p	0.174035	1
rno-miR-129-2-3p	0.00325381	1
rno-miR-1306-5p	0.421773	1
rno-miR-130b-3p	0.416622	1
rno-miR-133b-5p	-0.424832	1
rno-miR-134-3p	-0.090382	1
rno-miR-135a-3p	-0.00712229	1
rno-miR-135b-3p	-0.0541738	1
rno-miR-135b-5p	-0.185907	1
rno-miR-138-1-3p	-0.338818	1
rno-miR-1-3p	0.196706	1
rno-miR-141-3p	-0.586162	1
rno-miR-142-3p	-0.0232886	1
rno-miR-142-5p	-0.28388	1
rno-miR-144-3p	-0.0483271	1
rno-miR-144-5p	0.373957	1
rno-miR-145-3p	0.189937	1
rno-miR-146a-5p	-0.104928	1
rno-miR-148a-3p	-0.129398	1
rno-miR-148a-5p	-0.0557299	1
rno-miR-148b-5p	0.175269	1
rno-miR-150-5p	-0.225723	1
rno-miR-151-3p	-0.136314	1
rno-miR-151-5p	0.102592	1
rno-miR-152-5p	-0.118766	1
rno-miR-153-3p	0.264573	1
rno-miR-153-5p	0.081129	1
rno-miR-155-3p	0.245378	1
rno-miR-15b-5p	-0.0648061	1
rno-miR-181a-2-3p	0.140416	1
rno-miR-181b-2-3p	-0.753054	1
rno-miR-181b-5p	-0.0633369	1
rno-miR-181d-5p	0.135623	1
rno-miR-182	0.0606307	1
rno-miR-183-3p	-0.207774	1
rno-miR-1839-3p	0.102249	1
rno-miR-1839-5p	0.100466	1
rno-miR-188-3p	-0.708117	1
rno-miR-188-5p	-0.445387	1
rno-miR-1896	0.230521	1
rno-miR-190a-3p	-0.16754	1
rno-miR-190a-5p	-0.236652	1
rno-miR-190b-3p	-0.388063	1
rno-miR-1912-5p	-0.0566734	1
rno-miR-192-5p	-0.104577	1
rno-miR-193a-5p	0.00902256	1
rno-miR-193b-3p	-0.292932	1
rno-miR-193b-5p	0.0454073	1
rno-miR-194-3p	0.173643	1
rno-miR-1949	-0.338817	1
rno-miR-195-5p	-0.0524016	1
rno-miR-196c-5p	-0.326918	1
rno-miR-19a-3p	-0.204441	1
rno-miR-19a-5p	-0.174903	1
rno-miR-200a-3p	0.0105888	1
rno-miR-200a-5p	-0.447419	1
rno-miR-200b-3p	0.00625574	1
rno-miR-200c-3p	-0.328241	1
rno-miR-200c-5p	-0.621997	1
rno-miR-202-3p	-0.154619	1
rno-miR-202-5p	-0.508561	1
rno-miR-203a-3p	-0.154843	1
rno-miR-203a-5p	0.029373	1
rno-miR-203b-3p	-0.291143	1
rno-miR-204-3p	0.154824	1
rno-miR-206-3p	0.352842	1
rno-miR-206-5p	-0.0307668	1
rno-miR-208b-5p	-0.144387	1
rno-miR-20b-3p	0.249778	1
rno-miR-210-5p	0.196592	1
rno-miR-211-3p	-0.447532	1
rno-miR-212-5p	-0.181331	1
rno-miR-21-3p	0.30148	1
rno-miR-214-5p	-0.0227495	1
rno-miR-215	0.473113	1
rno-miR-216a-3p	0.959506	1
rno-miR-216b-3p	-0.0392301	1
rno-miR-216b-5p	-0.596907	1
rno-miR-217-3p	-0.415178	1
rno-miR-217-5p	0.0532372	1
rno-miR-218b	0.253029	1
rno-miR-223-5p	0.452288	1
rno-miR-23a-3p	-0.114467	1
rno-miR-23b-3p	0.0307857	1
rno-miR-23b-5p	0.0176331	1
rno-miR-24-3p	0.236075	1
rno-miR-25-3p	-0.038126	1
rno-miR-25-5p	0.246361	1
rno-miR-26a-3p	0.0439498	1
rno-miR-26a-5p	-0.0959348	1
rno-miR-27a-3p	0.0552892	1
rno-miR-27a-5p	0.0142554	1
rno-miR-27b-5p	0.141285	1
rno-miR-28-5p	-0.0526619	1
rno-miR-290	-0.0213347	1
rno-miR-291a-5p	-0.944201	1
rno-miR-292-5p	-0.685674	1
rno-miR-293-5p	-0.757981	1
rno-miR-294	-0.0423817	1
rno-miR-295-3p	-0.763085	1
rno-miR-299a-5p	-0.297224	1
rno-miR-299b-3p	0.478182	1
rno-miR-299b-5p	-0.243893	1
rno-miR-29b-1-5p	0.382113	1
rno-miR-29b-3p	-0.058294	1
rno-miR-301b-5p	0.784921	1
rno-miR-3068-3p	-0.293411	1
rno-miR-3084a-3p	-0.130156	1
rno-miR-3084a-5p	0.183471	1
rno-miR-3084b-3p	-0.0825838	1
rno-miR-3099	0.173618	1
rno-miR-30b-3p	0.171366	1
rno-miR-30c-1-3p	0.0986507	1
rno-miR-30c-5p	-0.173576	1
rno-miR-30d-3p	-0.0524034	1
rno-miR-31b	0.0168789	1
rno-miR-320-3p	-0.153327	1
rno-miR-320-5p	0.12161	1
rno-miR-324-3p	-0.0801531	1
rno-miR-325-3p	0.0289557	1
rno-miR-328a-3p	-0.144277	1
rno-miR-329-3p	0.162047	1
rno-miR-336-3p	0.0631189	1
rno-miR-336-5p	-0.00787007	1
rno-miR-339-5p	-0.306982	1
rno-miR-344a-3p	0.09863	1
rno-miR-344a-5p	-0.172905	1
rno-miR-344b-1-3p	0.10516	1
rno-miR-3473	0.132222	1
rno-miR-349	-0.101854	1
rno-miR-34a-5p	0.125438	1
rno-miR-3541	-0.718634	1
rno-miR-3543	0.213315	1
rno-miR-3546	-0.0250096	1
rno-miR-3548	-0.0681371	1
rno-miR-3551-5p	-0.0670304	1
rno-miR-3552	0.293305	1
rno-miR-3558-5p	0.376723	1
rno-miR-3561-3p	-0.0206014	1
rno-miR-3564	-0.208721	1
rno-miR-3566	-0.0187302	1
rno-miR-3568	-0.07092	1
rno-miR-3572	0.124004	1
rno-miR-3573-3p	-0.881138	1
rno-miR-3573-5p	-0.604842	1
rno-miR-3575	0.0586792	1
rno-miR-3577	0.199504	1
rno-miR-3578	0.218715	1
rno-miR-3580-3p	0.388849	1
rno-miR-3583-3p	-0.30663	1
rno-miR-3583-5p	-0.195217	1
rno-miR-3584-3p	-0.0537758	1
rno-miR-3585-5p	0.374072	1
rno-miR-3588	0.288825	1
rno-miR-3589	-0.0332512	1
rno-miR-3590-3p	-0.508341	1
rno-miR-3592	-0.387624	1
rno-miR-3593-5p	-0.315085	1
rno-miR-3594-3p	0.175276	1
rno-miR-3594-5p	-0.0104314	1
rno-miR-3595	0.0626102	1
rno-miR-361-3p	-0.0434992	1
rno-miR-362-3p	0.266554	1
rno-miR-363-5p	-0.269994	1
rno-miR-365-3p	0.366937	1
rno-miR-365-5p	0.0334511	1
rno-miR-369-3p	-0.182865	1
rno-miR-376a-5p	-0.232163	1
rno-miR-376c-5p	0.125185	1
rno-miR-377-3p	-0.374615	1
rno-miR-378a-5p	-0.411528	1
rno-miR-379-5p	0.0528924	1
rno-miR-381-3p	-0.286955	1
rno-miR-382-3p	-0.195057	1
rno-miR-383-5p	0.0521895	1
rno-miR-410-5p	0.145135	1
rno-miR-429	0.417712	1
rno-miR-431	0.0811229	1
rno-miR-433-5p	0.112442	1
rno-miR-434-3p	-0.111454	1
rno-miR-434-5p	0.0432674	1
rno-miR-449a-3p	-0.255153	1
rno-miR-449c-5p	-0.0847895	1
rno-miR-450a-3p	-0.360036	1
rno-miR-450a-5p	-0.128304	1
rno-miR-450b-5p	-0.0225665	1
rno-miR-451-3p	-0.172985	1
rno-miR-451-5p	-0.236296	1
rno-miR-452-5p	0.605455	1
rno-miR-455-3p	0.0441994	1
rno-miR-463-3p	-0.177034	1
rno-miR-465-3p	-1.10505	1
rno-miR-465-5p	-0.344987	1
rno-miR-466b-3p	0.038715	1
rno-miR-466b-5p	0.322034	1
rno-miR-466c-5p	0.017849	1
rno-miR-466d	-0.384894	1
rno-miR-471-3p	-0.127641	1
rno-miR-471-5p	-0.00682517	1
rno-miR-483-3p	-0.287644	1
rno-miR-484	-0.170368	1
rno-miR-487b-5p	-0.0581932	1
rno-miR-489-3p	-0.517346	1
rno-miR-493-5p	0.14827	1
rno-miR-499-5p	0.0164451	1
rno-miR-500-5p	-0.10258	1
rno-miR-501-3p	-0.440067	1
rno-miR-501-5p	-0.869821	1
rno-miR-503-3p	-0.100964	1
rno-miR-504	-0.20995	1
rno-miR-509-5p	0.570606	1
rno-miR-5132-3p	0.48182	1
rno-miR-541-3p	0.310977	1
rno-miR-541-5p	0.0635364	1
rno-miR-542-5p	0.117773	1
rno-miR-544-5p	-0.412239	1
rno-miR-551b-5p	-0.130084	1
rno-miR-615	-0.0579768	1
rno-miR-6216	-0.093838	1
rno-miR-6315	0.156143	1
rno-miR-6318	0.0489512	1
rno-miR-6319	0.19141	1
rno-miR-632	-0.18916	1
rno-miR-6320	-0.127597	1
rno-miR-6321	-0.108479	1
rno-miR-6324	-0.109011	1
rno-miR-6325	-0.0830916	1
rno-miR-6328	-0.476832	1
rno-miR-6330	-0.0374319	1
rno-miR-6332	-0.144014	1
rno-miR-652-3p	0.0951696	1
rno-miR-653-3p	0.0263154	1
rno-miR-653-5p	-0.156855	1
rno-miR-664-1-5p	0.381973	1
rno-miR-664-2-5p	0.175254	1
rno-miR-667-3p	-0.281361	1
rno-miR-671	-0.172762	1
rno-miR-673-5p	-0.0914926	1
rno-miR-678	-0.0227495	1
rno-miR-679	-0.257756	1
rno-miR-702-3p	0.0718113	1
rno-miR-702-5p	-0.306332	1
rno-miR-709	0.366955	1
rno-miR-741-3p	0.446838	1
rno-miR-742-3p	-0.617721	1
rno-miR-743a-3p	-0.0414208	1
rno-miR-743a-5p	0.0155878	1
rno-miR-743b-3p	-0.0178982	1
rno-miR-743b-5p	-0.68361	1
rno-miR-760-5p	0.42072	1
rno-miR-764-5p	-0.190966	1
rno-miR-770-3p	0.148683	1
rno-miR-7a-1-3p	0.137923	1
rno-miR-802-3p	-0.0152574	1
rno-miR-871-5p	-0.216188	1
rno-miR-872-5p	-0.155303	1
rno-miR-874-3p	0.0278333	1
rno-miR-875	-0.634249	1
rno-miR-876	-0.157458	1
rno-miR-879-5p	0.539296	1
rno-miR-880-3p	-0.220875	1
rno-miR-881-3p	-0.744166	1
rno-miR-881-5p	0.0251918	1
rno-miR-883-5p	-0.0746594	1
rno-miR-92a-1-5p	0.351063	1
rno-miR-92a-2-5p	0.17616	1
rno-miR-92a-3p	-0.139727	1
rno-miR-92b-3p	0.273505	1
rno-miR-92b-5p	0.235948	1
rno-miR-93-5p	-0.0667718	1
rno-miR-96-3p	0.205665	1
rno-miR-96-5p	0.10036	1
rno-miR-98-3p	-0.0562925	1

## Sheet: Table SE 3
miRNA id	log2FoldChange(heroin/sucrose)	Padj
rno-miR-376b-3p	-2.10071	0.00430157
rno-miR-186-5p	-2.18174	0.00438999
rno-miR-29b-3p	-1.11437	0.00438999
rno-miR-377-3p	-2.30149	0.00438999
rno-miR-539-3p	-1.9906	0.00493708
rno-miR-29c-3p	-2.48976	0.00540455
rno-miR-3587	-0.966897	0.00822315
rno-miR-3557-5p	1.34013	0.0132448
rno-miR-376a-3p	-1.73864	0.0140199
rno-miR-376c-3p	-1.38297	0.0140199
rno-miR-101a-3p	-1.54852	0.0191422
rno-miR-379-5p	1.50863	0.0191422
rno-miR-543-3p	-1.27909	0.0191422
rno-miR-702-5p	1.7199	0.0192448
rno-miR-25-3p	0.878783	0.019669
rno-miR-337-3p	-2.01295	0.019669
rno-miR-190a-3p	-1.16386	0.0203219
rno-miR-3550	1.32874	0.0203219
rno-miR-582-3p	-1.79521	0.0203219
rno-miR-764-3p	-2.55708	0.0203219
rno-miR-872-5p	1.22402	0.0203219
rno-miR-338-3p	-1.57898	0.0213603
rno-miR-219a-5p	-1.8972	0.0221169
rno-miR-29a-3p	-1.25465	0.0221169
rno-miR-495	-1.38488	0.0221169
rno-miR-92a-3p	0.855844	0.0221169
rno-miR-3065-5p	-1.67369	0.0235121
rno-miR-540-3p	0.943189	0.0247846
rno-miR-183-5p	3.19278	0.0252549
rno-miR-3549	1.69577	0.0277537
rno-miR-340-5p	-1.03927	0.0284431
rno-miR-107-3p	-2.13317	0.02975
rno-miR-532-5p	-1.58741	0.02975
rno-miR-107-5p	-1.27299	0.0335097
rno-miR-299a-3p	-1.42689	0.0358264
rno-miR-299a-5p	-1.80387	0.0358264
rno-miR-365-3p	-1.97533	0.0358264
rno-miR-335	-0.964219	0.0358805
rno-miR-3556b	-1.19873	0.0358805
rno-miR-15a-5p	-1.56653	0.036387
rno-miR-296-5p	1.39552	0.036387
rno-miR-451-5p	1.63268	0.036387
rno-miR-466b-5p	1.74242	0.036387
rno-miR-877	1.40548	0.036387
rno-miR-98-3p	-1.28823	0.036387
rno-miR-30e-5p	-1.32374	0.0367133
rno-miR-328a-5p	2.03777	0.0367133
rno-miR-666-3p	-1.75357	0.0367133
rno-miR-130a-3p	-1.26375	0.0371365
rno-miR-1224	1.1209	0.037532
rno-miR-127-5p	-1.83999	0.037532
rno-miR-137-3p	-0.973016	0.037532
rno-miR-181b-5p	0.682163	0.037532
rno-miR-218b	1.13234	0.037532
rno-miR-483-3p	1.38248	0.037532
rno-miR-221-3p	-0.82511	0.0386449
rno-miR-126a-5p	-1.28831	0.0391143
rno-miR-221-5p	-1.14399	0.0391143
rno-miR-544-5p	-1.92539	0.0417855
rno-miR-758-3p	-1.41715	0.0417855
rno-miR-146a-3p	-1.81141	0.0420023
rno-miR-300-3p	-1.26047	0.0425373
rno-miR-135a-5p	-1.45285	0.0426181
rno-miR-494-3p	-1.37277	0.0426479
rno-miR-873-5p	-1.35425	0.0426479
rno-miR-33-3p	-1.67121	0.0430163
rno-miR-540-5p	-2.20667	0.0430163
rno-miR-19a-3p	-2.70745	0.0482808
rno-miR-154-3p	-0.954987	0.0496557
rno-miR-142-3p	-1.01033	0.0500416
rno-miR-3064-3p	-3.26716	0.0500416
rno-miR-3085	-1.78726	0.0500416
rno-miR-34c-5p	-1.41384	0.0520582
rno-miR-665	-1.86225	0.0520582
rno-miR-210-3p	-1.73335	0.0522438
rno-miR-30b-5p	-0.830451	0.0524026
rno-miR-139-3p	1.4264	0.0556292
rno-miR-124-5p	-1.24265	0.0582892
rno-miR-376b-5p	-0.743586	0.0582892
rno-miR-99a-3p	-1.25293	0.0582892
rno-miR-381-5p	-1.39467	0.0589689
rno-miR-181d-5p	0.625611	0.0592335
rno-miR-503-3p	1.32611	0.0633352
rno-miR-148b-3p	-0.883795	0.0643144
rno-miR-150-3p	0.936139	0.0643144
rno-miR-19b-3p	-1.39695	0.0654622
rno-miR-300-5p	-1.31778	0.0654622
rno-miR-486	0.991973	0.0661466
rno-miR-431	0.552102	0.0663381
rno-miR-322-3p	-1.13744	0.0666581
rno-miR-190a-5p	-0.924521	0.0671555
rno-miR-667-5p	-1.53734	0.0671555
rno-miR-22-5p	-1.21705	0.0678166
rno-miR-142-5p	-1.21259	0.0681353
rno-miR-369-3p	-0.852132	0.0681353
rno-miR-673-3p	-1.50576	0.0681353
rno-miR-150-5p	1.21587	0.0684754
rno-miR-490-3p	-1.36966	0.0684754
rno-miR-544-3p	-1.56168	0.0689991
rno-miR-153-3p	-0.933399	0.0695728
rno-miR-31a-3p	-1.31985	0.0695728
rno-miR-702-3p	1.5715	0.0701765
rno-miR-193b-3p	-1.11984	0.0704862
rno-miR-3583-5p	-1.18068	0.0708036
rno-miR-181c-3p	-1.33745	0.0727951
rno-miR-194-5p	1.09109	0.0727951
rno-miR-3068-3p	-1.1736	0.0727951
rno-miR-325-3p	-0.69697	0.0727951
rno-miR-497-5p	-1.28166	0.0727951
rno-miR-505-3p	-1.26702	0.0727951
rno-miR-542-5p	0.446814	0.0727951
rno-miR-666-5p	1.08062	0.0727951
rno-miR-10b-5p	-3.061	0.0799449
rno-miR-136-3p	-1.29417	0.0804193
rno-miR-195-5p	-0.786634	0.0804193
rno-miR-206-3p	1.22862	0.0804193
rno-miR-218a-2-3p	-1.05183	0.0804193
rno-miR-25-5p	0.90822	0.0804193
rno-miR-421-3p	-1.10478	0.0804193
rno-miR-551b-3p	-0.997516	0.0804193
rno-miR-9a-3p	-0.578444	0.0820789
rno-miR-144-3p	-1.2067	0.084119
rno-let-7a-2-3p	-0.439537	0.084853
rno-miR-342-5p	0.798044	0.084853
rno-miR-3544	1.82255	0.084853
rno-miR-501-3p	1.42299	0.084853
rno-miR-146a-5p	0.677907	0.0866294
rno-miR-1843b-5p	-0.935607	0.0866294
rno-miR-3064-5p	0.937973	0.0866294
rno-miR-3075	-1.45788	0.0866294
rno-miR-199a-5p	-1.28478	0.0873872
rno-miR-138-2-3p	1.40171	0.0886566
rno-miR-16-5p	-0.65363	0.0886566
rno-miR-34a-3p	-1.75618	0.0886566
rno-miR-409a-5p	-1.0614	0.0886566
rno-miR-484	-0.864672	0.0886566
rno-miR-741-3p	2.05032	0.0886566
rno-let-7g-3p	-1.20091	0.0895089
rno-miR-448-5p	-1.62197	0.0913426
rno-miR-146b-3p	-1.34915	0.0920391
rno-miR-324-5p	-0.906963	0.0920391
rno-miR-34c-3p	1.02706	0.0920391
rno-miR-361-5p	-0.983454	0.0920391
rno-miR-362-3p	-2.21796	0.0920391
rno-miR-99b-5p	0.776485	0.0920391
rno-miR-17-1-3p	-1.26017	0.0962162
rno-miR-203a-5p	-1.61175	0.0963144
rno-miR-598-5p	0.758954	0.0963144
rno-miR-93-3p	-1.08878	0.0963222
rno-miR-3562	1.37339	0.0971354
rno-miR-1306-5p	1.37722	0.0984562
rno-miR-18a-5p	-1.08756	0.0984562
rno-miR-193b-5p	0.771587	0.0984562
rno-miR-3102	0.799662	0.0984562
rno-miR-323-5p	0.924447	0.0984562
rno-miR-339-3p	-0.977457	0.0984562
rno-miR-350	-0.628468	0.0984562
rno-miR-376a-5p	-0.842352	0.0984562
rno-miR-664-3p	-0.732964	0.0984562
rno-miR-504	0.774483	0.0995499
rno-miR-298-5p	-1.04288	0.0996303
rno-miR-542-3p	-1.10211	0.100045
rno-miR-32-5p	-0.683711	0.100695
rno-let-7b-5p	0.883108	0.102241
rno-miR-128-2-5p	1.16526	0.102241
rno-miR-138-1-3p	1.13159	0.102241
rno-miR-148a-3p	-1.03179	0.102241
rno-miR-151-5p	0.367474	0.102241
rno-miR-17-5p	-1.22228	0.102241
rno-miR-193a-3p	-1.38112	0.102241
rno-miR-218a-5p	0.460474	0.102241
rno-miR-3084b-5p	0.978487	0.102241
rno-miR-30a-5p	-0.734918	0.102241
rno-miR-33-5p	-1.23676	0.102241
rno-miR-351-3p	0.939593	0.102241
rno-miR-3560	1.46032	0.102241
rno-miR-412-5p	1.00687	0.102241
rno-miR-434-5p	-0.60718	0.102241
rno-miR-490-5p	1.4313	0.102241
rno-miR-195-3p	0.687421	0.103963
rno-miR-138-5p	-0.66328	0.105811
rno-miR-362-5p	-1.34065	0.105811
rno-miR-23a-5p	1.21878	0.109257
rno-miR-323-3p	0.640618	0.110176
rno-let-7i-3p	-1.08021	0.11135
rno-miR-103-3p	-0.947313	0.11135
rno-miR-135b-5p	-0.570457	0.11135
rno-miR-204-3p	0.991782	0.11135
rno-miR-3577	0.956274	0.11135
rno-miR-383-3p	-1.22029	0.11135
rno-miR-532-3p	1.0454	0.11135
rno-miR-708-3p	-0.62165	0.11135
rno-miR-93-5p	0.509506	0.11135
rno-miR-503-5p	-1.09429	0.116961
rno-miR-3542	-1.11914	0.119541
rno-miR-34b-3p	0.813926	0.120472
rno-miR-106b-3p	-0.694111	0.121551
rno-miR-1247-3p	1.8184	0.124269
rno-miR-23b-5p	0.842474	0.124817
rno-miR-329-5p	-0.920169	0.124817
rno-miR-488-3p	-0.537243	0.126047
rno-miR-3547	1.03526	0.127649
rno-miR-466c-5p	0.451737	0.127854
rno-miR-543-5p	0.686019	0.128049
rno-miR-130b-5p	0.813129	0.12989
rno-miR-1247-5p	0.812804	0.131518
rno-miR-137-5p	-0.610554	0.131518
rno-miR-140-5p	-0.623956	0.131518
rno-miR-147	-2.85295	0.131518
rno-miR-181b-2-3p	-2.35317	0.131518
rno-miR-186-3p	-2.39047	0.131518
rno-miR-34b-5p	-0.952109	0.131518
rno-miR-3559-3p	0.583289	0.131518
rno-miR-378a-3p	0.879813	0.131518
rno-miR-463-5p	2.0669	0.131518
rno-miR-92b-5p	0.760098	0.131518
rno-miR-9a-5p	0.523238	0.131518
rno-miR-181c-5p	0.332422	0.135594
rno-miR-879-5p	-1.66444	0.140616
rno-miR-425-5p	-0.322632	0.142606
rno-miR-676	0.829309	0.142606
rno-miR-1188-3p	1.06992	0.144862
rno-miR-299b-5p	-0.830015	0.146356
rno-miR-455-5p	-0.564422	0.148945
rno-miR-135b-3p	0.603833	0.150026
rno-miR-20a-5p	-0.556003	0.150026
rno-miR-219a-1-3p	0.744075	0.150026
rno-miR-3585-3p	1.27935	0.150026
rno-miR-412-3p	0.430381	0.150026
rno-miR-325-5p	-0.42176	0.151626
rno-miR-125b-5p	0.776113	0.155504
rno-miR-541-3p	-1.6209	0.156915
rno-miR-139-5p	0.892118	0.159205
rno-miR-155-5p	0.554242	0.159205
rno-miR-106b-5p	-0.608296	0.160372
rno-miR-149-5p	0.965452	0.16203
rno-miR-500-5p	-1.64298	0.162307
rno-miR-212-3p	0.397724	0.162355
rno-miR-205	-0.817554	0.162696
rno-miR-101a-5p	-1.13892	0.164991
rno-miR-331-5p	0.613661	0.164991
rno-miR-31a-5p	-0.747936	0.165708
rno-miR-27b-3p	0.426499	0.168634
rno-miR-6215	-0.754232	0.173042
rno-miR-494-5p	0.9466	0.173926
rno-miR-1298	-0.480163	0.174068
rno-miR-381-3p	-1.58808	0.174092
rno-miR-378b	-1.37154	0.17599
rno-miR-802-5p	-0.985247	0.178546
rno-miR-345-5p	-0.79287	0.179129
rno-let-7c-5p	0.66372	0.179591
rno-miR-3072	0.507027	0.185126
rno-miR-184	0.810027	0.185618
rno-miR-3556a	-0.783481	0.189786
rno-miR-582-5p	-0.404875	0.189786
rno-miR-326-3p	-0.59312	0.191295
rno-miR-21-3p	-1.23994	0.19483
rno-miR-450b-3p	0.582509	0.195207
rno-miR-339-5p	-1.12903	0.195799
rno-miR-122b	-1.36646	0.201708
rno-miR-152-3p	-0.599486	0.201708
rno-miR-485-5p	0.865252	0.204699
rno-miR-3596b	0.58014	0.206016
rno-miR-499-3p	-1.30286	0.209578
rno-miR-298-3p	0.457328	0.212399
rno-miR-330-5p	0.432194	0.214456
rno-miR-1843b-3p	0.576424	0.214714
rno-miR-383-5p	0.399717	0.221416
rno-miR-201-3p	-1.79103	0.221745
rno-miR-488-5p	-2.43193	0.221745
rno-miR-125b-2-3p	-0.559876	0.221795
rno-miR-341	0.797016	0.222284
rno-miR-3592	-1.32344	0.222523
rno-miR-667-3p	0.722378	0.223617
rno-miR-130b-3p	-1.05269	0.224434
rno-miR-133a-3p	-0.801776	0.224585
rno-miR-148a-5p	-1.40804	0.226731
rno-miR-100-3p	0.627862	0.22829
rno-miR-28-5p	-0.517238	0.228826
rno-miR-29a-5p	-0.501171	0.230963
rno-miR-22-3p	-0.311189	0.231186
rno-let-7i-5p	0.510828	0.233254
rno-miR-3074	-0.886178	0.233254
rno-miR-485-3p	0.639808	0.236333
rno-miR-125b-1-3p	0.525744	0.240443
rno-miR-133b-3p	-0.884745	0.240446
rno-let-7d-5p	0.491259	0.240815
rno-miR-935	0.515808	0.241063
rno-miR-133c	-0.641057	0.241521
rno-miR-199a-3p	0.424919	0.242128
rno-miR-6331	0.571179	0.242618
rno-miR-592	0.388264	0.245427
rno-miR-361-3p	0.383743	0.25424
rno-miR-6329	-0.705727	0.255176
rno-miR-30d-3p	-0.278598	0.25533
rno-miR-411-5p	0.76198	0.25533
rno-miR-3596c	0.622831	0.256576
rno-miR-193a-5p	0.930663	0.258416
rno-miR-449a-5p	0.499869	0.260273
rno-miR-493-5p	-0.43377	0.260273
rno-miR-29b-5p	-0.695802	0.261667
rno-miR-3594-3p	0.610192	0.261667
rno-miR-216a-5p	-0.947048	0.263974
rno-miR-6315	0.768736	0.266971
rno-let-7e-3p	0.692629	0.2729
rno-miR-124-3p	-0.815335	0.276539
rno-miR-343	-1.762	0.277775
rno-miR-1306-3p	0.748742	0.279184
rno-miR-709	1.93061	0.279184
rno-miR-879-3p	-0.374064	0.28189
rno-miR-200b-3p	1.47402	0.284314
rno-miR-204-5p	0.792877	0.286461
rno-miR-429	1.58461	0.286461
rno-miR-328a-3p	0.465196	0.288131
rno-miR-344b-3p	-0.530971	0.290563
rno-miR-344b-1-3p	0.338654	0.291914
rno-miR-382-5p	0.610379	0.294301
rno-miR-505-5p	0.471768	0.29533
rno-miR-99b-3p	-0.328348	0.296061
rno-miR-3559-5p	-0.504401	0.299651
rno-miR-2985	-0.81672	0.301503
rno-miR-3590-5p	-0.403498	0.302439
rno-miR-122-5p	-0.85497	0.303582
rno-miR-1843a-3p	0.588886	0.304421
rno-miR-3595	-0.400127	0.307773
rno-miR-181b-1-3p	-1.40805	0.307845
rno-miR-1912-3p	-2.13157	0.308136
rno-miR-301a-3p	-0.519578	0.308666
rno-miR-130a-5p	-0.87869	0.310772
rno-miR-125a-5p	0.488389	0.312028
rno-miR-1839-3p	-0.55934	0.313867
rno-miR-1956-3p	-2.09965	0.318579
rno-miR-15a-3p	-0.929929	0.323416
rno-miR-1839-5p	0.221215	0.327689
rno-miR-425-3p	-0.357631	0.336511
rno-miR-200a-5p	1.41935	0.341211
rno-miR-450a-3p	-1.23203	0.344397
rno-miR-224-5p	0.681393	0.35112
rno-miR-26a-5p	0.218626	0.352147
rno-miR-433-5p	-0.305635	0.352741
rno-miR-181a-5p	0.363496	0.355374
rno-miR-3596d	0.623231	0.360562
rno-miR-127-3p	0.738396	0.363252
rno-miR-511-3p	-1.14074	0.363252
rno-miR-1188-5p	0.570645	0.366575
rno-miR-423-5p	-0.528774	0.366575
rno-miR-223-3p	0.524605	0.367886
rno-miR-770-3p	0.389893	0.367939
rno-miR-203b-5p	0.458017	0.36907
rno-miR-344a-5p	0.940668	0.370778
rno-miR-190b-5p	0.310902	0.372175
rno-miR-471-3p	1.7895	0.372175
rno-miR-132-5p	0.568064	0.382616
rno-miR-3120	0.434559	0.384453
rno-let-7f-5p	0.438667	0.385715
rno-miR-293-5p	-1.86954	0.385715
rno-miR-146b-5p	-0.43105	0.39204
rno-miR-103-2-5p	0.755037	0.39449
rno-miR-6321	1.46513	0.39449
rno-miR-217-5p	-1.11574	0.399487
rno-miR-708-5p	-0.501042	0.400082
rno-miR-668	0.375295	0.401997
rno-miR-101b-3p	-0.406771	0.405723
rno-miR-28-3p	0.338022	0.405723
rno-miR-674-5p	-0.360933	0.40584
rno-miR-219a-2-3p	0.427416	0.419724
rno-miR-196a-5p	0.719218	0.419798
rno-miR-27a-3p	0.39971	0.420419
rno-let-7f-1-3p	0.661408	0.420706
rno-miR-382-3p	-0.99505	0.420706
rno-miR-598-3p	-0.249512	0.420706
rno-miR-489-3p	-1.77696	0.422042
rno-miR-872-3p	0.389658	0.424232
rno-let-7e-5p	0.493099	0.425293
rno-miR-128-3p	-0.359133	0.425293
rno-miR-23a-3p	0.187609	0.434854
rno-miR-874-3p	-0.431492	0.4363
rno-let-7g-5p	0.333815	0.437046
rno-miR-222-3p	0.374389	0.440222
rno-miR-496-3p	0.543539	0.442795
rno-miR-21-5p	-0.289944	0.446144
rno-miR-181d-3p	0.75559	0.448701
rno-miR-191b	0.517665	0.448701
rno-miR-337-5p	0.242784	0.451024
rno-miR-338-5p	-0.388522	0.452917
rno-miR-191a-3p	0.5574	0.459577
rno-miR-293-3p	-1.68501	0.464823
rno-miR-98-5p	0.327406	0.470001
rno-miR-652-3p	0.613555	0.470308
rno-miR-742-3p	1.41434	0.470308
rno-miR-764-5p	-0.370256	0.470308
rno-miR-34a-5p	0.30325	0.471416
rno-miR-380-5p	0.486375	0.471533
rno-miR-5132-5p	-1.17861	0.472392
rno-miR-873-3p	0.384478	0.476544
rno-miR-188-3p	-1.08151	0.480408
rno-miR-760-3p	0.29474	0.482584
rno-miR-336-3p	1.20922	0.488026
rno-miR-3557-3p	-0.789614	0.488111
rno-miR-190b-3p	-0.752591	0.49316
rno-miR-203b-3p	0.752058	0.501806
rno-miR-200b-5p	1.14472	0.502873
rno-miR-30c-5p	-0.355016	0.509533
rno-let-7a-1-3p,rno-let-7c-2-3p	0.263602	0.51562
rno-miR-652-5p	-0.390218	0.521553
rno-miR-203a-3p	-0.291498	0.522928
rno-let-7d-3p	0.377985	0.529017
rno-miR-10a-3p	-1.34691	0.529017
rno-miR-450b-5p	0.282736	0.529017
rno-miR-487b-5p	0.330292	0.529256
rno-miR-9b-3p	0.286679	0.530554
rno-miR-92b-3p	0.508337	0.533755
rno-miR-377-5p	-0.465447	0.536034
rno-miR-671	-0.405858	0.536034
rno-miR-129-1-3p	0.516139	0.538918
rno-miR-29c-5p	-0.195556	0.54215
rno-miR-3541	-1.46624	0.542647
rno-miR-1956-5p	-1.46181	0.544419
rno-miR-876	-0.791931	0.544684
rno-miR-151-3p	0.399677	0.544701
rno-miR-24-3p	-0.450557	0.54703
rno-miR-7a-2-3p	0.268245	0.54703
rno-miR-1-3p	0.387721	0.551295
rno-let-7a-5p	0.824053	0.556146
rno-miR-129-5p	-0.203777	0.556146
rno-miR-182	0.970925	0.556146
rno-miR-187-3p	0.269212	0.556146
rno-miR-20a-3p	-0.921953	0.556146
rno-miR-344i	-0.288183	0.556146
rno-miR-3588	-0.441647	0.556146
rno-miR-363-5p	0.911589	0.556146
rno-miR-375-3p	-0.477847	0.55626
rno-miR-7578	-0.488386	0.55626
rno-miR-344b-5p	-0.286734	0.557149
rno-miR-3590-3p	-1.38948	0.558067
rno-miR-770-5p	-0.251997	0.55955
rno-miR-181a-1-3p	0.728499	0.563474
rno-miR-26b-3p	-0.342595	0.565491
rno-miR-496-5p	0.305369	0.565491
rno-miR-370-5p	-0.225418	0.567169
rno-miR-27b-5p	0.304738	0.570045
rno-miR-154-5p	-0.258403	0.571373
rno-miR-187-5p	0.455359	0.571373
rno-miR-1949	-0.598728	0.571373
rno-miR-20b-5p	-0.773753	0.571373
rno-miR-210-5p	-0.416966	0.571373
rno-miR-218a-1-3p	-0.344081	0.571373
rno-miR-3573-3p	1.24734	0.571373
rno-miR-489-5p	0.650529	0.571373
rno-miR-541-5p	0.260268	0.571373
rno-miR-483-5p	0.441537	0.572555
rno-miR-3084a-5p	0.35785	0.573479
rno-let-7c-1-3p	0.25232	0.573971
rno-miR-136-5p	-0.312193	0.573971
rno-miR-342-3p	0.350801	0.573971
rno-miR-411-3p	0.440451	0.573971
rno-miR-421-5p	0.436773	0.573971
rno-miR-463-3p	1.28254	0.573971
rno-miR-100-5p	0.148227	0.574227
rno-miR-105	1.00543	0.579607
rno-miR-3569	-1.21295	0.579607
rno-miR-3586-3p	-0.196788	0.579607
rno-let-7b-3p	0.344118	0.59168
rno-miR-3552	0.744164	0.592404
rno-let-7f-2-3p	-0.239033	0.592872
rno-miR-340-3p	0.407824	0.592872
rno-miR-6216	0.593373	0.592916
rno-miR-539-5p	0.614071	0.594267
rno-miR-7a-5p	0.368327	0.601066
rno-miR-344a-3p	0.143993	0.60623
rno-miR-125a-3p	-0.22752	0.606579
rno-miR-346	0.215882	0.608354
rno-miR-760-5p	-0.577218	0.610569
rno-miR-92a-1-5p	-0.387063	0.61089
rno-miR-433-3p	-0.218253	0.611214
rno-miR-675-5p	1.15316	0.612177
rno-miR-673-5p	0.407756	0.612927
rno-miR-3572	0.282679	0.619662
rno-miR-196b-5p	0.640294	0.623239
rno-miR-423-3p	0.173526	0.623239
rno-miR-434-3p	-0.652409	0.623239
rno-miR-3578	0.728806	0.623704
rno-miR-3099	0.215999	0.628892
rno-miR-24-2-5p	-0.240011	0.631308
rno-miR-3574	-0.496833	0.631308
rno-miR-15b-3p	0.251801	0.635072
rno-miR-493-3p	-0.266745	0.636419
rno-miR-148b-5p	-0.458197	0.638522
rno-miR-200a-3p	0.735583	0.641932
rno-miR-499-5p	-0.167099	0.64281
rno-miR-201-5p	-0.517241	0.645298
rno-miR-330-3p	-0.327842	0.647293
rno-miR-1193-3p	-0.134907	0.647618
rno-miR-320-3p	-0.197959	0.647618
rno-miR-3543	0.630892	0.647618
rno-miR-144-5p	-0.428387	0.648177
rno-miR-185-5p	-0.254471	0.648508
rno-miR-336-5p	0.396994	0.657003
rno-miR-141-3p	0.70643	0.659913
rno-miR-188-5p	0.439195	0.660023
rno-miR-6318	0.178477	0.660023
rno-miR-329-3p	-0.216228	0.661826
rno-miR-140-3p	-0.28119	0.663664
rno-miR-7b	0.298798	0.663664
rno-miR-200c-3p	0.669809	0.664049
rno-miR-874-5p	0.358481	0.668566
rno-miR-132-3p	0.207202	0.669666
rno-miR-500-3p	0.349645	0.671307
rno-miR-194-3p	0.314093	0.673911
rno-miR-299b-3p	0.671431	0.673911
rno-miR-135a-3p	-0.164798	0.674002
rno-miR-145-5p	-0.263716	0.678733
rno-miR-466b-3p	-0.843974	0.688152
rno-miR-216b-5p	0.510309	0.689783
rno-miR-126a-3p	0.167758	0.690518
rno-miR-16-3p	-0.58318	0.691003
rno-miR-211-3p	0.961422	0.691875
rno-miR-384-5p	0.281808	0.692782
rno-miR-5132-3p	-0.509345	0.694656
rno-miR-3084a-3p	-0.161006	0.694838
rno-miR-26b-5p	0.204928	0.698905
rno-miR-96-5p	0.634633	0.69927
rno-miR-152-5p	-0.854885	0.699794
rno-miR-224-3p	-0.910823	0.699794
rno-miR-511-5p	-0.724629	0.7015
rno-miR-501-5p	-0.842002	0.705199
rno-miR-208a-5p	0.709353	0.712236
rno-miR-32-3p	0.195827	0.712716
rno-miR-200c-5p	0.745075	0.720498
rno-miR-322-5p	-0.156447	0.722469
rno-miR-3084a-1-5p	0.309981	0.726561
rno-miR-291b	0.519276	0.728603
rno-miR-296-3p	-0.362961	0.728603
rno-miR-351-5p	0.180504	0.728603
rno-miR-466b-2-3p,rno-miR-466b-4-3p	-0.55925	0.728603
rno-miR-3564	0.47585	0.742693
rno-miR-320-5p	0.699779	0.755028
rno-miR-3579	0.477791	0.755028
rno-miR-1193-5p	0.226652	0.755064
rno-miR-27a-5p	-0.243423	0.755064
rno-miR-324-3p	0.183095	0.758885
rno-miR-30b-3p	0.157811	0.767702
rno-miR-450a-5p	0.151595	0.768849
rno-miR-3065-3p	-0.400062	0.771135
rno-miR-452-3p	-0.770289	0.771135
rno-miR-31b	-0.227928	0.77342
rno-miR-134-3p	0.117298	0.783252
rno-miR-365-5p	0.488713	0.783252
rno-miR-6314	-0.581457	0.783252
rno-miR-370-3p	0.26151	0.788831
rno-miR-292-3p	0.476734	0.790082
rno-miR-192-3p	-0.2365	0.790121
rno-miR-466c-3p	0.715887	0.791836
rno-miR-653-3p	-0.331227	0.795227
rno-miR-143-5p	-0.522029	0.799224
rno-miR-3558-5p	-0.661665	0.799263
rno-miR-3589	-0.128935	0.799263
rno-miR-217-3p	-0.537024	0.799555
rno-miR-96-3p	-0.623047	0.807453
rno-miR-128-1-5p	-0.141007	0.810969
rno-miR-509-5p	-0.515591	0.810969
rno-miR-465-3p	0.677191	0.811894
rno-miR-410-5p	0.161124	0.814408
rno-miR-758-5p	-0.214865	0.814408
rno-miR-6324	-0.23575	0.815177
rno-miR-331-3p	-0.247128	0.815454
rno-miR-871-5p	0.649754	0.823614
rno-miR-215	0.415733	0.828115
rno-miR-19b-1-5p	-0.358843	0.839823
rno-miR-349	0.256002	0.839823
rno-miR-6328	-0.30314	0.839823
rno-miR-675-3p	0.368382	0.839823
rno-miR-345-3p	-0.0981214	0.844477
rno-miR-743a-5p	-0.58992	0.844477
rno-miR-369-5p	0.319836	0.845009
rno-miR-672-3p	0.0806423	0.845009
rno-miR-378a-5p	-0.292409	0.845117
rno-miR-145-3p	0.12172	0.845307
rno-miR-3068-5p	0.340685	0.845307
rno-miR-3546	-0.549965	0.845307
rno-miR-26a-3p	-0.0955079	0.847802
rno-miR-3594-5p	0.170858	0.847802
rno-miR-29b-1-5p	0.536685	0.848114
rno-miR-380-3p	0.0681609	0.848114
rno-miR-133b-5p	-0.409425	0.849161
rno-miR-3583-3p	0.14781	0.856566
rno-miR-374-3p	0.144511	0.857371
rno-miR-292-5p	0.517622	0.863356
rno-miR-291a-5p	0.513382	0.865465
rno-miR-410-3p	0.0783457	0.865693
rno-miR-134-5p	0.151383	0.86646
rno-miR-143-3p	0.0794818	0.86646
rno-miR-192-5p	0.0841634	0.86646
rno-miR-301a-5p	-0.215311	0.86646
rno-miR-30a-3p	0.134939	0.86646
rno-miR-326-5p	0.219245	0.86646
rno-miR-3585-5p	-0.251387	0.86646
rno-miR-374-5p	-0.107618	0.86646
rno-miR-547-5p	0.289846	0.86646
rno-miR-465-5p	-0.332036	0.871056
rno-miR-30d-5p	0.114524	0.876173
rno-miR-196c-5p	-0.316908	0.876961
rno-miR-344g	-0.2338	0.87703
rno-miR-3596a	-0.258103	0.87703
rno-miR-455-3p	-0.101332	0.87703
rno-miR-881-3p	0.457123	0.87703
rno-miR-628	0.248604	0.878956
rno-miR-674-3p	-0.125262	0.879104
rno-miR-133a-5p	-0.43411	0.88053
rno-miR-122-3p	-0.373204	0.886524
rno-miR-509-3p	0.385734	0.886786
rno-miR-9b-5p	0.0924429	0.889136
rno-miR-103-1-5p	0.12204	0.889307
rno-miR-196b-3p	0.252437	0.889307
rno-miR-222-5p	0.213414	0.889307
rno-miR-352	0.133475	0.893306
rno-miR-10b-3p	0.226734	0.894276
rno-miR-202-5p	-0.269116	0.894276
rno-miR-214-3p	-0.139868	0.89597
rno-miR-449a-3p	-0.246964	0.896161
rno-miR-328b-3p	-0.142048	0.9017
rno-miR-18a-3p	0.167778	0.901874
rno-miR-211-5p	0.139057	0.904305
rno-miR-223-5p	0.249214	0.907252
rno-miR-363-3p	0.120396	0.907252
rno-miR-379-3p	0.123337	0.907252
rno-miR-880-3p	-0.215414	0.907252
rno-miR-3558-3p	0.206335	0.911769
rno-miR-743a-3p	-0.200585	0.912586
rno-miR-181a-2-3p	0.0487867	0.913193
rno-miR-3570	-0.174618	0.914275
rno-miR-551b-5p	0.0704859	0.914449
rno-miR-153-5p	0.0686341	0.914732
rno-miR-1896	0.092789	0.914732
rno-miR-384-3p	-0.0530022	0.914732
rno-miR-448-3p	0.0826144	0.914732
rno-miR-632	-0.182868	0.914732
rno-miR-881-5p	-0.187911	0.914732
rno-miR-30c-2-3p	0.0551332	0.916223
rno-miR-15b-5p	-0.0588258	0.92111
rno-miR-451-3p	-0.167205	0.92111
rno-miR-487b-3p	0.0332989	0.92111
rno-miR-664-1-5p	0.134031	0.92111
rno-miR-212-5p	-0.09948	0.921705
rno-miR-547-3p	0.187919	0.923237
rno-miR-409b	0.0669167	0.923806
rno-miR-202-3p	-0.149432	0.927377
rno-miR-7a-1-3p	0.0470224	0.928449
rno-miR-497-3p	-0.176205	0.928584
rno-miR-208b-5p	-0.140799	0.931222
rno-miR-802-3p	-0.0805126	0.931222
rno-miR-6332	-0.139154	0.931278
rno-miR-664-2-5p	-0.0603574	0.934693
rno-miR-207	-0.255187	0.935421
rno-miR-653-5p	0.25809	0.935421
rno-miR-6320	-0.123273	0.938663
rno-miR-295-3p	0.196078	0.939731
rno-miR-30e-3p	0.0762764	0.941972
rno-miR-23b-3p	0.0302686	0.944888
rno-miR-3580-3p	0.245901	0.945012
rno-miR-6319	0.0446112	0.945687
rno-miR-101b-5p	-0.188848	0.949282
rno-miR-3573-5p	-0.216852	0.949282
rno-miR-3593-3p	0.111606	0.951655
rno-miR-466d	0.195151	0.952801
rno-miR-743b-5p	-0.211275	0.95633
rno-miR-449c-5p	-0.0826184	0.958338
rno-miR-3084b-3p	-0.0812918	0.958462
rno-miR-6325	-0.0809692	0.958462
rno-miR-155-3p	-0.168249	0.959764
rno-miR-19a-5p	-0.163716	0.959764
rno-miR-20b-3p	0.0796246	0.959764
rno-miR-129-2-3p	0.0648878	0.961343
rno-miR-92a-2-5p	-0.0719473	0.961741
rno-miR-1b	-0.0435297	0.96242
rno-miR-3568	-0.069101	0.96242
rno-miR-471-5p	0.193353	0.96242
rno-miR-3548	-0.0663876	0.964018
rno-miR-3551-5p	-0.0653086	0.964018
rno-miR-452-5p	-0.173397	0.964018
rno-miR-3575	-0.0641722	0.964344
rno-miR-1912-5p	-0.0552114	0.966303
rno-miR-30c-1-3p	0.0257607	0.966303
rno-miR-3584-3p	-0.0529102	0.966303
rno-miR-615	-0.0564819	0.966303
rno-miR-871-3p	0.17176	0.966303
rno-miR-301b-5p	-0.157138	0.966883
rno-miR-191a-5p	-0.0227334	0.970387
rno-miR-183-3p	0.105276	0.971295
rno-miR-216a-3p	-0.138974	0.971295
rno-miR-294	-0.0416903	0.973412
rno-miR-216b-3p	-0.0385916	0.975703
rno-miR-6330	-0.0368195	0.976918
rno-miR-376c-5p	0.0202594	0.978941
rno-miR-99a-5p	-0.016489	0.978941
rno-miR-206-5p	-0.030263	0.982777
rno-miR-219b	-0.0554443	0.983474
rno-miR-291a-3p	-0.119023	0.983474
rno-miR-214-5p	-0.0223748	0.990006
rno-miR-678	-0.0223748	0.990006
rno-miR-290	-0.020983	0.990822
rno-miR-3561-3p	-0.0202617	0.991266
rno-miR-141-5p	-0.066665	0.992142
rno-miR-409a-3p	-0.0178392	0.992142
rno-miR-3566	-0.0184209	0.992196
rno-miR-743b-3p	-0.0176025	0.992264
rno-miR-672-5p	-0.0410514	0.993101
rno-miR-679	-0.0602193	0.994324
rno-miR-301b-3p	0.0381089	0.996404
rno-miR-10a-5p	0.00707079	1
rno-miR-1249	0.00313341	1
rno-miR-1843a-5p	-0.000379633	1
rno-miR-24-1-5p	-0.0145819	1
rno-miR-3473	-0.00513953	1
rno-miR-3553	0.0485744	1
rno-miR-3576	0.0355028	1
rno-miR-3593-5p	0.00107493	1
rno-miR-875	0.0150171	1
rno-miR-883-5p	-0.0352825	1

## Sheet: Table SE4
Bio View:3628 Proteins in 2914 Clusters<BR>With 1 Decoy	Accession Number	Alternate ID	Molecular Weight	Protein Grouping Ambiguity	Heroin-1	Heroin-2	Heroin-3	Drug-Naïve 1	Drug-Naïve 2	Drug-Naïve 3	Sucrose-1	Sucrose-2
Synapsin-3 OS=Rattus norvegicus OX=10116 GN=Syn3 PE=1 SV=2	A0A096MIT7 (+1)	Syn3	63 kDa	TRUE	3790000	15200000	11500000	31900000	0	22700000	5650000	28300000
FRY microtubule-binding protein (Fragment) OS=Rattus norvegicus OX=10116 GN=Fry PE=4 SV=1	A0A096MIW7	Fry	72 kDa	TRUE	0	0	0	2690000	0	0	0	0
Glucan (1,4-alpha-), branching enzyme 1 (Fragment) OS=Rattus norvegicus OX=10116 GN=Gbe1 PE=1 SV=1	A0A096MIX1	Gbe1	30 kDa		6200000	5650000	5630000	0	0	15100000	5400000	10800000
Cluster of DEAD (Asp-Glu-Ala-Asp) box polypeptide 17, isoform CRA_a OS=Rattus norvegicus OX=10116 GN=Ddx17 PE=1 SV=1 (A0A096MIX2)	A0A096MIX2 [3]	Ddx17	73 kDa	TRUE	26900000	29000000	23800000	22200000	20400000	25600000	26300000	23000000
Paralemmin 2 OS=Rattus norvegicus OX=10116 GN=Palm2 PE=1 SV=1	A0A096MIZ1	Palm2	42 kDa	TRUE	9830000	10600000	12400000	10700000	10700000	10600000	10200000	11200000
Cluster of Disks large homolog 3 OS=Rattus norvegicus OX=10116 GN=Dlg3 PE=1 SV=1 (A0A096MJ42)	A0A096MJ42 [3]	Dlg3	90 kDa	TRUE	21900000	18100000	17500000	14800000	15400000	13400000	15100000	20000000
Lymphocyte antigen 6 family member H (Fragment) OS=Rattus norvegicus OX=10116 GN=Ly6h PE=4 SV=6	A0A096MJ90 (+1)	Ly6h	13 kDa		17000000	27500000	35100000	26600000	26200000	24800000	20400000	24700000
Vesicle-associated membrane protein 4 OS=Rattus norvegicus OX=10116 GN=Vamp4 PE=1 SV=1	A0A096MJ99 (+1)	Vamp4	16 kDa		0	0	0	7220000	0	0	0	0
Tenascin R, isoform CRA_b OS=Rattus norvegicus OX=10116 GN=Tnr PE=1 SV=1	A0A096MJE6	Tnr	150 kDa		52500000	67300000	53900000	69500000	62000000	58500000	70200000	44100000
Cartilage acidic protein 1 OS=Rattus norvegicus OX=10116 GN=Crtac1 PE=4 SV=1	A0A096MJG4 (+1)	Crtac1	70 kDa		0	15100000	0	0	0	0	4880000	0
Nebulette (Fragment) OS=Rattus norvegicus OX=10116 GN=Nebl PE=4 SV=1	A0A096MJG7	Nebl	15 kDa	TRUE	0	0	0	21100000	0	0	0	0
Ras homolog family member G (Fragment) OS=Rattus norvegicus OX=10116 GN=Rhog PE=1 SV=6	A0A096MJM1 (+1)	Rhog	21 kDa	TRUE	20400000	21500000	12400000	22100000	16300000	22800000	19000000	17200000
DNA damage-inducible 1 homolog 2 OS=Rattus norvegicus OX=10116 GN=Ddi2 PE=1 SV=1	A0A096MJP9	Ddi2	106 kDa	TRUE	4670000	6240000	4660000	0	0	0	0	0
Muscular LMNA-interacting protein (Fragment) OS=Rattus norvegicus OX=10116 GN=Mlip PE=1 SV=1	A0A096MJS3 (+1)	Mlip	82 kDa		0	0	0	0	0	0	0	0
Glucan (1,4-alpha-), branching enzyme 1 (Fragment) OS=Rattus norvegicus OX=10116 GN=Gbe1 PE=1 SV=1	A0A096MJY6	Gbe1	47 kDa		0	0	23300000	10600000	0	0	0	0
Dynein light chain 1, axonemal OS=Rattus norvegicus OX=10116 GN=Dnal1 PE=1 SV=1	A0A096MJZ0	Dnal1	22 kDa		0	0	0	0	0	0	0	0
5'-nucleotidase OS=Rattus norvegicus OX=10116 GN=Nt5c3b PE=1 SV=1	A0A096MK29 (+1)	Nt5c3b	30 kDa		0	0	0	5430000	0	0	0	0
Cluster of Moesin OS=Rattus norvegicus OX=10116 GN=Msn PE=1 SV=1 (A0A096MK30)	A0A096MK30 [3]	Msn	68 kDa	TRUE	0	0	0	63700000	0	0	0	0
Cluster of Sorting nexin 12 OS=Rattus norvegicus OX=10116 GN=Snx12 PE=1 SV=1 (A0A096MKE2)	A0A096MKE2 [3]	Snx12	19 kDa	TRUE	18600000	19500000	22400000	18600000	0	11600000	23600000	0
Similar to RIKEN cDNA 1110059P08 OS=Rattus norvegicus OX=10116 GN=Vta1 PE=1 SV=1	A0A096MKH2	Vta1	34 kDa		0	16400000	6600000	0	13700000	0	8450000	13500000
2-oxoisovalerate dehydrogenase subunit beta, mitochondrial OS=Rattus norvegicus OX=10116 GN=Bckdhb PE=1 SV=1	A0A0A0MXW1 (+1)	Bckdhb	43 kDa	TRUE	11200000	12200000	11500000	11200000	12400000	7420000	9820000	8960000
Histone H2A OS=Rattus norvegicus OX=10116 GN=H2afz PE=3 SV=1	A0A0A0MXW3 (+2)	H2afz	13 kDa	TRUE	0	104000000	356000000	210000000	105000000	32800000	0	0
A-kinase anchor protein 7 isoforms delta and gamma OS=Rattus norvegicus OX=10116 GN=Akap7 PE=4 SV=1	A0A0A0MXX1 (+1)	Akap7	39 kDa		9140000	14000000	17200000	0	14100000	10500000	10800000	11500000
Cluster of Casein kinase I isoform gamma-3 OS=Rattus norvegicus OX=10116 GN=Csnk1g3 PE=1 SV=2 (A0A0A0MXY3)	A0A0A0MXY3 [6]	Csnk1g3	51 kDa	TRUE	0	0	0	0	3800000	0	0	0
Endoplasmin OS=Rattus norvegicus OX=10116 GN=Hsp90b1 PE=1 SV=1	A0A0A0MY09 (+1)	Hsp90b1	93 kDa	TRUE	50600000	49800000	53100000	68600000	47900000	46900000	48900000	47900000
Probable G-protein-coupled receptor 158 OS=Rattus norvegicus OX=10116 GN=Gpr158 PE=1 SV=1	A0A0A0MY13 (+1)	Gpr158	135 kDa	TRUE	18900000	12600000	18400000	14200000	16000000	14900000	18900000	18400000
Cell adhesion molecule 2 OS=Rattus norvegicus OX=10116 GN=Cadm2 PE=1 SV=2	A0A0A0MY16 (+1)	Cadm2	42 kDa		57800000	91400000	127000000	67500000	65400000	54700000	64500000	72200000
Cluster of Inositol 1,4,5-trisphosphate receptor type 1 OS=Rattus norvegicus OX=10116 GN=Itpr1 PE=1 SV=2 (A0A0A0MY31)	A0A0A0MY31 [7]	Itpr1	309 kDa	TRUE	10200000	13100000	14400000	8070000	19600000	18900000	15700000	9530000
Dynamin-2 OS=Rattus norvegicus OX=10116 GN=Dnm2 PE=1 SV=2	A0A0A0MY48 (+2)	Dnm2	97 kDa	TRUE	0	116000000	0	118000000	72500000	101000000	135000000	88700000
Cluster of Long-chain-fatty-acid--CoA ligase 6 OS=Rattus norvegicus OX=10116 GN=Acsl6 PE=1 SV=2 (A0A0A6YYM0)	A0A0A6YYM0 [2]	Acsl6	81 kDa	TRUE	23300000	21900000	26300000	23900000	25200000	19500000	21600000	22700000
Adenylate kinase 2, mitochondrial OS=Rattus norvegicus OX=10116 GN=Ak2 PE=1 SV=1	A0A0G2JSG6	Ak2	26 kDa		0	0	6040000	0	0	0	0	0
3-hydroxybutyrate dehydrogenase, type 1, isoform CRA_a OS=Rattus norvegicus OX=10116 GN=Bdh1 PE=1 SV=1	A0A0G2JSH2 (+1)	Bdh1	38 kDa	TRUE	35900000	32800000	34500000	26600000	58800000	33600000	61300000	36300000
Glycogen synthase kinase 3 beta, isoform CRA_b OS=Rattus norvegicus OX=10116 GN=Gsk3b PE=1 SV=1	A0A0G2JSH4 (+2)	Gsk3b	47 kDa	TRUE	0	16900000	0	33500000	0	0	0	0
Transient receptor potential cation channel subfamily V member 2 OS=Rattus norvegicus OX=10116 GN=Trpv2 PE=1 SV=1	A0A0G2JSH6 (+1)	Trpv2	87 kDa		2510000	2850000	3720000	8600000	0	0	0	0
Peroxiredoxin-2 OS=Rattus norvegicus OX=10116 GN=Prdx2 PE=1 SV=1	A0A0G2JSH9	Prdx2	22 kDa	TRUE	105000000	85200000	65500000	189000000	182000000	126000000	77900000	175000000
4-trimethylaminobutyraldehyde dehydrogenase OS=Rattus norvegicus OX=10116 GN=Aldh9a1 PE=1 SV=1	A0A0G2JSI1	Aldh9a1	54 kDa		14900000	16900000	18100000	22600000	15700000	18200000	22000000	15900000
Solute carrier family 2 (Facilitated glucose transporter), member 3 OS=Rattus norvegicus OX=10116 GN=Slc2a3 PE=1 SV=1	A0A0G2JSJ3 (+2)	Slc2a3	54 kDa	TRUE	42600000	36300000	41300000	48600000	35500000	47800000	38600000	31200000
Cluster of RCG20603 OS=Rattus norvegicus OX=10116 GN=Serpina3c PE=3 SV=1 (A0A0G2JSK1)	A0A0G2JSK1 [2]	Serpina3c	46 kDa	TRUE	0	0	0	16700000	0	0	0	0
Integrin beta OS=Rattus norvegicus OX=10116 GN=Itgb1 PE=1 SV=1	A0A0G2JSK5 (+1)	Itgb1	88 kDa		0	3630000	6850000	9970000	0	0	0	3240000
Proteasome subunit beta OS=Rattus norvegicus OX=10116 GN=LOC100360846 PE=3 SV=1	A0A0G2JSL0 (+1)	LOC100360846	25 kDa		0	23200000	24400000	7400000	21700000	23200000	29900000	21200000
RCG58353, isoform CRA_e OS=Rattus norvegicus OX=10116 GN=Trappc4 PE=1 SV=1	A0A0G2JSL2 (+1)	Trappc4	24 kDa		0	0	0	1980000	0	0	0	0
Tuberin OS=Rattus norvegicus OX=10116 GN=Tsc2 PE=1 SV=1	A0A0G2JSL4 (+2)	Tsc2	201 kDa	TRUE	0	0	0	0	0	0	0	0
Adenosine kinase OS=Rattus norvegicus OX=10116 GN=Adk PE=1 SV=1	A0A0G2JSL8 (+2)	Adk	40 kDa	TRUE	18100000	16300000	14000000	20600000	15700000	12900000	14900000	11600000
Cluster of Adducin 1 (Alpha), isoform CRA_b OS=Rattus norvegicus OX=10116 GN=Add1 PE=1 SV=1 (A0A0G2JSM7)	A0A0G2JSM7 [3]	Add1	80 kDa	TRUE	35800000	39200000	44500000	45000000	41900000	37200000	37200000	32600000
Cluster of Cell division control protein 42 homolog OS=Rattus norvegicus OX=10116 GN=Cdc42 PE=1 SV=1 (A0A0G2JSM8)	A0A0G2JSM8 [2]	Cdc42	21 kDa	TRUE	73300000	83800000	90900000	144000000	72100000	81500000	74000000	62900000
Cullin-3 OS=Rattus norvegicus OX=10116 GN=Cul3 PE=1 SV=1	A0A0G2JSP3 (+1)	Cul3	86 kDa	TRUE	10100000	12800000	11800000	7130000	9760000	11500000	12900000	8980000
Creatine kinase M-type OS=Rattus norvegicus OX=10116 GN=Ckm PE=1 SV=1	A0A0G2JSP8 (+1)	Ckm	43 kDa	TRUE	0	0	0	97200000	0	0	0	0
Beta-synuclein OS=Rattus norvegicus OX=10116 GN=Sncb PE=1 SV=1	A0A0G2JSQ1 (+1)	Sncb	14 kDa	TRUE	415000000	1120000000	1330000000	1990000000	1080000000	1000000000	459000000	1130000000
Cluster of Tropomyosin 1, alpha, isoform CRA_p OS=Rattus norvegicus OX=10116 GN=Tpm1 PE=1 SV=1 (A0A0G2JSQ4)	A0A0G2JSQ4 [8]	Tpm1	29 kDa	TRUE	30200000	34100000	34100000	53800000	28900000	37600000	40000000	40100000
Voltage-dependent anion-selective channel protein 3 OS=Rattus norvegicus OX=10116 GN=Vdac3 PE=1 SV=1	A0A0G2JSR0 (+1)	Vdac3	31 kDa	TRUE	146000000	150000000	106000000	166000000	130000000	121000000	149000000	143000000
Chitinase domain-containing protein 1-like OS=Rattus norvegicus OX=10116 GN=LOC100911881 PE=1 SV=1	A0A0G2JSR1 (+2)	LOC100911881	45 kDa	TRUE	0	6200000	7370000	5550000	6840000	8350000	0	0
Cluster of Synaptotagmin III, isoform CRA_a OS=Rattus norvegicus OX=10116 GN=Syt3 PE=4 SV=1 (A0A0G2JSR2)	A0A0G2JSR2 [2]	Syt3	63 kDa	TRUE	0	0	0	0	0	9500000	0	0
Guanine nucleotide-binding protein subunit gamma OS=Rattus norvegicus OX=10116 GN=Gng7 PE=3 SV=1	A0A0G2JSR6 (+1)	Gng7	8 kDa		18600000	24700000	23600000	11900000	19100000	19300000	26400000	15700000
Matrin-3 OS=Rattus norvegicus OX=10116 GN=Matr3 PE=1 SV=1	A0A0G2JSR7	Matr3	95 kDa		28000000	31700000	26700000	24300000	28700000	27700000	29100000	31100000
Peroxiredoxin 5, isoform CRA_c OS=Rattus norvegicus OX=10116 GN=Prdx5 PE=1 SV=1	A0A0G2JSS8 (+1)	Prdx5	22 kDa		126000000	173000000	144000000	220000000	135000000	141000000	151000000	139000000
Atlastin-3 OS=Rattus norvegicus OX=10116 GN=Atl3 PE=1 SV=1	A0A0G2JSS9	Atl3	60 kDa	TRUE	0	0	0	0	0	0	0	0
Keratin, type II cytoskeletal 1 OS=Rattus norvegicus OX=10116 GN=Krt1 PE=1 SV=1	A0A0G2JST3 (+1)	Krt1	65 kDa	TRUE	0	0	0	15600000	0	0	0	0
Cluster of N-myc downstream regulated gene 2, isoform CRA_b OS=Rattus norvegicus OX=10116 GN=Ndrg2 PE=1 SV=1 (A0A0G2JSU4)	A0A0G2JSU4 [3]	Ndrg2	39 kDa	TRUE	38500000	60700000	47600000	56900000	47200000	52300000	60600000	38100000
Cluster of Myosin regulatory light chain 12B OS=Rattus norvegicus OX=10116 GN=Myl12b PE=4 SV=1 (A0A0G2JSW0)	A0A0G2JSW0 [3]	Myl12b	20 kDa	TRUE	28000000	33200000	33900000	51000000	17400000	30600000	30700000	33000000
Neurolysin (Metallopeptidase M3 family), isoform CRA_a OS=Rattus norvegicus OX=10116 GN=Nln PE=1 SV=1	A0A0G2JSY3	Nln	80 kDa		3620000	6090000	4630000	3950000	0	0	5590000	6670000
Ras-related protein Rab-31 OS=Rattus norvegicus OX=10116 GN=Rab31 PE=4 SV=1	A0A0G2JSZ1 (+1)	Rab31	22 kDa	TRUE	0	0	28600000	0	10700000	0	0	0
Protein disulfide-isomerase A6 OS=Rattus norvegicus OX=10116 GN=Pdia6 PE=1 SV=1	A0A0G2JSZ5 (+1)	Pdia6	49 kDa	TRUE	37300000	44900000	45100000	40900000	43700000	47300000	41000000	34600000
Divalent cation tolerant protein CUTA, isoform CRA_c OS=Rattus norvegicus OX=10116 GN=Cuta PE=1 SV=1	A0A0G2JT00	Cuta	16 kDa	TRUE	40000000	39900000	0	0	0	46500000	0	35200000
COP9 signalosome complex subunit 1 OS=Rattus norvegicus OX=10116 GN=Gps1 PE=1 SV=1	A0A0G2JT06 (+2)	Gps1	59 kDa	TRUE	16400000	14500000	19100000	16800000	11300000	18800000	18400000	12000000
Nuclear receptor-binding protein 2 OS=Rattus norvegicus OX=10116 GN=Nrbp2 PE=1 SV=1	A0A0G2JT23 (+1)	Nrbp2	57 kDa	TRUE	0	0	0	0	0	0	0	0
Growth arrest-specific protein 7 OS=Rattus norvegicus OX=10116 GN=Gas7 PE=4 SV=1	A0A0G2JT50 (+2)	Gas7	48 kDa		6810000	7110000	9090000	10500000	4930000	14200000	8590000	11700000
Cytoplasmic FMR1-interacting protein 2 OS=Rattus norvegicus OX=10116 GN=Cyfip2 PE=4 SV=1	A0A0G2JT63	Cyfip2	112 kDa	TRUE	25400000	23000000	23600000	35800000	29200000	23500000	28000000	21200000
Cluster of RAB6B, member RAS oncogene family OS=Rattus norvegicus OX=10116 GN=Rab6b PE=4 SV=1 (A0A0G2JT78)	A0A0G2JT78 [2]	Rab6b	23 kDa	TRUE	58800000	44900000	57100000	108000000	46800000	62800000	57000000	55600000
Catenin (Cadherin associated protein), beta 1, isoform CRA_a OS=Rattus norvegicus OX=10116 GN=Ctnnb1 PE=1 SV=1	A0A0G2JT93	Ctnnb1	85 kDa	TRUE	20700000	23800000	20800000	26800000	20400000	19100000	19700000	16700000
FAS-associated factor 2 OS=Rattus norvegicus OX=10116 GN=Faf2 PE=1 SV=1	A0A0G2JTA0	Faf2	52 kDa		10600000	0	0	0	0	0	0	0
Serine/threonine-protein phosphatase 2A 56 kDa regulatory subunit OS=Rattus norvegicus OX=10116 GN=Ppp2r5e PE=1 SV=1	A0A0G2JTA1	Ppp2r5e	55 kDa	TRUE	16400000	18300000	15300000	24500000	14800000	14900000	18900000	15900000
RAS protein activator-like 2 OS=Rattus norvegicus OX=10116 GN=Rasal2 PE=1 SV=1	A0A0G2JTA7	Rasal2	144 kDa	TRUE	15600000	9040000	9790000	7190000	6300000	7000000	0	11000000
Disabled homolog 2-interacting protein OS=Rattus norvegicus OX=10116 GN=Dab2ip PE=1 SV=1	A0A0G2JTF2	Dab2ip	128 kDa	TRUE	9540000	0	18000000	11100000	11600000	0	0	0
Thiamine-triphosphatase OS=Rattus norvegicus OX=10116 GN=Thtpa PE=1 SV=1	A0A0G2JTF6 (+1)	Thtpa	25 kDa		0	0	0	16800000	0	0	0	0
Cluster of Heterogeneous nuclear ribonucleoprotein H OS=Rattus norvegicus OX=10116 GN=Hnrnph1 PE=1 SV=1 (A0A0G2JTG7)	A0A0G2JTG7 [2]	Hnrnph1	49 kDa	TRUE	29300000	44800000	36800000	55500000	34900000	33600000	30700000	20100000
Leukocyte surface antigen CD47 OS=Rattus norvegicus OX=10116 GN=Cd47 PE=1 SV=1	A0A0G2JTH4	Cd47	39 kDa		143000000	169000000	157000000	227000000	167000000	139000000	146000000	107000000
Ubiquitin protein ligase E3A OS=Rattus norvegicus OX=10116 GN=Ube3a PE=1 SV=1	A0A0G2JTH7 (+1)	Ube3a	96 kDa		0	0	0	0	0	0	0	0
Pyruvate carboxylase, mitochondrial OS=Rattus norvegicus OX=10116 GN=Pc PE=1 SV=1	A0A0G2JTL5	Pc	140 kDa	TRUE	22400000	24200000	29000000	25400000	24900000	25100000	31900000	25900000
DnaJ heat shock protein family (Hsp40) member B14 OS=Rattus norvegicus OX=10116 GN=Dnajb14 PE=4 SV=1	A0A0G2JTM9	Dnajb14	42 kDa		0	0	0	0	0	0	0	0
Phosphoribosylformylglycinamidine synthase OS=Rattus norvegicus OX=10116 GN=Pfas PE=1 SV=1	A0A0G2JTN4	Pfas	144 kDa	TRUE	12900000	9730000	8780000	4230000	11000000	12600000	11200000	6460000
Cluster of ABR, RhoGEF and GTPase-activating protein OS=Rattus norvegicus OX=10116 GN=Abr PE=1 SV=1 (A0A0G2JTR4)	A0A0G2JTR4 [2]	Abr	96 kDa	TRUE	20500000	13300000	12200000	13700000	18300000	12100000	15300000	15400000
Phosphatidylinositol binding clathrin assembly protein, isoform CRA_a OS=Rattus norvegicus OX=10116 GN=Picalm PE=1 SV=1	A0A0G2JTT2 (+3)	Picalm	71 kDa	TRUE	31200000	15500000	33600000	22700000	23300000	26800000	23600000	23300000
HECT and RLD domain-containing E3 ubiquitin protein ligase family member 1 OS=Rattus norvegicus OX=10116 GN=Herc1 PE=1 SV=1	A0A0G2JTT6	Herc1	532 kDa	TRUE	0	1460000	2540000	0	2550000	2230000	1660000	0
Polypyrimidine tract-binding protein 1 OS=Rattus norvegicus OX=10116 GN=Ptbp1 PE=1 SV=1	A0A0G2JTV1 (+3)	Ptbp1	59 kDa	TRUE	0	0	0	0	0	0	0	0
Cluster of Non-muscle caldesmon OS=Rattus norvegicus OX=10116 GN=Cald1 PE=1 SV=1 (A0A0G2JTV2)	A0A0G2JTV2 [3]	Cald1	72 kDa	TRUE	0	0	0	6870000	0	0	0	0
PRA1 family protein OS=Rattus norvegicus OX=10116 GN=Praf2 PE=1 SV=1	A0A0G2JTX2	Praf2	20 kDa		15300000	48300000	40700000	39300000	0	14700000	11100000	39500000
G-rich RNA sequence-binding factor 1 OS=Rattus norvegicus OX=10116 GN=Grsf1 PE=1 SV=1	A0A0G2JTY6 (+1)	Grsf1	44 kDa		0	5870000	0	8360000	0	7840000	5360000	6690000
Rap guanine nucleotide exchange factor 2 OS=Rattus norvegicus OX=10116 GN=Rapgef2 PE=1 SV=1	A0A0G2JU11	Rapgef2	186 kDa	TRUE	13700000	11100000	9800000	9760000	9380000	13700000	10800000	12100000
Type I keratin KA11 OS=Rattus norvegicus OX=10116 GN=Ka11 PE=3 SV=1	A0A0G2JU48	Ka11	46 kDa	TRUE	0	0	0	0	0	0	0	0
Metaxin 1 OS=Rattus norvegicus OX=10116 GN=Mtx1 PE=1 SV=1	A0A0G2JU49	Mtx1	52 kDa		8040000	8610000	14300000	0	0	11400000	11900000	11200000
Nuclear protein localization protein 4 homolog OS=Rattus norvegicus OX=10116 GN=Nploc4 PE=1 SV=1	A0A0G2JU66 (+2)	Nploc4	68 kDa		12900000	0	0	11900000	12300000	0	6170000	0
Eukaryotic translation initiation factor 3 subunit K OS=Rattus norvegicus OX=10116 GN=Eif3k PE=1 SV=1	A0A0G2JU77	Eif3k	25 kDa		6870000	9880000	0	0	0	0	0	0
E3 ubiquitin-protein ligase UBR4 OS=Rattus norvegicus OX=10116 GN=Ubr4 PE=1 SV=1	A0A0G2JU89 (+2)	Ubr4	574 kDa	TRUE	4180000	4090000	4470000	3730000	6090000	3570000	4590000	4190000
AHNAK nucleoprotein OS=Rattus norvegicus OX=10116 GN=Ahnak PE=1 SV=1	A0A0G2JU96 (+1)	Ahnak	572 kDa		11000000	8810000	10500000	15100000	16500000	5480000	10300000	12500000
WW domain-binding protein 11 OS=Rattus norvegicus OX=10116 GN=Wbp11l1 PE=1 SV=1	A0A0G2JUA6 (+2)	Wbp11l1	68 kDa		0	0	0	3400000	0	0	0	0
Dynactin subunit 2 OS=Rattus norvegicus OX=10116 GN=Dctn2 PE=1 SV=1	A0A0G2JUC7 (+1)	Dctn2	46 kDa		37100000	39300000	36600000	56100000	50800000	40200000	43800000	43300000
Regulator of G-protein-signaling 6 OS=Rattus norvegicus OX=10116 GN=Rgs6 PE=1 SV=1	A0A0G2JUG4 (+1)	Rgs6	49 kDa	TRUE	49200000	31500000	33300000	34600000	35300000	22100000	52300000	46700000
IQ motif and Sec7 domain 1 OS=Rattus norvegicus OX=10116 GN=Iqsec1 PE=1 SV=1	A0A0G2JUG7	Iqsec1	108 kDa	TRUE	10100000	11900000	11300000	18700000	15200000	13100000	14300000	11900000
Cytoplasmic linker-associated protein 1 OS=Rattus norvegicus OX=10116 GN=Clasp1 PE=1 SV=1	A0A0G2JUI5	Clasp1	171 kDa	TRUE	13700000	14200000	11100000	6920000	10700000	9300000	10200000	8410000
Cluster of Septin 6 (Predicted), isoform CRA_b OS=Rattus norvegicus OX=10116 GN=Sept11 PE=1 SV=1 (A0A0G2JUL7)	A0A0G2JUL7 [4]	2021-09-11	49 kDa	TRUE	67100000	79000000	79200000	124000000	64900000	73400000	89900000	70300000
VPS35 endosomal protein sorting factor-like OS=Rattus norvegicus OX=10116 GN=Vps35l PE=1 SV=1	A0A0G2JUM2	Vps35l	114 kDa	TRUE	0	0	0	4170000	0	0	0	0
Cluster of Myosin phosphatase Rho-interacting protein OS=Rattus norvegicus OX=10116 GN=Mprip PE=1 SV=1 (A0A0G2JUR5)	A0A0G2JUR5 [3]	Mprip	240 kDa	TRUE	0	0	0	4510000	0	0	0	0
Cell adhesion molecule 1 OS=Rattus norvegicus OX=10116 GN=Cadm1 PE=1 SV=1	A0A0G2JUT1 (+1)	Cadm1	43 kDa		68000000	37100000	41300000	32800000	29200000	48500000	76300000	55300000
Taste receptor type 1 member 2 OS=Rattus norvegicus OX=10116 GN=Aldh4a1 PE=3 SV=1	A0A0G2JUT5	Aldh4a1	164 kDa	TRUE	7300000	10700000	8330000	7540000	6700000	7040000	6410000	5940000
Mitochondrial ribosomal protein L1 OS=Rattus norvegicus OX=10116 GN=Mrpl1 PE=4 SV=1	A0A0G2JUV4 (+3)	Mrpl1	33 kDa		0	0	0	1970000	0	0	0	0
Leucyl-cystinyl aminopeptidase OS=Rattus norvegicus OX=10116 GN=LOC108348118 PE=1 SV=1	A0A0G2JUW8 (+2)	LOC108348118	117 kDa		0	0	0	0	0	0	0	0
Myotubularin-related protein 1 OS=Rattus norvegicus OX=10116 GN=Mtmr1 PE=1 SV=1	A0A0G2JUZ0 (+1)	Mtmr1	76 kDa	TRUE	0	10000000	0	0	0	12400000	0	0
Golgi-associated, gamma adaptin ear-containing, ARF-binding protein 3 OS=Rattus norvegicus OX=10116 GN=Gga3 PE=1 SV=1	A0A0G2JV04_RAT		?	TRUE	11300000	9370000	0	9260000	0	10000000	9270000	8530000
X-prolyl aminopeptidase (Aminopeptidase P) 1, soluble, isoform CRA_a OS=Rattus norvegicus OX=10116 GN=Xpnpep1 PE=1 SV=1	A0A0G2JV31 (+1)	Xpnpep1	75 kDa	TRUE	9260000	15800000	27200000	23200000	14400000	16100000	14500000	11500000
Cluster of 14-3-3 protein zeta/delta OS=Rattus norvegicus OX=10116 GN=Ywhaz PE=1 SV=1 (A0A0G2JV65)	A0A0G2JV65 [6]	Ywhaz	29 kDa	TRUE	285000000	268000000	253000000	203000000	231000000	245000000	281000000	244000000
Ubiquitin-conjugating enzyme E2 D3 OS=Rattus norvegicus OX=10116 GN=Ube2d3 PE=3 SV=1	A0A0G2JV72 (+2)	Ube2d3	16 kDa		58900000	82800000	0	0	79300000	114000000	78000000	62700000
Cluster of FKBP prolyl isomerase 11 OS=Rattus norvegicus OX=10116 GN=Arf3 PE=3 SV=1 (A0A0G2JV81)	A0A0G2JV81 [7]	Arf3	21 kDa	TRUE	44400000	60800000	72800000	60300000	50300000	59100000	58500000	48900000
Metabotropic glutamate receptor 3 OS=Rattus norvegicus OX=10116 GN=Grm3 PE=1 SV=1	A0A0G2JV93 (+1)	Grm3	101 kDa	TRUE	22000000	13100000	22600000	32600000	20200000	18900000	23900000	21800000
Cluster of Type II keratin Kb15 OS=Rattus norvegicus OX=10116 GN=Kb15 PE=3 SV=1 (A0A0G2JVA8)	A0A0G2JVA8 [17]	Kb15	58 kDa	TRUE	15000000	0	0	0	0	0	0	0
Syntaxin-12 OS=Rattus norvegicus OX=10116 GN=Stx12 PE=1 SV=1	A0A0G2JVB6 (+2)	Stx12	32 kDa		25000000	22400000	27000000	5560000	20800000	26500000	25900000	21500000
SCY1-like pseudokinase 2 OS=Rattus norvegicus OX=10116 GN=Scyl2 PE=1 SV=1	A0A0G2JVC2 (+1)	Scyl2	104 kDa		0	0	8260000	0	0	9130000	8110000	0
5'-AMP-activated protein kinase subunit gamma-1 OS=Rattus norvegicus OX=10116 GN=Kmt2d PE=1 SV=1	A0A0G2JVD6	Kmt2d	629 kDa	TRUE	0	0	0	2880000	0	0	0	0
MICOS complex subunit MIC60 OS=Rattus norvegicus OX=10116 GN=Immt PE=1 SV=1	A0A0G2JVH4	Immt	86 kDa		34000000	37100000	38600000	39700000	37900000	38700000	39900000	38300000
Contactin-4 OS=Rattus norvegicus OX=10116 GN=Cntn4 PE=4 SV=1	A0A0G2JVI9 (+1)	Cntn4	109 kDa	TRUE	0	0	5840000	0	0	0	4460000	0
Microtubule-associated serine/threonine kinase 3 OS=Rattus norvegicus OX=10116 GN=Mast3 PE=1 SV=1	A0A0G2JVL3 (+1)	Mast3	145 kDa	TRUE	0	0	0	5240000	0	0	0	0
NADH dehydrogenase [ubiquinone] 1 alpha subcomplex subunit 8 OS=Rattus norvegicus OX=10116 GN=Ndufa8 PE=1 SV=1	A0A0G2JVL6	Ndufa8	20 kDa		74800000	90600000	83300000	114000000	146000000	72200000	103000000	73400000
Uncharacterized protein OS=Rattus norvegicus OX=10116 PE=1 SV=1	A0A0G2JVM2		153 kDa		0	0	0	3240000	0	0	0	0
Uncharacterized protein OS=Rattus norvegicus OX=10116 PE=1 SV=1	A0A0G2JVP4 (+2)		52 kDa		13700000	5550000	3650000	0	0	0	0	0
Poly(A)-binding protein-interacting protein 1 OS=Rattus norvegicus OX=10116 GN=Paip1 PE=1 SV=1	A0A0G2JVP5	Paip1	46 kDa	TRUE	0	9420000	0	0	0	9580000	9160000	7550000
Cluster of Receptor-type tyrosine-protein phosphatase alpha OS=Rattus norvegicus OX=10116 GN=Ptpra PE=1 SV=1 (A0A0G2JVR0)	A0A0G2JVR0 [3]	Ptpra	90 kDa	TRUE	0	0	0	6360000	0	0	0	0
Integrin beta OS=Rattus norvegicus OX=10116 GN=Itgb8 PE=1 SV=1	A0A0G2JVU1	Itgb8	84 kDa		0	0	0	2110000	4720000	0	0	0
Ubiquitin-specific peptidase 14 OS=Rattus norvegicus OX=10116 GN=Usp14 PE=1 SV=1	A0A0G2JVV5 (+1)	Usp14	52 kDa		18500000	11300000	5070000	13200000	12400000	7650000	10200000	10500000
Cluster of E3 ubiquitin-protein ligase HUWE1 OS=Rattus norvegicus OX=10116 GN=Huwe1 PE=1 SV=1 (A0A0G2JVW5)	A0A0G2JVW5 [2]	Huwe1	448 kDa	TRUE	20000000	7370000	9490000	2610000	6120000	13900000	6680000	11500000
Integrin subunit alpha V OS=Rattus norvegicus OX=10116 GN=Itgav PE=1 SV=1	A0A0G2JVZ6	Itgav	116 kDa		10200000	8190000	14100000	7380000	8230000	9940000	9770000	6340000
Cluster of Uncharacterized protein OS=Rattus norvegicus OX=10116 PE=1 SV=1 (A0A0G2JW01)	A0A0G2JW01 [2]		49 kDa	TRUE	0	0	0	0	0	0	0	0
Gamma-adducin OS=Rattus norvegicus OX=10116 GN=Add3 PE=1 SV=1	A0A0G2JW28 (+2)	Add3	75 kDa	TRUE	24400000	27400000	33400000	30700000	23900000	22700000	24400000	21400000
CDGSH iron sulfur domain 3 OS=Rattus norvegicus OX=10116 GN=Cisd3 PE=1 SV=1	A0A0G2JW34	Cisd3	14 kDa		0	10200000	7690000	0	0	5880000	9850000	10900000
Ras GTPase-activating protein 3 OS=Rattus norvegicus OX=10116 GN=Rasa3 PE=1 SV=1	A0A0G2JW85 (+1)	Rasa3	96 kDa	TRUE	0	0	0	5460000	0	0	0	0
Cluster of Microtubule-associated protein OS=Rattus norvegicus OX=10116 GN=Map4 PE=1 SV=1 (A0A0G2JW88)	A0A0G2JW88 [2]	Map4	233 kDa	TRUE	21000000	14400000	12200000	10400000	13400000	13000000	11100000	15300000
Exportin 7 OS=Rattus norvegicus OX=10116 GN=Xpo7 PE=1 SV=1	A0A0G2JWA3	Xpo7	124 kDa		6980000	0	0	0	5490000	2840000	0	6330000
Cluster of Sarcolemmal membrane-associated protein OS=Rattus norvegicus OX=10116 GN=Slmap PE=1 SV=1 (A0A0G2JWA5)	A0A0G2JWA5 [3]	Slmap	93 kDa	TRUE	0	0	0	0	0	0	0	0
Cluster of Microtubule-actin cross-linking factor 1 OS=Rattus norvegicus OX=10116 GN=Macf1 PE=1 SV=1 (A0A0G2JWA8)	A0A0G2JWA8 [2]	Macf1	831 kDa	TRUE	8230000	7600000	6250000	6030000	6890000	7060000	7210000	6550000
Citron rho-interacting serine/threonine kinase OS=Rattus norvegicus OX=10116 GN=Cit PE=1 SV=1	A0A0G2JWA9 (+1)	Cit	237 kDa	TRUE	8050000	5870000	6730000	8060000	8530000	6830000	0	4890000
Similar to RIKEN cDNA D230025D16Rik OS=Rattus norvegicus OX=10116 GN=RGD621098 PE=1 SV=1	A0A0G2JWC6 (+2)	RGD621098	46 kDa		0	0	0	7540000	0	0	0	0
Fermitin family member 2 OS=Rattus norvegicus OX=10116 GN=Fermt2 PE=1 SV=1	A0A0G2JWC7 (+1)	Fermt2	80 kDa		0	8580000	4030000	0	0	0	0	0
Fragile X mental retardation syndrome-related protein 1 OS=Rattus norvegicus OX=10116 GN=Fxr1 PE=1 SV=1	A0A0G2JWD2 (+1)	Fxr1	63 kDa	TRUE	4140000	0	7670000	0	3410000	5440000	4510000	3410000
ASPSCR1, UBX domain-containing tether for SLC2A4 OS=Rattus norvegicus OX=10116 GN=Aspscr1 PE=1 SV=1	A0A0G2JWF4	Aspscr1	48 kDa		0	0	0	0	0	0	0	0
Protein phosphatase 1 regulatory subunit 12A OS=Rattus norvegicus OX=10116 GN=Ppp1r12a PE=1 SV=1	A0A0G2JWJ0 (+1)	Ppp1r12a	115 kDa	TRUE	7920000	7890000	8400000	11500000	7280000	7830000	7610000	5950000
Methyl-CpG-binding protein 2 OS=Rattus norvegicus OX=10116 GN=Mecp2 PE=1 SV=1	A0A0G2JWK2 (+1)	Mecp2	53 kDa		9570000	7020000	8440000	6550000	2050000	6860000	8190000	6940000
Transgelin OS=Rattus norvegicus OX=10116 GN=Tagln PE=1 SV=1	A0A0G2JWK7 (+1)	Tagln	23 kDa	TRUE	19800000	0	9790000	8680000	9560000	9550000	11100000	9480000
NAD-dependent protein deacetylase OS=Rattus norvegicus OX=10116 GN=Sirt2 PE=1 SV=1	A0A0G2JWM2	Sirt2	43 kDa		30300000	37900000	28700000	31300000	26700000	39900000	31600000	25300000
Nebulette OS=Rattus norvegicus OX=10116 GN=Nebl PE=1 SV=1	A0A0G2JWS2 (+1)	Nebl	109 kDa	TRUE	29000000	11300000	22700000	0	23800000	20500000	22200000	17200000
26S proteasome non-ATPase regulatory subunit 11 OS=Rattus norvegicus OX=10116 GN=Psmd11 PE=1 SV=1	A0A0G2JWX1 (+1)	Psmd11	56 kDa		14700000	15800000	18700000	12700000	19900000	17900000	19900000	16000000
GMP reductase OS=Rattus norvegicus OX=10116 GN=Gmpr2 PE=1 SV=1	A0A0G2JX25	Gmpr2	38 kDa	TRUE	0	0	0	4020000	0	0	0	0
SRSF protein kinase 2 OS=Rattus norvegicus OX=10116 GN=Srpk2 PE=1 SV=1	A0A0G2JX62 (+1)	Srpk2	81 kDa	TRUE	6280000	6960000	6080000	6740000	7020000	6600000	6820000	0
Prolyl endopeptidase-like OS=Rattus norvegicus OX=10116 GN=Prepl PE=1 SV=1	A0A0G2JX67 (+2)	Prepl	86 kDa		12300000	15500000	12000000	7480000	16000000	12800000	17200000	18500000
Muscleblind-like-splicing regulator 1 OS=Rattus norvegicus OX=10116 GN=Mbnl1 PE=1 SV=1	A0A0G2JX72 (+1)	Mbnl1	47 kDa		0	0	0	0	0	0	0	0
Serine/threonine-protein kinase mTOR OS=Rattus norvegicus OX=10116 GN=Mtor PE=1 SV=1	A0A0G2JX74 (+1)	Mtor	288 kDa	TRUE	3300000	4790000	4220000	5220000	4890000	4560000	5540000	4340000
Cluster of Rab3 GTPase-activating protein catalytic subunit OS=Rattus norvegicus OX=10116 GN=Rab3gap1 PE=1 SV=1 (A0A0G2JXA1)	A0A0G2JXA1 [3]	Rab3gap1	86 kDa	TRUE	7340000	8480000	0	9770000	7810000	7760000	9180000	6440000
Flotillin 2, isoform CRA_d OS=Rattus norvegicus OX=10116 GN=Flot2 PE=1 SV=1	A0A0G2JXA8 (+2)	Flot2	42 kDa	TRUE	20700000	19500000	24300000	22600000	20200000	17700000	18100000	17000000
Cluster of 40S ribosomal protein S21 OS=Rattus norvegicus OX=10116 GN=Rps21 PE=1 SV=1 (A0A0G2JXC3)	A0A0G2JXC3 [3]	Rps21	9 kDa	TRUE	8000000	10700000	23600000	36800000	7220000	9270000	0	11300000
Cluster of 60S ribosomal protein L9 pseudogene OS=Rattus norvegicus OX=10116 GN=LOC103692829 PE=4 SV=1 (A0A0G2JXD0)	A0A0G2JXD0 [5]	LOC103692829	21 kDa	TRUE	23400000	23700000	21500000	22900000	23700000	32000000	24800000	24100000
Cluster of Non-specific serine/threonine protein kinase OS=Rattus norvegicus OX=10116 GN=Akt3 PE=3 SV=1 (A0A0G2JXD7)	A0A0G2JXD7 [4]	Akt3	55 kDa	TRUE	0	0	0	6840000	0	0	0	0
DOP1 leucine zipper-like protein B OS=Rattus norvegicus OX=10116 GN=Dop1b PE=1 SV=1	A0A0G2JXD9	Dop1b	258 kDa	TRUE	0	0	0	0	0	0	0	0
Cluster of Cell cycle control protein OS=Rattus norvegicus OX=10116 GN=Tmem30a PE=1 SV=1 (A0A0G2JXG3)	A0A0G2JXG3 [2]	Tmem30a	41 kDa	TRUE	0	0	19000000	10400000	16600000	0	0	0
Coiled-coil domain-containing protein 51 OS=Rattus norvegicus OX=10116 GN=Ccdc51 PE=1 SV=1	A0A0G2JXH2 (+2)	Ccdc51	48 kDa		0	0	0	6620000	6440000	0	0	0
Tetratricopeptide repeat domain 7B OS=Rattus norvegicus OX=10116 GN=Ttc7b PE=1 SV=1	A0A0G2JXJ6 (+1)	Ttc7b	65 kDa	TRUE	0	12000000	0	19000000	0	0	0	0
Voltage-dependent P/Q-type calcium channel subunit alpha OS=Rattus norvegicus OX=10116 GN=Cacna1a PE=1 SV=1	A0A0G2JXK1	Cacna1a	268 kDa	TRUE	0	0	1600000	4260000	0	0	0	0
F-box only protein 7 OS=Rattus norvegicus OX=10116 GN=Fbxo7 PE=1 SV=1	A0A0G2JXK7 (+1)	Fbxo7	47 kDa		0	18500000	0	9230000	0	18100000	17400000	17300000
Tripartite motif-containing protein 46 OS=Rattus norvegicus OX=10116 GN=Trim46 PE=1 SV=2	A0A0G2JXN2	Trim46	83 kDa	TRUE	5340000	4980000	0	0	0	0	0	0
Cluster of Oxysterol-binding protein OS=Rattus norvegicus OX=10116 GN=Osbpl8 PE=1 SV=1 (A0A0G2JXN8)	A0A0G2JXN8 [3]	Osbpl8	101 kDa	TRUE	2800000	0	0	11500000	0	0	4040000	0
Cluster of Membrane-associated guanylate kinase, WW and PDZ domain-containing protein 2 OS=Rattus norvegicus OX=10116 GN=Magi2 PE=1 SV=1 (A0A0G2JXR9)	A0A0G2JXR9 [3]	Magi2	119 kDa	TRUE	0	0	0	7820000	0	0	0	0
Vacuolar protein sorting-associated protein 26A OS=Rattus norvegicus OX=10116 GN=Vps26a PE=1 SV=1	A0A0G2JXT0 (+1)	Vps26a	35 kDa	TRUE	0	0	0	16800000	0	0	0	0
Farnesyl pyrophosphate synthase OS=Rattus norvegicus OX=10116 GN=Fdps PE=1 SV=1	A0A0G2JXT3 (+2)	Fdps	49 kDa		14800000	8680000	11700000	13400000	10200000	10900000	13100000	8790000
Myotubularin-related protein 6 OS=Rattus norvegicus OX=10116 GN=Mtmr6 PE=1 SV=1	A0A0G2JXT6	Mtmr6	76 kDa	TRUE	0	0	0	3960000	0	0	0	0
Sodium channel subunit beta-1 OS=Rattus norvegicus OX=10116 GN=Scn1b PE=4 SV=1	A0A0G2JXY6 (+1)	Scn1b	21 kDa		0	0	0	0	0	0	0	5410000
Uncharacterized protein OS=Rattus norvegicus OX=10116 PE=1 SV=1	A0A0G2JY03		28 kDa	TRUE	17600000	23200000	24500000	26000000	29200000	22300000	25000000	22000000
Myosin XVIIIa OS=Rattus norvegicus OX=10116 GN=Myo18a PE=1 SV=1	A0A0G2JY08	Myo18a	233 kDa	TRUE	8360000	7640000	12100000	8290000	9180000	10500000	8010000	9710000
Disco-interacting protein 2 homolog B OS=Rattus norvegicus OX=10116 GN=Dip2b PE=1 SV=1	A0A0G2JY22	Dip2b	171 kDa	TRUE	0	6450000	4810000	4030000	0	7660000	7230000	0
DnaJ heat shock protein family (Hsp40) member C6 OS=Rattus norvegicus OX=10116 GN=Dnajc6 PE=1 SV=1	A0A0G2JY26	Dnajc6	102 kDa	TRUE	38600000	36100000	32900000	28300000	43100000	32200000	30300000	33800000
Alpha-1-antiproteinase OS=Rattus norvegicus OX=10116 GN=Serpina1 PE=1 SV=1	A0A0G2JY31 (+2)	Serpina1	46 kDa		12000000	11600000	14300000	22400000	10700000	0	36300000	7470000
Cluster of Fatty aldehyde dehydrogenase OS=Rattus norvegicus OX=10116 GN=Aldh3a2 PE=1 SV=1 (A0A0G2JY43)	A0A0G2JY43 [4]	Aldh3a2	65 kDa	TRUE	10300000	12500000	15900000	14500000	13100000	11800000	10400000	9270000
Peroxisomal biogenesis factor 19 OS=Rattus norvegicus OX=10116 GN=Pex19 PE=1 SV=1	A0A0G2JY69 (+1)	Pex19	32 kDa		0	0	0	5830000	0	0	0	0
Cluster of Uncharacterized protein OS=Rattus norvegicus OX=10116 PE=1 SV=1 (A0A0G2JY70)	A0A0G2JY70 [4]		13 kDa	TRUE	0	0	41600000	36100000	0	0	0	0
Cluster of Serine/threonine-protein phosphatase OS=Rattus norvegicus OX=10116 GN=LOC100362453 PE=3 SV=1 (A0A0G2JYA4)	A0A0G2JYA4 [5]	LOC100362453	36 kDa	TRUE	32200000	42200000	32000000	44600000	30700000	29800000	38100000	33400000
F-actin-capping protein subunit beta OS=Rattus norvegicus OX=10116 GN=Capzb PE=1 SV=1	A0A0G2JYB1 (+1)	Capzb	33 kDa		32900000	58100000	59800000	99700000	43500000	57000000	54100000	60900000
RCG62582, isoform CRA_c OS=Rattus norvegicus OX=10116 GN=Ubap2l PE=1 SV=1	A0A0G2JYC6 (+1)	Ubap2l	113 kDa		13100000	13700000	10900000	0	13700000	15000000	12900000	12200000
Hepatoma-derived growth factor-related protein 2 OS=Rattus norvegicus OX=10116 GN=Hdgfl2 PE=1 SV=1	A0A0G2JYC7 (+1)	Hdgfl2	72 kDa	TRUE	0	0	0	15200000	12300000	9970000	0	0
Calpain-5 OS=Rattus norvegicus OX=10116 GN=Capn5 PE=1 SV=1	A0A0G2JYD8 (+1)	Capn5	73 kDa	TRUE	0	0	0	6810000	0	0	0	0
Ataxin 2-like OS=Rattus norvegicus OX=10116 GN=Atxn2l PE=1 SV=1	A0A0G2JYE0 (+1)	Atxn2l	114 kDa		0	0	0	4130000	0	0	0	0
Cluster of Anion exchange protein OS=Rattus norvegicus OX=10116 GN=Slc4a10 PE=1 SV=1 (A0A0G2JYF0)	A0A0G2JYF0 [3]	Slc4a10	126 kDa	TRUE	24300000	19600000	16500000	16300000	23100000	20800000	22300000	16900000
LPS-responsive beige-like anchor protein OS=Rattus norvegicus OX=10116 GN=Lrba PE=1 SV=1	A0A0G2JYI0 (+1)	Lrba	309 kDa	TRUE	0	0	0	0	0	0	0	0
Serine protease inhibitor A3N OS=Rattus norvegicus OX=10116 GN=LOC299282 PE=1 SV=1	A0A0G2JYK0 (+1)	LOC299282	68 kDa	TRUE	6130000	0	0	13400000	13200000	0	12300000	12800000
Exocyst complex component OS=Rattus norvegicus OX=10116 GN=Exoc6b PE=1 SV=1	A0A0G2JYR1	Exoc6b	94 kDa	TRUE	0	0	0	0	0	3940000	2090000	0
Formin-like 1 OS=Rattus norvegicus OX=10116 GN=Fmnl1 PE=1 SV=1	A0A0G2JYU6	Fmnl1	123 kDa	TRUE	0	0	0	6730000	0	0	0	0
Uncharacterized protein OS=Rattus norvegicus OX=10116 PE=1 SV=1	A0A0G2JZ27		127 kDa		1680000	0	0	0	7030000	0	1950000	6450000
Baculoviral IAP repeat-containing 6 OS=Rattus norvegicus OX=10116 GN=Birc6 PE=1 SV=1	A0A0G2JZ53 (+1)	Birc6	434 kDa		0	0	0	0	0	0	1540000	0
Fibronectin type III and SPRY domain-containing 1-like OS=Rattus norvegicus OX=10116 GN=Fsd1l PE=4 SV=1	A0A0G2JZ60	Fsd1l	57 kDa		9640000	6260000	4860000	7600000	6470000	8080000	8080000	8450000
Cluster of Spectrin alpha chain, non-erythrocytic 1 OS=Rattus norvegicus OX=10116 GN=Sptan1 PE=1 SV=1 (A0A0G2JZ69)	A0A0G2JZ69 [2]	Sptan1	287 kDa	TRUE	83700000	83100000	88900000	156000000	80900000	74800000	83800000	73200000
ArfGAP with GTPase domain, ankyrin repeat and PH domain 3 OS=Rattus norvegicus OX=10116 GN=Agap3 PE=4 SV=1	A0A0G2JZ83	Agap3	87 kDa	TRUE	19300000	19000000	17300000	4010000	18400000	17500000	19100000	12900000
Cluster of Roundabout guidance receptor 2 OS=Rattus norvegicus OX=10116 GN=Robo2 PE=4 SV=1 (A0A0G2JZA1)	A0A0G2JZA1 [4]	Robo2	166 kDa	TRUE	0	0	0	0	3650000	0	0	0
GrpE protein homolog OS=Rattus norvegicus OX=10116 GN=Grpel1 PE=1 SV=1	A0A0G2JZA2 (+1)	Grpel1	26 kDa		11600000	7710000	15000000	0	14100000	31400000	9860000	10800000
Cluster of Serine/threonine-protein phosphatase 2A 56 kDa regulatory subunit OS=Rattus norvegicus OX=10116 GN=Ppp2r5c PE=1 SV=1 (A0A0G2JZD1)	A0A0G2JZD1 [2]	Ppp2r5c	64 kDa	TRUE	0	20400000	19000000	0	18600000	18000000	17800000	0
G protein-activated inward rectifier potassium channel 3 OS=Rattus norvegicus OX=10116 GN=Kcnj9 PE=3 SV=1	A0A0G2JZD9 (+1)	Kcnj9	46 kDa	TRUE	0	0	0	0	0	0	0	0
Membrane-associated guanylate kinase, WW and PDZ domain-containing protein 1 OS=Rattus norvegicus OX=10116 GN=Magi1 PE=1 SV=1	A0A0G2JZE4	Magi1	148 kDa	TRUE	0	0	0	0	0	0	0	0
SEC24 homolog C, COPII coat complex component OS=Rattus norvegicus OX=10116 GN=Sec24c PE=1 SV=1	A0A0G2JZF0 (+1)	Sec24c	115 kDa	TRUE	9250000	11500000	11500000	8880000	10800000	7700000	11900000	10500000
Serine--tRNA ligase, cytoplasmic OS=Rattus norvegicus OX=10116 GN=Sars PE=1 SV=1	A0A0G2JZG7	Sars	61 kDa		19800000	22700000	18300000	27500000	16600000	20000000	17300000	17900000
Calcium-binding protein 39 OS=Rattus norvegicus OX=10116 GN=Cab39 PE=1 SV=1	A0A0G2JZH0	Cab39	40 kDa	TRUE	31400000	24100000	16200000	17500000	28500000	34100000	19700000	28500000
Dihydrolipoamide acetyltransferase component of pyruvate dehydrogenase complex OS=Rattus norvegicus OX=10116 GN=Pdhx PE=1 SV=1	A0A0G2JZH8	Pdhx	54 kDa		25700000	31000000	34900000	30100000	28500000	30000000	29300000	24100000
Cluster of Scaffold attachment factor B OS=Rattus norvegicus OX=10116 GN=Safb PE=1 SV=1 (A0A0G2JZI0)	A0A0G2JZI0 [3]	Safb	106 kDa	TRUE	14100000	0	0	3350000	4390000	7010000	8230000	4670000
Cluster of Glutamyl-prolyl-tRNA synthetase OS=Rattus norvegicus OX=10116 GN=Eprs PE=1 SV=1 (A0A0G2JZI2)	A0A0G2JZI2 [2]	Eprs	170 kDa	TRUE	6980000	7770000	8830000	6150000	6450000	8060000	6640000	6190000
Cluster of Protein transport protein SEC23 OS=Rattus norvegicus OX=10116 GN=Sec23a PE=1 SV=1 (A0A0G2JZM2)	A0A0G2JZM2 [3]	Sec23a	85 kDa	TRUE	14700000	12800000	13900000	7520000	14700000	13600000	15100000	12100000
Bcl-2-like protein 1 OS=Rattus norvegicus OX=10116 GN=Bcl2l1 PE=1 SV=1	A0A0G2JZS5 (+3)	Bcl2l1	26 kDa		0	6040000	0	0	0	0	0	0
NACHT and WD repeat domain-containing 2 OS=Rattus norvegicus OX=10116 GN=Nwd2 PE=4 SV=1	A0A0G2JZT1	Nwd2	182 kDa		0	0	0	2760000	0	0	0	0
ATP/GTP-binding protein 1 OS=Rattus norvegicus OX=10116 GN=Agtpbp1 PE=4 SV=1	A0A0G2JZV3 (+1)	Agtpbp1	137 kDa	TRUE	0	0	0	2040000	0	0	0	0
Cluster of Uncharacterized protein OS=Rattus norvegicus OX=10116 PE=4 SV=1 (A0A0G2JZW1)	A0A0G2JZW1 [5]		24 kDa	TRUE	14900000	19400000	14600000	22800000	8370000	0	11500000	0
IQ motif and Sec7 domain 2 OS=Rattus norvegicus OX=10116 GN=Iqsec2 PE=1 SV=1	A0A0G2JZX5	Iqsec2	105 kDa	TRUE	8940000	9590000	12900000	18500000	14500000	12900000	7810000	11500000
Cluster of RALBP1-associated Eps domain-containing 1 OS=Rattus norvegicus OX=10116 GN=Reps1 PE=1 SV=1 (A0A0G2JZY3)	A0A0G2JZY3 [2]	Reps1	81 kDa	TRUE	0	0	0	0	0	0	0	0
UBX domain protein 6 OS=Rattus norvegicus OX=10116 GN=Ubxn6 PE=1 SV=1	A0A0G2K012	Ubxn6	58 kDa		0	0	0	0	0	0	0	0
Lymphocyte cytosolic protein 1 OS=Rattus norvegicus OX=10116 GN=Lcp1 PE=1 SV=1	A0A0G2K014 (+1)	Lcp1	72 kDa	TRUE	3980000	0	7930000	3650000	0	0	4540000	0
Oligoribonuclease, mitochondrial OS=Rattus norvegicus OX=10116 GN=Rexo2 PE=1 SV=1	A0A0G2K038 (+1)	Rexo2	29 kDa		10300000	12000000	14300000	0	14500000	0	11900000	8280000
Early endosome antigen 1 OS=Rattus norvegicus OX=10116 GN=Eea1 PE=1 SV=1	A0A0G2K051 (+1)	Eea1	165 kDa	TRUE	8680000	6910000	6760000	6770000	7180000	8790000	7590000	7590000
Mitochondrial calcium uniporter OS=Rattus norvegicus OX=10116 GN=Mcu PE=1 SV=1	A0A0G2K059 (+1)	Mcu	36 kDa		14700000	15900000	24800000	16000000	23900000	26600000	21500000	20600000
Cluster of Breast carcinoma-amplified sequence 1 homolog OS=Rattus norvegicus OX=10116 GN=Bcas1 PE=1 SV=1 (A0A0G2K079)	A0A0G2K079 [3]	Bcas1	38 kDa	TRUE	12300000	14200000	15100000	8760000	10300000	19100000	15700000	15200000
Heat shock 70 kDa protein 13 OS=Rattus norvegicus OX=10116 GN=Hspa13 PE=1 SV=1	A0A0G2K093 (+1)	Hspa13	48 kDa	TRUE	8230000	0	0	0	0	0	0	0
Protein CDV3 homolog OS=Rattus norvegicus OX=10116 GN=Cdv3 PE=1 SV=1	A0A0G2K0B0 (+1)	Cdv3	30 kDa		0	2370000	2790000	0	2440000	2180000	0	0
E3 ubiquitin-protein ligase OS=Rattus norvegicus OX=10116 GN=Nedd4 PE=1 SV=1	A0A0G2K0B4 (+1)	Nedd4	102 kDa	TRUE	7440000	7590000	11200000	8040000	0	8130000	9880000	9920000
Cluster of Clathrin coat assembly protein AP180 OS=Rattus norvegicus OX=10116 GN=Snap91 PE=1 SV=1 (A0A0G2K0B6)	A0A0G2K0B6 [2]	Snap91	91 kDa	TRUE	101000000	105000000	117000000	132000000	90400000	114000000	90000000	74000000
Band 4.1-like protein 1-like OS=Rattus norvegicus OX=10116 GN=Epb41l1 PE=1 SV=1	A0A0G2K0F3 (+1)	Epb41l1	171 kDa	TRUE	28400000	30100000	24100000	32700000	26000000	25300000	25300000	27000000
WD repeat domain 13 OS=Rattus norvegicus OX=10116 GN=Wdr13 PE=1 SV=1	A0A0G2K0H6 (+1)	Wdr13	43 kDa	TRUE	6770000	13400000	0	5650000	17400000	13500000	16700000	10500000
Nicotinamide phosphoribosyltransferase OS=Rattus norvegicus OX=10116 GN=Nampt PE=1 SV=1	A0A0G2K0I3 (+1)	Nampt	54 kDa		11200000	9260000	0	6550000	0	11800000	0	0
Voltage-dependent calcium channel subunit alpha-2/delta-2 OS=Rattus norvegicus OX=10116 GN=Cacna2d2 PE=1 SV=1	A0A0G2K0J2	Cacna2d2	122 kDa	TRUE	0	0	0	3100000	0	0	0	0
Cluster of Ankyrin-3 OS=Rattus norvegicus OX=10116 GN=Ank3 PE=1 SV=1 (A0A0G2K0J3)	A0A0G2K0J3 [5]	Ank3	284 kDa	TRUE	20500000	18100000	22800000	17800000	20300000	22200000	21500000	13000000
Ral GTPase-activating protein subunit beta OS=Rattus norvegicus OX=10116 GN=Ralgapb PE=1 SV=1	A0A0G2K0K8 (+3)	Ralgapb	161 kDa		0	0	0	0	0	0	0	0
Kinesin-associated protein 3 OS=Rattus norvegicus OX=10116 GN=Kifap3 PE=1 SV=1	A0A0G2K0P1	Kifap3	89 kDa	TRUE	0	7690000	0	0	2770000	6140000	0	0
CDW92 antigen, isoform CRA_b OS=Rattus norvegicus OX=10116 GN=Slc44a1 PE=1 SV=1	A0A0G2K0P8 (+2)	Slc44a1	73 kDa		10200000	0	0	0	0	0	0	9240000
Sushi domain-containing 2 OS=Rattus norvegicus OX=10116 GN=Susd2 PE=1 SV=1	A0A0G2K0Q8 (+1)	Susd2	91 kDa		0	0	0	0	0	0	0	0
Calcium-binding and coiled-coil domain-containing protein 1-like OS=Rattus norvegicus OX=10116 GN=Calcoco1 PE=1 SV=1	A0A0G2K0S1 (+1)	Calcoco1	80 kDa		2910000	0	0	0	0	0	0	0
RAP1 GTPase-activating protein 2 OS=Rattus norvegicus OX=10116 GN=Rap1gap2 PE=1 SV=1	A0A0G2K0S7	Rap1gap2	81 kDa	TRUE	8420000	4830000	7740000	11800000	10100000	7800000	7960000	9310000
Calcium uptake protein 1, mitochondrial OS=Rattus norvegicus OX=10116 GN=Micu1 PE=1 SV=1	A0A0G2K0T5 (+2)	Micu1	55 kDa		0	0	0	0	5590000	0	0	0
Gamma-synuclein OS=Rattus norvegicus OX=10116 GN=Sncg PE=1 SV=1	A0A0G2K0T6	Sncg	13 kDa	TRUE	0	0	0	0	0	0	0	0
Rho guanine nucleotide exchange factor 2 OS=Rattus norvegicus OX=10116 GN=Arhgef2 PE=1 SV=1	A0A0G2K0V4	Arhgef2	133 kDa		16100000	16200000	15600000	11500000	22800000	13000000	15200000	14500000
Protein tweety homolog OS=Rattus norvegicus OX=10116 GN=Ttyh3 PE=1 SV=1	A0A0G2K0W3 (+1)	Ttyh3	58 kDa		0	0	8860000	0	0	0	8350000	0
Proteasome subunit alpha type OS=Rattus norvegicus OX=10116 GN=Psma7 PE=1 SV=1	A0A0G2K0W9	Psma7	28 kDa		24900000	24600000	24300000	34400000	28800000	22300000	23800000	27700000
Cluster of Protein ABHD16A OS=Rattus norvegicus OX=10116 GN=Abhd16a PE=1 SV=1 (A0A0G2K0X5)	A0A0G2K0X5 [2]	Abhd16a	63 kDa	TRUE	0	8900000	0	16700000	10800000	0	8680000	0
Protein transport protein Sec31A OS=Rattus norvegicus OX=10116 GN=Sec31a PE=1 SV=1	A0A0G2K0X9 (+2)	Sec31a	132 kDa	TRUE	8800000	9090000	5990000	7710000	10800000	14100000	11600000	7560000
Calcium-activated potassium channel subunit alpha-1 OS=Rattus norvegicus OX=10116 GN=Kcnma1 PE=1 SV=1	A0A0G2K104 (+1)	Kcnma1	118 kDa	TRUE	9910000	0	7520000	9000000	13000000	11000000	0	7300000
Eukaryotic translation initiation factor 6 OS=Rattus norvegicus OX=10116 GN=Eif6 PE=1 SV=1	A0A0G2K110 (+1)	Eif6	27 kDa		0	0	0	0	0	0	0	0
Unc-119 lipid-binding chaperone B OS=Rattus norvegicus OX=10116 GN=Mlec PE=1 SV=1	A0A0G2K121 (+1)	Mlec	33 kDa	TRUE	8270000	9680000	0	5260000	0	8280000	8400000	0
Apolipoprotein E OS=Rattus norvegicus OX=10116 GN=Apoe PE=1 SV=1	A0A0G2K151 (+1)	Apoe	41 kDa		40700000	61200000	60200000	76500000	53300000	53900000	50000000	37200000
Secernin 3 OS=Rattus norvegicus OX=10116 GN=Scrn3 PE=1 SV=1	A0A0G2K189	Scrn3	48 kDa		0	0	0	0	0	0	0	0
Actin-related protein 3 OS=Rattus norvegicus OX=10116 GN=Actr3 PE=1 SV=1	A0A0G2K1C0 (+1)	Actr3	48 kDa	TRUE	54500000	42500000	52700000	81600000	43500000	50500000	50300000	48900000
Solute carrier family 7, member 14 OS=Rattus norvegicus OX=10116 GN=Slc7a14 PE=1 SV=1	A0A0G2K1G8	Slc7a14	84 kDa		5560000	9970000	8450000	1480000	12800000	5520000	9180000	11200000
Secretory carrier-associated membrane protein OS=Rattus norvegicus OX=10116 GN=Scamp1 PE=1 SV=1	A0A0G2K1I6 (+1)	Scamp1	34 kDa		16800000	20300000	20300000	41900000	25800000	25900000	13800000	26100000
Tenascin C OS=Rattus norvegicus OX=10116 GN=Tnc PE=1 SV=1	A0A0G2K1L0	Tnc	222 kDa		0	0	2890000	4630000	0	0	0	0
RALBP1 associated Eps domain containing protein 2 OS=Rattus norvegicus OX=10116 GN=Reps2 PE=1 SV=1	A0A0G2K1L4	Reps2	63 kDa	TRUE	0	0	0	0	0	0	0	0
Receptor expression-enhancing protein OS=Rattus norvegicus OX=10116 GN=Reep2 PE=3 SV=1	A0A0G2K1L5 (+1)	Reep2	28 kDa		0	14600000	15300000	0	0	18700000	13000000	18900000
Disks large homolog 1 OS=Rattus norvegicus OX=10116 GN=Dlg1 PE=1 SV=1	A0A0G2K1M2 (+1)	Dlg1	101 kDa	TRUE	21700000	26200000	31000000	35700000	21000000	17500000	25100000	21000000
Prolyl endopeptidase OS=Rattus norvegicus OX=10116 GN=Prep PE=1 SV=1	A0A0G2K1M8 (+1)	Prep	80 kDa		5480000	5720000	12500000	8880000	8230000	12500000	13500000	5630000
Myotubularin-related protein 7 OS=Rattus norvegicus OX=10116 GN=Mtmr7 PE=1 SV=1	A0A0G2K1P1	Mtmr7	76 kDa	TRUE	0	0	0	4070000	0	0	0	0
Malic enzyme OS=Rattus norvegicus OX=10116 GN=Me1 PE=1 SV=1	A0A0G2K1S6	Me1	64 kDa		19300000	19800000	14900000	14600000	14900000	18900000	20900000	15700000
Immunity-related GTPase Q OS=Rattus norvegicus OX=10116 GN=Irgq PE=1 SV=1	A0A0G2K1U9	Irgq	59 kDa		17700000	8470000	10100000	11200000	15700000	9690000	12800000	11400000
NudC domain-containing 3 (Fragment) OS=Rattus norvegicus OX=10116 GN=Nudcd3 PE=1 SV=1	A0A0G2K226	Nudcd3	20 kDa		0	0	0	4080000	0	0	0	0
Cluster of Isoleucyl-tRNA synthetase 2, mitochondrial OS=Rattus norvegicus OX=10116 GN=Iars2 PE=1 SV=1 (A0A0G2K261)	A0A0G2K261 [2]	Iars2	113 kDa	TRUE	21200000	15300000	20300000	19500000	16100000	15300000	15200000	18100000
Eukaryotic translation initiation factor 3 subunit E OS=Rattus norvegicus OX=10116 GN=LOC100909481 PE=3 SV=1	A0A0G2K273 (+1)	LOC100909481	52 kDa		11300000	11100000	8900000	8020000	4740000	10700000	9710000	8060000
Cluster of Uncharacterized protein OS=Rattus norvegicus OX=10116 PE=4 SV=1 (A0A0G2K290)	A0A0G2K290 [3]		14 kDa	TRUE	0	0	0	0	0	0	0	0
Ubiquitin carboxyl-terminal hydrolase OS=Rattus norvegicus OX=10116 GN=Uchl5 PE=1 SV=1	A0A0G2K2A5 (+1)	Uchl5	39 kDa		0	0	0	5960000	0	0	5050000	0
Far upstream element-binding protein 2 OS=Rattus norvegicus OX=10116 GN=Khsrp PE=1 SV=1	A0A0G2K2B3 (+2)	Khsrp	77 kDa	TRUE	12300000	13400000	10700000	17700000	7950000	6760000	12300000	7830000
Cluster of Aspartate-beta-hydroxylase OS=Rattus norvegicus OX=10116 GN=Asph PE=1 SV=1 (A0A0G2K2B5)	A0A0G2K2B5 [2]	Asph	90 kDa	TRUE	0	0	0	4130000	0	0	0	0
Cluster of Ubiquitin-specific peptidase 9, X-linked OS=Rattus norvegicus OX=10116 GN=Usp9x PE=1 SV=1 (A0A0G2K2C7)	A0A0G2K2C7 [3]	Usp9x	290 kDa	TRUE	8630000	7980000	7380000	9970000	8300000	8900000	9180000	9110000
Tubulin polymerization-promoting protein OS=Rattus norvegicus OX=10116 GN=Tppp PE=1 SV=1	A0A0G2K2D6 (+1)	Tppp	26 kDa		162000000	109000000	148000000	99400000	124000000	142000000	107000000	166000000
Peripheral plasma membrane protein CASK-like OS=Rattus norvegicus OX=10116 GN=LOC100910506 PE=1 SV=1	A0A0G2K2L8	LOC100910506	103 kDa		23500000	20800000	20100000	10500000	22500000	18800000	22300000	21100000
Serine/arginine repetitive matrix 2 OS=Rattus norvegicus OX=10116 GN=Srrm2 PE=1 SV=1	A0A0G2K2M9	Srrm2	296 kDa	TRUE	0	0	0	0	0	0	0	0
Tight junction protein ZO-1 OS=Rattus norvegicus OX=10116 GN=Tjp1 PE=1 SV=1	A0A0G2K2P5 (+1)	Tjp1	197 kDa		0	0	0	4010000	4610000	5200000	2880000	3630000
HBS1-like protein OS=Rattus norvegicus OX=10116 GN=Hbs1l PE=1 SV=1	A0A0G2K2P6 (+1)	Hbs1l	75 kDa		0	0	0	4390000	0	0	0	0
Solute carrier family 2, facilitated glucose transporter member 1 OS=Rattus norvegicus OX=10116 GN=Slc2a1 PE=1 SV=1	A0A0G2K2S2 (+1)	Slc2a1	54 kDa	TRUE	35400000	22600000	18300000	21700000	13700000	24400000	38700000	0
Interleukin enhancer-binding factor 3 OS=Rattus norvegicus OX=10116 GN=Ilf3 PE=1 SV=1	A0A0G2K2T6 (+3)	Ilf3	96 kDa	TRUE	0	0	10600000	8040000	0	0	9430000	0
RILP-like protein 1 OS=Rattus norvegicus OX=10116 GN=Rilpl1 PE=1 SV=1	A0A0G2K2U5 (+1)	Rilpl1	45 kDa	TRUE	0	0	5300000	0	0	0	0	4130000
Ubiquitin carboxyl-terminal hydrolase 46 OS=Rattus norvegicus OX=10116 GN=Usp46 PE=1 SV=1	A0A0G2K2V1 (+1)	Usp46	42 kDa		0	0	0	8910000	0	0	0	0
Cluster of Exocyst complex component 1 OS=Rattus norvegicus OX=10116 GN=Exoc1 PE=1 SV=1 (A0A0G2K2V5)	A0A0G2K2V5 [3]	Exoc1	82 kDa	TRUE	0	8580000	9450000	5450000	0	10600000	10000000	7610000
Protein tyrosine phosphatase, receptor type, B OS=Rattus norvegicus OX=10116 GN=Ptprb PE=1 SV=1	A0A0G2K2W0 (+1)	Ptprb	250 kDa		0	0	0	0.196	0	0	0	0
AP complex subunit sigma OS=Rattus norvegicus OX=10116 GN=Ap3s2 PE=1 SV=1	A0A0G2K302 (+1)	Ap3s2	20 kDa		0	0	0	0	0	0	0	0
Uncharacterized protein OS=Rattus norvegicus OX=10116 GN=Cep170 PE=1 SV=1	A0A0G2K315 (+1)	Cep170	126 kDa	TRUE	2500000	0	2630000	2730000	0	0	0	0
Regulator of G-protein signaling 12, isoform CRA_b OS=Rattus norvegicus OX=10116 GN=Rgs12 PE=1 SV=1	A0A0G2K326 (+3)	Rgs12	80 kDa		0	5050000	5290000	7080000	3240000	5870000	0	0
NSF attachment protein gamma OS=Rattus norvegicus OX=10116 GN=Napg PE=1 SV=1	A0A0G2K350	Napg	35 kDa		30600000	40800000	38700000	62100000	29900000	33900000	37200000	31700000
Glutathione peroxidase OS=Rattus norvegicus OX=10116 GN=Gpx4 PE=1 SV=1	A0A0G2K398 (+2)	Gpx4	22 kDa	TRUE	0	0	0	24400000	0	0	0	0
Cluster of Transmembrane protein 132B (Fragment) OS=Rattus norvegicus OX=10116 GN=Tmem132b PE=4 SV=1 (A0A0G2K3D9)	A0A0G2K3D9 [2]	Tmem132b	73 kDa	TRUE	0	0	0	3510000	0	0	0	0
Dual-specificity phosphatase 3 OS=Rattus norvegicus OX=10116 GN=Dusp3 PE=1 SV=1	A0A0G2K3I9 (+1)	Dusp3	23 kDa		41600000	41900000	38000000	65700000	30400000	40500000	47700000	46200000
A-kinase anchor protein SPHKAP OS=Rattus norvegicus OX=10116 GN=Sphkap PE=1 SV=1	A0A0G2K3J4 (+2)	Sphkap	186 kDa		0	0	0	0	0	0	0	0
Cluster of Actin, cytoplasmic 1 OS=Rattus norvegicus OX=10116 GN=Actb PE=1 SV=1 (A0A0G2K3K2)	A0A0G2K3K2 [6]	Actb	42 kDa	TRUE	880000000	1080000000	401000000	843000000	756000000	982000000	926000000	393000000
WD repeat and FYVE domain-containing 1 OS=Rattus norvegicus OX=10116 GN=Wdfy1 PE=1 SV=1	A0A0G2K3L8	Wdfy1	46 kDa		6700000	14100000	9630000	4730000	11800000	0	11300000	11000000
Synaptogyrin-1 (Fragment) OS=Rattus norvegicus OX=10116 GN=Syngr1 PE=4 SV=2	A0A0G2K3P9 (+1)	Syngr1	21 kDa		92300000	124000000	132000000	173000000	150000000	88700000	125000000	76900000
Cluster of Neuronal cell adhesion molecule OS=Rattus norvegicus OX=10116 GN=Nrcam PE=1 SV=1 (A0A0G2K3Q5)	A0A0G2K3Q5 [7]	Nrcam	144 kDa	TRUE	20200000	25600000	22400000	32600000	29600000	25500000	20600000	27900000
O-linked N-acetylglucosamine (GlcNAc) transferase (UDP-N-acetylglucosamine:polypeptide-N-acetylglucosaminyl transferase), isoform CRA_a OS=Rattus norvegicus OX=10116 GN=Ogt PE=1 SV=1	A0A0G2K3V4	Ogt	117 kDa		14900000	11300000	15300000	10200000	14500000	12700000	13300000	14100000
Uncharacterized protein OS=Rattus norvegicus OX=10116 PE=4 SV=1	A0A0G2K3Z9 (+1)		22 kDa	TRUE	59600000	86500000	57200000	137000000	66700000	97900000	74400000	48900000
Cluster of Propionyl-CoA carboxylase alpha chain, mitochondrial OS=Rattus norvegicus OX=10116 GN=Pcca PE=1 SV=1 (A0A0G2K401)	A0A0G2K401 [3]	Pcca	80 kDa	TRUE	6220000	8500000	11400000	9850000	9880000	0	8130000	4630000
DnaJ heat shock protein family (Hsp40) member C7 OS=Rattus norvegicus OX=10116 GN=Dnajc7 PE=1 SV=1	A0A0G2K435	Dnajc7	66 kDa		0	0	0	0	0	7140000	0	0
Mitochondrial carrier 2 OS=Rattus norvegicus OX=10116 GN=Mtch2 PE=1 SV=1	A0A0G2K459	Mtch2	34 kDa	TRUE	54400000	53200000	52500000	75100000	45400000	52700000	55000000	52200000
Secretory carrier-associated membrane protein OS=Rattus norvegicus OX=10116 GN=Scamp5 PE=1 SV=1	A0A0G2K464	Scamp5	26 kDa	TRUE	87500000	152000000	53400000	149000000	53300000	100000000	88600000	106000000
Cytoplasmic FMR1-interacting protein OS=Rattus norvegicus OX=10116 GN=Cyfip1 PE=1 SV=1	A0A0G2K472	Cyfip1	145 kDa	TRUE	16500000	25200000	20700000	39700000	23400000	25000000	36200000	23400000
Cluster of RAB11 family-interacting protein 5 OS=Rattus norvegicus OX=10116 GN=Rab11fip5 PE=1 SV=1 (A0A0G2K4A0)	A0A0G2K4A0 [2]	Rab11fip5	69 kDa	TRUE	13400000	20300000	16400000	0	12900000	14900000	13000000	10100000
Serine and arginine repetitive matrix 1 OS=Rattus norvegicus OX=10116 GN=Srrm1 PE=1 SV=1	A0A0G2K4F6 (+1)	Srrm1	103 kDa	TRUE	7010000	0	0	0	0	0	0	0
NEDD8 OS=Rattus norvegicus OX=10116 GN=Nedd8 PE=1 SV=1	A0A0G2K4G3 (+1)	Nedd8	9 kDa		66800000	91200000	122000000	46100000	61400000	98700000	87700000	64600000
Aquaporin 4, isoform CRA_a OS=Rattus norvegicus OX=10116 GN=Aqp4 PE=1 SV=1	A0A0G2K4I1 (+2)	Aqp4	32 kDa		0	0	49600000	0	8340000	0	0	0
Membrane palmitoylated protein 6 OS=Rattus norvegicus OX=10116 GN=Mpp6 PE=1 SV=1	A0A0G2K4N7 (+1)	Mpp6	63 kDa	TRUE	11700000	12400000	15100000	48200000	11300000	9760000	13800000	21000000
Protein phosphatase 1, regulatory subunit 12C OS=Rattus norvegicus OX=10116 GN=Ppp1r12c PE=1 SV=1	A0A0G2K4R1	Ppp1r12c	85 kDa		0	0	0	4210000	0	0	0	0
Arf-GAP with coiled-coil, ANK repeat and PH domain-containing protein 2 OS=Rattus norvegicus OX=10116 GN=Acap2 PE=1 SV=1	A0A0G2K4T3 (+1)	Acap2	92 kDa	TRUE	0	0	0	0	8280000	0	0	0
Transcription factor BTF3 OS=Rattus norvegicus OX=10116 PE=3 SV=1	A0A0G2K4W2 (+1)		17 kDa	TRUE	13000000	13600000	13100000	16500000	7760000	15100000	5110000	8220000
S-phase kinase-associated protein 1 OS=Rattus norvegicus OX=10116 GN=Skp1 PE=1 SV=1	A0A0G2K4X8	Skp1	19 kDa		26300000	52400000	39300000	63200000	27600000	50200000	43100000	49800000
Cluster of Unconventional myosin-Va OS=Rattus norvegicus OX=10116 GN=Myo5a PE=1 SV=1 (A0A0G2K4Y7)	A0A0G2K4Y7 [8]	Myo5a	212 kDa	TRUE	18100000	25000000	21900000	18300000	23700000	20200000	21800000	21400000
Malic enzyme OS=Rattus norvegicus OX=10116 GN=Me2 PE=1 SV=1	A0A0G2K502 (+1)	Me2	66 kDa	TRUE	21800000	21500000	29800000	13600000	15900000	14400000	12200000	0
Syntaxin 16 OS=Rattus norvegicus OX=10116 GN=Stx16 PE=1 SV=1	A0A0G2K528	Stx16	35 kDa		0	0	0	6030000	0	0	0	0
C2 calcium-dependent domain-containing 5 OS=Rattus norvegicus OX=10116 GN=C2cd5 PE=1 SV=1	A0A0G2K543 (+1)	C2cd5	119 kDa	TRUE	0	0	0	0	0	0	0	0
Uncharacterized protein OS=Rattus norvegicus OX=10116 PE=4 SV=1	A0A0G2K5A4 (+1)		162 kDa	TRUE	0	0	0	3800000	0	0	0	0
TBC1 domain family, member 24 OS=Rattus norvegicus OX=10116 GN=Tbc1d24 PE=1 SV=1	A0A0G2K5B0 (+1)	Tbc1d24	63 kDa		15100000	19100000	12800000	0	17700000	15600000	0	0
Cluster of Microtubule-associated protein 1A OS=Rattus norvegicus OX=10116 GN=Map1a PE=1 SV=1 (A0A0G2K5C6)	A0A0G2K5C6 [2]	Map1a	326 kDa	TRUE	46500000	45800000	40100000	57500000	47000000	41800000	46100000	47800000
Rho GTPase-activating protein 26 OS=Rattus norvegicus OX=10116 GN=Arhgap26 PE=1 SV=1	A0A0G2K5D5	Arhgap26	86 kDa		0	0	4820000	0	0	0	0	0
Sperm antigen with calponin homology and coiled-coil domains 1 OS=Rattus norvegicus OX=10116 GN=Specc1 PE=1 SV=1	A0A0G2K5D7	Specc1	128 kDa		0	0	4830000	0	0	0	0	0
DnaJ heat shock protein family (Hsp40) member A3 OS=Rattus norvegicus OX=10116 GN=Dnaja3 PE=1 SV=1	A0A0G2K5E4	Dnaja3	52 kDa		12600000	10100000	16300000	0	14700000	9130000	8020000	9160000
ATP-citrate synthase OS=Rattus norvegicus OX=10116 GN=Acly PE=1 SV=1	A0A0G2K5E7 (+1)	Acly	121 kDa	TRUE	26200000	29800000	30600000	20000000	29800000	27600000	28300000	21400000
LRP16 protein OS=Rattus norvegicus OX=10116 GN=Macrod1 PE=1 SV=1	A0A0G2K5F1 (+2)	Macrod1	35 kDa		0	6800000	5080000	7380000	7180000	0	7880000	0
Acetyl-CoA carboxylase 1 OS=Rattus norvegicus OX=10116 GN=Acaca PE=1 SV=1	A0A0G2K5G8	Acaca	252 kDa	TRUE	0	0	0	4800000	0	0	0	0
Clavesin-1 OS=Rattus norvegicus OX=10116 GN=Clvs1 PE=4 SV=1	A0A0G2K5H2 (+2)	Clvs1	41 kDa	TRUE	0	0	0	0	0	0	0	0
NmrA-like family domain-containing protein 1 OS=Rattus norvegicus OX=10116 GN=Nmral1 PE=1 SV=1	A0A0G2K5K3 (+1)	Nmral1	33 kDa		0	0	0	9580000	0	0	0	0
RCG47744, isoform CRA_c OS=Rattus norvegicus OX=10116 GN=LOC100911440 PE=1 SV=1	A0A0G2K5L2	LOC100911440	35 kDa	TRUE	72400000	71600000	89000000	58400000	68900000	54200000	66700000	71500000
Cluster of Rho-associated protein kinase OS=Rattus norvegicus OX=10116 GN=Rock2 PE=1 SV=1 (A0A0G2K5N6)	A0A0G2K5N6 [6]	Rock2	161 kDa	TRUE	8450000	10000000	13100000	11600000	7870000	8920000	10900000	9240000
Protein kinase C OS=Rattus norvegicus OX=10116 GN=Prkcb PE=1 SV=1	A0A0G2K5Q0 (+1)	Prkcb	75 kDa	TRUE	39400000	42400000	38700000	40200000	36900000	34100000	36900000	35200000
Secretory carrier-associated membrane protein OS=Rattus norvegicus OX=10116 GN=Clk2 PE=1 SV=1	A0A0G2K5Q8	Clk2	93 kDa	TRUE	10700000	17000000	0	7040000	12400000	12400000	12600000	10900000
Cluster of Tyrosine-protein kinase receptor OS=Rattus norvegicus OX=10116 GN=Ntrk2 PE=1 SV=1 (A0A0G2K5X6)	A0A0G2K5X6 [4]	Ntrk2	94 kDa	TRUE	19800000	14700000	16900000	14000000	11500000	18300000	18200000	15300000
Uncharacterized protein OS=Rattus norvegicus OX=10116 PE=4 SV=1	A0A0G2K613 (+1)		20 kDa		0	0	10600000	12200000	0	0	0	8830000
Cluster of Histone cluster 1 H1 family member c OS=Rattus norvegicus OX=10116 GN=Hist1h1c PE=1 SV=1 (A0A0G2K654)	A0A0G2K654 [3]	Hist1h1c	21 kDa	TRUE	108000000	80400000	103000000	211000000	95200000	107000000	106000000	126000000
Opioid-binding protein/cell adhesion molecule OS=Rattus norvegicus OX=10116 GN=Opcml PE=4 SV=1	A0A0G2K657 (+1)	Opcml	38 kDa	TRUE	84300000	67100000	66300000	96100000	72000000	76900000	80700000	83300000
Spectrin beta chain OS=Rattus norvegicus OX=10116 GN=Sptbn4 PE=1 SV=1	A0A0G2K677	Sptbn4	289 kDa	TRUE	26900000	7920000	14500000	15900000	31200000	17900000	26300000	26000000
Tyrosine-protein phosphatase non-receptor type 9 OS=Rattus norvegicus OX=10116 GN=Ptpn9 PE=1 SV=1	A0A0G2K6A2 (+1)	Ptpn9	62 kDa	TRUE	0	0	0	0	0	0	0	0
Pitrilysin metallopeptidase 1 OS=Rattus norvegicus OX=10116 GN=Pitrm1 PE=1 SV=1	A0A0G2K6D5 (+1)	Pitrm1	117 kDa		0	0	0	6020000	0	0	0	0
Adipocyte plasma membrane-associated protein OS=Rattus norvegicus OX=10116 GN=Apmap PE=1 SV=1	A0A0G2K6G2	Apmap	46 kDa		0	0	0	0	0	0	0	0
Maleylacetoacetate isomerase OS=Rattus norvegicus OX=10116 GN=Gstz1 PE=1 SV=1	A0A0G2K6H2 (+1)	Gstz1	24 kDa		9040000	23400000	26000000	0	21800000	17700000	20700000	0
Cluster of Myosin light polypeptide 6 OS=Rattus norvegicus OX=10116 GN=Myl6 PE=1 SV=1 (A0A0G2K6J5)	A0A0G2K6J5 [4]	Myl6	17 kDa	TRUE	58300000	51500000	62000000	116000000	65400000	69000000	50000000	52000000
COMM domain containing 4 (Predicted), isoform CRA_c OS=Rattus norvegicus OX=10116 GN=Commd4 PE=1 SV=1	A0A0G2K6N9 (+1)	Commd4	22 kDa		1.37	0	0	0	0	0	0	0
Guanine nucleotide-binding protein-like 1 OS=Rattus norvegicus OX=10116 GN=Gnl1 PE=1 SV=1	A0A0G2K6Q5 (+1)	Gnl1	69 kDa		13700000	7000000	13000000	15400000	9860000	13600000	10900000	6620000
Myosin-11 OS=Rattus norvegicus OX=10116 GN=Myh11 PE=1 SV=1	A0A0G2K6S9 (+1)	Myh11	228 kDa	TRUE	11500000	0	13900000	9040000	18100000	17200000	0	14500000
Protocadherin 1 OS=Rattus norvegicus OX=10116 GN=Pcdh1 PE=1 SV=1	A0A0G2K6T9	Pcdh1	129 kDa		19400000	19200000	16600000	29200000	22200000	15900000	20300000	15500000
Vesicle-fusing ATPase OS=Rattus norvegicus OX=10116 GN=Nsf PE=1 SV=1	A0A0G2K6U1 (+1)	Nsf	83 kDa	TRUE	99800000	118000000	94100000	171000000	85300000	83200000	122000000	96700000
Cluster of Non-specific serine/threonine protein kinase OS=Rattus norvegicus OX=10116 GN=Mark2 PE=1 SV=1 (A0A0G2K6X6)	A0A0G2K6X6 [7]	Mark2	82 kDa	TRUE	10100000	13200000	9370000	7520000	8000000	8070000	8380000	10500000
Gasdermin E OS=Rattus norvegicus OX=10116 GN=Gsdme PE=4 SV=1	A0A0G2K6Y3 (+1)	Gsdme	44 kDa		0	0	0	7390000	0	0	0	0
Diacylglycerol kinase OS=Rattus norvegicus OX=10116 GN=Dgkz PE=1 SV=1	A0A0G2K707 (+1)	Dgkz	100 kDa	TRUE	15900000	12700000	17300000	0	6020000	7110000	9790000	17600000
Cluster of DEAD-box helicase 3, X-linked OS=Rattus norvegicus OX=10116 GN=Ddx3x PE=1 SV=1 (A0A0G2K719)	A0A0G2K719 [4]	Ddx3x	73 kDa	TRUE	14800000	17600000	14400000	13000000	19600000	18100000	18900000	15000000
Malignant T-cell-amplified sequence OS=Rattus norvegicus OX=10116 GN=Mcts1 PE=1 SV=1	A0A0G2K724 (+1)	Mcts1	21 kDa		17100000	20100000	18200000	19700000	16500000	18200000	22200000	16000000
Thioredoxin-like protein 1 OS=Rattus norvegicus OX=10116 GN=Txnl1 PE=1 SV=1	A0A0G2K737 (+1)	Txnl1	33 kDa		10700000	20500000	18400000	26600000	15800000	14900000	17900000	24300000
40S ribosomal protein S26 OS=Rattus norvegicus OX=10116 GN=RGD1562415 PE=3 SV=1	A0A0G2K743 (+2)	RGD1562415	13 kDa		31600000	40300000	39600000	54100000	24800000	29500000	26800000	33600000
Single-stranded DNA binding protein 1, isoform CRA_b OS=Rattus norvegicus OX=10116 GN=Ssbp1 PE=1 SV=1	A0A0G2K747 (+2)	Ssbp1	17 kDa		0	9740000	0	8470000	0	0	0	0
FRY microtubule-binding protein OS=Rattus norvegicus OX=10116 GN=Fry PE=1 SV=1	A0A0G2K749	Fry	267 kDa	TRUE	0	0	0	5160000	0	0	0	0
DnaJ homolog subfamily C member 8 OS=Rattus norvegicus OX=10116 GN=Dnajc8 PE=1 SV=1	A0A0G2K751 (+1)	Dnajc8	33 kDa		0	0	0	0	0	0	0	0
Dolichyl-diphosphooligosaccharide--protein glycosyltransferase subunit 2 OS=Rattus norvegicus OX=10116 GN=Rpn2 PE=1 SV=1	A0A0G2K757 (+1)	Rpn2	69 kDa		10600000	12400000	11300000	17800000	13000000	13000000	10800000	9670000
Cullin 2 OS=Rattus norvegicus OX=10116 GN=Cul2 PE=1 SV=1	A0A0G2K761	Cul2	87 kDa		7470000	5970000	5640000	5830000	7820000	8150000	11000000	7790000
Ras homolog family member T1 OS=Rattus norvegicus OX=10116 GN=Rhot1 PE=1 SV=1	A0A0G2K777 (+1)	Rhot1	86 kDa	TRUE	14500000	21700000	20500000	9640000	10600000	11900000	16000000	11800000
Zinc finger, C2HC-type-containing 1A OS=Rattus norvegicus OX=10116 GN=Zc2hc1a PE=1 SV=1	A0A0G2K782 (+1)	Zc2hc1a	35 kDa		9130000	8520000	9080000	14300000	10000000	7060000	7900000	7220000
Cluster of Glycerol kinase OS=Rattus norvegicus OX=10116 GN=Gk PE=1 SV=1 (A0A0G2K785)	A0A0G2K785 [5]	Gk	61 kDa	TRUE	8240000	12200000	5170000	15300000	5540000	7710000	5610000	0
Heat shock protein HSP 90-beta OS=Rattus norvegicus OX=10116 GN=Hsp90ab1 PE=1 SV=1	A0A0G2K793	Hsp90ab1	80 kDa	TRUE	119000000	120000000	120000000	153000000	106000000	106000000	119000000	97400000
Cluster of Heterogeneous nuclear ribonucleoproteins C1/C2-like OS=Rattus norvegicus OX=10116 GN=LOC100911576 PE=1 SV=1 (A0A0G2K7B3)	A0A0G2K7B3 [2]	LOC100911576	33 kDa	TRUE	25600000	40100000	35700000	29300000	43300000	34800000	26900000	25600000
Protein phosphatase 1B OS=Rattus norvegicus OX=10116 GN=Ppm1b PE=1 SV=1	A0A0G2K7C6 (+1)	Ppm1b	49 kDa	TRUE	9640000	11500000	0	5490000	0	7640000	10400000	0
ArfGAP with FG repeats 2 OS=Rattus norvegicus OX=10116 GN=Agfg2 PE=1 SV=1	A0A0G2K7G2	Agfg2	50 kDa	TRUE	0	0	0	6720000	0	0	4490000	0
Septin-8 OS=Rattus norvegicus OX=10116 GN=Sept8 PE=1 SV=1	A0A0G2K7G7	2021-09-08	56 kDa	TRUE	48100000	46000000	42300000	71100000	42100000	45800000	50400000	33400000
Rho GTPase-activating protein 5 OS=Rattus norvegicus OX=10116 GN=Arhgap5 PE=1 SV=1	A0A0G2K7N9	Arhgap5	172 kDa		5210000	0	0	2700000	0	0	7550000	0
Neural cell adhesion molecule 2 OS=Rattus norvegicus OX=10116 GN=Ncam2 PE=1 SV=1	A0A0G2K7P9 (+1)	Ncam2	93 kDa	TRUE	23300000	25400000	22500000	43700000	26400000	26000000	24300000	20500000
WD repeat-containing protein 44 OS=Rattus norvegicus OX=10116 GN=Wdr44 PE=1 SV=1	A0A0G2K7S6	Wdr44	102 kDa	TRUE	4230000	3980000	2640000	7240000	5190000	5590000	5210000	5540000
Similar to 60S ribosomal protein L27a OS=Rattus norvegicus OX=10116 GN=RGD1562402 PE=3 SV=1	A0A0G2K7W6 (+1)	RGD1562402	17 kDa		15300000	17600000	19900000	31600000	15100000	18300000	17200000	13200000
Glycogen synthase kinase-3 alpha OS=Rattus norvegicus OX=10116 GN=Gsk3a PE=1 SV=1	A0A0G2K7W7 (+1)	Gsk3a	51 kDa	TRUE	24800000	29800000	25100000	20600000	21300000	25300000	28700000	24600000
Histidine triad nucleotide-binding protein 3 OS=Rattus norvegicus OX=10116 GN=Hint3 PE=1 SV=1	A0A0G2K7W8	Hint3	14 kDa		0	0	0	8910000	0	0	0	0
Nuclear ubiquitous casein and cyclin-dependent kinase substrate 1 OS=Rattus norvegicus OX=10116 GN=Nucks1 PE=1 SV=1	A0A0G2K7X3 (+1)	Nucks1	27 kDa		0	0	0	0	0	0	0	0
Complement component receptor 1-like protein OS=Rattus norvegicus OX=10116 GN=Cr1l PE=1 SV=1	A0A0G2K7Y0 (+1)	Cr1l	69 kDa		0	8030000	0	7130000	0	0	0	0
Cluster of Oxidation resistance protein 1 OS=Rattus norvegicus OX=10116 GN=Oxr1 PE=1 SV=1 (A0A0G2K7Y2)	A0A0G2K7Y2 [3]	Oxr1	97 kDa	TRUE	20500000	27000000	20500000	27000000	22800000	23300000	25200000	24700000
ArfGAP with SH3 domain, ankyrin repeat and PH domain 2 OS=Rattus norvegicus OX=10116 GN=Asap2 PE=1 SV=1	A0A0G2K808	Asap2	94 kDa	TRUE	0	0	0	0	0	0	0	0
Mannose-1-phosphate guanyltransferase alpha OS=Rattus norvegicus OX=10116 GN=Gmppa PE=1 SV=1	A0A0G2K824 (+1)	Gmppa	47 kDa		0	0	0	4290000	0	0	0	0
RNA-binding protein EWS-like OS=Rattus norvegicus OX=10116 GN=LOC100912481 PE=1 SV=1	A0A0G2K850 (+2)	LOC100912481	68 kDa		0	18900000	13800000	6370000	0	0	13800000	0
Tumor protein D52 OS=Rattus norvegicus OX=10116 GN=Tpd52 PE=1 SV=1	A0A0G2K865	Tpd52	27 kDa		21300000	23000000	20400000	24200000	19900000	22800000	23200000	14800000
Cell adhesion molecule 3 OS=Rattus norvegicus OX=10116 GN=Cadm3 PE=1 SV=1	A0A0G2K872 (+1)	Cadm3	47 kDa		57900000	48100000	66200000	98700000	55300000	68700000	68100000	48000000
Ezrin OS=Rattus norvegicus OX=10116 GN=Ezr PE=1 SV=1	A0A0G2K890 (+1)	Ezr	69 kDa	TRUE	19800000	24600000	20500000	23600000	22200000	21200000	19700000	16300000
DCN1-like protein OS=Rattus norvegicus OX=10116 GN=Dcun1d1 PE=1 SV=1	A0A0G2K8D6 (+1)	Dcun1d1	32 kDa		0	0	0	8030000	0	0	0	0
Caprin-1 OS=Rattus norvegicus OX=10116 GN=Caprin1 PE=1 SV=1	A0A0G2K8H0 (+1)	Caprin1	80 kDa		18800000	14800000	18800000	16600000	14900000	19900000	20000000	16800000
SH3 domain-binding glutamic acid-rich-like protein OS=Rattus norvegicus OX=10116 GN=Sh3bgrl2 PE=1 SV=1	A0A0G2K8I0	Sh3bgrl2	11 kDa	TRUE	17700000	20000000	19400000	9030000	28300000	21300000	17200000	21200000
Family with sequence similarity 120B OS=Rattus norvegicus OX=10116 GN=Fam120b PE=1 SV=1	A0A0G2K8J8 (+1)	Fam120b	85 kDa		0	0	0	0	0	0	0	0
Splicing factor proline and glutamine rich OS=Rattus norvegicus OX=10116 GN=Sfpq PE=1 SV=1	A0A0G2K8K0	Sfpq	75 kDa	TRUE	34100000	30000000	24600000	36400000	35300000	25700000	25300000	27900000
Ankyrin repeat and MYND domain-containing 2 OS=Rattus norvegicus OX=10116 GN=Ankmy2 PE=1 SV=1	A0A0G2K8N6	Ankmy2	48 kDa		0	0	0	0	0	0	0	0
U6 snRNA-associated Sm-like protein LSm2 OS=Rattus norvegicus OX=10116 GN=Lsm2 PE=1 SV=1	A0A0G2K8Q7	Lsm2	11 kDa		0	0	0	0	0	0	0	0
LIM domain 7 OS=Rattus norvegicus OX=10116 GN=Lmo7 PE=1 SV=1	A0A0G2K8R3	Lmo7	196 kDa		0	0	3530000	1880000	3380000	6620000	0	0
Acid ceramidase OS=Rattus norvegicus OX=10116 GN=Asah1 PE=1 SV=1	A0A0G2K8T0 (+1)	Asah1	48 kDa		12600000	13000000	15700000	22200000	7500000	15500000	13600000	0
Vinculin OS=Rattus norvegicus OX=10116 GN=Vcl PE=1 SV=1	A0A0G2K8V2 (+2)	Vcl	124 kDa	TRUE	13100000	9310000	12000000	11900000	10900000	7040000	8650000	10700000
Cluster of Spectrin beta chain OS=Rattus norvegicus OX=10116 GN=Sptbn1 PE=1 SV=1 (A0A0G2K8W9)	A0A0G2K8W9 [3]	Sptbn1	273 kDa	TRUE	62400000	56300000	60400000	88700000	59300000	54300000	60200000	52100000
Phosphoserine aminotransferase OS=Rattus norvegicus OX=10116 GN=Psat1 PE=1 SV=1	A0A0G2K931 (+1)	Psat1	41 kDa		44100000	47300000	38300000	48200000	36900000	38600000	41800000	47900000
SPARC/osteonectin, cwcv and kazal-like domains proteoglycan 2 OS=Rattus norvegicus OX=10116 GN=Spock2 PE=1 SV=1	A0A0G2K946	Spock2	47 kDa		0	0	0	0	0	0	0	0
Ubiquitin-specific peptidase 32 OS=Rattus norvegicus OX=10116 GN=Usp32 PE=1 SV=1	A0A0G2K952	Usp32	186 kDa		0	0	0	4890000	0	0	0	0
Golgin subfamily A member 2 OS=Rattus norvegicus OX=10116 GN=Golga2 PE=1 SV=1	A0A0G2K977	Golga2	116 kDa	TRUE	0	0	0	2480000	0	0	0	0
Arp2/3 complex 34 kDa subunit OS=Rattus norvegicus OX=10116 GN=Arpc2 PE=1 SV=1	A0A0G2K9A2 (+1)	Arpc2	34 kDa		60500000	56900000	61300000	67200000	44700000	75200000	73100000	75200000
F-box protein 41 OS=Rattus norvegicus OX=10116 GN=Fbxo41 PE=1 SV=1	A0A0G2K9A9 (+1)	Fbxo41	94 kDa	TRUE	16200000	15600000	16300000	7240000	17200000	0	15200000	16100000
Serine protease inhibitor A3N OS=Rattus norvegicus OX=10116 GN=LOC299282 PE=1 SV=1	A0A0G2K9B1 (+1)	LOC299282	48 kDa	TRUE	7910000	4350000	0	0	0	0	0	0
Glycerophosphocholine phosphodiesterase GPCPD1 OS=Rattus norvegicus OX=10116 GN=Gpcpd1 PE=1 SV=1	A0A0G2K9B2 (+1)	Gpcpd1	76 kDa		0	0	0	3740000	0	0	0	0
Numb-like protein OS=Rattus norvegicus OX=10116 GN=Numbl PE=1 SV=1	A0A0G2K9C5 (+1)	Numbl	69 kDa	TRUE	10000000	10400000	13000000	18600000	0	8080000	10300000	7820000
Synaptotagmin-17 OS=Rattus norvegicus OX=10116 GN=Syt17 PE=1 SV=1	A0A0G2K9H6 (+3)	Syt17	53 kDa		0	0	0	0	0	0	0	0
Ceruloplasmin OS=Rattus norvegicus OX=10116 GN=Cp PE=1 SV=1	A0A0G2K9I6 (+1)	Cp	124 kDa		6640000	0	0	0	0	0	0	0
Protein arginine methyltransferase 1-like OS=Rattus norvegicus OX=10116 GN=LOC100361025 PE=3 SV=1	A0A0G2K9I8 (+1)	LOC100361025	41 kDa	TRUE	10300000	0	13500000	13700000	10100000	0	0	0
Tetratricopeptide repeat, ankyrin repeat and coiled-coil-containing 2 OS=Rattus norvegicus OX=10116 GN=Tanc2 PE=1 SV=1	A0A0G2K9J0	Tanc2	229 kDa	TRUE	0	0	0	9930000	0	0	0	0
V-type proton ATPase subunit H OS=Rattus norvegicus OX=10116 GN=Atp6v1h PE=1 SV=1	A0A0G2K9J2	Atp6v1h	56 kDa	TRUE	49800000	50600000	56300000	46800000	47000000	57000000	55600000	39900000
Target of myb1-like 2 membrane-trafficking protein OS=Rattus norvegicus OX=10116 GN=Tom1l2 PE=1 SV=1	A0A0G2K9L2	Tom1l2	58 kDa	TRUE	32300000	31600000	30700000	16100000	30400000	34200000	32600000	26300000
WD repeat and FYVE domain-containing 3 OS=Rattus norvegicus OX=10116 GN=Wdfy3 PE=1 SV=1	A0A0G2K9M4	Wdfy3	392 kDa		2420000	0	0	3780000	0	0	2890000	0
Calcium-transporting ATPase OS=Rattus norvegicus OX=10116 GN=Atp2b3 PE=1 SV=1	A0A0G2K9Q6	Atp2b3	139 kDa	TRUE	24000000	27500000	29900000	39600000	24000000	24900000	31000000	26300000
Cluster of E3 ubiquitin-protein ligase OS=Rattus norvegicus OX=10116 GN=Itch PE=1 SV=1 (A0A0G2K9T1)	A0A0G2K9T1 [3]	Itch	101 kDa	TRUE	0	0	0	2130000	0	0	0	0
Threonine--tRNA ligase, cytoplasmic OS=Rattus norvegicus OX=10116 GN=Tars PE=1 SV=1	A0A0G2K9V6	Tars	83 kDa	TRUE	11200000	7850000	6040000	11700000	0	10200000	15700000	6780000
MAP kinase-activating death domain protein OS=Rattus norvegicus OX=10116 GN=Madd PE=1 SV=1	A0A0G2KA27 (+1)	Madd	181 kDa	TRUE	7670000	9470000	5540000	11000000	7710000	7620000	10500000	6680000
Developmentally-regulated GTP-binding protein 2 OS=Rattus norvegicus OX=10116 GN=Drg2 PE=1 SV=1	A0A0G2KAI8	Drg2	41 kDa		0	0	0	0	0	0	0	0
Coiled-coil domain-containing protein 85A-like OS=Rattus norvegicus OX=10116 GN=LOC103690141 PE=1 SV=1	A0A0G2KAJ5 (+1)	LOC103690141	47 kDa		0	0	0	2400000	0	0	0	0
Mitochondrial fission factor OS=Rattus norvegicus OX=10116 GN=Mff PE=1 SV=1	A0A0G2KAL9	Mff	33 kDa		15200000	15200000	0	50000000	19500000	19300000	21600000	17900000
Pyruvate dehydrogenase E1 component subunit beta, mitochondrial OS=Rattus norvegicus OX=10116 GN=Pdhb PE=1 SV=1	A0A0G2KAM3	Pdhb	46 kDa		107000000	127000000	128000000	86300000	101000000	128000000	89800000	145000000
ERH, mRNA-splicing and mitosis factor OS=Rattus norvegicus OX=10116 GN=Erh PE=1 SV=1	A0A0G2KAN5 (+1)	Erh	14 kDa		0	0	0	0	0	9210000	0	0
Amino acid transporter OS=Rattus norvegicus OX=10116 GN=Slc1a3 PE=1 SV=1	A0A0G2KAS7 (+2)	Slc1a3	55 kDa		70500000	58700000	47200000	135000000	54100000	49100000	54600000	74100000
Cluster of WNK lysine deficient protein kinase 2 OS=Rattus norvegicus OX=10116 GN=Wnk2 PE=1 SV=1 (A0A0G2KAS8)	A0A0G2KAS8 [5]	Wnk2	202 kDa	TRUE	3200000	0	0	3660000	0	0	0	0
Armadillo repeat-containing X-linked protein 3 OS=Rattus norvegicus OX=10116 GN=Armcx3 PE=1 SV=1	A0A0G2KAU2 (+1)	Armcx3	47 kDa		0	0	0	0	0	0	0	0
Signal-induced proliferation-associated 1 like 1, isoform CRA_b OS=Rattus norvegicus OX=10116 GN=Sipa1l1 PE=1 SV=1	A0A0G2KAW2	Sipa1l1	197 kDa		0	0	0	3410000	0	0	0	0
Cluster of Kv channel interacting protein 4, isoform CRA_b OS=Rattus norvegicus OX=10116 GN=Kcnip4 PE=4 SV=1 (A0A0G2KAZ2)	A0A0G2KAZ2 [4]	Kcnip4	22 kDa	TRUE	0	0	0	11900000	0	0	0	0
SUMO-conjugating enzyme UBC9-like OS=Rattus norvegicus OX=10116 GN=LOC102553386 PE=3 SV=1	A0A0G2KB55 (+1)	LOC102553386	17 kDa		0	0	0	14600000	0	0	22300000	0
Serine/threonine-protein kinase MRCK beta OS=Rattus norvegicus OX=10116 GN=Cdc42bpb PE=1 SV=1	A0A0G2KB58 (+1)	Cdc42bpb	194 kDa	TRUE	7370000	7490000	12800000	5770000	5280000	7760000	13000000	7170000
Purkinje cell protein 4-like 1 OS=Rattus norvegicus OX=10116 GN=Pcp4l1 PE=1 SV=1	A0A0G2KBA5 (+1)	Pcp4l1	7 kDa		0	0	0	0	0	0	0	0
ATP-dependent 6-phosphofructokinase OS=Rattus norvegicus OX=10116 GN=Pfkm PE=1 SV=1	A0A0G2KBC7 (+1)	Pfkm	94 kDa	TRUE	71900000	69500000	56900000	70100000	59200000	50800000	83800000	74300000
Ski2-like RNA helicase OS=Rattus norvegicus OX=10116 GN=Skiv2l PE=1 SV=1	A0A0G2QC02	Skiv2l	137 kDa	TRUE	0	0	0	0	2540000	0	0	0
Protein phosphatase 2C, magnesium dependent, catalytic subunit, isoform CRA_a OS=Rattus norvegicus OX=10116 GN=Pdp1 PE=1 SV=1	A0A0G2QC17	Pdp1	64 kDa		7180000	8170000	0	11400000	10100000	0	0	8540000
Cluster of Rho guanine nucleotide exchange factor 7 OS=Rattus norvegicus OX=10116 GN=Arhgef7 PE=1 SV=1 (A0A0G2QC21)	A0A0G2QC21 [3]	Arhgef7	97 kDa	TRUE	14700000	17300000	18800000	16100000	15400000	16200000	17900000	15100000
Tyrosine-protein phosphatase non-receptor type 5 OS=Rattus norvegicus OX=10116 GN=Ptpn5 PE=1 SV=1	A0A0G2QC31 (+1)	Ptpn5	65 kDa	TRUE	0	0	0	4050000	0	0	0	0
Cysteine protease OS=Rattus norvegicus OX=10116 GN=Atg4b PE=1 SV=1	A0A0G2QC33	Atg4b	44 kDa	TRUE	0	0	0	1680000	0	0	0	0
Histone deacetylase OS=Rattus norvegicus OX=10116 GN=Hdac6 PE=1 SV=1	A0A0G2QC41 (+1)	Hdac6	125 kDa		0	4410000	0	6950000	0	0	0	0
Coronin OS=Rattus norvegicus OX=10116 GN=Coro2a PE=1 SV=1	A0A0G2QC56	Coro2a	62 kDa		0	0	0	0	0	0	7810000	0
Cluster of 60S ribosomal protein L24 OS=Rattus norvegicus OX=10116 GN=Rpl24 PE=1 SV=1 (A0A0H2UH99)	A0A0H2UH99 [3]	Rpl24	18 kDa	TRUE	44800000	45200000	45600000	58700000	45500000	41300000	38600000	52300000
Transmembrane protein 33 OS=Rattus norvegicus OX=10116 GN=Tmem33 PE=1 SV=1	A0A0H2UHA6 (+1)	Tmem33	28 kDa		0	0	0	16700000	0	0	0	0
Solute carrier family 15 (H+/peptide transporter), member 2, isoform CRA_a OS=Rattus norvegicus OX=10116 GN=Slc15a2 PE=1 SV=1	A0A0H2UHA7 (+1)	Slc15a2	83 kDa		0	0	0	0	0	0	0	0
Carbonic anhydrase 4 OS=Rattus norvegicus OX=10116 GN=Car4 PE=1 SV=1	A0A0H2UHB3 (+1)	Car4	36 kDa		0	0	0	0	11300000	0	9160000	0
Cluster of Anion exchange protein OS=Rattus norvegicus OX=10116 GN=Slc4a4 PE=1 SV=1 (A0A0H2UHB7)	A0A0H2UHB7 [2]	Slc4a4	124 kDa	TRUE	19900000	22300000	32300000	24100000	29600000	25600000	29900000	26400000
Rho GTPase-activating protein 44 OS=Rattus norvegicus OX=10116 GN=Arhgap44 PE=1 SV=1	A0A0H2UHC0 (+1)	Arhgap44	87 kDa	TRUE	13300000	15000000	17200000	21300000	18200000	16000000	15100000	9530000
Nicalin OS=Rattus norvegicus OX=10116 GN=Ncln PE=1 SV=1	A0A0H2UHD9 (+1)	Ncln	63 kDa		0	0	0	0	0	0	0	0
Succinate--CoA ligase [ADP/GDP-forming] subunit alpha, mitochondrial OS=Rattus norvegicus OX=10116 GN=Suclg1 PE=1 SV=1	A0A0H2UHE1 (+1)	Suclg1	38 kDa		84000000	84000000	112000000	134000000	93400000	63700000	81700000	47600000
Protein phosphatase 1A OS=Rattus norvegicus OX=10116 GN=Ppm1a PE=1 SV=1	A0A0H2UHE5	Ppm1a	53 kDa	TRUE	13300000	11600000	6860000	21300000	11100000	7240000	10800000	7140000
ATP-sensitive inward rectifier potassium channel 10 OS=Rattus norvegicus OX=10116 GN=Kcnj10 PE=1 SV=1	A0A0H2UHF5 (+1)	Kcnj10	42 kDa	TRUE	32700000	0	14200000	16500000	0	0	28200000	25800000
PRA1 family protein OS=Rattus norvegicus OX=10116 GN=Arl6ip5 PE=1 SV=1	A0A0H2UHF6 (+1)	Arl6ip5	24 kDa		35900000	38500000	36900000	0	35000000	40900000	38400000	30100000
Cluster of Actin-binding LIM protein 2 OS=Rattus norvegicus OX=10116 GN=Ablim2 PE=1 SV=1 (A0A0H2UHF9)	A0A0H2UHF9 [2]	Ablim2	64 kDa	TRUE	12100000	18500000	15200000	10900000	10300000	14600000	16900000	10800000
Tyrosine--tRNA ligase OS=Rattus norvegicus OX=10116 GN=Yars PE=1 SV=1	A0A0H2UHG0 (+1)	Yars	63 kDa	TRUE	14200000	15300000	13900000	20500000	9420000	15200000	18400000	16300000
Cullin-5 OS=Rattus norvegicus OX=10116 GN=Cul5 PE=1 SV=1	A0A0H2UHG3 (+1)	Cul5	99 kDa	TRUE	0	11400000	11900000	7400000	0	0	14300000	0
ATP-binding cassette sub-family B member 8, mitochondrial OS=Rattus norvegicus OX=10116 GN=Abcb8 PE=1 SV=1	A0A0H2UHH3 (+1)	Abcb8	78 kDa		6810000	7710000	0	9020000	7390000	0	7920000	5450000
Cluster of 40S ribosomal protein S24 OS=Rattus norvegicus OX=10116 GN=Rps24 PE=3 SV=1 (A0A0H2UHH9)	A0A0H2UHH9 [4]	Rps24	15 kDa	TRUE	55300000	54000000	51100000	52400000	54500000	65000000	60200000	53100000
ATPase family AAA domain-containing protein 1 OS=Rattus norvegicus OX=10116 GN=Atad1 PE=1 SV=1	A0A0H2UHI7 (+1)	Atad1	45 kDa	TRUE	8630000	13500000	15000000	20700000	20400000	20400000	17100000	16100000
Zinc finger RNA-binding protein OS=Rattus norvegicus OX=10116 GN=Zfr PE=1 SV=1	A0A0H2UHJ5	Zfr	117 kDa	TRUE	0	0	0	0	0	0	0	0
Cluster of Drebrin OS=Rattus norvegicus OX=10116 GN=Dbn1 PE=1 SV=1 (A0A0H2UHL9)	A0A0H2UHL9 [2]	Dbn1	77 kDa	TRUE	37100000	29300000	31600000	78300000	39800000	27400000	37800000	42400000
Vacuolar protein sorting-associated protein 28 homolog OS=Rattus norvegicus OX=10116 GN=Vps28 PE=1 SV=1	A0A0H2UHM0 (+1)	Vps28	25 kDa		0	0	0	8650000	3730000	0	0	0
Haptoglobin OS=Rattus norvegicus OX=10116 GN=Hp PE=1 SV=1	A0A0H2UHM3 (+1)	Hp	38 kDa		17500000	13700000	0	0	5750000	0	0	0
Protein disulfide-isomerase OS=Rattus norvegicus OX=10116 GN=Pdia3 PE=1 SV=1	A0A0H2UHM5 (+1)	Pdia3	57 kDa		48500000	60400000	50200000	90100000	53300000	52600000	50700000	41600000
E3 ubiquitin-protein ligase Praja-2 OS=Rattus norvegicus OX=10116 GN=Pja2 PE=1 SV=1	A0A0H2UHM9 (+1)	Pja2	71 kDa	TRUE	0	0	0	0	0	0	0	0
Retinal dehydrogenase 1 OS=Rattus norvegicus OX=10116 GN=Aldh1a1 PE=1 SV=1	A0A0H2UHP1 (+1)	Aldh1a1	57 kDa	TRUE	0	0	0	0	0	0	0	0
4F2 cell-surface antigen heavy chain OS=Rattus norvegicus OX=10116 GN=Slc3a2 PE=1 SV=1	A0A0H2UHQ0 (+1)	Slc3a2	62 kDa		49600000	46300000	46100000	61300000	43900000	49300000	46700000	38300000
Cluster of 60S ribosomal protein L17 OS=Rattus norvegicus OX=10116 GN=Rpl17 PE=1 SV=1 (A0A0H2UHQ1)	A0A0H2UHQ1 [3]	Rpl17	22 kDa	TRUE	32100000	0	0	74200000	0	0	0	0
Microtubule-associated protein 1S OS=Rattus norvegicus OX=10116 GN=Map1s PE=1 SV=1	A0A0H2UHQ3 (+1)	Map1s	102 kDa	TRUE	0	5740000	0	6410000	0	4580000	6560000	0
Cluster of 40S ribosomal protein S17 OS=Rattus norvegicus OX=10116 GN=Rps17 PE=3 SV=1 (A0A0H2UHQ8)	A0A0H2UHQ8 [5]	Rps17	15 kDa	TRUE	36600000	39700000	31500000	56800000	37700000	27900000	32400000	30000000
[3-methyl-2-oxobutanoate dehydrogenase [lipoamide]] kinase, mitochondrial OS=Rattus norvegicus OX=10116 GN=Bckdk PE=1 SV=1	A0A0H2UHR5 (+1)	Bckdk	46 kDa		0	0	0	0	0	0	0	0
60S ribosomal protein L18 OS=Rattus norvegicus OX=10116 GN=Rpl18 PE=1 SV=1	A0A0H2UHS7 (+1)	Rpl18	22 kDa		29900000	24100000	26400000	0	27400000	21100000	67300000	31900000
Cluster of 40S ribosomal protein S18 OS=Rattus norvegicus OX=10116 GN=Rps18 PE=1 SV=1 (A0A0H2UHT6)	A0A0H2UHT6 [6]	Rps18	18 kDa	TRUE	36200000	50000000	35900000	32200000	44500000	84500000	30800000	30300000
Cluster of 40S ribosomal protein S25 OS=Rattus norvegicus OX=10116 GN=Rps25 PE=4 SV=1 (A0A0H2UHU0)	A0A0H2UHU0 [3]	Rps25	14 kDa	TRUE	0	0	97900000	0	74200000	97100000	0	78700000
Calcineurin subunit B type 1 OS=Rattus norvegicus OX=10116 GN=Ppp3r1 PE=4 SV=1	A0A0H2UHV6	Ppp3r1	18 kDa		183000000	122000000	131000000	82600000	229000000	93300000	142000000	124000000
Coatomer subunit gamma OS=Rattus norvegicus OX=10116 GN=Copg2 PE=1 SV=1	A0A0H2UHV9	Copg2	98 kDa	TRUE	0	10500000	0	2860000	25700000	23100000	0	8690000
PEST proteolytic signal-containing nuclear protein OS=Rattus norvegicus OX=10116 GN=Pcnp PE=1 SV=1	A0A0H2UHW4 (+1)	Pcnp	20 kDa		0	8970000	0	0	0	0	0	0
40S ribosomal protein S4 OS=Rattus norvegicus OX=10116 GN=Rps4x PE=3 SV=1	A0A0H2UHX3 (+2)	Rps4x	32 kDa		22800000	26000000	29600000	33300000	21500000	22500000	26400000	27400000
Nucleosome assembly protein 1-like 4 OS=Rattus norvegicus OX=10116 GN=Nap1l4 PE=1 SV=1	A0A0H2UHZ2 (+1)	Nap1l4	44 kDa	TRUE	17100000	31100000	28900000	29500000	21300000	29800000	26100000	21900000
Poly(U)-binding-splicing factor PUF60 OS=Rattus norvegicus OX=10116 GN=Puf60 PE=1 SV=1	A0A0H2UHZ6 (+1)	Puf60	60 kDa		12000000	0	0	0	0	0	0	0
Protein O-GlcNAcase OS=Rattus norvegicus OX=10116 GN=Oga PE=1 SV=1	A0A0H2UI10 (+1)	Oga	106 kDa		10800000	9540000	7200000	5680000	10600000	12200000	7630000	13600000
Cluster of F-box/LRR-repeat protein 20 OS=Rattus norvegicus OX=10116 GN=Fbxl20 PE=1 SV=1 (A0A0H2UI14)	A0A0H2UI14 [2]	Fbxl20	48 kDa	TRUE	0	0	0	0	0	0	0	0
Cluster of C-terminal-binding protein 1 OS=Rattus norvegicus OX=10116 GN=Ctbp1 PE=1 SV=1 (A0A0H2UI20)	A0A0H2UI20 [4]	Ctbp1	46 kDa	TRUE	41100000	46500000	44600000	69500000	44200000	38300000	51900000	36000000
Carnitine O-acetyltransferase OS=Rattus norvegicus OX=10116 GN=Crat PE=1 SV=1	A0A0H2UI21 (+1)	Crat	71 kDa	TRUE	12000000	0	14700000	0	5360000	10700000	9690000	0
Septin-10 OS=Rattus norvegicus OX=10116 GN=Sept10 PE=1 SV=1	A0A0H2UI27 (+1)	2021-09-10	52 kDa	TRUE	0	0	0	121000000	0	0	0	0
Cluster of Homer protein homolog 1 OS=Rattus norvegicus OX=10116 GN=Homer1 PE=1 SV=1 (A0A0H2UI35)	A0A0H2UI35 [4]	Homer1	41 kDa	TRUE	32800000	36600000	51800000	39000000	43500000	41200000	38000000	35400000
Cluster of Ribosomal protein S19-like2 OS=Rattus norvegicus OX=10116 GN=Rps19l2 PE=4 SV=1 (A0A0H2UI38)	A0A0H2UI38 [4]	Rps19l2	17 kDa	TRUE	36300000	37000000	34700000	90300000	44700000	40300000	39100000	58700000
Cluster of Mitogen-activated protein kinase OS=Rattus norvegicus OX=10116 GN=Mapk10 PE=4 SV=1 (A0A0U1RRS7)	A0A0U1RRS7 [14]	Mapk10	48 kDa	TRUE	35900000	31000000	23600000	18500000	20500000	23800000	22200000	26400000
Clustered mitochondria protein homolog OS=Rattus norvegicus OX=10116 GN=Cluh PE=1 SV=1	A0A0U1RRV5	Cluh	151 kDa	TRUE	0	0	0	0	0	0	0	0
RCG61099, isoform CRA_b OS=Rattus norvegicus OX=10116 GN=Srsf3 PE=1 SV=1	A0A0U1RRV7 (+1)	Srsf3	14 kDa	TRUE	0	38400000	50800000	60100000	0	39300000	25400000	26000000
5-demethoxyubiquinone hydroxylase, mitochondrial (Fragment) OS=Rattus norvegicus OX=10116 GN=Coq7 PE=1 SV=1	A0A0U1RRX6 (+1)	Coq7	11 kDa		0	0	0	0	0	0	0	0
UPF1, RNA helicase and ATPase OS=Rattus norvegicus OX=10116 GN=Upf1 PE=1 SV=1	A0A0U1RS25	Upf1	124 kDa		0	15700000	0	6550000	3590000	4060000	7480000	9580000
Cluster of RCG34378, isoform CRA_h OS=Rattus norvegicus OX=10116 GN=rCG_34378 PE=3 SV=1 (A0A0U1RVI9)	A0A0U1RVI9 [6]	rCG_34378	29 kDa	TRUE	38500000	45700000	44800000	42300000	48200000	37600000	43700000	36200000
Cluster of Elongin-B OS=Rattus norvegicus OX=10116 GN=Elob PE=1 SV=1 (A0A140TA99)	A0A140TA99 [4]	Elob	13 kDa	TRUE	27000000	44400000	49200000	20800000	45400000	34800000	37100000	32400000
Immunoglobulin superfamily, member 8 OS=Rattus norvegicus OX=10116 GN=Igsf8 PE=1 SV=1	A0A140TAA1	Igsf8	65 kDa		32800000	38600000	32800000	24100000	27900000	37400000	27400000	24700000
WD repeat domain phosphoinositide-interacting protein 4 OS=Rattus norvegicus OX=10116 GN=Wdr45 PE=1 SV=1	A0A140TAA5 (+1)	Wdr45	40 kDa	TRUE	0	0	5000000	0	0	0	0	0
Cluster of Kinesin light chain 1 OS=Rattus norvegicus OX=10116 GN=Klc1 PE=1 SV=1 (A0A140TAB3)	A0A140TAB3 [4]	Klc1	63 kDa	TRUE	11300000	15800000	15100000	13800000	11300000	14000000	11300000	11900000
Cluster of Epsin-1 OS=Rattus norvegicus OX=10116 GN=Epn1 PE=1 SV=1 (A0A140TAC3)	A0A140TAC3 [3]	Epn1	60 kDa	TRUE	27400000	30700000	29400000	31500000	26000000	18800000	23700000	35300000
Hypothetical protein LOC500956 OS=Rattus norvegicus OX=10116 GN=LOC500956 PE=1 SV=1	A0A140TAE2	LOC500956	33 kDa	TRUE	0	0	0	0	0	0	0	0
Cluster of ELAV-like protein OS=Rattus norvegicus OX=10116 GN=Elavl4 PE=1 SV=1 (A0A140TAF2)	A0A140TAF2 [4]	Elavl4	42 kDa	TRUE	17000000	13300000	15000000	11900000	12000000	11000000	16200000	17000000
Hsp90 co-chaperone Cdc37 OS=Rattus norvegicus OX=10116 GN=Cdc37 PE=1 SV=1	A0A140TAG9 (+1)	Cdc37	44 kDa		32700000	42100000	30500000	48000000	21900000	31800000	29700000	27500000
Hepatocyte growth factor-regulated tyrosine kinase substrate OS=Rattus norvegicus OX=10116 GN=Hgs PE=1 SV=1	A0A140TAH1 (+1)	Hgs	101 kDa	TRUE	7970000	10700000	8310000	16600000	7720000	8580000	12100000	10100000
AP-2 complex subunit mu OS=Rattus norvegicus OX=10116 GN=Ap2m1 PE=1 SV=1	A0A140TAH5 (+1)	Ap2m1	50 kDa	TRUE	57400000	50100000	63700000	103000000	46100000	44300000	78300000	42700000
Ubiquilin 1, isoform CRA_a OS=Rattus norvegicus OX=10116 GN=Ubqln1 PE=1 SV=1	A0A140TAI1	Ubqln1	62 kDa	TRUE	25400000	19800000	0	23000000	15600000	19600000	22600000	15300000
Cluster of 60S ribosomal protein L36 OS=Rattus norvegicus OX=10116 GN=Rpl36 PE=3 SV=1 (A0A140TAI6)	A0A140TAI6 [3]	Rpl36	12 kDa	TRUE	43300000	39800000	21900000	39100000	32600000	31800000	34600000	24300000
Chimaerin OS=Rattus norvegicus OX=10116 GN=Chn1 PE=1 SV=1	A0A140TAJ1 (+1)	Chn1	49 kDa		0	0	0	0	0	0	0	0
Far upstream element-binding protein 1 OS=Rattus norvegicus OX=10116 GN=Fubp1 PE=1 SV=1	A0A140TAJ3 (+1)	Fubp1	68 kDa	TRUE	0	9600000	8970000	14400000	7490000	7670000	11100000	8170000
Protein kinase C delta type OS=Rattus norvegicus OX=10116 GN=Prkcd PE=1 SV=1	A0A140UHX0 (+1)	Prkcd	78 kDa	TRUE	9370000	20300000	15300000	19600000	19800000	17600000	19300000	16200000
Spectrin beta chain OS=Rattus norvegicus OX=10116 GN=Sptb PE=1 SV=1	A0A140UHX6	Sptb	268 kDa	TRUE	11100000	11400000	11800000	10600000	13000000	11700000	8670000	39500000
Translin OS=Rattus norvegicus OX=10116 GN=Tsn PE=1 SV=1	A0A1B0GWQ7 (+2)	Tsn	32 kDa		0	0	0	0	0	0	0	0
ERI1 exoribonuclease family member 3 OS=Rattus norvegicus OX=10116 GN=Eri3 PE=1 SV=1	A0A1B0GWR1 (+1)	Eri3	37 kDa	TRUE	0	0	0	0	0	0	16100000	0
Eukaryotic translation initiation factor 4E OS=Rattus norvegicus OX=10116 GN=Eif4e PE=1 SV=1	A0A1W2Q627 (+1)	Eif4e	25 kDa		0	17400000	18900000	24000000	14900000	20800000	12500000	16700000
ADAM metallopeptidase domain 11 OS=Rattus norvegicus OX=10116 GN=Adam11 PE=4 SV=1	A0A1W2Q6C2 (+1)	Adam11	85 kDa	TRUE	14400000	15800000	0	3380000	0	0	0	0
Predicted gene 45713 OS=Rattus norvegicus OX=10116 GN=Gm45713 PE=3 SV=1	A0A1W2Q6L2 (+2)	Gm45713	51 kDa		15000000	16200000	12300000	22600000	15200000	16000000	17700000	9810000
Cluster of Serine/threonine-protein kinase DCLK1 OS=Rattus norvegicus OX=10116 GN=Dclk1 PE=1 SV=1 (A0A1W2Q6Q2)	A0A1W2Q6Q2 [2]	Dclk1	82 kDa	TRUE	33900000	40900000	53100000	28400000	44900000	43100000	40600000	40300000
Limb and neural patterns OS=Rattus norvegicus OX=10116 GN=Lnpk PE=1 SV=1	A0JN29	Lnpk	42 kDa		0	0	5520000	5910000	0	0	6390000	0
Canopy 2 homolog (Zebrafish) OS=Rattus norvegicus OX=10116 GN=Cnpy2 PE=1 SV=1	A0JN30	Cnpy2	21 kDa		0	10200000	0	18000000	0	0	0	0
Cluster of Obg-like ATPase 1 OS=Rattus norvegicus OX=10116 GN=Ola1 PE=2 SV=1 (A0JPJ7)	A0JPJ7 [2]	Ola1	45 kDa	TRUE	35200000	34100000	33800000	33200000	40700000	34400000	41400000	30500000
Casein kinase 1, alpha 1, isoform CRA_d OS=Rattus norvegicus OX=10116 GN=Csnk1a1 PE=1 SV=1	A0JPL2	Csnk1a1	39 kDa		0	0	0	1850000	0	9080000	0	0
Eukaryotic translation initiation factor 3 subunit J OS=Rattus norvegicus OX=10116 GN=Eif3j PE=1 SV=1	A0JPM9	Eif3j	29 kDa		8420000	7180000	7010000	11700000	0	0	6140000	7300000
Nel-like 2 splice variant OS=Rattus norvegicus OX=10116 GN=Nell2 PE=2 SV=1	A1E5S7 (+2)	Nell2	86 kDa		0	0	0	0	0	0	0	0
Actin-related protein 2/3 complex subunit 5-like protein OS=Rattus norvegicus OX=10116 GN=Arpc5l PE=1 SV=2	A1L108	Arpc5l	17 kDa		27900000	48100000	39800000	62400000	45500000	21100000	24400000	30200000
RAB5B, member RAS oncogene family OS=Rattus norvegicus OX=10116 GN=Rab5b PE=1 SV=1	A1L1J8	Rab5b	24 kDa	TRUE	28200000	38300000	35400000	24000000	32400000	26200000	25900000	21900000
Intracellular hyaluronan-binding protein 4 OS=Rattus norvegicus OX=10116 GN=Habp4 PE=1 SV=1	A1L1K8	Habp4	46 kDa		0	0	0	0	0	0	0	0
Toll-interacting protein OS=Rattus norvegicus OX=10116 GN=Tollip PE=1 SV=1	A2RUW1	Tollip	30 kDa		30800000	19200000	42300000	35300000	39000000	44800000	30800000	37300000
TIP41-like protein OS=Rattus norvegicus OX=10116 GN=Tiprl PE=1 SV=1	A2VCX1	Tiprl	31 kDa		16900000	10800000	31300000	9070000	20800000	9310000	15500000	0
Abi1 protein OS=Rattus norvegicus OX=10116 GN=Abi1 PE=1 SV=1	A2VD09 (+1)	Abi1	52 kDa	TRUE	39300000	19500000	42100000	40000000	25300000	52200000	41000000	33900000
Non-specific serine/threonine protein kinase OS=Rattus norvegicus OX=10116 GN=Stk38l PE=1 SV=1	A4GW50	Stk38l	54 kDa	TRUE	0	0	0	5510000	0	0	0	0
Clavesin-2 OS=Rattus norvegicus OX=10116 GN=Clvs2 PE=1 SV=1	A6JUQ6	Clvs2	38 kDa	TRUE	0	0	0	9080000	0	0	0	0
Heterogeneous nuclear ribonucleoproteins A2/B1 OS=Rattus norvegicus OX=10116 GN=Hnrnpa2b1 PE=1 SV=1	A7VJC2 (+1)	Hnrnpa2b1	37 kDa		48400000	52000000	52300000	139000000	61000000	54100000	47800000	72100000
Tumor protein p63-regulated gene 1-like protein OS=Rattus norvegicus OX=10116 GN=Tprg1l PE=1 SV=1	A8WCF8	Tprg1l	30 kDa		24400000	22200000	24800000	25100000	19300000	14400000	10300000	15400000
NADH:ubiquinone oxidoreductase subunit A7 OS=Rattus norvegicus OX=10116 GN=Ndufa7 PE=1 SV=1	A9UMV9	Ndufa7	13 kDa		29900000	43400000	41600000	80100000	38300000	32800000	42500000	30100000
3-hydroxyacyl-CoA dehydrogenase type-2 OS=Rattus norvegicus OX=10116 GN=Hsd17b10 PE=1 SV=1	B0BMW2	Hsd17b10	27 kDa		32000000	35400000	30900000	24100000	36000000	28500000	29600000	31400000
S100 calcium binding protein A16 (Predicted), isoform CRA_a OS=Rattus norvegicus OX=10116 GN=S100a16 PE=1 SV=1	B0BMX3	S100a16	14 kDa		17100000	28300000	21400000	18600000	28800000	29100000	22800000	26300000
Protein tyrosine kinase 9-like (A6-related protein) (Predicted), isoform CRA_b OS=Rattus norvegicus OX=10116 GN=Twf2 PE=1 SV=1	B0BMY7	Twf2	39 kDa	TRUE	20200000	18400000	16800000	10800000	20500000	13800000	16900000	13800000
Prefoldin subunit 2 OS=Rattus norvegicus OX=10116 GN=Pfdn2 PE=2 SV=1	B0BN18	Pfdn2	17 kDa		23700000	20400000	17900000	38300000	17800000	23200000	20900000	24700000
Mitochondrial carrier 1 OS=Rattus norvegicus OX=10116 GN=Mtch1 PE=1 SV=1	B0BN30	Mtch1	42 kDa		23500000	25200000	23700000	18000000	26500000	17100000	15300000	36300000
Glyoxylate and hydroxypyruvate reductase OS=Rattus norvegicus OX=10116 GN=Grhpr PE=1 SV=1	B0BN46	Grhpr	36 kDa		0	0	0	8870000	7840000	6930000	7600000	7930000
Uroporphyrinogen decarboxylase OS=Rattus norvegicus OX=10116 GN=Urod PE=1 SV=1	B0BN55	Urod	41 kDa		0	0	0	3820000	0	0	0	0
28S ribosomal protein S31, mitochondrial OS=Rattus norvegicus OX=10116 GN=Mrps31 PE=2 SV=1	B0BN56	Mrps31	44 kDa		0	0	0	5590000	0	0	0	0
Activator of Hsp90 ATPase activity 1 OS=Rattus norvegicus OX=10116 GN=Ahsa1 PE=1 SV=1	B0BN63	Ahsa1	38 kDa	TRUE	52100000	21500000	25300000	9150000	26300000	30500000	37600000	26200000
Family with sequence similarity 49, member A OS=Rattus norvegicus OX=10116 GN=Fam49a PE=1 SV=1	B0BN65	Fam49a	37 kDa	TRUE	41900000	25800000	27400000	36500000	37100000	36000000	36600000	32800000
Mapk-regulated corepressor-interacting protein 1 OS=Rattus norvegicus OX=10116 GN=Mcrip1 PE=1 SV=1	B0BN72	Mcrip1	11 kDa		0	0	0	0	0	0	0	0
Cluster of 40S ribosomal protein S5 OS=Rattus norvegicus OX=10116 GN=Rps5 PE=1 SV=1 (B0BN81)	B0BN81 [2]	Rps5	23 kDa	TRUE	15500000	21400000	29000000	21500000	54400000	30400000	29800000	20700000
Armadillo repeat-containing protein 1 OS=Rattus norvegicus OX=10116 GN=Armc1 PE=1 SV=1	B0BN83	Armc1	31 kDa		0	17600000	0	23100000	0	0	0	0
Protein SGT1 homolog OS=Rattus norvegicus OX=10116 GN=Sugt1 PE=2 SV=1	B0BN85	Sugt1	38 kDa		9440000	9650000	5530000	10100000	11400000	10300000	9490000	10700000
26S proteasome non-ATPase regulatory subunit 13 OS=Rattus norvegicus OX=10116 GN=Psmd13 PE=1 SV=1	B0BN93	Psmd13	43 kDa		18500000	18300000	14200000	4930000	15400000	14000000	19300000	22700000
Protein FAM136A OS=Rattus norvegicus OX=10116 GN=Fam136a PE=1 SV=1	B0BN94	Fam136a	16 kDa		0	10900000	0	15800000	0	9600000	0	0
Coactosin-like protein OS=Rattus norvegicus OX=10116 GN=Cotl1 PE=1 SV=1	B0BNA5	Cotl1	16 kDa		22700000	31500000	25500000	22000000	33100000	23100000	26600000	17000000
Cluster of Eukaryotic translation initiation factor 3 subunit I OS=Rattus norvegicus OX=10116 GN=Eif3i PE=2 SV=1 (B0BNA7)	B0BNA7 [2]	Eif3i	36 kDa	TRUE	0	6590000	0	8560000	0	0	0	0
HtrA serine peptidase 2 OS=Rattus norvegicus OX=10116 GN=Htra2 PE=1 SV=1	B0BNB9	Htra2	49 kDa		12400000	19900000	12300000	5720000	0	23400000	18200000	12200000
Ectonucleotide pyrophosphatase/phosphodiesterase family member 6 OS=Rattus norvegicus OX=10116 GN=Enpp6 PE=1 SV=1	B0BND0	Enpp6	51 kDa		8010000	12800000	10900000	0	5410000	8910000	8180000	9980000
Trafficking protein particle complex subunit 5 OS=Rattus norvegicus OX=10116 GN=Trappc5 PE=1 SV=1	B0BNE3	Trappc5	21 kDa		11600000	5500000	3230000	0	0	0	7940000	9190000
S-formylglutathione hydrolase OS=Rattus norvegicus OX=10116 GN=Esd PE=2 SV=1	B0BNE5	Esd	31 kDa		31500000	54300000	33300000	43300000	39300000	31600000	50600000	51500000
NADH dehydrogenase (Ubiquinone) Fe-S protein 8 (Predicted), isoform CRA_a OS=Rattus norvegicus OX=10116 GN=Ndufs8 PE=1 SV=1	B0BNE6	Ndufs8	24 kDa		35600000	50400000	58600000	51400000	46600000	37400000	52300000	29900000
ER membrane protein complex subunit 2 OS=Rattus norvegicus OX=10116 GN=Emc2 PE=2 SV=1	B0BNG0	Emc2	35 kDa	TRUE	0	8550000	0	7580000	6310000	0	0	0
Lectin, mannose-binding 2 OS=Rattus norvegicus OX=10116 GN=Lman2 PE=1 SV=1	B0BNG3	Lman2	40 kDa		9840000	10300000	7660000	0	0	0	12400000	0
LOC683667 protein OS=Rattus norvegicus OX=10116 GN=Sri PE=1 SV=1	B0BNJ1	Sri	22 kDa		19000000	26200000	25400000	43600000	23300000	21700000	27900000	24500000
ETHE1, persulfide dioxygenase OS=Rattus norvegicus OX=10116 GN=Ethe1 PE=1 SV=1	B0BNJ4	Ethe1	28 kDa		17200000	0	0	19500000	18000000	0	11900000	7210000
RAB5C, member RAS oncogene family OS=Rattus norvegicus OX=10116 GN=Rab5c PE=1 SV=1	B0BNK1	Rab5c	23 kDa	TRUE	39400000	43300000	39500000	31300000	36900000	34300000	40200000	36500000
Peptidyl-prolyl cis-trans isomerase OS=Rattus norvegicus OX=10116 GN=Pin1 PE=1 SV=1	B0BNL2	Pin1	18 kDa		33200000	22800000	25300000	61800000	31500000	38200000	37900000	27200000
NAD(P)H-hydrate epimerase OS=Rattus norvegicus OX=10116 GN=Naxe PE=2 SV=1	B0BNM1	Naxe	31 kDa		19900000	20400000	34700000	44200000	28100000	17600000	20700000	18700000
Glycolipid transfer protein OS=Rattus norvegicus OX=10116 GN=GLTP PE=2 SV=1	B0BNM9	GLTP	24 kDa		0	8880000	0	0	0	10500000	0	0
Carbonic anhydrase 1 OS=Rattus norvegicus OX=10116 GN=Ca1 PE=1 SV=1	B0BNN3	Ca1	28 kDa		17000000	18700000	12500000	19900000	19600000	13700000	12000000	0
Cluster of Eukaryotic translation initiation factor 1 OS=Rattus norvegicus OX=10116 GN=Eif1 PE=1 SV=1 (B0K008)	B0K008 [2]	Eif1	13 kDa	TRUE	19000000	0	15000000	0	0	11400000	22800000	11400000
Thioredoxin domain-containing 17 OS=Rattus norvegicus OX=10116 GN=Txndc17 PE=1 SV=1	B0K010	Txndc17	14 kDa		14800000	22100000	27400000	0	16200000	17400000	21700000	0
D-aminoacyl-tRNA deacylase OS=Rattus norvegicus OX=10116 GN=Dtd1 PE=1 SV=1	B0K014	Dtd1	23 kDa		13600000	18600000	16900000	40000000	19800000	16400000	19400000	19900000
COMM domain containing 8 (Predicted), isoform CRA_a OS=Rattus norvegicus OX=10116 GN=Commd8 PE=1 SV=1	B0K015	Commd8	21 kDa		0	0	0	5850000	0	0	0	0
ADP-ribosylhydrolase like 2 (Predicted) OS=Rattus norvegicus OX=10116 GN=Adprhl2 PE=1 SV=1	B0K017	Adprhl2	39 kDa		0	0	0	13900000	0	0	0	0
CDGSH iron-sulfur domain-containing protein 1 OS=Rattus norvegicus OX=10116 GN=Cisd1 PE=3 SV=1	B0K020	Cisd1	12 kDa		91800000	117000000	242000000	406000000	114000000	108000000	102000000	96400000
DnaJ (Hsp40) homolog, subfamily B, member 1 (Predicted), isoform CRA_b OS=Rattus norvegicus OX=10116 GN=Dnajb1 PE=1 SV=1	B0K030	Dnajb1	38 kDa	TRUE	0	13800000	11500000	22100000	10700000	8580000	10200000	0
60S ribosomal protein L7 OS=Rattus norvegicus OX=10116 GN=Rpl7 PE=1 SV=1	B0K031	Rpl7	30 kDa		33900000	39000000	25500000	38900000	47200000	38800000	39100000	37100000
Cluster of Ryanodine receptor 2 OS=Rattus norvegicus OX=10116 GN=Ryr2 PE=1 SV=2 (B0LPN4)	B0LPN4 [2]	Ryr2	563 kDa	TRUE	5280000	5160000	6980000	4510000	7160000	6370000	4440000	5130000
Cluster of Serine/threonine-protein kinase 24 OS=Rattus norvegicus OX=10116 GN=Stk24 PE=2 SV=1 (B0LT89)	B0LT89 [4]	Stk24	48 kDa	TRUE	0	8790000	0	0	0	0	15200000	0
TBC1 domain family, member 17 OS=Rattus norvegicus OX=10116 GN=Tbc1d17 PE=1 SV=1	B1H264	Tbc1d17	73 kDa		0	0	0	0	0	0	0	0
Sorting nexin-5 OS=Rattus norvegicus OX=10116 GN=Snx5 PE=1 SV=1	B1H267	Snx5	47 kDa	TRUE	8320000	0	11000000	12800000	6990000	0	0	7470000
Fibronectin type 3 and SPRY domain-containing protein OS=Rattus norvegicus OX=10116 GN=Fsd1 PE=1 SV=1	B1H2A2	Fsd1	56 kDa		3940000	8760000	6670000	3470000	8070000	7370000	7720000	6550000
FMR1 autosomal homolog 2 OS=Rattus norvegicus OX=10116 GN=Fxr2 PE=1 SV=1	B1H2A6	Fxr2	74 kDa	TRUE	0	0	0	5570000	8110000	0	0	0
CD34 antigen isoform 2 OS=Rattus norvegicus OX=10116 GN=Cd34 PE=2 SV=1	B1PLB2	Cd34	35 kDa		0	0	9970000	21600000	37600000	0	14100000	0
Similar to Vacuolar protein sorting 26 homolog (VPS26 protein homolog), isoform CRA_a OS=Rattus norvegicus OX=10116 GN=Vps26b PE=1 SV=1	B1WBS4	Vps26b	39 kDa	TRUE	10300000	8300000	9060000	18500000	12000000	5090000	7890000	6960000
Armadillo repeat-containing protein 10 OS=Rattus norvegicus OX=10116 GN=Armc10 PE=1 SV=1	B1WBW4	Armc10	33 kDa		0	16700000	16500000	11200000	14000000	16600000	22300000	11300000
Small ArfGAP2 OS=Rattus norvegicus OX=10116 GN=Smap2 PE=1 SV=1	B1WBX6	Smap2	46 kDa	TRUE	5060000	10700000	11300000	14700000	19900000	0	9420000	0
Cul1 protein OS=Rattus norvegicus OX=10116 GN=Cul1 PE=1 SV=1	B1WBY1	Cul1	90 kDa		0	0	4940000	5250000	7290000	0	0	0
DnaJ (Hsp40) homolog, subfamily C, member 11 OS=Rattus norvegicus OX=10116 GN=Dnajc11 PE=1 SV=1	B1WBY5	Dnajc11	63 kDa		15600000	21700000	16800000	13900000	15700000	14200000	15000000	14100000
CTP synthase OS=Rattus norvegicus OX=10116 GN=Ctps1 PE=1 SV=1	B1WC02	Ctps1	67 kDa	TRUE	0	0	0	0	0	0	0	0
N-acetylneuraminate synthase OS=Rattus norvegicus OX=10116 GN=Nans PE=1 SV=1	B1WC26	Nans	40 kDa		21500000	25600000	23400000	24400000	21700000	23200000	17700000	19800000
Core histone macro-H2A OS=Rattus norvegicus OX=10116 GN=H2afy2 PE=1 SV=1	B1WC28	H2afy2	40 kDa	TRUE	0	25500000	33100000	0	0	0	36500000	31500000
CDC42 effector protein (Rho GTPase binding) 4 (Predicted), isoform CRA_a OS=Rattus norvegicus OX=10116 GN=Cdc42ep4 PE=1 SV=1	B1WC33	Cdc42ep4	38 kDa		9760000	0	8890000	6510000	0	0	0	9290000
Protein kinase C substrate 80K-H OS=Rattus norvegicus OX=10116 GN=Prkcsh PE=1 SV=1	B1WC34	Prkcsh	59 kDa		16400000	23700000	17300000	29800000	19800000	21100000	17200000	11200000
Api5 protein OS=Rattus norvegicus OX=10116 GN=Api5 PE=1 SV=1	B1WC49	Api5	57 kDa		0	0	0	10100000	0	0	0	5290000
Acad9 protein OS=Rattus norvegicus OX=10116 GN=Acad9 PE=1 SV=1	B1WC61	Acad9	69 kDa		15300000	13200000	14500000	14300000	12500000	12600000	16300000	15400000
ADP-ribosylation factor-like 6 (Predicted), isoform CRA_a OS=Rattus norvegicus OX=10116 GN=Arl6 PE=1 SV=1	B1WC73	Arl6	21 kDa		13700000	15300000	14900000	17700000	17300000	18500000	15100000	11900000
Ephrin B2 OS=Rattus norvegicus OX=10116 GN=Efnb2 PE=2 SV=1	B2B9A9	Efnb2	37 kDa		0	3090000	0	0	4190000	0	0	0
Serine/threonine-protein kinase BRSK1 OS=Rattus norvegicus OX=10116 GN=Brsk1 PE=1 SV=1	B2DD29	Brsk1	85 kDa	TRUE	10300000	5630000	9090000	7270000	7880000	9440000	8630000	11200000
V-type proton ATPase subunit G OS=Rattus norvegicus OX=10116 GN=Atp6v1g1 PE=1 SV=1	B2GUV5	Atp6v1g1	14 kDa		0	0	0	21800000	0	0	0	0
Hdac11 protein OS=Rattus norvegicus OX=10116 GN=Hdac11 PE=2 SV=1	B2GUW3	Hdac11	39 kDa	TRUE	0	8430000	0	0	0	0	0	0
5'-nucleotidase OS=Rattus norvegicus OX=10116 GN=Nt5c3a PE=1 SV=1	B2GUX5	Nt5c3a	34 kDa	TRUE	0	0	0	0	0	0	0	0
Dematin actin-binding protein OS=Rattus norvegicus OX=10116 GN=Dmtn PE=1 SV=1	B2GUY4 (+1)	Dmtn	40 kDa	TRUE	43500000	23800000	27400000	55100000	23000000	24200000	25300000	21900000
Ubiquitin carboxyl-terminal hydrolase 4 OS=Rattus norvegicus OX=10116 GN=Usp4 PE=1 SV=1	B2GUZ1 (+1)	Usp4	108 kDa	TRUE	0	0	0	7550000	0	0	0	0
Methylenetetrahydrofolate dehydrogenase (NADP+-dependent) 1-like OS=Rattus norvegicus OX=10116 GN=Mthfd1l PE=1 SV=1	B2GUZ3	Mthfd1l	106 kDa	TRUE	9120000	11400000	10400000	11500000	12600000	11000000	12100000	13100000
F-actin-capping protein subunit alpha-1 OS=Rattus norvegicus OX=10116 GN=Capza1 PE=1 SV=1	B2GUZ5	Capza1	33 kDa	TRUE	14200000	32900000	14600000	33700000	27100000	10400000	27000000	25500000
Reticulon 4-interacting protein 1 OS=Rattus norvegicus OX=10116 GN=Rtn4ip1 PE=1 SV=1	B2GUZ6	Rtn4ip1	44 kDa		0	0	0	0	11600000	12000000	7510000	0
Tubulin folding cofactor C OS=Rattus norvegicus OX=10116 GN=Tbcc PE=1 SV=1	B2GUZ7	Tbcc	38 kDa		0	0	0	0	0	0	0	0
Fam49b protein OS=Rattus norvegicus OX=10116 GN=Fam49b PE=1 SV=1	B2GUZ9	Fam49b	37 kDa	TRUE	47000000	38100000	30500000	55300000	41800000	39700000	42500000	35800000
Succinyl-CoA:3-ketoacid coenzyme A transferase 1, mitochondrial OS=Rattus norvegicus OX=10116 GN=Oxct1 PE=1 SV=1	B2GV06	Oxct1	56 kDa		47600000	49200000	46700000	62900000	49200000	46500000	47700000	43400000
Dihydrolipoamide acetyltransferase component of pyruvate dehydrogenase complex OS=Rattus norvegicus OX=10116 GN=Dbt PE=1 SV=1	B2GV15	Dbt	53 kDa		11700000	13800000	13100000	10100000	17000000	14000000	16800000	9600000
Ubiquitin-like protein 4A OS=Rattus norvegicus OX=10116 GN=Ubl4a PE=2 SV=1	B2GV38	Ubl4a	18 kDa		0	0	0	0	0	11100000	0	0
Neutral cholesterol ester hydrolase 1 OS=Rattus norvegicus OX=10116 GN=Nceh1 PE=1 SV=1	B2GV54	Nceh1	46 kDa		23300000	20700000	31000000	14400000	25700000	28600000	22600000	25000000
Cysteinyl-tRNA synthetase 2, mitochondrial OS=Rattus norvegicus OX=10116 GN=Cars2 PE=1 SV=1	B2GV57	Cars2	61 kDa	TRUE	0	0	0	5810000	0	0	0	0
Carbonyl reductase 3 OS=Rattus norvegicus OX=10116 GN=Cbr3 PE=1 SV=1	B2GV72	Cbr3	31 kDa	TRUE	0	0	0	4650000	0	0	0	8030000
Actin-related protein 2/3 complex subunit 3 OS=Rattus norvegicus OX=10116 GN=Arpc3 PE=1 SV=1	B2GV73	Arpc3	21 kDa		64800000	41300000	70100000	37200000	72200000	67900000	76200000	49500000
Pdxp protein OS=Rattus norvegicus OX=10116 GN=Pdxp PE=1 SV=1	B2GV79 (+2)	Pdxp	31 kDa		17200000	39000000	26300000	20600000	29700000	25500000	26900000	28200000
Cluster of DnaJ heat shock protein family (Hsp40) member B2 OS=Rattus norvegicus OX=10116 GN=Dnajb2 PE=1 SV=1 (B2RYA8)	B2RYA8 [2]	Dnajb2	31 kDa	TRUE	0	0	8200000	10600000	6960000	0	7190000	7620000
Glucosylceramidase OS=Rattus norvegicus OX=10116 GN=Gba PE=1 SV=1	B2RYC9	Gba	57 kDa	TRUE	0	0	13900000	6140000	9260000	10300000	0	0
CLPTM1, transmembrane protein OS=Rattus norvegicus OX=10116 GN=Clptm1 PE=1 SV=1	B2RYF6	Clptm1	75 kDa		0	0	0	4350000	0	16100000	0	0
Ubiquitin thioesterase OTUB1 OS=Rattus norvegicus OX=10116 GN=Otub1 PE=1 SV=1	B2RYG6	Otub1	31 kDa		71800000	53200000	57800000	55300000	49000000	60200000	60500000	52300000
Signal recognition particle subunit SRP68 OS=Rattus norvegicus OX=10116 GN=Srp68 PE=1 SV=1	B2RYI2	Srp68	70 kDa		0	0	6870000	0	0	0	0	0
Cullin 4A OS=Rattus norvegicus OX=10116 GN=Cul4a PE=1 SV=1	B2RYJ3	Cul4a	88 kDa	TRUE	0	0	0	2520000	0	0	0	0
Armadillo repeat containing 6 OS=Rattus norvegicus OX=10116 GN=Armc6 PE=1 SV=1	B2RYL4	Armc6	51 kDa		0	0	2980000	0	0	0	0	0
Phosphoacetylglucosamine mutase OS=Rattus norvegicus OX=10116 GN=Pgm3 PE=1 SV=1	B2RYN0 (+1)	Pgm3	60 kDa		15700000	14900000	14500000	18800000	15200000	12500000	9380000	11500000
Fructosamine-3-kinase-related protein OS=Rattus norvegicus OX=10116 GN=Fn3krp PE=1 SV=1	B2RYN1	Fn3krp	34 kDa		19900000	17100000	12700000	13500000	0	24500000	19600000	19700000
Eukaryotic translation elongation factor 1 epsilon 1 OS=Rattus norvegicus OX=10116 GN=Eef1e1 PE=1 SV=1	B2RYN3	Eef1e1	20 kDa		0	0	0	0	0	0	0	0
Sorting nexin 2 OS=Rattus norvegicus OX=10116 GN=Snx2 PE=1 SV=1	B2RYP4	Snx2	59 kDa	TRUE	9060000	11300000	11400000	11400000	11300000	9910000	10400000	10600000
LUC7-like 2 (S. cerevisiae) OS=Rattus norvegicus OX=10116 GN=Luc7l2 PE=1 SV=1	B2RYP6	Luc7l2	47 kDa	TRUE	0	0	0	12700000	0	0	0	0
Serine/threonine-protein phosphatase 2A activator OS=Rattus norvegicus OX=10116 GN=Ptpa PE=1 SV=1	B2RYQ2	Ptpa	37 kDa		31600000	41400000	36500000	36800000	38600000	41500000	32100000	33000000
Cytochrome b-c1 complex subunit 7 OS=Rattus norvegicus OX=10116 GN=Uqcrb PE=1 SV=1	B2RYS2	Uqcrb	14 kDa		64900000	73300000	37800000	54500000	41100000	50300000	69300000	49700000
Hypoxanthine phosphoribosyltransferase OS=Rattus norvegicus OX=10116 GN=Prtfdc1 PE=1 SV=1	B2RYS6	Prtfdc1	26 kDa	TRUE	0	0	0	8170000	0	0	0	0
NADH dehydrogenase [ubiquinone] 1 beta subcomplex subunit 8, mitochondrial OS=Rattus norvegicus OX=10116 GN=Ndufb8 PE=1 SV=1	B2RYS8	Ndufb8	22 kDa		22300000	20400000	34900000	31400000	0	46200000	47200000	34600000
Haloacid dehalogenase-like hydrolase domain-containing 3 OS=Rattus norvegicus OX=10116 GN=Hdhd3 PE=1 SV=1	B2RYT7	Hdhd3	28 kDa		0	0	0	2620000	0	0	0	0
Translational activator of cytochrome c oxidase 1 OS=Rattus norvegicus OX=10116 GN=Taco1 PE=2 SV=1	B2RYT9 (+1)	Taco1	33 kDa		0	0	0	0	0	0	0	0
Cbx5 protein OS=Rattus norvegicus OX=10116 GN=Cbx5 PE=1 SV=1	B2RYU7	Cbx5	22 kDa	TRUE	0	0	0	5260000	0	0	0	0
NADH dehydrogenase (Ubiquinone) 1 beta subcomplex, 9 OS=Rattus norvegicus OX=10116 GN=Ndufb9 PE=1 SV=1	B2RYW3	Ndufb9	22 kDa		73100000	38600000	54500000	44700000	0	37900000	63900000	0
Fumarylacetoacetate hydrolase domain-containing protein 2 OS=Rattus norvegicus OX=10116 GN=Fahd2 PE=1 SV=1	B2RYW9	Fahd2	35 kDa		45400000	48500000	61900000	36400000	45000000	46400000	43800000	44500000
SH3 domain binding glutamic acid-rich protein-like 3 OS=Rattus norvegicus OX=10116 GN=Sh3bgrl3 PE=1 SV=1	B2RZ27	Sh3bgrl3	10 kDa		0	25100000	81100000	0	0	21400000	66900000	0
Receptor expression-enhancing protein 5 OS=Rattus norvegicus OX=10116 GN=Reep5 PE=1 SV=1	B2RZ37	Reep5	21 kDa		42800000	32300000	50500000	81700000	31500000	32300000	34600000	33000000
DDB1 and CUL4-associated factor 7 OS=Rattus norvegicus OX=10116 GN=Dcaf7 PE=1 SV=1	B2RZ68	Dcaf7	39 kDa		0	0	0	0	0	0	0	0
Actin-related protein 2/3 complex subunit 4 OS=Rattus norvegicus OX=10116 GN=Arpc4 PE=1 SV=1	B2RZ72	Arpc4	20 kDa		40000000	45200000	49300000	89600000	38100000	46900000	68400000	40300000
Small nuclear ribonucleoprotein U1 subunit 70 OS=Rattus norvegicus OX=10116 GN=Snrnp70 PE=1 SV=1	B2RZ74	Snrnp70	52 kDa	TRUE	9040000	11600000	0	0	0	0	0	0
Vacuolar protein sorting-associated protein 29 OS=Rattus norvegicus OX=10116 GN=Vps29 PE=1 SV=2	B2RZ78	Vps29	20 kDa		20000000	20100000	23900000	53600000	26000000	16100000	23600000	28100000
Iron-sulfur cluster assembly enzyme OS=Rattus norvegicus OX=10116 GN=Iscu PE=1 SV=1	B2RZ79	Iscu	18 kDa		17400000	10300000	6130000	0	7670000	0	0	9300000
LOC689226 protein OS=Rattus norvegicus OX=10116 GN=Ube2r2 PE=1 SV=1	B2RZ96	Ube2r2	27 kDa		0	0	0	9550000	0	0	0	0
Charged multivesicular body protein 2A OS=Rattus norvegicus OX=10116 GN=Chmp2a PE=1 SV=1	B2RZB5	Chmp2a	25 kDa		0	0	0	0	0	0	0	0
U6 snRNA-associated Sm-like protein LSm8 OS=Rattus norvegicus OX=10116 GN=Lsm8 PE=1 SV=1	B2RZB6	Lsm8	10 kDa		0	0	0	0	0	0	0	0
Small nuclear ribonucleoprotein Sm D1 OS=Rattus norvegicus OX=10116 GN=Snrpd1 PE=1 SV=1	B2RZB7	Snrpd1	13 kDa		0	0	30400000	0	26300000	31300000	0	0
Cluster of Ilf2 protein OS=Rattus norvegicus OX=10116 GN=Ilf2 PE=1 SV=1 (B2RZC6)	B2RZC6 [3]	Ilf2	43 kDa	TRUE	19800000	13900000	21400000	11800000	20000000	20100000	20200000	17700000
Protein transport protein Sec61 subunit beta OS=Rattus norvegicus OX=10116 GN=Sec61b PE=1 SV=1	B2RZD1	Sec61b	10 kDa		0	0	0	0	0	0	0	0
60S ribosomal protein L34 OS=Rattus norvegicus OX=10116 GN=Rpl34 PE=1 SV=1	B2RZD4	Rpl34	13 kDa		15000000	16900000	10600000	0	11400000	7800000	13400000	26800000
NDUFA4, mitochondrial complex-associated OS=Rattus norvegicus OX=10116 GN=Ndufa4 PE=1 SV=1	B2RZD6	Ndufa4	9 kDa		217000000	206000000	181000000	394000000	209000000	117000000	237000000	220000000
Tumor protein p53-inducible protein 11 OS=Rattus norvegicus OX=10116 GN=Tp53i11 PE=1 SV=1	B3DMA0	Tp53i11	21 kDa		12800000	13700000	0	0	17000000	12900000	11900000	11600000
Ganglioside-induced differentiation-associated protein 1-like 1 OS=Rattus norvegicus OX=10116 GN=Gdap1l1 PE=2 SV=1	B4F774	Gdap1l1	42 kDa		20800000	19200000	25800000	17400000	18400000	25500000	29000000	24000000
Golgi associated PDZ and coiled-coil motif containing (Predicted) OS=Rattus norvegicus OX=10116 GN=Gopc PE=1 SV=1	B4F775	Gopc	34 kDa	TRUE	0	0	0	0	0	0	0	0
Adaptor protein, phosphotyrosine interaction, PH domain and leucine zipper containing 2 OS=Rattus norvegicus OX=10116 GN=Appl2 PE=1 SV=1	B4F779	Appl2	74 kDa	TRUE	0	0	0	0	0	0	0	0
Choline transporter-like protein 2 OS=Rattus norvegicus OX=10116 GN=Slc44a2 PE=2 SV=1	B4F795	Slc44a2	80 kDa	TRUE	11200000	0	18100000	16200000	19100000	14600000	13600000	0
Galectin OS=Rattus norvegicus OX=10116 GN=Lgalsl PE=1 SV=1	B4F7A3	Lgalsl	19 kDa		18800000	20200000	24200000	81500000	19200000	13000000	50200000	11000000
CD99 molecule (Xg blood group) OS=Rattus norvegicus OX=10116 GN=Cd99 PE=1 SV=1	B4F7A5	Cd99	17 kDa		0	0	0	10500000	0	0	0	0
Casein kinase 2 alpha 2 OS=Rattus norvegicus OX=10116 GN=Csnk2a2 PE=1 SV=1	B4F7A9	Csnk2a2	41 kDa	TRUE	28300000	27200000	14500000	19700000	16900000	23800000	22200000	18700000
G protein-coupled receptor 37-like 1, isoform CRA_a OS=Rattus norvegicus OX=10116 GN=Gpr37l1 PE=1 SV=1	B4F7C1 (+1)	Gpr37l1	53 kDa		17600000	11900000	32000000	63100000	29900000	0	30000000	18600000
Hebp1 protein OS=Rattus norvegicus OX=10116 GN=Hebp1 PE=1 SV=1	B4F7C7	Hebp1	21 kDa		17800000	19700000	24200000	31100000	24500000	21600000	20400000	18200000
Erlin-2 OS=Rattus norvegicus OX=10116 GN=Erlin2 PE=1 SV=1	B5DEH2	Erlin2	38 kDa	TRUE	8240000	10400000	0	14800000	0	9970000	0	0
Pcyox1l protein OS=Rattus norvegicus OX=10116 GN=Pcyox1l PE=2 SV=1	B5DEI0	Pcyox1l	55 kDa	TRUE	6530000	0	0	0.196	0	0	0	10300000
Eefsec protein OS=Rattus norvegicus OX=10116 GN=Eefsec PE=1 SV=1	B5DEJ5	Eefsec	64 kDa		0	0	0	7510000	0	0	0	0
NADH dehydrogenase (Ubiquinone) Fe-S protein 5 OS=Rattus norvegicus OX=10116 GN=Ndufs5 PE=1 SV=1	B5DEL8	Ndufs5	13 kDa		138000000	58200000	58800000	116000000	77700000	49200000	56000000	95100000
Cluster of 60S ribosomal protein L14 OS=Rattus norvegicus OX=10116 GN=Rpl14 PE=1 SV=1 (B5DEM5)	B5DEM5 [4]	Rpl14	24 kDa	TRUE	65500000	82500000	71300000	47500000	71000000	63300000	76600000	63400000
Cluster of Eukaryotic translation elongation factor 1 beta 2 OS=Rattus norvegicus OX=10116 GN=Eef1b2 PE=1 SV=1 (B5DEN5)	B5DEN5 [2]	Eef1b2	25 kDa	TRUE	61800000	59400000	50700000	53800000	46500000	56300000	53400000	43800000
Small nuclear ribonucleoprotein Sm D2 OS=Rattus norvegicus OX=10116 GN=Snrpd2 PE=1 SV=1	B5DES0	Snrpd2	14 kDa		15300000	16300000	13300000	34000000	12900000	16200000	20300000	16700000
Sorting nexin OS=Rattus norvegicus OX=10116 GN=Snx6 PE=1 SV=1	B5DEY8	Snx6	47 kDa	TRUE	13000000	19100000	0	12400000	13700000	19300000	9890000	13900000
Tcerg1 protein OS=Rattus norvegicus OX=10116 GN=Tcerg1 PE=1 SV=1	B5DEZ4 (+1)	Tcerg1	122 kDa	TRUE	0	0	0	4290000	0	0	0	0
Syntaphilin OS=Rattus norvegicus OX=10116 GN=Snph PE=1 SV=1	B5DF41	Snph	54 kDa		2740000	2250000	4280000	4570000	3640000	3180000	2640000	3450000
Cluster of RCG55706 OS=Rattus norvegicus OX=10116 GN=Stam PE=1 SV=1 (B5DF55)	B5DF55 [2]	Stam	60 kDa	TRUE	18800000	25300000	16800000	0	21600000	19000000	19200000	14600000
Eukaryotic translation initiation factor 1A, X-linked OS=Rattus norvegicus OX=10116 GN=Eif1ax PE=1 SV=1	B5DF60	Eif1ax	16 kDa		0	0	0	0	0	0	0	0
Biliverdin reductase B OS=Rattus norvegicus OX=10116 GN=Blvrb PE=1 SV=1	B5DF65	Blvrb	22 kDa		49100000	24400000	31300000	60600000	23100000	23600000	34800000	43300000
ELAV-like protein 1 OS=Rattus norvegicus OX=10116 GN=Elavl1 PE=1 SV=1	B5DF91	Elavl1	36 kDa	TRUE	10300000	14300000	9780000	22300000	13100000	14900000	13400000	14300000
Cluster of RB-binding protein 4, chromatin-remodeling factor OS=Rattus norvegicus OX=10116 GN=Rbbp4 PE=1 SV=1 (B5DFB2)	B5DFB2 [2]	Rbbp4	48 kDa	TRUE	11500000	17800000	12900000	11200000	12800000	15900000	16500000	9990000
Eukaryotic translation initiation factor 3 subunit C OS=Rattus norvegicus OX=10116 GN=Eif3c PE=1 SV=1	B5DFC8	Eif3c	105 kDa		9970000	16200000	25400000	9310000	8350000	7750000	37200000	6600000
SH3 domain-binding glutamic acid-rich-like protein OS=Rattus norvegicus OX=10116 GN=Sh3bgrl PE=1 SV=1	B5DFD8	Sh3bgrl	13 kDa		0	0	12800000	10700000	14800000	9070000	12600000	11800000
AP complex subunit sigma OS=Rattus norvegicus OX=10116 GN=Ap1s1 PE=1 SV=1	B5DFI3	Ap1s1	19 kDa		0	16500000	0	9150000	0	14100000	19100000	0
Pdk3 protein OS=Rattus norvegicus OX=10116 GN=Pdk3 PE=2 SV=1	B5DFI9	Pdk3	48 kDa	TRUE	11400000	8310000	8550000	13800000	8400000	14500000	18700000	8750000
NFKB inhibitor interacting Ras-like protein 1 (Predicted), isoform CRA_a OS=Rattus norvegicus OX=10116 GN=Nkiras1 PE=2 SV=1	B5DFJ1	Nkiras1	22 kDa	TRUE	0	0	0	6440000	0	0	0	0
VPS18 CORVET/HOPS core subunit OS=Rattus norvegicus OX=10116 GN=Vps18 PE=1 SV=1	B5DFJ4	Vps18	110 kDa	TRUE	0	0	2900000	0	0	0	0	0
Adaptor-related protein complex 3 subunit delta 1 OS=Rattus norvegicus OX=10116 GN=Ap3d1 PE=1 SV=1	B5DFK6	Ap3d1	136 kDa		18400000	15000000	28500000	14800000	17000000	20300000	17300000	13600000
Snta1 protein OS=Rattus norvegicus OX=10116 GN=Snta1 PE=1 SV=1	B5DFL0	Snta1	53 kDa	TRUE	0	0	7080000	4810000	6570000	0	0	0
SEC14 and spectrin domain-containing 1 OS=Rattus norvegicus OX=10116 GN=Sestd1 PE=1 SV=1	B5DFL9	Sestd1	79 kDa	TRUE	0	0	0	6130000	0	0	6140000	0
Cluster of S-adenosylhomocysteine hydrolase-like protein 1 OS=Rattus norvegicus OX=10116 GN=Ahcyl1 PE=1 SV=2 (B5DFN2)	B5DFN2 [2]	Ahcyl1	54 kDa	TRUE	30600000	42300000	33700000	35900000	40300000	35200000	34500000	26800000
Prefoldin 5 (Predicted), isoform CRA_a OS=Rattus norvegicus OX=10116 GN=Pfdn5 PE=1 SV=1	B5DFN4	Pfdn5	17 kDa		16700000	14500000	0	0	15300000	16600000	15900000	19900000
Adhesion G protein-coupled receptor B1 OS=Rattus norvegicus OX=10116 GN=Adgrb1 PE=1 SV=1	C0HL12	Adgrb1	173 kDa		0	0	0	10200000	0	0	4190000	0
Cluster of Filamin A OS=Rattus norvegicus OX=10116 GN=Flna PE=1 SV=1 (C0JPT7)	C0JPT7 [5]	Flna	280 kDa	TRUE	3300000	0	0	2000000	0	1800000	0	0
UPF0587 protein C1orf123 homolog OS=Rattus norvegicus OX=10116 PE=2 SV=1	CA123_RAT		?		0	10600000	8990000	0	0	0	22500000	0
GTP-binding protein 1 OS=Rattus norvegicus OX=10116 GN=Gtpbp1 PE=1 SV=1	D2XV59	Gtpbp1	72 kDa		3780000	0	0	3720000	0	0	5300000	0
WD repeat domain 48 OS=Rattus norvegicus OX=10116 GN=Wdr48 PE=1 SV=1	D3Z8C7	Wdr48	76 kDa		0	13500000	0	6560000	0	0	8830000	0
SLIT and NTRK-like family, member 1 OS=Rattus norvegicus OX=10116 GN=Slitrk1 PE=4 SV=1	D3Z8D8	Slitrk1	78 kDa	TRUE	0	0	0	4660000	0	0	0	0
Calmodulin-regulated spectrin-associated protein 1 OS=Rattus norvegicus OX=10116 GN=Camsap1 PE=1 SV=2	D3Z8E6	Camsap1	179 kDa	TRUE	0	0	0	2990000	0	0	0	0
Glutathione S-transferase, theta 3 OS=Rattus norvegicus OX=10116 GN=Gstt3 PE=1 SV=1	D3Z8I7	Gstt3	23 kDa	TRUE	0	0	0	0	0	0	0	0
Mitochondrial amidoxime reducing component 2 OS=Rattus norvegicus OX=10116 GN=Marc2 PE=1 SV=2	D3Z900 (+1)	2021-03-02	38 kDa		5610000	0	0	6080000	8900000	6700000	0	0
Methionyl-tRNA synthetase OS=Rattus norvegicus OX=10116 GN=Mars PE=1 SV=1	D3Z941	Mars	102 kDa	TRUE	5870000	9390000	8710000	8150000	8160000	13500000	9680000	7070000
Phosphoglucomutase 2-like 1 OS=Rattus norvegicus OX=10116 GN=Pgm2l1 PE=1 SV=1	D3Z955	Pgm2l1	70 kDa		21400000	8330000	17600000	5520000	17600000	19700000	20700000	19100000
Retinaldehyde binding protein 1 (Predicted), isoform CRA_a OS=Rattus norvegicus OX=10116 GN=Rlbp1 PE=4 SV=1	D3Z956	Rlbp1	36 kDa		0	0	15500000	8060000	12200000	0	13300000	0
Cluster of Plexin A1 OS=Rattus norvegicus OX=10116 GN=Plxna1 PE=1 SV=3 (D3Z981)	D3Z981 [2]	Plxna1	213 kDa	TRUE	10800000	10000000	8560000	10200000	8990000	13500000	9500000	7600000
Similar to KIAA1549 protein OS=Rattus norvegicus OX=10116 GN=RGD1306271 PE=1 SV=3	D3Z9D0	RGD1306271	202 kDa		7080000	0	8380000	0	4770000	0	9430000	7220000
Cluster of Uncharacterized protein OS=Rattus norvegicus OX=10116 PE=4 SV=1 (D3Z9G3)	D3Z9G3 [4]		19 kDa	TRUE	0	54400000	0	0	0	0	0	71600000
Hyaluronan and proteoglycan link protein 4 OS=Rattus norvegicus OX=10116 GN=Hapln4 PE=4 SV=1	D3Z9H2	Hapln4	43 kDa	TRUE	25100000	37000000	33800000	14900000	29000000	35200000	35600000	29100000
Cytochrome C oxidase assembly factor 3 OS=Rattus norvegicus OX=10116 GN=Coa3 PE=1 SV=1	D3Z9I1	Coa3	12 kDa		0	0	0	0	0	0	0	0
Acylglycerol kinase OS=Rattus norvegicus OX=10116 GN=Agk PE=1 SV=2	D3Z9L0	Agk	54 kDa		17000000	15700000	15900000	20500000	14500000	17800000	20800000	17000000
WD repeat domain 11 OS=Rattus norvegicus OX=10116 GN=Wdr11 PE=1 SV=2	D3Z9L5	Wdr11	136 kDa		0	0	2730000	0	0	0	0	0
Ankyrin 1 OS=Rattus norvegicus OX=10116 GN=Ank1 PE=1 SV=1	D3Z9Z0	Ank1	187 kDa	TRUE	17300000	8150000	14000000	15300000	42700000	49600000	6620000	14100000
Myotubularin related protein 2 (Predicted), isoform CRA_b OS=Rattus norvegicus OX=10116 GN=Mtmr2 PE=1 SV=1	D3ZA31	Mtmr2	73 kDa	TRUE	0	0	0	3780000	6230000	0	0	0
Talin 2 OS=Rattus norvegicus OX=10116 GN=Tln2 PE=1 SV=3	D3ZA84	Tln2	272 kDa	TRUE	10400000	11500000	9910000	10300000	9790000	10100000	11100000	9460000
Histone cell cycle regulation defective interacting protein 5 (Predicted), isoform CRA_a OS=Rattus norvegicus OX=10116 GN=Nfu1 PE=1 SV=1	D3ZA85	Nfu1	28 kDa		0	7530000	0	0	0	0	0	0
Acyl-CoA thioesterase 13 OS=Rattus norvegicus OX=10116 GN=Acot13 PE=1 SV=1	D3ZA93	Acot13	15 kDa		17000000	21700000	0	31600000	20900000	20900000	22100000	0
MAGUK p55 subfamily member 2 OS=Rattus norvegicus OX=10116 GN=Mpp2 PE=1 SV=2	D3ZAA9	Mpp2	62 kDa	TRUE	35500000	25500000	41200000	34200000	28100000	28100000	33800000	30400000
Cluster of Neurexin-2 OS=Rattus norvegicus OX=10116 GN=Nrxn2 PE=4 SV=3 (D3ZAD6)	D3ZAD6 [4]	Nrxn2	185 kDa	TRUE	0	0	0	8310000	0	0	0	0
ATP synthase subunit f, mitochondrial OS=Rattus norvegicus OX=10116 GN=Atp5mf PE=1 SV=1	D3ZAF6	Atp5mf	10 kDa		302000000	274000000	235000000	139000000	125000000	94200000	153000000	242000000
Microtubule-associated protein 9 OS=Rattus norvegicus OX=10116 GN=Map9 PE=1 SV=1	D3ZAG3	Map9	74 kDa	TRUE	0	0	0	6500000	0	0	0	0
5'-nucleotidase domain-containing 3 OS=Rattus norvegicus OX=10116 GN=Nt5dc3 PE=1 SV=2	D3ZAI6	Nt5dc3	63 kDa	TRUE	14800000	14700000	14500000	8410000	16000000	12500000	14200000	12600000
Alpha glucosidase 2 alpha neutral subunit (Predicted) OS=Rattus norvegicus OX=10116 GN=Ganab PE=1 SV=1	D3ZAN3	Ganab	91 kDa		26300000	26100000	23400000	18700000	18200000	25100000	36800000	30900000
Glycerol-3-phosphate dehydrogenase [NAD(+)] OS=Rattus norvegicus OX=10116 GN=Gpd1l PE=1 SV=1	D3ZAP9	Gpd1l	38 kDa	TRUE	22100000	27800000	28500000	35600000	23300000	20600000	18800000	19400000
FUN14 domain-containing 2 OS=Rattus norvegicus OX=10116 GN=Fundc2 PE=1 SV=1	D3ZAQ0	Fundc2	16 kDa		0	0	0	0	0	0	0	0
Small G protein-signaling modulator 1 OS=Rattus norvegicus OX=10116 GN=Sgsm1 PE=1 SV=2	D3ZAS2	Sgsm1	123 kDa		0	0	0	2620000	0	0	0	0
Spliceosome-associated factor 3, U4/U6 recycling protein OS=Rattus norvegicus OX=10116 GN=Sart3 PE=1 SV=1	D3ZAS8	Sart3	109 kDa	TRUE	0	0	0	0	0	2610000	0	0
Eukaryotic translation initiation factor 3 subunit M OS=Rattus norvegicus OX=10116 GN=Eif3m PE=1 SV=1	D3ZAZ0	Eif3m	43 kDa		0	0	0	0	0	0	6000000	0
PHD finger protein 24 OS=Rattus norvegicus OX=10116 GN=Phf24 PE=1 SV=1	D3ZB78	Phf24	41 kDa		68100000	53200000	53900000	77600000	59300000	48400000	51100000	67700000
Adhesion G protein-coupled receptor L2 OS=Rattus norvegicus OX=10116 GN=Adgrl2 PE=1 SV=3	D3ZBE9 (+3)	Adgrl2	165 kDa	TRUE	0	0	0	2670000	7930000	0	5150000	0
Lemur tyrosine kinase 2 OS=Rattus norvegicus OX=10116 GN=Lmtk2 PE=1 SV=1	D3ZBH5	Lmtk2	165 kDa		0	0	0	0	0	0	0	0
Type I inositol 3,4-bisphosphate 4-phosphatase OS=Rattus norvegicus OX=10116 GN=Inpp4a PE=1 SV=3	D3ZBL5 (+1)	Inpp4a	106 kDa	TRUE	12400000	15000000	9540000	11500000	11600000	21500000	10500000	9130000
Ferrochelatase OS=Rattus norvegicus OX=10116 GN=Fech PE=1 SV=1	D3ZBM3	Fech	48 kDa		0	0	0	3010000	0	0	0	0
Histone H1.5 OS=Rattus norvegicus OX=10116 GN=Hist1h1b PE=1 SV=1	D3ZBN0	Hist1h1b	23 kDa		31200000	32300000	14000000	0	0	18000000	18100000	19700000
Inter-alpha-trypsin inhibitor heavy chain H3 OS=Rattus norvegicus OX=10116 GN=Itih3 PE=1 SV=3	D3ZBS2 (+1)	Itih3	99 kDa	TRUE	13400000	14200000	16700000	24000000	19300000	12300000	8290000	0
Protein phosphatase 6, regulatory subunit 3 OS=Rattus norvegicus OX=10116 GN=Ppp6r3 PE=1 SV=2	D3ZBT9 (+1)	Ppp6r3	98 kDa	TRUE	0	0	1680000	5050000	0	0	6550000	0
Similar to putative protein (5S487) OS=Rattus norvegicus OX=10116 GN=RGD1310819 PE=1 SV=3	D3ZBU7	RGD1310819	123 kDa		6270000	11100000	8260000	9320000	5510000	5330000	8810000	7150000
Protein SET OS=Rattus norvegicus OX=10116 GN=Pkn3 PE=1 SV=3	D3ZC07	Pkn3	107 kDa	TRUE	17200000	23900000	22400000	25000000	24100000	38600000	41500000	19000000
Capping protein regulator and myosin 1 linker 2 OS=Rattus norvegicus OX=10116 GN=Carmil2 PE=1 SV=2	D3ZC15	Carmil2	148 kDa		0	5110000	0	2990000	0	0	0	0
Heat shock 70kDa protein 12A (Predicted), isoform CRA_a OS=Rattus norvegicus OX=10116 GN=Hspa12a PE=1 SV=1	D3ZC55	Hspa12a	75 kDa	TRUE	40700000	42800000	46300000	45100000	42200000	37200000	48400000	45500000
Dystonin OS=Rattus norvegicus OX=10116 GN=Dst PE=1 SV=3	D3ZC56	Dst	847 kDa	TRUE	1330000	1190000	0	3530000	0	2740000	2110000	0
Cytidine/uridine monophosphate kinase 2 OS=Rattus norvegicus OX=10116 GN=Cmpk2 PE=1 SV=3	D3ZC63	Cmpk2	50 kDa		0	0	12600000	8550000	0	0	0	7790000
Uncharacterized protein OS=Rattus norvegicus OX=10116 PE=1 SV=3	D3ZC89		54 kDa		0	12200000	0	2580000	0	0	0	8700000
Pyridoxal phosphate homeostasis protein OS=Rattus norvegicus OX=10116 GN=Plpbp PE=1 SV=1	D3ZCA0	Plpbp	30 kDa	TRUE	19100000	17400000	21300000	25500000	16800000	12900000	21000000	15500000
Kinesin family member 21A OS=Rattus norvegicus OX=10116 GN=Kif21a PE=1 SV=2	D3ZCG2 (+1)	Kif21a	185 kDa	TRUE	12700000	13900000	13700000	8410000	13000000	14000000	13200000	12600000
Syntaxin-binding protein 6 OS=Rattus norvegicus OX=10116 GN=Stxbp6 PE=1 SV=2	D3ZCI5	Stxbp6	24 kDa		0	0	0	14500000	0	0	0	0
Cluster of High mobility group protein B1 pseudogene OS=Rattus norvegicus OX=10116 GN=LOC108349189 PE=4 SV=2 (D3ZCR3)	D3ZCR3 [3]	LOC108349189	25 kDa	TRUE	20600000	40300000	45700000	26400000	25900000	36100000	30900000	25400000
La ribonucleoprotein domain family, member 6 OS=Rattus norvegicus OX=10116 GN=Larp6 PE=1 SV=1	D3ZCR5	Larp6	55 kDa		0	0	0	1490000	0	0	0	0
RAB33A, member RAS oncogene family OS=Rattus norvegicus OX=10116 GN=Rab33a PE=4 SV=1	D3ZCU8	Rab33a	27 kDa	TRUE	0	0	0	0	0	0	0	0
NADH dehydrogenase [ubiquinone] iron-sulfur protein 6, mitochondrial OS=Rattus norvegicus OX=10116 GN=LOC100912599 PE=1 SV=1	D3ZCZ9	LOC100912599	13 kDa		65600000	100000000	76700000	67900000	85100000	85000000	92300000	61700000
Cytochrome c oxidase subunit OS=Rattus norvegicus OX=10116 GN=Cox6b1 PE=1 SV=1	D3ZD09	Cox6b1	10 kDa		211000000	227000000	274000000	590000000	246000000	235000000	232000000	287000000
Signal peptidase complex subunit 2 OS=Rattus norvegicus OX=10116 GN=Spcs2 PE=1 SV=1	D3ZD11	Spcs2	25 kDa		0	0	0	0	0	0	0	0
ATP-binding cassette subfamily E member 1 OS=Rattus norvegicus OX=10116 GN=Abce1 PE=1 SV=1	D3ZD23	Abce1	67 kDa	TRUE	0	4450000	0	4430000	0	0	4050000	0
DEAD-box helicase 6 OS=Rattus norvegicus OX=10116 GN=Ddx6 PE=1 SV=1	D3ZD73	Ddx6	54 kDa	TRUE	11500000	12500000	12000000	5850000	15800000	14300000	18900000	0
Cluster of N(alpha)-acetyltransferase 15, NatA auxiliary subunit OS=Rattus norvegicus OX=10116 GN=Naa15 PE=1 SV=2 (D3ZD89)	D3ZD89 [2]	Naa15	101 kDa	TRUE	1790000	3780000	6280000	0	0	0	0	0
DEAH (Asp-Glu-Ala-His) box polypeptide 15 (Predicted), isoform CRA_b OS=Rattus norvegicus OX=10116 GN=Dhx15 PE=1 SV=1	D3ZD97	Dhx15	91 kDa		11600000	8020000	12800000	0	10300000	9120000	0	0
Neuroligin-3 OS=Rattus norvegicus OX=10116 GN=Nlgn3 PE=1 SV=1	D3ZDC0 (+2)	Nlgn3	92 kDa	TRUE	23900000	21300000	21500000	24400000	21300000	22100000	28500000	17100000
Serine/threonine-protein phosphatase 2A 56 kDa regulatory subunit OS=Rattus norvegicus OX=10116 GN=Ppp2r5a PE=1 SV=1	D3ZDI7	Ppp2r5a	56 kDa		0	0	0	0	7310000	0	0	0
Glycerol-3-phosphate phosphatase OS=Rattus norvegicus OX=10116 GN=Pgp PE=1 SV=1	D3ZDK7	Pgp	35 kDa		17800000	7700000	9480000	16100000	8030000	14000000	10400000	11900000
Charged multivesicular body protein 6 OS=Rattus norvegicus OX=10116 GN=Chmp6 PE=1 SV=1	D3ZDR2	Chmp6	23 kDa		0	0	10000000	0	0	0	5670000	0
Erythrocyte membrane protein band 4.1-like 2 OS=Rattus norvegicus OX=10116 GN=Epb41l2 PE=1 SV=3	D3ZDT1	Epb41l2	103 kDa	TRUE	14500000	15000000	11400000	14500000	17700000	12100000	19300000	13600000
Regulatory-associated protein of MTOR, complex 1 OS=Rattus norvegicus OX=10116 GN=Rptor PE=1 SV=2	D3ZDU2	Rptor	149 kDa		0	0	0	3010000	0	5820000	0	0
Profilin OS=Rattus norvegicus OX=10116 GN=Pfn2 PE=3 SV=1	D3ZDU5 (+1)	Pfn2	16 kDa	TRUE	72200000	71100000	105000000	162000000	70200000	61800000	68300000	43000000
Plexin B1 OS=Rattus norvegicus OX=10116 GN=Plxnb1 PE=1 SV=1	D3ZDX5	Plxnb1	232 kDa	TRUE	5970000	0	5960000	7040000	5670000	5950000	3790000	0
NADH:ubiquinone oxidoreductase subunit A13 OS=Rattus norvegicus OX=10116 GN=Ndufa13 PE=1 SV=1	D3ZE15	Ndufa13	17 kDa		54500000	53300000	85200000	96100000	69900000	58800000	66500000	43100000
Cluster of Caskin-1 OS=Rattus norvegicus OX=10116 GN=Caskin1 PE=1 SV=2 (D3ZE17)	D3ZE17 [3]	Caskin1	150 kDa	TRUE	9070000	9090000	10600000	14800000	10500000	11800000	9180000	12400000
Trafficking protein particle complex 12 OS=Rattus norvegicus OX=10116 GN=Trappc12 PE=1 SV=1	D3ZE49	Trappc12	88 kDa		0	0	0	3110000	0	0	0	0
Methionine aminopeptidase OS=Rattus norvegicus OX=10116 GN=Metap1 PE=1 SV=1	D3ZE72	Metap1	43 kDa		0	0	0	5440000	0	0	2680000	3420000
DOMON domain-containing protein FRRS1L OS=Rattus norvegicus OX=10116 GN=Frrs1l PE=1 SV=1	D3ZE85	Frrs1l	32 kDa		10500000	16000000	13500000	15100000	17500000	0	11400000	9070000
Uncharacterized protein OS=Rattus norvegicus OX=10116 PE=4 SV=2	D3ZEI0		17 kDa	TRUE	28900000	22800000	19800000	0	0	12900000	0	42400000
Hepatocyte cell adhesion molecule OS=Rattus norvegicus OX=10116 GN=Hepacam PE=1 SV=2	D3ZEI4	Hepacam	47 kDa		11200000	11600000	11000000	20700000	11600000	16000000	0	0
Nuclear receptor coactivator 5 OS=Rattus norvegicus OX=10116 GN=Ncoa5 PE=1 SV=1	D3ZEI6	Ncoa5	65 kDa		0	0	0	6820000	0	0	0	0
Cluster of Transportin 2 OS=Rattus norvegicus OX=10116 GN=Tnpo2 PE=1 SV=2 (D3ZER6)	D3ZER6 [2]	Tnpo2	103 kDa	TRUE	8600000	7560000	9720000	4910000	10000000	14000000	12100000	7040000
Trafficking protein particle complex 6B OS=Rattus norvegicus OX=10116 GN=Trappc6b PE=1 SV=1	D3ZES2	Trappc6b	18 kDa		0	0	0	6850000	0	0	0	0
Plexin A4 OS=Rattus norvegicus OX=10116 GN=Plxna4 PE=4 SV=1	D3ZES7	Plxna4	213 kDa	TRUE	12300000	14200000	12800000	9690000	11600000	18700000	10300000	12600000
Nitric oxide synthase, brain OS=Rattus norvegicus OX=10116 GN=Nos1 PE=1 SV=2	D3ZEW7 (+1)	Nos1	164 kDa		0	8430000	7020000	4140000	0	0	0	0
Acyl carrier protein OS=Rattus norvegicus OX=10116 GN=Ndufab1 PE=1 SV=1	D3ZF13	Ndufab1	18 kDa		62700000	32200000	41100000	63000000	0	75300000	71500000	24100000
Tankyrase 1-binding protein 1 OS=Rattus norvegicus OX=10116 GN=Tnks1bp1 PE=1 SV=1	D3ZF26	Tnks1bp1	180 kDa		0	0	4560000	3230000	0	1810000	3520000	3460000
Anoctamin OS=Rattus norvegicus OX=10116 GN=Ano10 PE=1 SV=2	D3ZF54	Ano10	79 kDa		0	0	3470000	0	4290000	0	4350000	0
ARFGEF family member 3 OS=Rattus norvegicus OX=10116 GN=Arfgef3 PE=1 SV=3	D3ZF86	Arfgef3	213 kDa		0	0	2470000	4070000	3420000	0	5320000	4700000
Proline-rich transmembrane protein 2 OS=Rattus norvegicus OX=10116 GN=Prrt2 PE=1 SV=1	D3ZFB6	Prrt2	36 kDa		17100000	13900000	15900000	20800000	15600000	14000000	12900000	12100000
Inter-alpha-trypsin inhibitor heavy chain family, member 4 OS=Rattus norvegicus OX=10116 GN=Itih4 PE=1 SV=3	D3ZFC6 (+1)	Itih4	104 kDa		8380000	0	0	11000000	0	0	0	0
Lactamase, beta OS=Rattus norvegicus OX=10116 GN=Lactb PE=1 SV=1	D3ZFJ6	Lactb	60 kDa		0	0	0	9320000	0	0	0	0
Cytochrome c-1 OS=Rattus norvegicus OX=10116 GN=Cyc1 PE=1 SV=3	D3ZFQ8	Cyc1	35 kDa		55800000	45400000	57200000	68100000	57000000	70400000	70200000	75700000
Retinol dehydrogenase 13 OS=Rattus norvegicus OX=10116 GN=Rdh13 PE=1 SV=1	D3ZFR9	Rdh13	36 kDa		4280000	0	0	0	0	0	0	0
Selenophosphate synthetase 1 OS=Rattus norvegicus OX=10116 GN=Sephs1 PE=1 SV=1	D3ZFY0	Sephs1	43 kDa		0	0	0	0	0	0	0	0
Cluster of Pleckstrin and Sec7 domain-containing 3 OS=Rattus norvegicus OX=10116 GN=Psd3 PE=1 SV=3 (D3ZFY7)	D3ZFY7 [4]	Psd3	112 kDa	TRUE	41000000	63300000	56000000	75700000	46400000	36500000	49400000	49400000
Cluster of Ubiquitin-conjugating enzyme E2 V1 OS=Rattus norvegicus OX=10116 GN=LOC100912618 PE=1 SV=1 (D3ZFY8)	D3ZFY8 [3]	LOC100912618	16 kDa	TRUE	0	127000000	38300000	62600000	64600000	0	0	33000000
NADH dehydrogenase (Ubiquinone) Fe-S protein 3 (Predicted), isoform CRA_c OS=Rattus norvegicus OX=10116 GN=Ndufs3 PE=1 SV=1	D3ZG43	Ndufs3	30 kDa		33100000	46800000	63100000	93200000	65500000	63100000	40600000	46800000
Zinc finger ZZ-type and EF-hand domain-containing 1 OS=Rattus norvegicus OX=10116 GN=Zzef1 PE=1 SV=2	D3ZG78	Zzef1	332 kDa	TRUE	0	0	0	1430000	0	0	0	0
Cyclin-dependent kinase-like 5 OS=Rattus norvegicus OX=10116 GN=Cdkl5 PE=1 SV=2	D3ZG85	Cdkl5	105 kDa	TRUE	0	0	0	0	0	0	0	0
Mammary tumor virus receptor 2, isoform CRA_a OS=Rattus norvegicus OX=10116 GN=Sssca1 PE=1 SV=1	D3ZG88	Sssca1	21 kDa		0	0	19700000	6570000	0	0	0	0
Mitochondrial calcium uptake family, member 3 OS=Rattus norvegicus OX=10116 GN=Micu3 PE=4 SV=2	D3ZG95	Micu3	57 kDa		0	0	4610000	0	1940000	0	0	0
Cortactin, isoform CRA_c OS=Rattus norvegicus OX=10116 GN=Cttn PE=1 SV=3	D3ZGE6 (+1)	Cttn	61 kDa		17300000	20500000	24100000	35800000	22900000	21600000	22600000	22100000
Immunoglobulin-like domain-containing receptor 2 OS=Rattus norvegicus OX=10116 GN=Ildr2 PE=1 SV=3	D3ZGJ1 (+4)	Ildr2	73 kDa		0	0	0	5370000	0	0	0	0
Carboxylic ester hydrolase OS=Rattus norvegicus OX=10116 GN=Ces1c PE=1 SV=3	D3ZGK7 (+1)	Ces1c	64 kDa		0	0	0	1700000	0	0	0	0
Microtubule-associated monooxygenase, calponin and LIM domain-containing 3 OS=Rattus norvegicus OX=10116 GN=Mical3 PE=1 SV=2	D3ZGN7	Mical3	224 kDa		0	0	0	3150000	0	0	0	0
Inositol polyphosphate 5-phosphatase OCRL-1 OS=Rattus norvegicus OX=10116 GN=Ocrl PE=1 SV=1	D3ZGS3 (+1)	Ocrl	104 kDa		0	0	0	0	0	0	0	6380000
OTU domain-containing 6B OS=Rattus norvegicus OX=10116 GN=Otud6b PE=1 SV=3	D3ZGY2	Otud6b	33 kDa		0	4200000	0	0	0	0	4110000	5980000
Cluster of Glyceraldehyde-3-phosphate dehydrogenase OS=Rattus norvegicus OX=10116 PE=1 SV=1 (D3ZGY4)	D3ZGY4 [18]		36 kDa	TRUE	359000000	410000000	705000000	201000000	592000000	427000000	396000000	315000000
Cluster of Eph receptor B3 OS=Rattus norvegicus OX=10116 GN=Ephb3 PE=3 SV=1 (D3ZH39)	D3ZH39 [7]	Ephb3	116 kDa	TRUE	0	9540000	11200000	5800000	0	5310000	8860000	0
Cytoskeleton-associated protein 4 OS=Rattus norvegicus OX=10116 GN=Ckap4 PE=1 SV=2	D3ZH41	Ckap4	36 kDa		0	5080000	0	16600000	0	0	12300000	0
Adhesion G protein-coupled receptor L3 OS=Rattus norvegicus OX=10116 GN=Adgrl3 PE=1 SV=3	D3ZH59 (+2)	Adgrl3	141 kDa		6350000	8080000	7720000	3290000	10400000	13200000	5300000	0
Similar to Myosin light chain 1 slow a (Predicted) OS=Rattus norvegicus OX=10116 GN=RGD1560334_predicted PE=4 SV=1	D3ZHA7	RGD1560334_predicted	23 kDa	TRUE	0	0	0	26000000	0	0	0	0
Oxysterol-binding protein OS=Rattus norvegicus OX=10116 GN=Osbp2 PE=1 SV=2	D3ZHG4	Osbp2	100 kDa	TRUE	0	0	0	2060000	0	0	0	0
Trafficking protein particle complex 11 OS=Rattus norvegicus OX=10116 GN=Trappc11 PE=1 SV=1	D3ZHI8	Trappc11	128 kDa		0	0	0	4250000	0	0	0	0
Serine dehydratase-like OS=Rattus norvegicus OX=10116 GN=Sdsl PE=1 SV=3	D3ZHV7	Sdsl	35 kDa		5320000	0	0	0	0	0	5570000	0
DIRAS family GTPase 2 OS=Rattus norvegicus OX=10116 GN=Diras2 PE=4 SV=1	D3ZHX3	Diras2	22 kDa	TRUE	27800000	43000000	40200000	44600000	22900000	25600000	32400000	31600000
RAS protein activator like 1 (GAP1 like) (Predicted) OS=Rattus norvegicus OX=10116 GN=Rasal1 PE=4 SV=2	D3ZHY9	Rasal1	90 kDa	TRUE	13500000	17900000	15300000	16200000	20800000	16200000	15600000	16500000
Kinesin-like protein OS=Rattus norvegicus OX=10116 GN=Kif3b PE=1 SV=1	D3ZI07	Kif3b	85 kDa	TRUE	0	4140000	5140000	6130000	2950000	5670000	0	7140000
COP9 (Constitutive photomorphogenic) homolog, subunit 6 (Arabidopsis thaliana) (Predicted), isoform CRA_a OS=Rattus norvegicus OX=10116 GN=Cops6 PE=1 SV=1	D3ZI16	Cops6	38 kDa	TRUE	17800000	8490000	11000000	11500000	0	0	20500000	21400000
Protein phosphatase 1, regulatory (Inhibitor) subunit 12B (Predicted) OS=Rattus norvegicus OX=10116 GN=Ppp1r12b PE=1 SV=1	D3ZIC4	Ppp1r12b	111 kDa	TRUE	0	0	0	4530000	2650000	1370000	2530000	0
Delta-1-pyrroline-5-carboxylate synthase OS=Rattus norvegicus OX=10116 GN=Aldh18a1 PE=3 SV=1	D3ZIE9	Aldh18a1	87 kDa		7580000	10400000	14200000	6790000	9470000	13000000	10700000	8020000
Raftlin family member 2 OS=Rattus norvegicus OX=10116 GN=Rftn2 PE=1 SV=1	D3ZII1	Rftn2	55 kDa		0	0	0	3920000	0	0	0	0
Uncharacterized protein OS=Rattus norvegicus OX=10116 PE=4 SV=2	D3ZIP8		38 kDa		12200000	10600000	9520000	0	6300000	9210000	11000000	0
Cluster of YTH N(6)-methyladenosine RNA-binding protein 3 OS=Rattus norvegicus OX=10116 GN=Ythdf3 PE=1 SV=1 (D3ZIY3)	D3ZIY3 [3]	Ythdf3	64 kDa	TRUE	0	0	0	10100000	0	0	0	0
RAB11-binding and LisH domain, coiled-coil and HEAT repeat-containing OS=Rattus norvegicus OX=10116 GN=Relch PE=1 SV=1	D3ZJ01	Relch	135 kDa	TRUE	13900000	9960000	12300000	12400000	11600000	12100000	12900000	9280000
Cluster of Histone H3 OS=Rattus norvegicus OX=10116 GN=Hist2h3c2 PE=1 SV=1 (D3ZJ08)	D3ZJ08 [4]	Hist2h3c2	15 kDa	TRUE	106000000	69800000	24400000	0	23400000	77600000	19500000	52800000
Sodium/hydrogen exchanger OS=Rattus norvegicus OX=10116 GN=Slc9a6 PE=1 SV=2	D3ZJ86	Slc9a6	80 kDa		0	0	0	2290000	0	0	0	0
DDHD domain-containing 2 OS=Rattus norvegicus OX=10116 GN=Ddhd2 PE=1 SV=2	D3ZJ91	Ddhd2	80 kDa		0	0	0	4170000	0	0	0	0
Trafficking protein particle complex 9 OS=Rattus norvegicus OX=10116 GN=Trappc9 PE=1 SV=2	D3ZJK6	Trappc9	95 kDa	TRUE	0	0	0	0	0	0	0	0
Uncharacterized protein OS=Rattus norvegicus OX=10116 PE=1 SV=3	D3ZJK8		12 kDa		0	0	0	0	0	0	0	0
Epidermal growth factor receptor pathway substrate 15-like 1 OS=Rattus norvegicus OX=10116 GN=Eps15l1 PE=1 SV=3	D3ZJR1	Eps15l1	99 kDa	TRUE	11100000	15200000	10300000	13400000	12800000	10900000	14100000	10400000
RCG54610, isoform CRA_a OS=Rattus norvegicus OX=10116 GN=Timm50 PE=1 SV=2	D3ZJX5	Timm50	40 kDa		24600000	17500000	18500000	0	25300000	18300000	17400000	14300000
Cullin 4B OS=Rattus norvegicus OX=10116 GN=Cul4b PE=1 SV=1	D3ZK73	Cul4b	111 kDa	TRUE	0	0	3770000	5720000	7700000	0	0	0
Methylmalonyl CoA mutase OS=Rattus norvegicus OX=10116 GN=Mmut PE=1 SV=2	D3ZKG1	Mmut	92 kDa	TRUE	11500000	12300000	7430000	0	0	10800000	5940000	9780000
Cluster of MON2 homolog, regulator of endosome-to-Golgi-trafficking OS=Rattus norvegicus OX=10116 GN=Mon2 PE=1 SV=3 (D3ZKH2)	D3ZKH2 [2]	Mon2	165 kDa	TRUE	0	0	0	2220000	0	0	0	0
Voltage-dependent calcium channel subunit alpha-2/delta-1 OS=Rattus norvegicus OX=10116 GN=Cacna2d1 PE=1 SV=3	D3ZKP9 (+1)	Cacna2d1	124 kDa	TRUE	29500000	26500000	31200000	35800000	28100000	22700000	28500000	27300000
RAB, member RAS oncogene family-like 6 OS=Rattus norvegicus OX=10116 GN=Rabl6 PE=1 SV=1	D3ZKQ4	Rabl6	80 kDa		0	8880000	0	7630000	4730000	0	6410000	0
Family with sequence similarity 169, member A OS=Rattus norvegicus OX=10116 GN=Fam169a PE=1 SV=2	D3ZKX8	Fam169a	73 kDa		0	0	0	5910000	0	0	0	0
Tetratricopeptide repeat domain 37 OS=Rattus norvegicus OX=10116 GN=Ttc37 PE=1 SV=3	D3ZL50	Ttc37	174 kDa	TRUE	0	0	0	0	3820000	0	0	0
Cytochrome c heme lyase OS=Rattus norvegicus OX=10116 GN=Hccs PE=1 SV=1	D3ZL85	Hccs	31 kDa		0	0	0	5690000	0	0	0	0
Phosphodiesterase OS=Rattus norvegicus OX=10116 GN=Pde4b PE=1 SV=2	D3ZLB2 (+2)	Pde4b	75 kDa	TRUE	0	2900000	0	6340000	0	0	0	0
Lamin B2 OS=Rattus norvegicus OX=10116 GN=Lmnb2 PE=1 SV=2	D3ZLC1	Lmnb2	69 kDa	TRUE	9720000	11100000	5540000	11700000	0	0	0	0
ATP-dependent (S)-NAD(P)H-hydrate dehydratase OS=Rattus norvegicus OX=10116 GN=Naxd PE=1 SV=2	D3ZLK9 (+1)	Naxd	39 kDa		13900000	11300000	18400000	9450000	13600000	15400000	19700000	13300000
NADH dehydrogenase (Ubiquinone) 1 beta subcomplex, 7 (Predicted) OS=Rattus norvegicus OX=10116 GN=Ndufb7 PE=1 SV=1	D3ZLT1	Ndufb7	17 kDa		22300000	23700000	34700000	98000000	19900000	26300000	27100000	20600000
C2 calcium-dependent domain-containing 4C OS=Rattus norvegicus OX=10116 GN=C2cd4c PE=1 SV=1	D3ZLU0	C2cd4c	45 kDa		0	0	0	4310000	0	0	0	0
Catechol-O-methyltransferase domain containing 1 (Predicted), isoform CRA_a OS=Rattus norvegicus OX=10116 GN=Comtd1 PE=1 SV=1	D3ZM21	Comtd1	29 kDa		12800000	13800000	11000000	17800000	15800000	17200000	11700000	11900000
Serine/threonine-protein kinase BRSK2 OS=Rattus norvegicus OX=10116 GN=Brsk2 PE=1 SV=1	D3ZML2	Brsk2	81 kDa	TRUE	8200000	8780000	8320000	7350000	11400000	7640000	7350000	8340000
Protein C10-like OS=Rattus norvegicus OX=10116 GN=LOC100911713 PE=1 SV=1	D3ZMS0	LOC100911713	13 kDa		9500000	8750000	10500000	0	9800000	9130000	9030000	8240000
Splicing factor 3b, subunit 2 OS=Rattus norvegicus OX=10116 GN=Sf3b2 PE=1 SV=3	D3ZMS1	Sf3b2	98 kDa		0	0	0	3940000	0	0	0	0
Cluster of T-cell lymphoma invasion and metastasis 2 OS=Rattus norvegicus OX=10116 GN=Tiam2 PE=1 SV=2 (D3ZMS5)	D3ZMS5 [2]	Tiam2	192 kDa	TRUE	4840000	4330000	7460000	0	6240000	0	4140000	3880000
5'-nucleotidase, cytosolic II OS=Rattus norvegicus OX=10116 GN=Nt5c2 PE=1 SV=3	D3ZMY7	Nt5c2	68 kDa		7350000	4290000	9240000	0	5940000	8400000	5260000	3480000
DnaJ heat shock protein family (Hsp40) member C13 OS=Rattus norvegicus OX=10116 GN=Dnajc13 PE=1 SV=2	D3ZN27	Dnajc13	255 kDa		0	0	0	2990000	0	0	0	0
Leucine-rich repeat LGI family, member 3 OS=Rattus norvegicus OX=10116 GN=Lgi3 PE=4 SV=1	D3ZN61	Lgi3	62 kDa		4000000	0	0	0	0	5370000	0	0
Protein transport protein sec16 OS=Rattus norvegicus OX=10116 GN=Sec16a PE=1 SV=1	D3ZN76	Sec16a	253 kDa		0	0	0	2240000	0	0	0	0
Metaxin 3 OS=Rattus norvegicus OX=10116 GN=Mtx3 PE=1 SV=2	D3ZNK1	Mtx3	35 kDa	TRUE	5770000	7770000	6500000	5170000	10600000	8130000	0	0
Ubiquitin-conjugating enzyme E2M OS=Rattus norvegicus OX=10116 GN=Ube2m PE=1 SV=1	D3ZNQ6	Ube2m	21 kDa	TRUE	0	4620000	27600000	27800000	0	0	0	0
Phosphohistidine phosphatase 1 OS=Rattus norvegicus OX=10116 GN=Phpt1 PE=1 SV=1	D3ZP47	Phpt1	14 kDa	TRUE	6090000	9690000	14800000	25900000	7650000	9180000	7680000	0
Neural cell adhesion molecule L1 OS=Rattus norvegicus OX=10116 GN=L1cam PE=1 SV=2	D3ZPC4	L1cam	140 kDa	TRUE	22100000	23800000	34300000	43300000	21100000	29000000	24500000	26500000
VPS53 GARP complex subunit OS=Rattus norvegicus OX=10116 GN=Vps53 PE=1 SV=1	D3ZPE5	Vps53	94 kDa	TRUE	0	20600000	0	6840000	0	0	0	0
Malonyl-CoA-acyl carrier protein transacylase OS=Rattus norvegicus OX=10116 GN=Mcat PE=1 SV=1	D3ZPF2	Mcat	42 kDa		0	0	0	0	0	4070000	0	0
Shisa family member 7 OS=Rattus norvegicus OX=10116 GN=Shisa7 PE=1 SV=1	D3ZPJ0	Shisa7	58 kDa		14500000	12100000	17000000	6980000	10600000	11100000	12800000	11800000
Cleavage and polyadenylation specific factor 6, 68kDa (Predicted), isoform CRA_b OS=Rattus norvegicus OX=10116 GN=Cpsf6 PE=1 SV=2	D3ZPL1	Cpsf6	59 kDa		9560000	0	0	3910000	0	0	0	0
Myeloid leukemia factor 2 OS=Rattus norvegicus OX=10116 GN=Mlf2 PE=1 SV=1	D3ZPN3	Mlf2	28 kDa		21900000	0	14100000	0	22900000	0	0	15600000
Chromosome segregation 1-like OS=Rattus norvegicus OX=10116 GN=Cse1l PE=1 SV=1	D3ZPR0	Cse1l	110 kDa		6570000	7140000	8810000	5460000	9070000	8260000	6550000	5210000
Proline-rich 36 OS=Rattus norvegicus OX=10116 GN=Prr36 PE=4 SV=2	D3ZPT0 (+1)	Prr36	105 kDa		0	0	0	0	0	0	0	0
WD repeat domain 37 OS=Rattus norvegicus OX=10116 GN=Wdr37 PE=1 SV=3	D3ZQ02	Wdr37	50 kDa		32500000	28100000	25600000	21600000	27800000	28100000	30600000	20100000
Plexin B2 OS=Rattus norvegicus OX=10116 GN=Plxnb2 PE=1 SV=1	D3ZQ57	Plxnb2	206 kDa	TRUE	0	0	0	3020000	0	0	0	0
Nardilysin OS=Rattus norvegicus OX=10116 GN=Nrdc PE=1 SV=1	D3ZQ59 (+2)	Nrdc	141 kDa		0	1820000	2130000	4710000	2830000	0	2150000	0
Oxoglutarate dehydrogenase-like OS=Rattus norvegicus OX=10116 GN=Ogdhl PE=1 SV=2	D3ZQD3	Ogdhl	115 kDa	TRUE	22700000	29900000	22500000	34300000	27900000	27400000	25900000	19900000
Tripartite motif-containing protein 2 OS=Rattus norvegicus OX=10116 GN=Trim2 PE=1 SV=2	D3ZQG6	Trim2	81 kDa	TRUE	18700000	21500000	20800000	16600000	16200000	17200000	17800000	12300000
ER membrane protein complex subunit 7 OS=Rattus norvegicus OX=10116 GN=Emc7 PE=1 SV=3	D3ZQL1	Emc7	26 kDa		0	0	0	0	0	0	0	0
Splicing factor 3a, subunit 1 OS=Rattus norvegicus OX=10116 GN=Sf3a1 PE=1 SV=1	D3ZQM0	Sf3a1	89 kDa		0	0	0	0	0	7500000	0	8210000
PNMA family member 8B OS=Rattus norvegicus OX=10116 GN=Pnma8b PE=4 SV=1	D3ZQN3	Pnma8b	72 kDa		0	8380000	0	0	0	0	0	6250000
Sema domain, immunoglobulin domain (Ig), and GPI membrane anchor, (Semaphorin) 7A (Predicted) OS=Rattus norvegicus OX=10116 GN=Sema7a PE=1 SV=1	D3ZQP6	Sema7a	75 kDa		0	0	0	0	0	0	0	0
Lysophosphatidylcholine acyltransferase 4 OS=Rattus norvegicus OX=10116 GN=Lpcat4 PE=4 SV=3	D3ZR52	Lpcat4	57 kDa		0	5910000	0	0	4070000	0	0	0
Patatin-like phospholipase domain-containing 8 OS=Rattus norvegicus OX=10116 GN=Pnpla8 PE=1 SV=1	D3ZRC4	Pnpla8	88 kDa		0	0	0	0	0	0	0	0
Retinal rod rhodopsin-sensitive cGMP 3',5'-cyclic phosphodiesterase subunit delta OS=Rattus norvegicus OX=10116 GN=Pde6d PE=1 SV=3	D3ZRD3	Pde6d	17 kDa		0	0	0	0	0	0	0	0
RAB23, member RAS oncogene family OS=Rattus norvegicus OX=10116 GN=Rab23 PE=4 SV=1	D3ZRM5	Rab23	27 kDa		5540000	9230000	8810000	7910000	7540000	11300000	8540000	5920000
TROVE domain family, member 2 OS=Rattus norvegicus OX=10116 GN=Trove2 PE=1 SV=1	D3ZRN5	Trove2	60 kDa		0	0	0	0	0	0	0	0
Protocadherin 10 OS=Rattus norvegicus OX=10116 GN=Pcdh10 PE=4 SV=2	D3ZRX7 (+1)	Pcdh10	112 kDa		4390000	4910000	7160000	6470000	6000000	4190000	6760000	6720000
NADH dehydrogenase [ubiquinone] 1 alpha subcomplex subunit 2 OS=Rattus norvegicus OX=10116 GN=Ndufa2 PE=1 SV=1	D3ZS58	Ndufa2	11 kDa		51200000	70000000	85100000	148000000	62500000	39900000	81600000	62100000
Phosphatidylinositol-3,4,5-trisphosphate-dependent Rac exchange factor 1 OS=Rattus norvegicus OX=10116 GN=Prex1 PE=1 SV=3	D3ZS72	Prex1	184 kDa	TRUE	0	0	0	5540000	0	0	0	0
Nodal modulator 1 OS=Rattus norvegicus OX=10116 GN=Nomo1 PE=1 SV=1	D3ZSA9	Nomo1	133 kDa		0	8180000	5620000	5770000	0	7160000	0	4940000
Phosphatidylinositol 4-phosphate 5-kinase type-1 alpha OS=Rattus norvegicus OX=10116 GN=Pip5k1a PE=1 SV=1	D3ZSI8	Pip5k1a	61 kDa	TRUE	0	0	0	0	0	0	0	12500000
Cluster of RNA binding protein fox-1 homolog OS=Rattus norvegicus OX=10116 GN=Rbfox1 PE=4 SV=1 (D3ZSL1)	D3ZSL1 [2]	Rbfox1	45 kDa	TRUE	0	0	8370000	0	0	0	0	0
Migration and invasion enhancer 1 OS=Rattus norvegicus OX=10116 GN=Mien1 PE=1 SV=2	D3ZSU7	Mien1	12 kDa		0	0	0	0	0	0	0	0
TBC1 domain family, member 10b OS=Rattus norvegicus OX=10116 GN=Tbc1d10b PE=1 SV=1	D3ZSY8	Tbc1d10b	87 kDa		6480000	0	0	0	11900000	0	0	0
PiggyBac transposable element derived 5 (Predicted) OS=Rattus norvegicus OX=10116 GN=Pgbd5 PE=1 SV=1	D3ZSZ4	Pgbd5	46 kDa		0	0	6520000	0	0	0	0	0
Diacylglycerol kinase OS=Rattus norvegicus OX=10116 GN=Dgkh PE=1 SV=3	D3ZSZ6	Dgkh	134 kDa	TRUE	5860000	7920000	5400000	4400000	6460000	0	0	5970000
Cluster of Septin 5, isoform CRA_c OS=Rattus norvegicus OX=10116 GN=Sept5 PE=1 SV=2 (D3ZT07)	D3ZT07 [6]	2021-09-05	43 kDa	TRUE	55900000	59400000	65500000	109000000	67600000	55400000	70800000	70500000
ADAM metallopeptidase domain 23 OS=Rattus norvegicus OX=10116 GN=Adam23 PE=4 SV=1	D3ZT36	Adam23	91 kDa	TRUE	4930000	7200000	11300000	19900000	11900000	6570000	12900000	5730000
BCL2-like 13 OS=Rattus norvegicus OX=10116 GN=Bcl2l13 PE=1 SV=3	D3ZT71	Bcl2l13	47 kDa		0	0	0	0	0	0	0	0
Glutaryl-CoA dehydrogenase OS=Rattus norvegicus OX=10116 GN=Gcdh PE=1 SV=1	D3ZT90	Gcdh	50 kDa		0	9450000	0	13400000	10900000	0	13000000	7780000
Vacuolar protein sorting-associated protein 11 homolog OS=Rattus norvegicus OX=10116 GN=Vps11 PE=1 SV=1	D3ZTB4	Vps11	101 kDa		0	0	0	0	0	0	0	0
S100 calcium-binding protein A13 OS=Rattus norvegicus OX=10116 GN=S100a13 PE=1 SV=2	D3ZTB5	S100a13	11 kDa		36100000	43000000	51300000	99000000	45200000	33900000	45900000	35800000
Apical junction component 1 homolog OS=Rattus norvegicus OX=10116 GN=Ajm1 PE=1 SV=3	D3ZTF0	Ajm1	107 kDa		0	0	7380000	7020000	7170000	5280000	5790000	3180000
Cluster of Similar to 60S ribosomal protein L23a OS=Rattus norvegicus OX=10116 GN=LOC689899 PE=3 SV=1 (D3ZTH8)	D3ZTH8 [3]	LOC689899	18 kDa	TRUE	94300000	69500000	19800000	42400000	37700000	77500000	60100000	40700000
Tetratricopeptide repeat domain 9B OS=Rattus norvegicus OX=10116 GN=Ttc9b PE=4 SV=1	D3ZTK0	Ttc9b	26 kDa	TRUE	0	0	0	6710000	0	0	0	0
Endonuclease G-like 1 (Predicted), isoform CRA_d OS=Rattus norvegicus OX=10116 GN=Exog PE=1 SV=1	D3ZTW9	Exog	41 kDa	TRUE	18800000	17800000	15500000	6860000	21300000	15800000	25800000	20200000
Transmembrane emp24 domain-containing protein 7 OS=Rattus norvegicus OX=10116 GN=Tmed7 PE=1 SV=1	D3ZTX0	Tmed7	25 kDa		0	14800000	11900000	21000000	6470000	11600000	11700000	7590000
Eukaryotic translation initiation factor 4 gamma, 1 OS=Rattus norvegicus OX=10116 GN=Eif4g1 PE=1 SV=1	D3ZU13 (+1)	Eif4g1	176 kDa	TRUE	9340000	8390000	7300000	7010000	7490000	9870000	8330000	7520000
COP9 (Constitutive photomorphogenic) homolog, subunit 7b (Arabidopsis thaliana) (Predicted), isoform CRA_b OS=Rattus norvegicus OX=10116 GN=Cops7b PE=1 SV=1	D3ZU52	Cops7b	36 kDa		0	2860000	0	0	0	0	0	0
Density-regulated protein OS=Rattus norvegicus OX=10116 GN=Denr PE=1 SV=3	D3ZU54	Denr	22 kDa		0	0	0	0	15100000	0	0	0
VPS37B, ESCRT-I subunit OS=Rattus norvegicus OX=10116 GN=Vps37b PE=1 SV=1	D3ZU64	Vps37b	31 kDa	TRUE	0	0	0	3910000	0	0	0	0
Syntaxin-binding protein 5-like OS=Rattus norvegicus OX=10116 GN=Stxbp5l PE=1 SV=3	D3ZU84	Stxbp5l	122 kDa		4420000	6160000	5660000	5730000	5230000	5740000	4230000	6100000
Reticulocalbin 1 OS=Rattus norvegicus OX=10116 GN=Rcn1 PE=1 SV=1	D3ZUB0	Rcn1	38 kDa		0	0	8030000	0	4360000	12800000	0	0
Oxidative stress-responsive kinase 1 OS=Rattus norvegicus OX=10116 GN=Oxsr1 PE=1 SV=1	D3ZUC9	Oxsr1	58 kDa	TRUE	5020000	0	4940000	9240000	0	7410000	11200000	0
Transmembrane 9 superfamily member OS=Rattus norvegicus OX=10116 GN=Tm9sf3 PE=1 SV=2	D3ZUD8	Tm9sf3	70 kDa		0	0	0	0	0	0	13200000	0
Methylthioribulose-1-phosphate dehydratase OS=Rattus norvegicus OX=10116 GN=Apip PE=1 SV=3	D3ZUI1	Apip	27 kDa		0	0	0	2740000	0	0	0	0
Sterile alpha and TIR motif containing 1 (Predicted) OS=Rattus norvegicus OX=10116 GN=Sarm1 PE=1 SV=1	D3ZUM2	Sarm1	80 kDa		0	0	0	5540000	0	0	0	0
Beta-galactosidase OS=Rattus norvegicus OX=10116 GN=Glb1 PE=1 SV=1	D3ZUM4	Glb1	73 kDa		0	0	0	0	0	0	0	0
BRICK1, SCAR/WAVE actin-nucleating complex subunit OS=Rattus norvegicus OX=10116 GN=Brk1 PE=1 SV=1	D3ZUP5	Brk1	9 kDa	TRUE	38500000	24500000	27100000	34700000	13400000	38700000	12800000	17200000
MICOS complex subunit OS=Rattus norvegicus OX=10116 GN=Chchd3 PE=1 SV=1	D3ZUX5	Chchd3	26 kDa		27000000	21400000	21500000	17300000	28000000	16100000	18100000	25500000
Acyl-CoA synthetase family member 3 OS=Rattus norvegicus OX=10116 GN=Acsf3 PE=1 SV=1	D3ZUX7	Acsf3	65 kDa		3510000	3510000	2650000	0	3320000	5520000	3270000	3210000
Retinol dehydrogenase 14 OS=Rattus norvegicus OX=10116 GN=Rdh14 PE=1 SV=1	D3ZUY0	Rdh14	36 kDa		0	0	0	9870000	0	0	0	0
AP-2 complex subunit alpha OS=Rattus norvegicus OX=10116 GN=Ap2a1 PE=1 SV=1	D3ZUY8	Ap2a1	108 kDa	TRUE	64500000	63600000	73500000	78500000	65100000	74500000	71100000	65800000
Cluster of Intersectin-1 OS=Rattus norvegicus OX=10116 GN=Itsn1 PE=1 SV=3 (D3ZV52_RAT)	D3ZV52_RAT [3]		?	TRUE	8370000	7530000	8880000	7680000	9230000	9190000	10700000	9230000
Parkinson disease 7 domain containing 1 (Predicted), isoform CRA_a OS=Rattus norvegicus OX=10116 GN=LOC100911365 PE=1 SV=1	D3ZVI9	LOC100911365	23 kDa		20900000	12600000	18800000	12900000	26800000	21200000	20500000	0
Ubiquitin carboxyl-terminal hydrolase OS=Rattus norvegicus OX=10116 GN=Usp5 PE=1 SV=1	D3ZVQ0	Usp5	96 kDa	TRUE	21400000	21100000	24400000	32400000	26500000	22900000	25400000	23500000
L-2-hydroxyglutarate dehydrogenase OS=Rattus norvegicus OX=10116 GN=L2hgdh PE=1 SV=1	D3ZVS2	L2hgdh	51 kDa		0	0	0	0	0	0	0	0
AVL9 cell migration-associated OS=Rattus norvegicus OX=10116 GN=Avl9 PE=1 SV=1	D3ZVU6	Avl9	72 kDa		0	6130000	0	7380000	0	0	5390000	0
Adenylosuccinate lyase OS=Rattus norvegicus OX=10116 GN=Adsl PE=1 SV=1	D3ZW08	Adsl	55 kDa		14600000	20300000	6820000	16100000	10300000	13600000	12200000	12200000
SEC24 homolog B, COPII coat complex component OS=Rattus norvegicus OX=10116 GN=Sec24b PE=1 SV=1	D3ZW15	Sec24b	135 kDa		0	0	5440000	3860000	5630000	0	0	0
Inosine triphosphate pyrophosphatase OS=Rattus norvegicus OX=10116 GN=Itpa PE=3 SV=1	D3ZW55	Itpa	22 kDa		30900000	30100000	30200000	22800000	23700000	20100000	31300000	26800000
MINDY lysine 48 deubiquitinase 2 OS=Rattus norvegicus OX=10116 GN=Mindy2 PE=1 SV=2	D3ZWA1	Mindy2	66 kDa		0	0	0	0	0	0	0	0
Adaptor protein, phosphotyrosine-interacting with PH domain and leucine zipper 1 OS=Rattus norvegicus OX=10116 GN=Appl1 PE=1 SV=3	D3ZWA8	Appl1	75 kDa	TRUE	11000000	9780000	15200000	8920000	9630000	7170000	12200000	13100000
Kinase D-interacting substrate of 220 kDa OS=Rattus norvegicus OX=10116 GN=Kidins220 PE=1 SV=2	D3ZWB2 (+2)	Kidins220	196 kDa	TRUE	0	0	0	3220000	0	0	0	0
Syntrophin, basic 1 (Predicted) OS=Rattus norvegicus OX=10116 GN=Sntb1 PE=1 SV=1	D3ZWC6	Sntb1	58 kDa	TRUE	9670000	0	0	10700000	11700000	0	16300000	0
Regulator of G-protein-signaling 7 OS=Rattus norvegicus OX=10116 GN=Rgs7 PE=1 SV=2	D3ZWG2 (+1)	Rgs7	53 kDa	TRUE	47300000	34100000	48600000	33900000	47000000	38500000	40900000	41500000
Junctophilin 3 OS=Rattus norvegicus OX=10116 GN=Jph3 PE=1 SV=1	D3ZWH2	Jph3	82 kDa		0	0	0	3630000	0	0	0	0
Plexin A2 OS=Rattus norvegicus OX=10116 GN=Plxna2 PE=4 SV=1	D3ZWP6	Plxna2	212 kDa	TRUE	13200000	8220000	0	13300000	6730000	8870000	0	0
Proline-rich transmembrane protein 3 OS=Rattus norvegicus OX=10116 GN=Prrt3 PE=1 SV=2	D3ZWQ0	Prrt3	101 kDa	TRUE	7730000	10600000	7900000	5650000	0	8470000	12500000	0
RCG64242 OS=Rattus norvegicus OX=10116 GN=Slc30a9 PE=1 SV=1	D3ZWW5	Slc30a9	63 kDa		0	0	0	14800000	0	0	0	0
NCK-interacting protein with SH3 domain OS=Rattus norvegicus OX=10116 GN=Nckipsd PE=1 SV=3	D3ZWX4	Nckipsd	78 kDa	TRUE	8990000	4990000	3510000	10100000	8480000	8300000	7150000	24100000
Prefoldin 1 (Predicted) OS=Rattus norvegicus OX=10116 GN=Pfdn1 PE=1 SV=1	D3ZX38	Pfdn1	14 kDa		9770000	18400000	16200000	0	13900000	10600000	0	11100000
G protein-coupled receptor 21 (Predicted), isoform CRA_a OS=Rattus norvegicus OX=10116 GN=Rabgap1 PE=1 SV=1	D3ZX42	Rabgap1	121 kDa		5690000	3850000	4760000	5040000	2750000	3080000	2340000	4120000
Similar to D3Mm3e (Predicted), isoform CRA_a OS=Rattus norvegicus OX=10116 GN=Wdr54 PE=4 SV=1	D3ZX63	Wdr54	36 kDa		0	0	0	0	0	0	0	0
39S ribosomal protein L10, mitochondrial OS=Rattus norvegicus OX=10116 GN=Mrpl10 PE=1 SV=1	D3ZX69 (+1)	Mrpl10	29 kDa		0	0	0	0	0	4630000	0	0
Pyruvate dehydrogenase phosphatase regulatory subunit OS=Rattus norvegicus OX=10116 GN=Pdpr PE=1 SV=1	D3ZXA6	Pdpr	99 kDa	TRUE	0	5670000	0	4430000	0	0	0	0
Mitochondrial ribosomal protein L12 OS=Rattus norvegicus OX=10116 GN=Mrpl12 PE=1 SV=1	D3ZXF9	Mrpl12	29 kDa	TRUE	12500000	0	11400000	24000000	12500000	10900000	12900000	11800000
Aly/REF export factor OS=Rattus norvegicus OX=10116 GN=Alyref PE=1 SV=1	D3ZXH7	Alyref	20 kDa	TRUE	14000000	12100000	17900000	19400000	16000000	13500000	9370000	12200000
Abhydrolase domain-containing 11 OS=Rattus norvegicus OX=10116 GN=Abhd11 PE=1 SV=1	D3ZXK4	Abhd11	33 kDa		0	0	0	0	13300000	15600000	0	12200000
E3 ubiquitin-protein ligase RNF123 OS=Rattus norvegicus OX=10116 GN=Rnf123 PE=1 SV=1	D3ZXK7 (+1)	Rnf123	149 kDa	TRUE	0	0	0	2420000	0	0	0	0
RBR-type E3 ubiquitin transferase OS=Rattus norvegicus OX=10116 GN=Arih1 PE=1 SV=1	D3ZXL1	Arih1	64 kDa		0	0	0	6440000	0	0	3840000	0
Cluster of Histone H2A OS=Rattus norvegicus OX=10116 GN=H2afx PE=1 SV=1 (D3ZXP3)	D3ZXP3 [3]	H2afx	15 kDa	TRUE	512000000	70600000	562000000	23300000	471000000	158000000	223000000	113000000
Calmodulin-regulated spectrin-associated protein family, member 3 OS=Rattus norvegicus OX=10116 GN=Camsap3 PE=1 SV=2	D3ZXQ2	Camsap3	137 kDa	TRUE	0	0	4290000	7590000	0	0	0	0
Huntingtin interacting protein 2 (Predicted), isoform CRA_a OS=Rattus norvegicus OX=10116 GN=Ube2k PE=1 SV=1	D3ZXS8	Ube2k	22 kDa		24100000	18600000	17000000	20600000	24300000	20600000	21500000	0
PDZ domain containing 8 (Predicted) OS=Rattus norvegicus OX=10116 GN=Pdzd8 PE=1 SV=1	D3ZXY2	Pdzd8	128 kDa	TRUE	0	0	0	2320000	0	0	0	0
Coiled coil domain-containing 88A OS=Rattus norvegicus OX=10116 GN=Ccdc88a PE=1 SV=3	D3ZYD7	Ccdc88a	174 kDa		0	0	0	0	0	0	0	0
LYR motif-containing 4 OS=Rattus norvegicus OX=10116 GN=Lyrm4 PE=1 SV=1	D3ZYM7	Lyrm4	11 kDa		3950000	0	0	8980000	0	4310000	0	0
Purine-rich element-binding protein G OS=Rattus norvegicus OX=10116 GN=Purg PE=1 SV=1	D3ZYS1	Purg	40 kDa	TRUE	0	0	0	0	0	0	0	0
G3BP stress granule assembly factor 1 OS=Rattus norvegicus OX=10116 GN=G3bp1 PE=1 SV=1	D3ZYS7	G3bp1	52 kDa	TRUE	11900000	0	0	32400000	0	0	0	0
Frataxin, mitochondrial OS=Rattus norvegicus OX=10116 GN=Fxn PE=1 SV=1	D3ZYW7 (+1)	Fxn	23 kDa		0	0	0	0	13300000	0	0	0
Cytochrome c oxidase subunit 7A2-like OS=Rattus norvegicus OX=10116 GN=Cox7a2l PE=1 SV=1	D3ZYX8	Cox7a2l	13 kDa		27600000	33600000	31200000	57000000	32800000	30900000	29800000	45500000
Short chain dehydrogenase/reductase family 39U, member 1 OS=Rattus norvegicus OX=10116 GN=Sdr39u1 PE=1 SV=1	D3ZYY0	Sdr39u1	32 kDa		0	0	0	4700000	0	0	0	0
NADH dehydrogenase (Ubiquinone) 1 beta subcomplex, 6 (Predicted) OS=Rattus norvegicus OX=10116 GN=Ndufb6 PE=1 SV=1	D3ZZ21	Ndufb6	16 kDa		0	0	137000000	18600000	142000000	0	0	79900000
Guanine nucleotide-binding protein subunit beta-5 OS=Rattus norvegicus OX=10116 GN=Gnb5 PE=4 SV=3	D3ZZ54 (+2)	Gnb5	39 kDa	TRUE	37900000	52200000	45700000	70000000	28500000	30800000	46500000	49800000
Cluster of Disco-interacting protein 2 homolog C OS=Rattus norvegicus OX=10116 GN=Dip2c PE=1 SV=2 (D3ZZB0)	D3ZZB0 [2]	Dip2c	174 kDa	TRUE	0	0	0	0	0	0	0	0
RCG43947 OS=Rattus norvegicus OX=10116 GN=Txndc5 PE=1 SV=1	D3ZZC1	Txndc5	46 kDa		0	0	0	11800000	0	0	0	0
Eph receptor A4 OS=Rattus norvegicus OX=10116 GN=Epha4 PE=3 SV=1	D3ZZK3	Epha4	110 kDa	TRUE	13000000	12200000	13200000	13300000	8700000	7770000	14400000	15800000
Centriole, cilia and spindle-associated protein OS=Rattus norvegicus OX=10116 GN=Ccsap PE=1 SV=1	D3ZZM9	Ccsap	28 kDa		0	0	0	0	0	2540000	0	2590000
Acetyl-coenzyme A synthetase OS=Rattus norvegicus OX=10116 GN=Acss1 PE=3 SV=1	D3ZZN3	Acss1	75 kDa		4860000	4040000	3940000	5600000	3840000	0	0	2920000
Small nuclear ribonucleoprotein polypeptide A' OS=Rattus norvegicus OX=10116 GN=Snrpa1 PE=1 SV=1	D3ZZR5	Snrpa1	28 kDa		0	0	6550000	6370000	5290000	0	0	0
Peptidylprolyl isomerase OS=Rattus norvegicus OX=10116 GN=Fkbp2 PE=1 SV=1	D3ZZR9	Fkbp2	15 kDa		37700000	27900000	32100000	57400000	35100000	35000000	32900000	36300000
Fructosamine 3 kinase OS=Rattus norvegicus OX=10116 GN=Fn3k PE=4 SV=2	D3ZZU8	Fn3k	24 kDa		0	0	0	6390000	0	0	0	0
Inositol polyphosphate-5-phosphatase A OS=Rattus norvegicus OX=10116 GN=Inpp5a PE=1 SV=1	D3ZZX1	Inpp5a	48 kDa		0	0	0	0	0	0	0	0
Catenin (Cadherin associated protein), delta 1 (Predicted), isoform CRA_a OS=Rattus norvegicus OX=10116 GN=Ctnnd1 PE=1 SV=1	D3ZZZ9	Ctnnd1	104 kDa		7590000	13700000	8160000	8370000	9040000	12400000	14400000	6490000
GTPase-activating protein and VPS9 domains 1 OS=Rattus norvegicus OX=10116 GN=Gapvd1 PE=1 SV=3	D4A022	Gapvd1	165 kDa		0	0	0	0	0	0	0	0
Cluster of Protein Shroom2 OS=Rattus norvegicus OX=10116 GN=Shroom2 PE=1 SV=2 (D4A053)	D4A053 [3]	Shroom2	165 kDa	TRUE	8280000	6180000	7200000	6980000	6640000	5810000	6410000	4000000
RAN-binding protein 2 OS=Rattus norvegicus OX=10116 GN=Ranbp2 PE=1 SV=2	D4A054 (+1)	Ranbp2	341 kDa		0	0	0	2110000	0	0	0	0
Cluster of Voltage-dependent L-type calcium channel subunit beta-4 OS=Rattus norvegicus OX=10116 GN=Cacnb4 PE=1 SV=2 (D4A055)	D4A055 [5]	Cacnb4	58 kDa	TRUE	11100000	10900000	15800000	23600000	15100000	12900000	13600000	13600000
Cluster of SOGA family member 3 OS=Rattus norvegicus OX=10116 GN=Soga3 PE=1 SV=1 (D4A0A1)	D4A0A1 [2]	Soga3	103 kDa	TRUE	10600000	6010000	7050000	9040000	5940000	5910000	6420000	10400000
Protein arginine N-methyltransferase 5 OS=Rattus norvegicus OX=10116 GN=Prmt5 PE=1 SV=1	D4A0E8	Prmt5	73 kDa		0	6890000	0	0	0	0	6690000	0
NADH:ubiquinone oxidoreductase subunit B10 OS=Rattus norvegicus OX=10116 GN=Ndufb10 PE=1 SV=1	D4A0T0	Ndufb10	21 kDa		60800000	61000000	65400000	66200000	70700000	64500000	62400000	50000000
Dehydrogenase/reductase 7 OS=Rattus norvegicus OX=10116 GN=Dhrs7 PE=1 SV=3	D4A0T8	Dhrs7	38 kDa		0	0	0	11400000	0	0	0	0
AP2-interacting clathrin-endocytosis protein OS=Rattus norvegicus OX=10116 GN=Kiaa1107 PE=1 SV=3	D4A0X3	Kiaa1107	133 kDa		5240000	5720000	5850000	7020000	7270000	5290000	4460000	10400000
ATPase H+-transporting V1 subunit A OS=Rattus norvegicus OX=10116 GN=Atp6v1a PE=1 SV=1	D4A133	Atp6v1a	68 kDa		88000000	87800000	128000000	151000000	126000000	94500000	113000000	135000000
Receptor expression-enhancing protein OS=Rattus norvegicus OX=10116 GN=Reep1 PE=1 SV=1	D4A193	Reep1	22 kDa		0	0	0	10400000	0	0	0	0
Methylmalonyl CoA epimerase OS=Rattus norvegicus OX=10116 GN=Mcee PE=1 SV=1	D4A197	Mcee	19 kDa		25300000	0	0	16900000	28700000	25900000	21900000	0
Dynactin subunit 3 OS=Rattus norvegicus OX=10116 GN=Dctn3 PE=1 SV=1	D4A1B8	Dctn3	21 kDa	TRUE	0	0	0	43400000	0	0	0	0
Acylphosphatase OS=Rattus norvegicus OX=10116 GN=Acyp2 PE=1 SV=2	D4A1G1 (+1)	Acyp2	14 kDa		16300000	18700000	21300000	26400000	22200000	17400000	19300000	17200000
Centrosomal protein 170B OS=Rattus norvegicus OX=10116 GN=Cep170b PE=1 SV=1	D4A1G8	Cep170b	172 kDa	TRUE	5960000	3480000	6210000	8160000	4050000	0	0	4290000
Phosphatidylinositol-specific phospholipase C, X domain-containing 3 OS=Rattus norvegicus OX=10116 GN=Plcxd3 PE=4 SV=1	D4A1H2	Plcxd3	36 kDa	TRUE	0	0	8610000	5060000	0	0	16000000	20500000
Mitochondrial E3 ubiquitin protein ligase 1 OS=Rattus norvegicus OX=10116 GN=Mul1 PE=1 SV=1	D4A1H7	Mul1	40 kDa		0	0	0	0	0	0	0	0
Ankyrin repeat and FYVE domain-containing 1 OS=Rattus norvegicus OX=10116 GN=Ankfy1 PE=1 SV=3	D4A1J6	Ankfy1	129 kDa		0	0	0	3980000	0	0	0	0
Cluster of Microtubule-associated protein OS=Rattus norvegicus OX=10116 GN=Mapt PE=1 SV=1 (D4A1Q2)	D4A1Q2 [3]	Mapt	72 kDa	TRUE	83900000	77900000	77500000	178000000	82600000	87600000	75000000	77400000
Tubulin tyrosine ligase-like 12 OS=Rattus norvegicus OX=10116 GN=Ttll12 PE=1 SV=1	D4A1Q9	Ttll12	74 kDa		0	0	8900000	3580000	0	0	0	0
Copine-1 OS=Rattus norvegicus OX=10116 GN=Cpne1 PE=1 SV=1	D4A1R8	Cpne1	59 kDa	TRUE	0	0	8840000	0	14100000	17000000	18400000	0
Cluster of SLIT-ROBO Rho GTPase-activating protein 2 OS=Rattus norvegicus OX=10116 GN=Srgap2 PE=1 SV=1 (D4A208)	D4A208 [2]	Srgap2	121 kDa	TRUE	5140000	5820000	6330000	4730000	6190000	5620000	6510000	5600000
Metallo-beta-lactamase domain-containing 2 OS=Rattus norvegicus OX=10116 GN=Mblac2 PE=1 SV=1	D4A249	Mblac2	31 kDa		0	0	3830000	8300000	0	0	0	0
TBC/LysM-associated domain containing 1 OS=Rattus norvegicus OX=10116 GN=Meak7 PE=1 SV=3	D4A255	Meak7	50 kDa		0	0	0	0	0	0	0	0
Zinc-binding alcohol dehydrogenase, domain-containing 2 OS=Rattus norvegicus OX=10116 GN=Zadh2 PE=1 SV=2	D4A264	Zadh2	41 kDa		0	0	0	0	0	0	0	6070000
Serine/threonine-protein kinase PAK 5 OS=Rattus norvegicus OX=10116 GN=Pak5 PE=1 SV=1	D4A280	Pak5	81 kDa		0	0	0	0	0	0	0	0
U6 snRNA-associated Sm-like protein LSm4 OS=Rattus norvegicus OX=10116 GN=Lsm4 PE=1 SV=1	D4A2C6	Lsm4	15 kDa		0	24200000	0	0	0	0	0	0
Importin 4 OS=Rattus norvegicus OX=10116 GN=Ipo4 PE=1 SV=2	D4A2D7	Ipo4	119 kDa		5080000	6030000	5930000	3610000	6460000	0	0	5800000
Agrin OS=Rattus norvegicus OX=10116 GN=Agrn PE=1 SV=2	D4A2F1 (+2)	Agrn	207 kDa		0	0	15900000	4020000	0	0	0	0
RAN-binding protein 1 OS=Rattus norvegicus OX=10116 GN=Ranbp1 PE=1 SV=1	D4A2G9	Ranbp1	24 kDa		29200000	42200000	47500000	25000000	35100000	35000000	46300000	38800000
RIMS-binding protein 2 OS=Rattus norvegicus OX=10116 GN=Rimbp2 PE=1 SV=1	D4A2L1 (+1)	Rimbp2	119 kDa		9020000	10900000	9380000	11500000	9710000	10600000	6420000	0
Cell division cycle and apoptosis regulator 1 OS=Rattus norvegicus OX=10116 GN=Ccar1 PE=1 SV=2	D4A2P1	Ccar1	132 kDa		0	0	0	0	0	0	0	0
DIRAS family GTPase 1 OS=Rattus norvegicus OX=10116 GN=Diras1 PE=4 SV=1	D4A304	Diras1	22 kDa	TRUE	16300000	20600000	0	0	20100000	18200000	20800000	0
Coiled-coil domain containing 58 (Predicted), isoform CRA_c OS=Rattus norvegicus OX=10116 GN=Ccdc58 PE=1 SV=1	D4A305	Ccdc58	17 kDa		0	0	7440000	0	0	0	0	0
Similar to RIKEN cDNA 6430548M08 OS=Rattus norvegicus OX=10116 GN=RGD1304884 PE=1 SV=1	D4A3C2	RGD1304884	46 kDa		25200000	28700000	25000000	46200000	23000000	26300000	28800000	24800000
Abhydrolase domain containing 3 (Predicted) OS=Rattus norvegicus OX=10116 GN=Abhd3 PE=4 SV=2	D4A3D4	Abhd3	46 kDa		0	0	0	0	0	0	0	0
Serine/threonine kinase 32C OS=Rattus norvegicus OX=10116 GN=Stk32c PE=1 SV=1	D4A3D9	Stk32c	55 kDa		0	0	21500000	5400000	0	0	0	0
Heterogeneous nuclear ribonucleoprotein L-like OS=Rattus norvegicus OX=10116 GN=Hnrnpll PE=1 SV=1	D4A3E1	Hnrnpll	64 kDa		12100000	14900000	11800000	14900000	10900000	18700000	12000000	9540000
BSD domain-containing 1 OS=Rattus norvegicus OX=10116 GN=Bsdc1 PE=1 SV=3	D4A3M7	Bsdc1	47 kDa		0	0	0	0	0	0	0	0
Cytoplasmic protein OS=Rattus norvegicus OX=10116 GN=Nck2 PE=1 SV=1	D4A3M8	Nck2	43 kDa	TRUE	0	4340000	5970000	5260000	0	0	0	0
Ubiquilin 4 OS=Rattus norvegicus OX=10116 GN=Ubqln4 PE=1 SV=1	D4A3P1	Ubqln4	64 kDa	TRUE	0	0	0	0	0	0	0	0
Cluster of MTSS1L, I-BAR domain-containing OS=Rattus norvegicus OX=10116 GN=Mtss1l PE=1 SV=3 (D4A3S6)	D4A3S6 [2]	Mtss1l	77 kDa	TRUE	0	0	0	0	0	2230000	0	0
Chromobox 1 OS=Rattus norvegicus OX=10116 GN=Cbx1 PE=1 SV=1	D4A3T3	Cbx1	21 kDa	TRUE	0	0	10300000	0	0	0	0	0
Adiponectin j OS=Rattus norvegicus OX=10116 GN=C1ql3 PE=4 SV=1	D4A3T5	C1ql3	27 kDa		0	6650000	11100000	8800000	0	0	13000000	0
NADH dehydrogenase [ubiquinone] 1 alpha subcomplex subunit 6 OS=Rattus norvegicus OX=10116 GN=Ndufa6 PE=1 SV=1	D4A3V2	Ndufa6	15 kDa	TRUE	22200000	45000000	30000000	120000000	32400000	76100000	48600000	44000000
Ring finger protein 214 OS=Rattus norvegicus OX=10116 GN=Rnf214 PE=1 SV=3	D4A3V4	Rnf214	78 kDa		0	0	0	0	0	0	0	0
Centrosomal protein 192 OS=Rattus norvegicus OX=10116 GN=Cep192 PE=1 SV=3	D4A3X0	Cep192	261 kDa	TRUE	0	0	0	2480000	0	0	0	0
Abraxas 2, BRISC complex subunit OS=Rattus norvegicus OX=10116 GN=Abraxas2 PE=1 SV=3	D4A415	Abraxas2	48 kDa		0	0	0	5690000	0	0	4130000	0
Intercellular adhesion molecule 5 OS=Rattus norvegicus OX=10116 GN=Icam5 PE=1 SV=1	D4A435	Icam5	97 kDa		46500000	42000000	48000000	50900000	52200000	37100000	52400000	35500000
Late endosomal/lysosomal adaptor, MAPK and MTOR activator 2 OS=Rattus norvegicus OX=10116 GN=Lamtor2 PE=1 SV=1	D4A465	Lamtor2	13 kDa		0	0	0	0	0	0	0	0
Similar to 60S acidic ribosomal protein P2 OS=Rattus norvegicus OX=10116 GN=LOC498555 PE=3 SV=1	D4A4D5 (+1)	LOC498555	12 kDa		128000000	118000000	92000000	104000000	100000000	132000000	109000000	121000000
RCG20461 OS=Rattus norvegicus OX=10116 GN=Stum PE=1 SV=3	D4A4F9	Stum	15 kDa		38700000	45800000	13100000	0	0	0	0	0
Vacuolar protein sorting 13 homolog C OS=Rattus norvegicus OX=10116 GN=Vps13c PE=1 SV=2	D4A4K4	Vps13c	419 kDa	TRUE	0	0	0	3930000	3820000	0	0	0
MAP7 domain-containing 2 OS=Rattus norvegicus OX=10116 GN=Map7d2 PE=1 SV=3	D4A4L4	Map7d2	80 kDa		0	0	0	0	0	0	4460000	0
Iron-sulfur cluster assembly 2 OS=Rattus norvegicus OX=10116 GN=Isca2 PE=1 SV=1	D4A4L5	Isca2	17 kDa		0	0	0	29400000	9140000	0	0	0
NADH:ubiquinone oxidoreductase subunit B3 OS=Rattus norvegicus OX=10116 GN=Ndufb3 PE=1 SV=1	D4A4P3	Ndufb3	11 kDa		0	0	0	198000000	0	0	0	0
FAD synthase OS=Rattus norvegicus OX=10116 GN=Flad1 PE=1 SV=2	D4A4P4	Flad1	55 kDa		0	0	0	1980000	3440000	0	0	0
OCIA domain-containing 2 OS=Rattus norvegicus OX=10116 GN=Ociad2 PE=1 SV=3	D4A4Q4	Ociad2	15 kDa		26900000	19600000	17600000	0	0	29700000	21200000	0
STIP1 homology and U-Box containing protein 1, isoform CRA_b OS=Rattus norvegicus OX=10116 GN=Stub1 PE=1 SV=1	D4A4T0	Stub1	35 kDa	TRUE	8760000	9150000	9700000	17500000	0	12000000	7590000	8260000
Cysteine and histidine-rich domain-containing protein 1 OS=Rattus norvegicus OX=10116 GN=Chordc1 PE=3 SV=1	D4A4T9	Chordc1	37 kDa		7070000	13500000	8720000	9800000	20500000	11200000	11800000	6610000
Magnesium-dependent phosphatase 1 OS=Rattus norvegicus OX=10116 GN=Mdp1 PE=1 SV=1	D4A4U3	Mdp1	19 kDa		0	0	0	0	0	6360000	16100000	0
Kinectin 1 OS=Rattus norvegicus OX=10116 GN=Ktn1 PE=1 SV=2	D4A4Z9	Ktn1	152 kDa		0	9710000	5490000	4050000	0	0	0	0
Cluster of SWI/SNF-related, matrix-associated, actin-dependent regulator of chromatin, subfamily c, member 2 OS=Rattus norvegicus OX=10116 GN=Smarcc2 PE=1 SV=3 (D4A510)	D4A510 [3]	Smarcc2	125 kDa	TRUE	0	0	0	3410000	0	0	0	0
Solute carrier family 39 (Zinc transporter), member 10 (Predicted), isoform CRA_a OS=Rattus norvegicus OX=10116 GN=Slc39a10 PE=1 SV=1	D4A517	Slc39a10	94 kDa		0	0	6020000	12600000	0	0	0	0
Cluster of Eukaryotic translation initiation factor 4 gamma, 3 OS=Rattus norvegicus OX=10116 GN=Eif4g3 PE=1 SV=2 (D4A554)	D4A554 [2]	Eif4g3	175 kDa	TRUE	8000000	5850000	6090000	4220000	8350000	8670000	7210000	6210000
NADH dehydrogenase (Ubiquinone) 1 beta subcomplex, 5 (Predicted), isoform CRA_b OS=Rattus norvegicus OX=10116 GN=Ndufb5 PE=1 SV=1	D4A565	Ndufb5	22 kDa		57000000	59600000	77200000	126000000	83000000	66700000	104000000	69700000
Pyruvate dehydrogenase E1 component subunit alpha OS=Rattus norvegicus OX=10116 PE=1 SV=3	D4A5G8		43 kDa	TRUE	78000000	96200000	90300000	146000000	86100000	67200000	104000000	79900000
Myosin VI OS=Rattus norvegicus OX=10116 GN=Myo6 PE=1 SV=3	D4A5I9	Myo6	148 kDa	TRUE	0	0	0	8230000	0	0	5470000	9400000
Kelch repeat and BTB domain-containing 11 OS=Rattus norvegicus OX=10116 GN=Kbtbd11 PE=1 SV=1	D4A5J1	Kbtbd11	68 kDa	TRUE	0	0	0	4620000	0	0	0	0
Zinc metallopeptidase STE24 OS=Rattus norvegicus OX=10116 GN=Zmpste24 PE=1 SV=1	D4A5K6	Zmpste24	55 kDa		0	0	0	1990000	0	0	0	0
Uncharacterized protein OS=Rattus norvegicus OX=10116 PE=3 SV=1	D4A5L9 (+1)		12 kDa		109000000	436000000	320000000	170000000	330000000	316000000	202000000	172000000
Peptidyl-prolyl cis-trans isomerase OS=Rattus norvegicus OX=10116 GN=Ppih PE=1 SV=2	D4A5R0	Ppih	19 kDa	TRUE	11900000	0	14600000	0	0	0	0	0
CDP-diacylglycerol--glycerol-3-phosphate 3-phosphatidyltransferase OS=Rattus norvegicus OX=10116 GN=Pgs1 PE=3 SV=2	D4A5W8	Pgs1	58 kDa	TRUE	0	0	0	5200000	0	0	0	0
Ganglioside-induced differentiation-associated-protein 1 OS=Rattus norvegicus OX=10116 GN=Gdap1 PE=3 SV=1	D4A5X7	Gdap1	41 kDa		27300000	24600000	23600000	8300000	24400000	21300000	15900000	25500000
Calmin OS=Rattus norvegicus OX=10116 GN=Clmn PE=1 SV=1	D4A626	Clmn	114 kDa	TRUE	0	0	0	3450000	0	0	0	0
Brefeldin A-inhibited guanine nucleotide-exchange protein 1 OS=Rattus norvegicus OX=10116 GN=Arfgef1 PE=1 SV=1	D4A631	Arfgef1	208 kDa	TRUE	0	0	0	2730000	0	0	0	0
MAP7 domain-containing 1 OS=Rattus norvegicus OX=10116 GN=Map7d1 PE=1 SV=1	D4A644	Map7d1	90 kDa		0	8240000	3280000	5970000	5630000	8850000	9840000	0
Spectrin, alpha, erythrocytic 1 OS=Rattus norvegicus OX=10116 GN=Spta1 PE=1 SV=3	D4A678	Spta1	280 kDa	TRUE	0	0	0	18000000	0	0	0	0
Rho GTPase-activating protein 1 OS=Rattus norvegicus OX=10116 GN=Arhgap1 PE=1 SV=1	D4A6C5	Arhgap1	51 kDa		25100000	22500000	19800000	27800000	17900000	14400000	22400000	19700000
Tetratricopeptide repeat protein 19, mitochondrial OS=Rattus norvegicus OX=10116 GN=Ttc19 PE=3 SV=1	D4A6D7	Ttc19	41 kDa	TRUE	0	0	0	0	0	0	0	0
Leucine-rich repeat transmembrane neuronal protein 1 OS=Rattus norvegicus OX=10116 GN=Lrrtm1 PE=3 SV=1	D4A6D8	Lrrtm1	59 kDa	TRUE	0	0	0	2390000	0	0	0	0
Ly6/neurotoxin 1 OS=Rattus norvegicus OX=10116 GN=Lynx1 PE=4 SV=1	D4A6F2	Lynx1	13 kDa		0	13100000	0	22500000	0	0	0	0
Catenin alpha 2 OS=Rattus norvegicus OX=10116 GN=Ctnna2 PE=1 SV=3	D4A6H8	Ctnna2	53 kDa	TRUE	18100000	18200000	18700000	20200000	18200000	17300000	19700000	20300000
RCG40132, isoform CRA_a OS=Rattus norvegicus OX=10116 GN=Sez6l2 PE=4 SV=1	D4A6P1	Sez6l2	99 kDa	TRUE	0	0	0	13700000	0	0	8340000	0
Non-specific serine/threonine protein kinase OS=Rattus norvegicus OX=10116 GN=Mark4 PE=4 SV=1	D4A6T9	Mark4	83 kDa	TRUE	0	0	0	4930000	0	0	0	0
Acylphosphatase OS=Rattus norvegicus OX=10116 GN=Acyp1 PE=1 SV=1	D4A6X4	Acyp1	11 kDa		11200000	19800000	17700000	0	24300000	17500000	18200000	17500000
RCG61762, isoform CRA_d OS=Rattus norvegicus OX=10116 GN=Srsf7 PE=1 SV=1	D4A720	Srsf7	27 kDa	TRUE	31700000	21800000	0	25100000	0	0	14000000	0
GDP-mannose pyrophosphorylase B OS=Rattus norvegicus OX=10116 GN=Gmppb PE=1 SV=1	D4A746	Gmppb	40 kDa		0	9500000	7810000	7630000	0	6920000	0	0
Uncharacterized protein OS=Rattus norvegicus OX=10116 PE=3 SV=1	D4A771 (+1)		13 kDa		43100000	37800000	0	0	0	0	0	32600000
Cluster of Dystrobrevin OS=Rattus norvegicus OX=10116 GN=Dtna PE=1 SV=3 (D4A772)	D4A772 [3]	Dtna	71 kDa	TRUE	12600000	6670000	6630000	4310000	10400000	6480000	6050000	0
Importin 5 OS=Rattus norvegicus OX=10116 GN=Ipo5 PE=1 SV=1	D4A781	Ipo5	124 kDa	TRUE	17500000	14500000	12700000	16700000	16700000	13700000	14300000	12300000
CHMP family, member 7 (Predicted), isoform CRA_a OS=Rattus norvegicus OX=10116 GN=Chmp7 PE=1 SV=1	D4A7H9	Chmp7	51 kDa		0	6270000	0	5900000	0	0	0	0
WASH complex subunit 4 OS=Rattus norvegicus OX=10116 GN=Washc4 PE=1 SV=1	D4A7I6	Washc4	136 kDa	TRUE	0	0	0	0	0	0	0	0
NADH dehydrogenase (Ubiquinone) 1 beta subcomplex, 11 (Predicted) OS=Rattus norvegicus OX=10116 GN=Ndufb11 PE=1 SV=1	D4A7L4	Ndufb11	18 kDa		0	0	0	17200000	0	0	0	0
MICOS complex subunit Mic25 OS=Rattus norvegicus OX=10116 GN=Chchd6 PE=1 SV=1	D4A7N1	Chchd6	29 kDa		16700000	27400000	31900000	0	22500000	20600000	24900000	14200000
Cluster of Signal recognition particle subunit SRP72 OS=Rattus norvegicus OX=10116 GN=LOC108348180 PE=1 SV=2 (D4A7R0)	D4A7R0 [2]	LOC108348180	75 kDa	TRUE	6850000	6680000	5540000	0	5690000	4630000	4320000	4070000
Family with sequence similarity 81, member A OS=Rattus norvegicus OX=10116 GN=Fam81a PE=4 SV=1	D4A7T8	Fam81a	42 kDa		18100000	11100000	0	14000000	0	11800000	14000000	11500000
Zyxin OS=Rattus norvegicus OX=10116 GN=Zyx PE=1 SV=1	D4A7U1	Zyx	60 kDa	TRUE	0	0	0	0	0	0	0	0
U6 snRNA-associated Sm-like protein LSm3 OS=Rattus norvegicus OX=10116 GN=Lsm3 PE=1 SV=1	D4A7U6	Lsm3	12 kDa		0	0	0	0	0	0	0	0
Aggrecan core protein OS=Rattus norvegicus OX=10116 GN=Acan PE=1 SV=3	D4A7Y1 (+2)	Acan	225 kDa	TRUE	0	0	0	6320000	0	0	0	0
Pyrophosphatase (inorganic) 2 OS=Rattus norvegicus OX=10116 GN=Ppa2 PE=1 SV=2	D4A830	Ppa2	35 kDa		18200000	17800000	9630000	14300000	14700000	17500000	16400000	12100000
Importin 9 OS=Rattus norvegicus OX=10116 GN=Ipo9 PE=1 SV=2	D4A857	Ipo9	116 kDa		5860000	5810000	4020000	0	5720000	6000000	4480000	6890000
Vacuolar protein sorting 13 homolog A OS=Rattus norvegicus OX=10116 GN=Vps13a PE=1 SV=2	D4A899	Vps13a	267 kDa	TRUE	0	0	0	4750000	0	0	0	0
Carbamoyl-phosphate synthetase 2, aspartate transcarbamylase, and dihydroorotase OS=Rattus norvegicus OX=10116 GN=Cad PE=1 SV=2	D4A8A0	Cad	243 kDa	TRUE	0	0	0	0	0	0	0	0
Ras suppressor protein 1 OS=Rattus norvegicus OX=10116 GN=Rsu1 PE=1 SV=3	D4A8F2	Rsu1	31 kDa		0	0	0	0	7640000	0	0	0
LSM12 homolog OS=Rattus norvegicus OX=10116 GN=Lsm12 PE=1 SV=1	D4A8G0	Lsm12	22 kDa		10400000	0	0	0	0	0	9870000	0
Similar to RIKEN cDNA 5730469D23 (Predicted) OS=Rattus norvegicus OX=10116 GN=Uba6 PE=1 SV=1	D4A8H3	Uba6	118 kDa		0	0	0	4190000	0	8650000	9660000	0
BTB domain-containing 17 OS=Rattus norvegicus OX=10116 GN=Btbd17 PE=1 SV=1	D4A8L9	Btbd17	55 kDa		0	13100000	0	13700000	15800000	12600000	0	9630000
Ferredoxin 2 OS=Rattus norvegicus OX=10116 GN=Fdx2 PE=1 SV=1	D4A8N2	Fdx2	19 kDa		0	4750000	0	0	0	0	0	0
Coatomer protein complex, subunit zeta 1 OS=Rattus norvegicus OX=10116 GN=Copz1 PE=1 SV=1	D4A8T3	Copz1	20 kDa	TRUE	0	0	0	0	6220000	7300000	0	0
Dynactin 1, isoform CRA_a OS=Rattus norvegicus OX=10116 GN=Dctn1 PE=1 SV=2	D4A8U7	Dctn1	142 kDa	TRUE	11700000	15900000	15400000	20700000	15800000	15600000	18000000	13500000
Coiled-coil domain-containing 177 OS=Rattus norvegicus OX=10116 GN=Ccdc177 PE=1 SV=1	D4A8V2	Ccdc177	79 kDa		4210000	6490000	4880000	5750000	3300000	4400000	5000000	3940000
ER membrane protein complex subunit 1 OS=Rattus norvegicus OX=10116 GN=Emc1 PE=1 SV=1	D4A994	Emc1	111 kDa		0	14800000	0	12700000	0	12000000	8810000	0
Centromere protein V OS=Rattus norvegicus OX=10116 GN=Cenpv PE=1 SV=3	D4A9A3	Cenpv	28 kDa		0	0	0	0	0	6790000	0	0
DEAH (Asp-Glu-Ala-His) box polypeptide 9 (Predicted) OS=Rattus norvegicus OX=10116 GN=Dhx9 PE=1 SV=1	D4A9D6	Dhx9	132 kDa		10900000	7640000	9310000	11100000	9820000	11200000	14800000	8030000
Oxysterol-binding protein OS=Rattus norvegicus OX=10116 GN=Osbp PE=1 SV=2	D4A9D8	Osbp	78 kDa	TRUE	7040000	8990000	8660000	9420000	15700000	7800000	11300000	13200000
RCG34610, isoform CRA_c OS=Rattus norvegicus OX=10116 GN=Srsf1 PE=1 SV=1	D4A9L2	Srsf1	28 kDa	TRUE	18300000	17200000	23400000	45400000	15100000	20500000	26300000	17100000
Dmx-like 1 OS=Rattus norvegicus OX=10116 GN=Dmxl1 PE=1 SV=1	D4AA13	Dmxl1	337 kDa	TRUE	0	0	0	27900000	0	0	0	0
Acetylserotonin O-methyltransferase-like OS=Rattus norvegicus OX=10116 GN=Asmtl PE=1 SV=2	D4AA35	Asmtl	24 kDa		0	0	0	0	0	0	9980000	0
Ubiquilin 2 OS=Rattus norvegicus OX=10116 GN=Ubqln2 PE=1 SV=1	D4AA63	Ubqln2	67 kDa	TRUE	34800000	26800000	26800000	14500000	24400000	28000000	24500000	19800000
CDGSH iron sulfur domain 2 OS=Rattus norvegicus OX=10116 GN=Cisd2 PE=1 SV=1	D4AAE9	Cisd2	15 kDa		56900000	46500000	46300000	53800000	47500000	40300000	49000000	36900000
Transportin 3 OS=Rattus norvegicus OX=10116 GN=Tnpo3 PE=1 SV=2	D4AAM0	Tnpo3	104 kDa	TRUE	0	0	0	6130000	0	0	0	0
Coiled-coil domain-containing 136 OS=Rattus norvegicus OX=10116 GN=Ccdc136 PE=1 SV=3	D4AAR7	Ccdc136	137 kDa	TRUE	0	0	0	5880000	13700000	12200000	12900000	0
Coiled-coil domain containing 25 (Predicted) OS=Rattus norvegicus OX=10116 GN=Ccdc25 PE=1 SV=1	D4AAU6	Ccdc25	24 kDa		0	0	0	6570000	0	0	0	0
Phosphoinositide phospholipase C OS=Rattus norvegicus OX=10116 GN=Plch2 PE=1 SV=3	D4AAX6	Plch2	126 kDa	TRUE	0	0	0	0	0	0	0	0
Histidine triad nucleotide binding protein 2 (Predicted), isoform CRA_a OS=Rattus norvegicus OX=10116 GN=Hint2 PE=1 SV=1	D4AB01	Hint2	17 kDa		31200000	31200000	57400000	9140000	60000000	34800000	33100000	48200000
Family with sequence similarity 120A OS=Rattus norvegicus OX=10116 GN=Fam120a PE=1 SV=2	D4AB03	Fam120a	122 kDa	TRUE	4390000	5940000	3920000	6850000	4960000	5000000	5790000	5340000
Megalencephalic leukoencephalopathy with subcortical cysts 1 OS=Rattus norvegicus OX=10116 GN=Mlc1 PE=1 SV=1	D4ABB2	Mlc1	44 kDa		0	0	0	3210000	0	0	0	0
Ubiquitin carboxyl-terminal hydrolase OS=Rattus norvegicus OX=10116 GN=Uchl3 PE=1 SV=2	D4ABI6 (+1)	Uchl3	26 kDa		13800000	13300000	15900000	8270000	14500000	14500000	13100000	0
Very-long-chain (3R)-3-hydroxyacyl-CoA dehydratase OS=Rattus norvegicus OX=10116 GN=Hacd3 PE=1 SV=2	D4ABI7	Hacd3	43 kDa		19700000	29500000	0	0	27300000	30200000	22600000	20300000
Synaptogyrin 3 OS=Rattus norvegicus OX=10116 GN=Syngr3 PE=1 SV=1	D4ABK1	Syngr3	21 kDa		51800000	26200000	37800000	30600000	20400000	0	29700000	67300000
Heterogeneous nuclear ribonucleoprotein H3 (2H9) (Predicted), isoform CRA_c OS=Rattus norvegicus OX=10116 GN=Hnrnph3 PE=1 SV=1	D4ABK7	Hnrnph3	37 kDa	TRUE	0	0	3970000	0	0	0	31400000	0
Dishevelled associated activator of morphogenesis 1 (Predicted) OS=Rattus norvegicus OX=10116 GN=Daam1 PE=1 SV=1	D4ABM3	Daam1	113 kDa	TRUE	0	0	0	0	0	0	0	0
Mitochondrial ribosomal protein S34 OS=Rattus norvegicus OX=10116 GN=Mrps34 PE=1 SV=1	D4ABM5	Mrps34	26 kDa		0	0	0	0	0	0	0	0
Cluster of Synaptojanin-1 OS=Rattus norvegicus OX=10116 GN=Synj1 PE=1 SV=3 (D4ABN3)	D4ABN3 [4]	Synj1	145 kDa	TRUE	38900000	34000000	28700000	47900000	35500000	32500000	29700000	37400000
Cluster of Rab3 GTPase-activating protein non-catalytic subunit OS=Rattus norvegicus OX=10116 GN=Rab3gap2 PE=1 SV=3 (D4ABP4)	D4ABP4 [3]	Rab3gap2	154 kDa	TRUE	8760000	10800000	7650000	4510000	7850000	8750000	9590000	8470000
PITH domain-containing 1 OS=Rattus norvegicus OX=10116 GN=Pithd1 PE=1 SV=2	D4ABS5	Pithd1	14 kDa		0	0	0	7260000	0	0	0	0
Heterogeneous nuclear ribonucleoprotein U-like 2 OS=Rattus norvegicus OX=10116 GN=Hnrnpul2 PE=1 SV=1	D4ABT8	Hnrnpul2	85 kDa	TRUE	12100000	11300000	11200000	11700000	12300000	10800000	20300000	7810000
Cluster of Uncharacterized protein OS=Rattus norvegicus OX=10116 PE=4 SV=3 (D4ABZ9)	D4ABZ9 [2]		14 kDa	TRUE	0	0	14200000	0	0	0	0	0
T-complex protein 1 subunit eta OS=Rattus norvegicus OX=10116 GN=Cct7 PE=1 SV=1	D4AC23	Cct7	60 kDa		26600000	27000000	24100000	47100000	24600000	32900000	27800000	22300000
Eukaryotic translation initiation factor 3 subunit F OS=Rattus norvegicus OX=10116 GN=Eif3f PE=1 SV=3	D4AC36	Eif3f	38 kDa		11100000	11500000	11800000	5450000	11200000	12100000	14100000	11200000
Chaperonin subunit 8 (Theta) (Predicted), isoform CRA_a OS=Rattus norvegicus OX=10116 GN=Cct8 PE=1 SV=1	D4ACB8	Cct8	60 kDa		29100000	31700000	22600000	40800000	29400000	29000000	27600000	29800000
Cluster of Copine 6 OS=Rattus norvegicus OX=10116 GN=Cpne6 PE=1 SV=2 (D4ACG7)	D4ACG7 [9]	Cpne6	62 kDa	TRUE	13400000	13300000	16200000	17900000	16300000	12900000	15800000	17700000
Elongator complex protein 3 OS=Rattus norvegicus OX=10116 GN=Elp3 PE=1 SV=2	D4ACM1	Elp3	62 kDa	TRUE	0	0	0	0	0	0	0	4860000
Collagen type IV alpha 3-binding protein OS=Rattus norvegicus OX=10116 GN=Col4a3bp PE=1 SV=2	D4ACN6	Col4a3bp	71 kDa	TRUE	0	0	0	0	0	0	0	0
Rho GTPase-activating protein 35 OS=Rattus norvegicus OX=10116 GN=Arhgap35 PE=1 SV=3	D4AD82 (+1)	Arhgap35	172 kDa	TRUE	7000000	6480000	15100000	3780000	8330000	18600000	8110000	6090000
Cluster of Cytoplasmic polyadenylation element-binding protein 3 OS=Rattus norvegicus OX=10116 GN=Cpeb3 PE=1 SV=3 (D4AD99)	D4AD99 [3]	Cpeb3	83 kDa	TRUE	0	8160000	6580000	0	0	0	6420000	0
SH3 domain binding glutamic acid-rich protein like 2 OS=Rattus norvegicus OX=10116 GN=Sh3bgrl2 PE=1 SV=3	D4ADA8	Sh3bgrl2	10 kDa	TRUE	10700000	0	0	14800000	0	0	0	0
HECT, C2 and WW domain-containing E3 ubiquitin protein ligase 2 OS=Rattus norvegicus OX=10116 GN=Hecw2 PE=1 SV=1	D4ADD3	Hecw2	177 kDa	TRUE	8820000	7540000	0	3450000	7220000	5440000	7080000	10100000
Glutaredoxin 5 OS=Rattus norvegicus OX=10116 GN=Glrx5 PE=1 SV=1	D4ADD7	Glrx5	16 kDa		0	0	0	27100000	0	0	0	0
Dynactin 6 (Predicted), isoform CRA_b OS=Rattus norvegicus OX=10116 GN=Dctn6 PE=1 SV=1	D4ADD8	Dctn6	21 kDa		0	0	0	7680000	0	0	0	0
Histone-lysine N-methyltransferase SETD7 OS=Rattus norvegicus OX=10116 GN=Setd7 PE=1 SV=1	D4ADE5	Setd7	41 kDa		14900000	19400000	22000000	18000000	15000000	0	14900000	13100000
Programmed cell death 5 OS=Rattus norvegicus OX=10116 GN=Pdcd5 PE=1 SV=1	D4ADF5	Pdcd5	14 kDa		15500000	23200000	18000000	35700000	21400000	17900000	16300000	15400000
IBA57, iron-sulfur cluster assembly OS=Rattus norvegicus OX=10116 GN=Iba57 PE=1 SV=1	D4ADG2	Iba57	39 kDa		0	0	0	2920000	0	0	0	0
Microsomal glutathione S-transferase 3 OS=Rattus norvegicus OX=10116 GN=Mgst3 PE=1 SV=1	D4ADS4	Mgst3	17 kDa		0	0	63100000	33000000	75200000	26300000	70200000	0
EFR3 homolog A OS=Rattus norvegicus OX=10116 GN=Efr3a PE=1 SV=1	D4ADS9	Efr3a	93 kDa	TRUE	0	0	0	1990000	0	0	0	0
Solute carrier family 7 member 11 OS=Rattus norvegicus OX=10116 GN=Slc7a11 PE=1 SV=1	D4ADU2	Slc7a11	55 kDa	TRUE	5440000	0	0	0	0	0	0	6360000
AP-3 complex subunit beta OS=Rattus norvegicus OX=10116 GN=Ap3b2 PE=1 SV=1	D4AE00	Ap3b2	119 kDa		20400000	19500000	18400000	25000000	23500000	21900000	20600000	17600000
Uncharacterized protein OS=Rattus norvegicus OX=10116 PE=1 SV=3	D4AE02		46 kDa		12400000	0	19500000	20600000	9140000	17500000	18000000	14700000
Peptidylprolyl isomerase OS=Rattus norvegicus OX=10116 GN=Fkbp15 PE=1 SV=3	D4AE06	Fkbp15	131 kDa		0	0	0	3020000	0	0	0	0
Prostaglandin E synthase 2 OS=Rattus norvegicus OX=10116 GN=Ptges2 PE=1 SV=1	D4AE56	Ptges2	43 kDa	TRUE	0	19300000	0	9160000	18400000	0	16600000	13900000
Cluster of Guanine nucleotide binding protein, alpha q polypeptide, isoform CRA_a OS=Rattus norvegicus OX=10116 GN=Gnaq PE=1 SV=2 (D4AE68)	D4AE68 [3]	Gnaq	42 kDa	TRUE	30900000	23900000	37600000	40800000	25700000	27200000	28000000	24000000
Charged multivesicular body protein 1A OS=Rattus norvegicus OX=10116 GN=Chmp1a PE=1 SV=1	D4AE79	Chmp1a	22 kDa		0	3940000	0	0	0	0	0	0
Cluster of Importin 7 OS=Rattus norvegicus OX=10116 GN=Ipo7 PE=1 SV=1 (D4AE96)	D4AE96 [2]	Ipo7	119 kDa	TRUE	10100000	8420000	10200000	12200000	8550000	12200000	12500000	6480000
Calmodulin-regulated spectrin-associated protein 2 OS=Rattus norvegicus OX=10116 GN=Camsap2 PE=1 SV=1	D4AEC2	Camsap2	166 kDa	TRUE	0	0	0	0	3820000	11100000	0	0
Proteasome (Prosome, macropain) 26S subunit, non-ATPase, 7 (Predicted) OS=Rattus norvegicus OX=10116 GN=Psmd7 PE=1 SV=1	D4AEH3	Psmd7	36 kDa		13300000	15800000	12900000	33400000	12700000	19900000	15600000	11400000
Amylo-1, 6-glucosidase, 4-alpha-glucanotransferase (Glycogen debranching enzyme, glycogen storage disease type III) (Predicted), isoform CRA_a OS=Rattus norvegicus OX=10116 GN=Agl PE=1 SV=1	D4AEH9	Agl	174 kDa		10400000	11600000	13400000	10000000	11200000	13200000	11200000	11000000
Myelin expression factor 2 OS=Rattus norvegicus OX=10116 GN=Myef2 PE=1 SV=1	D4AEI5	Myef2	63 kDa	TRUE	36500000	20100000	18600000	38800000	23700000	28800000	19700000	16500000
Coiled-coil domain-containing 6 OS=Rattus norvegicus OX=10116 GN=Ccdc6 PE=1 SV=3	D4AEK9	Ccdc6	53 kDa		0	0	0	0	0	0	0	0
Cluster of Adenylosuccinate synthetase isozyme 2 OS=Rattus norvegicus OX=10116 GN=Adss PE=1 SV=1 (D4AEP0)	D4AEP0 [2]	Adss	50 kDa	TRUE	13000000	14300000	17200000	2840000	12100000	13800000	12400000	11000000
Ribonuclease inhibitor OS=Rattus norvegicus OX=10116 GN=Rnh1 PE=1 SV=1	E2RUH2 (+1)	Rnh1	50 kDa		13200000	11900000	13800000	9140000	14500000	10300000	12800000	13000000
Sperm-associated antigen 9 OS=Rattus norvegicus OX=10116 GN=Spag9 PE=1 SV=2	E9PSJ4	Spag9	146 kDa	TRUE	5430000	0	3350000	6200000	5200000	2880000	2580000	4700000
C-Jun-amino-terminal kinase-interacting protein 3 OS=Rattus norvegicus OX=10116 GN=Mapk8ip3 PE=1 SV=2	E9PSK7	Mapk8ip3	146 kDa	TRUE	7740000	4000000	4020000	4560000	0	3650000	3960000	7450000
Apoptotic chromatin condensation inducer 1 OS=Rattus norvegicus OX=10116 GN=Acin1 PE=1 SV=1	E9PST5	Acin1	151 kDa		0	0	0	0	0	0	0	0
Cluster of Neuronal membrane glycoprotein M6-b OS=Rattus norvegicus OX=10116 GN=Gpm6b PE=4 SV=2 (E9PSV8)	E9PSV8 [2]	Gpm6b	29 kDa	TRUE	0	30700000	31500000	27000000	50800000	0	0	0
Wolfram syndrome 1 homolog (Human) OS=Rattus norvegicus OX=10116 GN=Wfs1 PE=1 SV=2	E9PT53	Wfs1	101 kDa		5680000	6880000	7630000	14800000	11800000	6620000	12200000	10700000
Radixin OS=Rattus norvegicus OX=10116 GN=Rdx PE=1 SV=2	E9PT65	Rdx	68 kDa	TRUE	6960000	7390000	7050000	12600000	11400000	5960000	7380000	7590000
Splicing factor 3b, subunit 3 OS=Rattus norvegicus OX=10116 GN=Sf3b3 PE=1 SV=2	E9PT66	Sf3b3	136 kDa	TRUE	0	0	0	4570000	0	0	35300000	0
Pleckstrin homology domain-containing A5 OS=Rattus norvegicus OX=10116 GN=Plekha5 PE=1 SV=2	E9PTG5	Plekha5	146 kDa		0	0	0	3900000	0	0	0	0
RALY heterogeneous nuclear ribonucleoprotein OS=Rattus norvegicus OX=10116 GN=Raly PE=1 SV=2	E9PTI6 (+1)	Raly	33 kDa		12600000	11900000	4030000	0	0	0	14200000	0
Guanylate kinase 1 OS=Rattus norvegicus OX=10116 GN=Guk1 PE=1 SV=2	E9PTV0	Guk1	24 kDa		0	0	6440000	9300000	15200000	0	17300000	17900000
Solute carrier family 12 member 2 OS=Rattus norvegicus OX=10116 GN=Slc12a2 PE=1 SV=1	E9PTX9	Slc12a2	130 kDa	TRUE	12700000	11100000	10300000	4070000	9230000	15100000	7800000	12900000
Trafficking protein particle complex 9 OS=Rattus norvegicus OX=10116 GN=Trappc9 PE=1 SV=3	E9PU02	Trappc9	128 kDa	TRUE	0	0	0	0	0	0	0	0
Sorting nexin 4 OS=Rattus norvegicus OX=10116 GN=Snx4 PE=1 SV=1	E9PU13	Snx4	52 kDa		7540000	9230000	7530000	9010000	7170000	8640000	8530000	8180000
Inosine-5'-monophosphate dehydrogenase 2 OS=Rattus norvegicus OX=10116 GN=Impdh2 PE=1 SV=1	E9PU28	Impdh2	56 kDa	TRUE	0	0	0	0	0	0	0	0
Ubiquitin carboxyl-terminal hydrolase 7 OS=Rattus norvegicus OX=10116 GN=Usp7 PE=1 SV=2	F1LM09 (+1)	Usp7	128 kDa		25600000	31000000	17100000	6260000	24500000	72000000	19300000	18100000
Cluster of Neurofibromin OS=Rattus norvegicus OX=10116 GN=Nf1 PE=1 SV=2 (F1LM28)	F1LM28 [2]	Nf1	316 kDa	TRUE	3120000	3710000	5480000	2810000	4950000	2020000	0	5400000
Succinate--CoA ligase [ADP-forming] subunit beta, mitochondrial OS=Rattus norvegicus OX=10116 GN=Sucla2 PE=1 SV=1	F1LM47	Sucla2	50 kDa		62100000	73000000	58800000	102000000	70200000	61800000	69900000	66600000
Cell cycle and apoptosis regulator 2 OS=Rattus norvegicus OX=10116 GN=Ccar2 PE=1 SV=1	F1LM55	Ccar2	103 kDa	TRUE	6880000	10500000	0	9450000	0	8030000	6560000	4630000
Elongation factor Tu GTP-binding domain-containing 2 OS=Rattus norvegicus OX=10116 GN=Eftud2 PE=1 SV=2	F1LM66	Eftud2	109 kDa	TRUE	7180000	0	0	15400000	5680000	13000000	25500000	0
Nidogen-1 OS=Rattus norvegicus OX=10116 GN=Nid1 PE=1 SV=1	F1LM84	Nid1	137 kDa		0	0	0	2040000	0	0	0	0
Cluster of Exocyst complex component 2 OS=Rattus norvegicus OX=10116 GN=Exoc2 PE=1 SV=1 (F1LMB9)	F1LMB9 [3]	Exoc2	104 kDa	TRUE	0	0	11800000	8230000	14300000	16200000	15700000	0
Septin-7 OS=Rattus norvegicus OX=10116 GN=Sept7 PE=1 SV=3	F1LMC7 (+1)	2021-09-07	51 kDa	TRUE	83600000	121000000	106000000	96400000	81400000	82200000	90900000	89000000
Cyclin-G-associated kinase OS=Rattus norvegicus OX=10116 GN=Gak PE=1 SV=1	F1LMD9 (+1)	Gak	144 kDa	TRUE	8540000	0	8470000	7580000	0	6450000	19300000	4940000
Cluster of Neuronal-specific septin-3 OS=Rattus norvegicus OX=10116 GN=Sept3 PE=3 SV=1 (F1LMH0)	F1LMH0 [2]	2021-09-03	41 kDa	TRUE	51800000	96600000	65100000	59700000	50900000	39300000	46700000	54400000
Huntingtin-interacting protein 1-related OS=Rattus norvegicus OX=10116 GN=Hip1r PE=1 SV=1	F1LML7	Hip1r	120 kDa	TRUE	4470000	6210000	4530000	11400000	5710000	4320000	4900000	5430000
[Pyruvate dehydrogenase (acetyl-transferring)] kinase isozyme 2, mitochondrial OS=Rattus norvegicus OX=10116 GN=Pdk2 PE=1 SV=3	F1LMM8 (+1)	Pdk2	46 kDa	TRUE	14400000	9940000	12300000	0	9840000	10900000	14800000	14600000
KH domain-containing, RNA-binding, signal transduction-associated protein 3 OS=Rattus norvegicus OX=10116 GN=Khdrbs3 PE=1 SV=2	F1LMN8	Khdrbs3	39 kDa	TRUE	18100000	17800000	0	0	0	0	0	8760000
Proteasome 26S subunit, non-ATPase 8 OS=Rattus norvegicus OX=10116 GN=Psmd8 PE=1 SV=1	F1LMQ3	Psmd8	40 kDa		21600000	20300000	17700000	29100000	25100000	33600000	23400000	24400000
Dipeptidyl aminopeptidase-like protein 6 OS=Rattus norvegicus OX=10116 GN=Dpp6 PE=1 SV=2	F1LMR7 (+1)	Dpp6	91 kDa	TRUE	16200000	20700000	18000000	25300000	14000000	17200000	15200000	24600000
Voltage-dependent R-type calcium channel subunit alpha OS=Rattus norvegicus OX=10116 GN=Cacna1e PE=1 SV=3	F1LMS1	Cacna1e	259 kDa	TRUE	0	0	0	4940000	0	0	0	0
PEX5-related protein OS=Rattus norvegicus OX=10116 GN=Pex5l PE=1 SV=2	F1LMT5 (+1)	Pex5l	67 kDa		13900000	8020000	0	17300000	12500000	10800000	10200000	9060000
Coronin OS=Rattus norvegicus OX=10116 GN=Coro2b PE=3 SV=3	F1LMV9	Coro2b	55 kDa		30000000	23200000	27600000	21300000	21000000	21500000	22100000	23700000
Carnitine O-palmitoyltransferase 1, brain isoform OS=Rattus norvegicus OX=10116 GN=Cpt1c PE=1 SV=1	F1LN46	Cpt1c	90 kDa	TRUE	0	0	6550000	0	3080000	5640000	6460000	0
Eukaryotic translation initiation factor 4, gamma 2 OS=Rattus norvegicus OX=10116 GN=Eif4g2 PE=1 SV=2	F1LN59	Eif4g2	102 kDa	TRUE	6610000	8430000	6470000	0	5210000	10300000	0	6840000
Cluster of Misshapen-like kinase 1 OS=Rattus norvegicus OX=10116 GN=Mink1 PE=1 SV=3 (F1LN69)	F1LN69 [4]	Mink1	153 kDa	TRUE	10900000	6700000	4410000	6910000	5600000	4960000	5290000	4590000
Cluster of AFG3-like matrix AAA peptidase subunit 2 OS=Rattus norvegicus OX=10116 GN=Afg3l2 PE=1 SV=1 (F1LN92)	F1LN92 [2]	Afg3l2	89 kDa	TRUE	13500000	17600000	19600000	36800000	10000000	17100000	19800000	14200000
A-kinase-anchoring protein 10 OS=Rattus norvegicus OX=10116 GN=Akap10 PE=1 SV=1	F1LNB3	Akap10	74 kDa		0	0	0	0	0	0	0	0
Regulating synaptic membrane exocytosis protein 2 OS=Rattus norvegicus OX=10116 GN=Rims2 PE=1 SV=3	F1LNC5 (+1)	Rims2	176 kDa	TRUE	0	0	0	0	0	0	0	0
Protein MEMO1 OS=Rattus norvegicus OX=10116 GN=Memo1 PE=1 SV=1	F1LNE5 (+1)	Memo1	32 kDa		0	0	0	4630000	0	0	0	0
Myosin heavy chain 14 OS=Rattus norvegicus OX=10116 GN=Myh14 PE=1 SV=1	F1LNF0	Myh14	229 kDa	TRUE	4490000	6860000	5060000	12000000	4710000	4990000	2870000	3120000
Isocitrate dehydrogenase [NAD] subunit, mitochondrial OS=Rattus norvegicus OX=10116 GN=Idh3a PE=1 SV=2	F1LNF7 (+1)	Idh3a	41 kDa		118000000	137000000	136000000	334000000	136000000	123000000	156000000	163000000
Phosphatidylinositol 3-kinase regulatory subunit alpha OS=Rattus norvegicus OX=10116 GN=Pik3r1 PE=1 SV=2	F1LNG5	Pik3r1	84 kDa		0	0	0	1440000	0	0	0	0
U5 small nuclear ribonucleoprotein 200 kDa helicase OS=Rattus norvegicus OX=10116 GN=Snrnp200 PE=1 SV=1	F1LNJ2 (+1)	Snrnp200	245 kDa		4220000	2730000	0	4730000	0	5220000	4110000	0
Cluster of Microtubule-associated protein OS=Rattus norvegicus OX=10116 GN=Map2 PE=1 SV=3 (F1LNK0)	F1LNK0 [4]	Map2	211 kDa	TRUE	60300000	70100000	65800000	95600000	77700000	69800000	78800000	77300000
Nectin cell adhesion molecule 1 OS=Rattus norvegicus OX=10116 GN=Nectin1 PE=1 SV=2	F1LNP8	Nectin1	57 kDa		0	0	0	5120000	0	0	0	0
Family with sequence similarity 45, member A OS=Rattus norvegicus OX=10116 GN=Fam45a PE=1 SV=3	F1LNS2	Fam45a	40 kDa		0	0	0	0	7970000	0	0	0
Dihydropyrimidinase-related protein 4 OS=Rattus norvegicus OX=10116 GN=Dpysl4 PE=4 SV=1	F1LNT0 (+1)	Dpysl4	62 kDa	TRUE	42700000	43800000	43100000	57100000	38400000	35000000	42400000	35300000
EARP and GARP complex-interacting protein 1 OS=Rattus norvegicus OX=10116 GN=Eipr1 PE=1 SV=3	F1LNX7 (+1)	Eipr1	43 kDa		13700000	12000000	12600000	7920000	13100000	0	14500000	9310000
Protein numb homolog OS=Rattus norvegicus OX=10116 GN=Numb PE=1 SV=3	F1LNZ2 (+3)	Numb	71 kDa	TRUE	0	0	0	16800000	0	0	0	0
Cluster of Diacylglycerol kinase OS=Rattus norvegicus OX=10116 GN=Dgkb PE=1 SV=2 (F1LP01)	F1LP01 [2]	Dgkb	90 kDa	TRUE	11500000	12700000	15600000	2710000	19000000	8990000	17800000	7420000
Cluster of Translocase of inner mitochondrial membrane 8A1 OS=Rattus norvegicus OX=10116 GN=Timm8a1 PE=1 SV=3 (F1LP21)	F1LP21 [3]	Timm8a1	11 kDa	TRUE	0	18100000	17000000	0	17300000	0	0	0
Methylcrotonoyl-CoA carboxylase subunit alpha, mitochondrial OS=Rattus norvegicus OX=10116 GN=Mccc1 PE=1 SV=1	F1LP30 (+1)	Mccc1	79 kDa		9340000	8020000	11200000	0	0	7920000	0	11700000
Mitogen-activated protein kinase kinase 4 OS=Rattus norvegicus OX=10116 GN=Map2k4 PE=1 SV=3	F1LP57	Map2k4	42 kDa		12500000	15000000	16100000	22400000	20100000	14400000	12800000	11600000
Elongator complex protein 1 OS=Rattus norvegicus OX=10116 GN=Elp1 PE=1 SV=2	F1LP76	Elp1	149 kDa		7200000	7670000	8480000	4620000	7560000	4760000	5690000	0
Neurosecretory protein VGF OS=Rattus norvegicus OX=10116 GN=Vgf PE=4 SV=2	F1LP80 (+2)	Vgf	68 kDa		0	0	0	0	0	0	3260000	0
IQ motif and SEC7 domain-containing protein 3 OS=Rattus norvegicus OX=10116 GN=Iqsec3 PE=1 SV=1	F1LPA3 (+1)	Iqsec3	129 kDa	TRUE	0	0	0	9010000	0	0	0	0
Peptidyl arginine deiminase, type II, isoform CRA_a OS=Rattus norvegicus OX=10116 GN=Padi2 PE=4 SV=2	F1LPA6 (+1)	Padi2	75 kDa	TRUE	5980000	4970000	9360000	3360000	9800000	6160000	0	5560000
Cluster of Rabphilin-3A OS=Rattus norvegicus OX=10116 GN=Rph3a PE=1 SV=1 (F1LPB9)	F1LPB9 [2]	Rph3a	76 kDa	TRUE	25600000	25100000	21200000	38600000	23900000	21400000	22400000	27900000
Hepatoma-derived growth factor OS=Rattus norvegicus OX=10116 GN=Hdgf PE=1 SV=2	F1LPC7 (+1)	Hdgf	26 kDa	TRUE	0	11500000	10500000	0	9620000	7110000	0	0
ELKS/Rab6-interacting/CAST family member 1 OS=Rattus norvegicus OX=10116 GN=Erc1 PE=1 SV=1	F1LPE9 (+1)	Erc1	109 kDa	TRUE	0	14200000	27900000	15600000	10300000	0	9810000	7850000
Phosphofurin acidic cluster sorting protein 1 OS=Rattus norvegicus OX=10116 GN=Pacs1 PE=1 SV=1	F1LPG3 (+1)	Pacs1	105 kDa	TRUE	22400000	19800000	23100000	19100000	17200000	27900000	20800000	25800000
NADH:ubiquinone oxidoreductase subunit B4 OS=Rattus norvegicus OX=10116 GN=Ndufb4 PE=1 SV=1	F1LPG5	Ndufb4	15 kDa		43400000	26500000	61800000	87800000	19100000	39600000	49200000	34800000
WASH complex subunit 2C OS=Rattus norvegicus OX=10116 GN=Washc2c PE=1 SV=2	F1LPG9	Washc2c	145 kDa		0	0	0	0	0	3550000	4430000	0
Ubiquitin carboxyl-terminal hydrolase CYLD OS=Rattus norvegicus OX=10116 GN=Cyld PE=1 SV=3	F1LPJ6 (+1)	Cyld	107 kDa	TRUE	8540000	6980000	5880000	4680000	5960000	7010000	7020000	3690000
Plastin 3 (T-isoform), isoform CRA_a OS=Rattus norvegicus OX=10116 GN=Pls3 PE=1 SV=2	F1LPK7 (+1)	Pls3	71 kDa	TRUE	20400000	13800000	14300000	12600000	18600000	21300000	12300000	10700000
Sorbin and SH3 domain-containing protein 2 OS=Rattus norvegicus OX=10116 GN=Sorbs2 PE=1 SV=2	F1LPM3	Sorbs2	134 kDa	TRUE	10500000	11300000	12900000	15200000	13300000	8020000	11500000	12900000
Cluster of Amphiphysin OS=Rattus norvegicus OX=10116 GN=Amph PE=1 SV=3 (F1LPP0)	F1LPP0 [5]	Amph	75 kDa	TRUE	66300000	72300000	71300000	73000000	77500000	73000000	64100000	59100000
A-kinase anchor protein 5 OS=Rattus norvegicus OX=10116 GN=Akap5 PE=1 SV=1	F1LPP6	Akap5	76 kDa	TRUE	15900000	15200000	17300000	22400000	21400000	15100000	15700000	16800000
Transcriptional activator protein Pur-alpha OS=Rattus norvegicus OX=10116 GN=Pura PE=1 SV=3	F1LPS8	Pura	32 kDa	TRUE	76600000	71700000	66400000	47900000	85900000	93400000	84600000	69400000
Gap junction protein OS=Rattus norvegicus OX=10116 GN=Gjc3 PE=1 SV=1	F1LPT0	Gjc3	29 kDa	TRUE	0	0	0	0	0	0	0	0
Asparaginyl-tRNA synthetase OS=Rattus norvegicus OX=10116 GN=Nars PE=1 SV=2	F1LPV0	Nars	64 kDa	TRUE	14400000	18500000	19400000	20800000	20100000	20900000	19900000	15100000
Succinate--CoA ligase [GDP-forming] subunit beta, mitochondrial OS=Rattus norvegicus OX=10116 GN=Suclg2 PE=1 SV=2	F1LPV8	Suclg2	47 kDa		12700000	9890000	11000000	7920000	5800000	8200000	10600000	8370000
Atlastin GTPase 2 OS=Rattus norvegicus OX=10116 GN=Atl2 PE=1 SV=1	F1LQ09	Atl2	66 kDa	TRUE	4410000	5330000	5980000	6500000	5050000	0	3720000	46600000
Cluster of Rap guanine nucleotide exchange factor 4 OS=Rattus norvegicus OX=10116 GN=Rapgef4 PE=1 SV=3 (F1LQ26)	F1LQ26 [4]	Rapgef4	115 kDa	TRUE	6660000	8280000	6790000	8430000	8180000	6730000	8610000	9860000
Heterogeneous nuclear ribonucleoprotein L OS=Rattus norvegicus OX=10116 GN=Hnrnpl PE=1 SV=2	F1LQ48	Hnrnpl	68 kDa		39900000	39000000	37400000	41200000	45500000	32100000	34300000	26500000
Cluster of Non-specific lipid-transfer protein OS=Rattus norvegicus OX=10116 GN=Scp2 PE=1 SV=3 (F1LQ55)	F1LQ55 [3]	Scp2	59 kDa	TRUE	21400000	21400000	22200000	14000000	17700000	25500000	21600000	14900000
Calcium/calmodulin-dependent protein kinase kinase 1 OS=Rattus norvegicus OX=10116 GN=Camkk1 PE=1 SV=2	F1LQD2 (+1)	Camkk1	56 kDa		15900000	10800000	18200000	15500000	22100000	9730000	12400000	10300000
Hydroxyacyl glutathione hydrolase OS=Rattus norvegicus OX=10116 GN=Hagh PE=1 SV=2	F1LQI1	Hagh	34 kDa		13200000	16200000	26200000	43300000	27300000	32100000	26100000	17000000
Zyg-11-related, cell cycle regulator OS=Rattus norvegicus OX=10116 GN=Zer1 PE=1 SV=1	F1LQI6	Zer1	89 kDa	TRUE	0	0	0	3730000	0	0	0	0
Cluster of Phosphoenolpyruvate carboxykinase 2 (mitochondrial) OS=Rattus norvegicus OX=10116 GN=Pck2 PE=1 SV=2 (F1LQJ7)	F1LQJ7 [2]	Pck2	71 kDa	TRUE	14500000	8120000	12900000	10200000	8750000	10000000	11900000	11600000
Reticulon OS=Rattus norvegicus OX=10116 GN=Rtn4 PE=1 SV=1	F1LQN3 (+1)	Rtn4	126 kDa		21500000	27000000	24000000	30300000	27100000	26700000	21500000	30000000
Cluster of 60S ribosomal protein L6 OS=Rattus norvegicus OX=10116 PE=3 SV=1 (F1LQS3)	F1LQS3 [3]		34 kDa	TRUE	14500000	14900000	17700000	66900000	12400000	22600000	21600000	28000000
N-terminal EF-hand calcium-binding protein 2 OS=Rattus norvegicus OX=10116 GN=Necab2 PE=1 SV=3	F1LQY6	Necab2	44 kDa		0	0	0	4290000	0	0	0	0
Transmembrane protein 65 OS=Rattus norvegicus OX=10116 GN=Tmem65 PE=4 SV=1	F1LQZ0	Tmem65	28 kDa		31300000	0	37900000	108000000	0	22100000	23300000	30400000
Kinesin-like protein OS=Rattus norvegicus OX=10116 GN=Kif3a PE=1 SV=2	F1LQZ3	Kif3a	80 kDa	TRUE	0	4170000	3650000	5100000	3190000	2890000	2750000	3510000
Amyloid beta (A4) protein-binding, family A, member 1, isoform CRA_a OS=Rattus norvegicus OX=10116 GN=Apba1 PE=1 SV=2	F1LR60 (+1)	Apba1	93 kDa	TRUE	0	0	0	0	0	0	0	0
Cadherin 10 OS=Rattus norvegicus OX=10116 GN=Cdh10 PE=1 SV=1	F1LR98	Cdh10	88 kDa	TRUE	0	0	0	6970000	0	0	0	0
S-adenosylmethionine synthase OS=Rattus norvegicus OX=10116 GN=Mat2a PE=1 SV=2	F1LRB8	Mat2a	44 kDa	TRUE	11800000	12500000	0	14900000	11600000	8990000	0	24000000
Cluster of Glutathione reductase OS=Rattus norvegicus OX=10116 GN=Gsr PE=1 SV=2 (F1LRE1)	F1LRE1 [2]	Gsr	45 kDa	TRUE	13600000	22500000	14700000	5680000	12500000	0	12800000	20600000
GCN1 eIF2 alpha kinase activator-like 1 OS=Rattus norvegicus OX=10116 GN=Gcn1 PE=1 SV=3	F1LRI5	Gcn1	293 kDa	TRUE	0	0	2620000	3490000	2780000	3780000	3610000	0
Cluster of AP2-associated protein kinase 1 OS=Rattus norvegicus OX=10116 GN=Aak1 PE=1 SV=2 (F1LRI7)	F1LRI7 [2]	Aak1	104 kDa	TRUE	23700000	29100000	25600000	34200000	24500000	24300000	26200000	30100000
Cluster of Microtubule-associated protein 1B OS=Rattus norvegicus OX=10116 GN=Map1b PE=1 SV=1 (F1LRL9_RAT)	F1LRL9_RAT [2]		?	TRUE	37000000	37400000	32400000	49600000	39800000	39800000	37900000	40600000
Neural precursor cell-expressed, developmentally down-regulated 4-like, E3 ubiquitin protein ligase OS=Rattus norvegicus OX=10116 GN=Nedd4l PE=1 SV=3	F1LRN8	Nedd4l	111 kDa	TRUE	0	8180000	7860000	0	6480000	6930000	8050000	9770000
Cluster of Protein argonaute-2 OS=Rattus norvegicus OX=10116 GN=Ago2 PE=1 SV=2 (F1LRP7)	F1LRP7 [3]	Ago2	100 kDa	TRUE	0	0	0	2170000	0	0	0	0
Amyloid beta precursor-like protein 1 OS=Rattus norvegicus OX=10116 GN=Aplp1 PE=4 SV=2	F1LRS5	Aplp1	71 kDa	TRUE	0	0	0	0	0	0	0	0
Heat shock 70 kDa protein 4 OS=Rattus norvegicus OX=10116 GN=Hspa4 PE=1 SV=1	F1LRV4	Hspa4	94 kDa	TRUE	35100000	37500000	32600000	42700000	34800000	34400000	36600000	31900000
GMP reductase OS=Rattus norvegicus OX=10116 GN=Gmpr PE=3 SV=1	F1LRV6	Gmpr	37 kDa	TRUE	9130000	8580000	9190000	19200000	10900000	8490000	9410000	9540000
Cluster of Potassium/sodium hyperpolarization-activated cyclic nucleotide-gated channel 2 OS=Rattus norvegicus OX=10116 GN=Hcn2 PE=1 SV=3 (F1LRY7)	F1LRY7 [3]	Hcn2	93 kDa	TRUE	0	0	0	0	0	0	0	0
Neurexophilin OS=Rattus norvegicus OX=10116 GN=Nxph1 PE=3 SV=1	F1LRY8 (+1)	Nxph1	29 kDa		0	0	0	0	0	0	0	0
Neurofilament heavy polypeptide OS=Rattus norvegicus OX=10116 GN=Nefh PE=1 SV=1	F1LRZ7	Nefh	114 kDa	TRUE	26500000	29300000	52300000	44400000	27800000	41100000	30800000	19900000
Protocadherin 9 OS=Rattus norvegicus OX=10116 GN=Pcdh9 PE=4 SV=3	F1LS01	Pcdh9	114 kDa		0	0	0	4690000	0	0	0	0
Ubiquitin-like modifier-activating enzyme 2 OS=Rattus norvegicus OX=10116 GN=Uba2 PE=1 SV=3	F1LS72	Uba2	66 kDa		0	12200000	15200000	10200000	6570000	13200000	7650000	12400000
Isoleucine-tRNA synthetase (Predicted) OS=Rattus norvegicus OX=10116 GN=Iars PE=1 SV=2	F1LS86	Iars	144 kDa	TRUE	9980000	13400000	10400000	10800000	10100000	11800000	9570000	14000000
Protein kinase C OS=Rattus norvegicus OX=10116 GN=Prkca PE=1 SV=3	F1LS98 (+1)	Prkca	77 kDa	TRUE	30200000	35300000	26200000	42900000	27700000	29000000	34500000	26200000
Splicing factor 1 OS=Rattus norvegicus OX=10116 GN=Sf1 PE=1 SV=2	F1LSC3	Sf1	68 kDa		0	0	0	0	0	0	0	0
Neural Wiskott-Aldrich syndrome protein OS=Rattus norvegicus OX=10116 GN=Wasl PE=1 SV=2	F1LSG0 (+1)	Wasl	54 kDa		0	10900000	0	8090000	8130000	0	7180000	7830000
Syndetin OS=Rattus norvegicus OX=10116 GN=Vps50 PE=1 SV=1	F1LSG8	Vps50	111 kDa	TRUE	7730000	7560000	5280000	5750000	6970000	5590000	7680000	6540000
Potassium/sodium hyperpolarization-activated cyclic nucleotide-gated channel 1 OS=Rattus norvegicus OX=10116 GN=Hcn1 PE=4 SV=1	F1LSH6	Hcn1	101 kDa	TRUE	0	0	8250000	0	5890000	0	0	0
Cluster of Disks large-associated protein 2 OS=Rattus norvegicus OX=10116 GN=Dlgap2 PE=1 SV=3 (F1LSL6)	F1LSL6 [2]	Dlgap2	113 kDa	TRUE	5530000	0	0	10100000	0	0	5260000	0
Geranylgeranyl transferase type-2 subunit beta OS=Rattus norvegicus OX=10116 GN=Rabggtb PE=1 SV=1	F1LSM6 (+1)	Rabggtb	37 kDa		8340000	9310000	11000000	8250000	7050000	7120000	10500000	0
Voltage-dependent calcium channel subunit alpha-2/delta-3 OS=Rattus norvegicus OX=10116 GN=Cacna2d3 PE=1 SV=3	F1LSR8 (+1)	Cacna2d3	122 kDa		11100000	8080000	8990000	8150000	11000000	5400000	11800000	9370000
HEAT repeat-containing 5B OS=Rattus norvegicus OX=10116 GN=Heatr5b PE=1 SV=2	F1LST0	Heatr5b	220 kDa		0	0	0	1590000	0	0	0	0
Cluster of Inositol hexakisphosphate and diphosphoinositol-pentakisphosphate kinase OS=Rattus norvegicus OX=10116 GN=Ppip5k1 PE=1 SV=1 (F1LSW6)	F1LSW6 [3]	Ppip5k1	160 kDa	TRUE	0	0	2680000	0	2320000	3210000	0	0
Angel homolog 2 OS=Rattus norvegicus OX=10116 GN=Angel2 PE=1 SV=2	F1LT13	Angel2	60 kDa		0	0	0	0	0	1720000	0	0
Uncharacterized protein OS=Rattus norvegicus OX=10116 GN=Rps10l1 PE=4 SV=2	F1LT36 (+1)	Rps10l1	19 kDa		46100000	28500000	27100000	20800000	31400000	48100000	31000000	47800000
Vesicle transport through interaction with t-SNAREs homolog 1A OS=Rattus norvegicus OX=10116 GN=Vti1a PE=1 SV=3	F1LT41 (+1)	Vti1a	25 kDa		0	0	0	0	0	0	0	0
Leucine-rich repeat-containing 47 OS=Rattus norvegicus OX=10116 GN=Lrrc47 PE=1 SV=2	F1LT49	Lrrc47	64 kDa		12600000	10500000	7990000	0	7530000	12500000	10700000	7630000
Uncharacterized protein OS=Rattus norvegicus OX=10116 PE=1 SV=3	F1LTJ5		263 kDa		0	0	0	2360000	0	0	0	0
WD repeat-containing protein 26 OS=Rattus norvegicus OX=10116 GN=Wdr26 PE=3 SV=2	F1LTR1	Wdr26	58 kDa		3950000	0	0	1640000	0	0	5790000	0
EFR3 homolog B OS=Rattus norvegicus OX=10116 GN=Efr3b PE=1 SV=2	F1LTW9	Efr3b	92 kDa		0	6150000	4760000	14900000	0	0	8570000	10800000
Lysophosphatidylglycerol acyltransferase 1 OS=Rattus norvegicus OX=10116 GN=Lpgat1 PE=1 SV=2	F1LTX8 (+1)	Lpgat1	43 kDa		0	0	0	0	0	0	0	4800000
Endoplasmic reticulum-golgi intermediate compartment 1 OS=Rattus norvegicus OX=10116 GN=Ergic1 PE=1 SV=2	F1LU48	Ergic1	35 kDa		18400000	15300000	15300000	20400000	11300000	11300000	17200000	16400000
Methylglutaconyl-CoA hydratase, mitochondrial OS=Rattus norvegicus OX=10116 GN=Auh PE=1 SV=2	F1LU71	Auh	33 kDa		28000000	56900000	51400000	73900000	51200000	36800000	48200000	34800000
Calcium/calmodulin-dependent protein kinase II, beta, isoform CRA_c OS=Rattus norvegicus OX=10116 GN=Camk2b PE=1 SV=2	F1LUE2 (+2)	Camk2b	73 kDa	TRUE	135000000	150000000	148000000	144000000	95700000	118000000	152000000	111000000
Phospholipid-transporting ATPase OS=Rattus norvegicus OX=10116 GN=Atp8a1 PE=1 SV=3	F1LUT4	Atp8a1	111 kDa	TRUE	15500000	16400000	15900000	36400000	19200000	15300000	15300000	13400000
Cluster of Neural cell adhesion molecule 1 OS=Rattus norvegicus OX=10116 GN=Ncam1 PE=1 SV=3 (F1LUV9)	F1LUV9 [2]	Ncam1	92 kDa	TRUE	71600000	64300000	72800000	64700000	63000000	58900000	64400000	56500000
Heterogeneous nuclear ribonucleoprotein M OS=Rattus norvegicus OX=10116 GN=Hnrnpm PE=1 SV=1	F1LV13 (+1)	Hnrnpm	74 kDa	TRUE	18700000	20300000	19400000	27600000	18700000	14500000	20300000	20100000
Rap1 GTPase-activating protein OS=Rattus norvegicus OX=10116 GN=Rap1gap PE=1 SV=3	F1LV89	Rap1gap	83 kDa	TRUE	6760000	9470000	9050000	12100000	8000000	7450000	8110000	7660000
Calcium/calmodulin-dependent protein kinase ID OS=Rattus norvegicus OX=10116 GN=Camk1d PE=3 SV=2	F1LVR4	Camk1d	43 kDa	TRUE	0	0	20600000	15100000	21600000	9280000	22400000	0
Cluster of RAN-binding protein 9 OS=Rattus norvegicus OX=10116 GN=Ranbp9 PE=1 SV=3 (F1LVV3)	F1LVV3 [2]	Ranbp9	74 kDa	TRUE	0	0	0	7740000	0	0	0	0
EH domain-binding protein 1 OS=Rattus norvegicus OX=10116 GN=Ehbp1 PE=1 SV=3	F1LVX2	Ehbp1	136 kDa	TRUE	0	0	0	0	0	0	0	0
RAB33B, member RAS oncogene family OS=Rattus norvegicus OX=10116 GN=Rab33b PE=1 SV=2	F1LW77	Rab33b	26 kDa	TRUE	0	0	0	0	46200000	59300000	0	0
Musashi RNA-binding protein 2 OS=Rattus norvegicus OX=10116 GN=Msi2 PE=1 SV=3	F1LWE6	Msi2	30 kDa	TRUE	0	0	0	0	0	0	7720000	0
Protein arginine methyltransferase 8 OS=Rattus norvegicus OX=10116 GN=Prmt8 PE=3 SV=2	F1LWG2	Prmt8	45 kDa	TRUE	0	0	0	0	0	0	0	0
NADH dehydrogenase (Ubiquinone) 1 alpha subcomplex, assembly factor 1 (Predicted), isoform CRA_a OS=Rattus norvegicus OX=10116 GN=Ndufaf1 PE=1 SV=2	F1LWG4	Ndufaf1	38 kDa		0	0	0	8730000	0	0	0	0
Calcium-dependent secretion activator 2 OS=Rattus norvegicus OX=10116 GN=Cadps2 PE=4 SV=3	F1LWT1	Cadps2	137 kDa	TRUE	28600000	25200000	18800000	15500000	20400000	21000000	20400000	19500000
Solute carrier family 25 member 12 OS=Rattus norvegicus OX=10116 GN=Slc25a12 PE=1 SV=3	F1LX07	Slc25a12	72 kDa		73100000	71200000	73600000	77900000	65100000	73500000	76400000	51700000
NADH dehydrogenase [ubiquinone] 1 alpha subcomplex subunit 12 OS=Rattus norvegicus OX=10116 GN=Ndufa12 PE=1 SV=2	F1LXA0	Ndufa12	17 kDa	TRUE	56500000	63000000	50600000	123000000	51100000	60300000	64600000	50100000
Hypothetical protein LOC100362814 OS=Rattus norvegicus OX=10116 GN=LOC100362814 PE=1 SV=3	F1LXC7	LOC100362814	145 kDa		0	0	10500000	11000000	6540000	0	10800000	0
Cluster of Phosphatidylinositol transfer protein, membrane-associated 2 OS=Rattus norvegicus OX=10116 GN=Pitpnm2 PE=1 SV=2 (F1LXD6)	F1LXD6 [2]	Pitpnm2	143 kDa	TRUE	0	4590000	5460000	9270000	0	0	0	0
Rho GTPase-activating protein 21 OS=Rattus norvegicus OX=10116 GN=Arhgap21 PE=1 SV=3	F1LXQ7	Arhgap21	216 kDa		0	0	0	4480000	0	0	0	0
ARP3 actin-related protein 3 homolog B OS=Rattus norvegicus OX=10116 GN=Actr3b PE=3 SV=2	F1LY09	Actr3b	36 kDa	TRUE	44500000	32900000	51500000	19000000	39000000	27300000	33100000	27000000
Abl-interactor 2 OS=Rattus norvegicus OX=10116 GN=Abi2 PE=4 SV=3	F1LYA6	Abi2	59 kDa	TRUE	38700000	37400000	40800000	68200000	37100000	29900000	46400000	69400000
FERM, ARHGEF and pleckstrin domain-containing protein 1 OS=Rattus norvegicus OX=10116 GN=Farp1 PE=1 SV=2	F1LYQ8	Farp1	119 kDa	TRUE	10700000	9780000	11300000	11100000	9590000	11700000	13100000	17800000
Protein phosphatase 1, regulatory subunit 21 OS=Rattus norvegicus OX=10116 GN=Ppp1r21 PE=1 SV=3	F1LYZ8	Ppp1r21	88 kDa		3400000	0	2440000	7070000	0	0	4300000	3320000
FERM domain-containing 4B OS=Rattus norvegicus OX=10116 GN=Frmd4b PE=1 SV=2	F1LZB7	Frmd4b	118 kDa	TRUE	0	0	0	2470000	0	0	0	0
Formin-binding protein 1 OS=Rattus norvegicus OX=10116 GN=Fnbp1 PE=1 SV=3	F1LZF2 (+2)	Fnbp1	73 kDa		5380000	0	0	0	0	0	0	0
HECT domain E3 ubiquitin protein ligase 4 OS=Rattus norvegicus OX=10116 GN=Hectd4 PE=1 SV=3	F1LZX5	Hectd4	453 kDa	TRUE	0	0	0	2800000	0	0	0	0
Cluster of 60S ribosomal protein L7a OS=Rattus norvegicus OX=10116 GN=Rpl7a PE=4 SV=2 (F1M013)	F1M013 [8]	Rpl7a	30 kDa	TRUE	30800000	29200000	24300000	27800000	22000000	28700000	31400000	36500000
Ataxin 2 OS=Rattus norvegicus OX=10116 GN=Atxn2 PE=1 SV=3	F1M049	Atxn2	117 kDa		0	0	0	1330000	0	0	6340000	0
La ribonucleoprotein domain family, member 1 OS=Rattus norvegicus OX=10116 GN=Larp1 PE=1 SV=3	F1M062	Larp1	107 kDa	TRUE	0	0	0	0	0	0	0	0
Regulator of G-protein signaling 17 (Predicted), isoform CRA_a OS=Rattus norvegicus OX=10116 GN=Rgs17 PE=4 SV=2	F1M0G0	Rgs17	24 kDa		0	0	0	0	0	0	0	0
Prickle planar cell polarity protein 2 OS=Rattus norvegicus OX=10116 GN=Prickle2 PE=1 SV=2	F1M0J7	Prickle2	96 kDa	TRUE	0	0	0	4260000	0	0	0	0
Neuroblastoma-amplified sequence OS=Rattus norvegicus OX=10116 GN=Nbas PE=1 SV=2	F1M0U5	Nbas	266 kDa	TRUE	0	0	0	2170000	0	0	0	0
Triple functional domain protein OS=Rattus norvegicus OX=10116 GN=Trio PE=1 SV=4	F1M0Z1	Trio	348 kDa	TRUE	9300000	9700000	9440000	3800000	8180000	9910000	8080000	6410000
Glycylpeptide N-tetradecanoyltransferase OS=Rattus norvegicus OX=10116 GN=Nmt2 PE=1 SV=3	F1M110	Nmt2	60 kDa	TRUE	11600000	5780000	13700000	12300000	7520000	9930000	10200000	8100000
WASH complex subunit 5 OS=Rattus norvegicus OX=10116 GN=Washc5 PE=1 SV=2	F1M1B3	Washc5	134 kDa	TRUE	0	0	0	1940000	0	0	0	0
Tubulin folding cofactor D OS=Rattus norvegicus OX=10116 GN=Tbcd PE=1 SV=3	F1M1D5	Tbcd	134 kDa		0	8280000	0	3140000	0	0	0	0
SH3-containing GRB2-like protein 3-interacting protein 1 OS=Rattus norvegicus OX=10116 GN=Sgip1 PE=1 SV=3	F1M1Y0 (+1)	Sgip1	89 kDa	TRUE	22300000	23500000	20000000	21000000	23400000	27000000	19500000	22000000
Rho GTPase-activating protein 23 OS=Rattus norvegicus OX=10116 GN=Arhgap23 PE=1 SV=3	F1M2D4	Arhgap23	159 kDa	TRUE	0	0	0	3030000	0	0	0	0
Small ubiquitin-related modifier OS=Rattus norvegicus OX=10116 GN=Sumo2 PE=3 SV=2	F1M2K3 (+1)	Sumo2	11 kDa		0	0	0	0	0	0	0	0
Plakophilin 4 OS=Rattus norvegicus OX=10116 GN=Pkp4 PE=1 SV=2	F1M2K6	Pkp4	131 kDa	TRUE	8230000	9560000	9240000	18200000	12400000	11500000	17000000	11200000
Phosphoinositide phospholipase C OS=Rattus norvegicus OX=10116 GN=Plcl2 PE=1 SV=2	F1M324	Plcl2	114 kDa	TRUE	8550000	21300000	9640000	4790000	9220000	9560000	0	0
LIM and calponin homology domains 1 OS=Rattus norvegicus OX=10116 GN=Limch1 PE=1 SV=2	F1M392	Limch1	122 kDa	TRUE	0	0	0	0	0	0	0	0
Neuronal tyrosine-phosphorylated phosphoinositide-3-kinase adaptor 2 OS=Rattus norvegicus OX=10116 GN=Nyap2 PE=1 SV=2	F1M3A4	Nyap2	78 kDa		0	0	0	0	0	0	0	0
Hypothetical protein LOC681410 OS=Rattus norvegicus OX=10116 GN=LOC681410 PE=1 SV=3	F1M3H8	LOC681410	30 kDa		18500000	13400000	43300000	9130000	22500000	12200000	26700000	0
Protein SCAI OS=Rattus norvegicus OX=10116 GN=Scai PE=1 SV=2	F1M3P6	Scai	70 kDa	TRUE	14100000	12700000	16600000	21100000	14900000	17400000	17000000	13200000
Dmx-like 2 OS=Rattus norvegicus OX=10116 GN=Dmxl2 PE=1 SV=3	F1M3W5	Dmxl2	341 kDa	TRUE	18600000	19000000	16600000	19900000	14600000	20900000	18600000	17500000
Ubiquitin-conjugating enzyme E2O OS=Rattus norvegicus OX=10116 GN=Ube2o PE=1 SV=2	F1M403	Ube2o	125 kDa	TRUE	9410000	11900000	7980000	13300000	13200000	9900000	10400000	12000000
Ecm29 proteasome adaptor and scaffold OS=Rattus norvegicus OX=10116 GN=Ecpas PE=1 SV=3	F1M446	Ecpas	204 kDa		3120000	0	2970000	5310000	3310000	3440000	2420000	1380000
EPM2A-interacting protein 1 OS=Rattus norvegicus OX=10116 GN=Epm2aip1 PE=1 SV=3	F1M471	Epm2aip1	70 kDa	TRUE	10400000	11100000	11900000	12600000	16200000	8700000	10900000	10900000
Cyclin-dependent kinase 5 activator OS=Rattus norvegicus OX=10116 GN=Cdk5r2 PE=3 SV=2	F1M491	Cdk5r2	39 kDa		0	0	0	0	0	0	0	0
Cluster of Kinesin family member 1A OS=Rattus norvegicus OX=10116 GN=Kif1a PE=1 SV=3 (F1M4A4)	F1M4A4 [3]	Kif1a	193 kDa	TRUE	9860000	6310000	15100000	7680000	10500000	10400000	9270000	8770000
NOVA alternative-splicing regulator 2 OS=Rattus norvegicus OX=10116 GN=Nova2 PE=4 SV=3	F1M4H5	Nova2	49 kDa	TRUE	11000000	18200000	0	16800000	12100000	25500000	0	11200000
Uncharacterized protein OS=Rattus norvegicus OX=10116 PE=1 SV=2	F1M4I4		86 kDa		0	5410000	0	9210000	0	0	0	0
Cluster of Leucine-rich repeat-containing protein 7 OS=Rattus norvegicus OX=10116 GN=Lrrc7 PE=1 SV=3 (F1M4K6)	F1M4K6 [2]	Lrrc7	167 kDa	TRUE	10500000	10800000	8200000	8150000	8850000	10600000	7170000	9830000
Dedicator of cyto-kinesis 3 OS=Rattus norvegicus OX=10116 GN=Dock3 PE=1 SV=3	F1M4N6	Dock3	238 kDa	TRUE	0	0	0	0	3140000	0	0	0
Chondroitin sulfate proteoglycan 5 OS=Rattus norvegicus OX=10116 GN=Cspg5 PE=4 SV=3	F1M4R7 (+1)	Cspg5	61 kDa		0	13100000	12900000	47600000	19400000	22000000	19900000	21500000
SLIT-ROBO Rho GTPase-activating protein 3 OS=Rattus norvegicus OX=10116 GN=Srgap3 PE=1 SV=2	F1M5M9	Srgap3	124 kDa	TRUE	5470000	4680000	5600000	6570000	7650000	4970000	8630000	0
Malic enzyme OS=Rattus norvegicus OX=10116 GN=Me3 PE=3 SV=2	F1M5N4	Me3	67 kDa	TRUE	23800000	31700000	30800000	16400000	26600000	30400000	28000000	21700000
Kinesin-like protein KIF21B OS=Rattus norvegicus OX=10116 GN=Kif21b PE=1 SV=2	F1M5N7	Kif21b	183 kDa	TRUE	0	0	0	3430000	0	0	0	0
YjeF N-terminal domain-containing 3 OS=Rattus norvegicus OX=10116 GN=Yjefn3 PE=4 SV=3	F1M695	Yjefn3	27 kDa		0	0	7700000	0	0	0	0	0
ADP-ribosylation factor-like GTPase 15 OS=Rattus norvegicus OX=10116 GN=Arl15 PE=1 SV=2	F1M6C4	Arl15	23 kDa		0	6920000	0	0	10900000	0	0	0
Mitochondrial ribosomal protein S6 OS=Rattus norvegicus OX=10116 GN=Mrps6 PE=1 SV=2	F1M6D0	Mrps6	14 kDa		0	0	0	2450000	0	0	0	0
NAC alpha domain-containing OS=Rattus norvegicus OX=10116 GN=Nacad PE=1 SV=2	F1M6E5	Nacad	148 kDa		0	0	0	7290000	0	0	0	0
Cluster of Collagen type IV alpha 2 chain OS=Rattus norvegicus OX=10116 GN=Col4a2 PE=1 SV=3 (F1M6Q3)	F1M6Q3 [2]	Col4a2	161 kDa	TRUE	0	0	0	0	0	0	0	0
Protein phosphatase 6, regulatory subunit 2 OS=Rattus norvegicus OX=10116 GN=Ppp6r2 PE=1 SV=3	F1M6T6	Ppp6r2	98 kDa		11900000	0	0	4890000	0	0	7110000	0
Cluster of Striatin 4 OS=Rattus norvegicus OX=10116 GN=Strn4 PE=1 SV=1 (F1M6V8)	F1M6V8 [2]	Strn4	81 kDa	TRUE	10300000	5880000	14200000	13200000	8010000	9070000	9960000	7440000
Diaphanous-related formin 1 OS=Rattus norvegicus OX=10116 GN=Diaph1 PE=1 SV=3	F1M775_RAT		?		0	0	0	3340000	0	0	5720000	0
Clathrin heavy chain OS=Rattus norvegicus OX=10116 GN=Cltc PE=1 SV=1	F1M779	Cltc	192 kDa	TRUE	119000000	112000000	119000000	129000000	124000000	121000000	130000000	109000000
Cluster of Catenin delta-2 OS=Rattus norvegicus OX=10116 GN=Ctnnd2 PE=1 SV=3 (F1M787)	F1M787 [2]	Ctnnd2	134 kDa	TRUE	9220000	12400000	10900000	11300000	12300000	9640000	11400000	11000000
Prostaglandin F2 receptor negative regulator OS=Rattus norvegicus OX=10116 GN=Ptgfrn PE=1 SV=3	F1M790 (+1)	Ptgfrn	99 kDa		0	0	0	4560000	0	0	0	0
Voltage-dependent calcium channel gamma-8 subunit OS=Rattus norvegicus OX=10116 GN=Cacng8 PE=1 SV=1	F1M7K7 (+1)	Cacng8	43 kDa	TRUE	13700000	12400000	15100000	10200000	12100000	11100000	18600000	14000000
Secretogranin III, isoform CRA_a OS=Rattus norvegicus OX=10116 GN=Scg3 PE=1 SV=2	F1M7L6 (+1)	Scg3	53 kDa		0	0	0	0	0	0	0	0
Ectonucleoside triphosphate diphosphohydrolase 2 OS=Rattus norvegicus OX=10116 GN=Entpd2 PE=1 SV=1	F1M7N2 (+1)	Entpd2	60 kDa		0	3130000	5400000	0	4540000	0	4600000	0
AMP deaminase OS=Rattus norvegicus OX=10116 GN=Ampd3 PE=1 SV=2	F1M7Q5 (+1)	Ampd3	92 kDa	TRUE	0	0	0	0	0	0	0	0
Cell adhesion molecule 4 OS=Rattus norvegicus OX=10116 GN=Cadm4 PE=1 SV=2	F1M7V6 (+1)	Cadm4	42 kDa		33100000	25100000	17400000	16900000	19400000	23100000	29500000	25800000
NEDD8-activating enzyme E1 regulatory subunit OS=Rattus norvegicus OX=10116 GN=Nae1 PE=1 SV=3	F1M7W7	Nae1	60 kDa		0	0	0	9920000	0	0	0	0
Cluster of RAP1, GTP-GDP dissociation stimulator 1 (Predicted), isoform CRA_b OS=Rattus norvegicus OX=10116 GN=Rap1gds1 PE=1 SV=2 (F1M7Y3)	F1M7Y3 [2]	Rap1gds1	52 kDa	TRUE	44100000	47500000	42600000	38100000	37200000	49900000	47400000	43600000
Sorbin and SH3 domain-containing protein 1 OS=Rattus norvegicus OX=10116 GN=Sorbs1 PE=1 SV=1	F1M820	Sorbs1	143 kDa	TRUE	0	3370000	0	8390000	0	0	0	0
Tumor protein p53-binding protein 1 OS=Rattus norvegicus OX=10116 GN=Tp53bp1 PE=1 SV=3	F1M842	Tp53bp1	213 kDa	TRUE	0	0	0	3280000	0	0	0	0
Ribosome-binding protein 1 OS=Rattus norvegicus OX=10116 GN=Rrbp1 PE=1 SV=3	F1M853	Rrbp1	158 kDa		0	0	0	1860000	0	3890000	0	0
Phosphatidylinositol 4-phosphate 5-kinase type-1 gamma OS=Rattus norvegicus OX=10116 GN=Pip5k1c PE=1 SV=1	F1M8H6	Pip5k1c	76 kDa	TRUE	18500000	20000000	22600000	33300000	26500000	20900000	25900000	16100000
Ena/VASP-like protein OS=Rattus norvegicus OX=10116 GN=Evl PE=1 SV=1	F1M8I7 (+1)	Evl	42 kDa		0	0	0	0	0	3120000	0	0
Dystroglycan 1 OS=Rattus norvegicus OX=10116 GN=Dag1 PE=1 SV=1	F1M8K0	Dag1	97 kDa		6210000	5330000	8260000	6710000	0	0	0	0
Ubiquitination factor E4B OS=Rattus norvegicus OX=10116 GN=Ube4b PE=1 SV=3	F1M8V2	Ube4b	133 kDa	TRUE	0	0	0	6570000	0	0	0	0
Tetraspanin OS=Rattus norvegicus OX=10116 GN=Tspan7 PE=1 SV=3	F1M8Y2 (+1)	Tspan7	22 kDa		0	0	6540000	5090000	0	0	0	0
Armadillo repeat-containing 8 OS=Rattus norvegicus OX=10116 GN=Armc8 PE=1 SV=2	F1M943	Armc8	75 kDa		3420000	3550000	4140000	1780000	3360000	0	4700000	0
Cytoskeleton-associated protein 5 OS=Rattus norvegicus OX=10116 GN=Ckap5 PE=1 SV=3	F1M949	Ckap5	188 kDa	TRUE	12100000	11000000	12000000	11200000	14000000	17100000	13500000	15800000
Cluster of Tyrosine-protein phosphatase non-receptor type 23 OS=Rattus norvegicus OX=10116 GN=Ptpn23 PE=1 SV=1 (F1M951)	F1M951 [2]	Ptpn23	182 kDa	TRUE	0	0	0	6290000	0	0	0	0
Stress-70 protein, mitochondrial OS=Rattus norvegicus OX=10116 GN=Hspa9 PE=1 SV=1	F1M953	Hspa9	74 kDa	TRUE	46600000	59000000	49900000	60700000	49900000	50200000	54200000	57800000
Mitochondrial-processing peptidase subunit alpha OS=Rattus norvegicus OX=10116 GN=Pmpca PE=1 SV=2	F1M964 (+2)	Pmpca	58 kDa		10800000	8770000	7610000	6370000	13500000	8180000	8690000	5450000
Inositol-1-monophosphatase OS=Rattus norvegicus OX=10116 GN=Impa1 PE=1 SV=1	F1M978	Impa1	30 kDa		31300000	32000000	24700000	55900000	27400000	30900000	34300000	51100000
Serine/threonine-protein kinase TAO1 OS=Rattus norvegicus OX=10116 GN=Taok1 PE=1 SV=3	F1M9G6	Taok1	115 kDa	TRUE	0	0	0	3060000	0	0	0	0
Arf-GAP domain and FG repeat-containing protein 1 OS=Rattus norvegicus OX=10116 GN=Agfg1 PE=1 SV=2	F1M9N7 (+1)	Agfg1	58 kDa	TRUE	13400000	8960000	12300000	5380000	13100000	11000000	13400000	11000000
Cluster of Ankyrin 2 OS=Rattus norvegicus OX=10116 GN=Ank2 PE=1 SV=3 (F1M9N9)	F1M9N9 [3]	Ank2	427 kDa	TRUE	34200000	28200000	29700000	32600000	32000000	33100000	31300000	30300000
Aminopeptidase OS=Rattus norvegicus OX=10116 GN=Npepps PE=1 SV=1	F1M9V7	Npepps	103 kDa		38200000	45700000	45400000	57900000	40400000	37900000	36500000	37300000
Similar to TRS85 homolog (Predicted) OS=Rattus norvegicus OX=10116 GN=Trappc8 PE=1 SV=2	F1M9W9	Trappc8	160 kDa		0	0	0	3550000	5050000	5420000	5950000	2560000
Cluster of T-complex 11-like 1 OS=Rattus norvegicus OX=10116 GN=Tcp11l1 PE=1 SV=3 (F1M9Y7)	F1M9Y7 [2]	Tcp11l1	56 kDa	TRUE	6300000	15100000	6510000	10800000	0	11800000	8760000	10800000
Spectrin beta chain OS=Rattus norvegicus OX=10116 GN=Sptbn2 PE=1 SV=2	F1MA36	Sptbn2	271 kDa	TRUE	37200000	39900000	46000000	61200000	44200000	42100000	43800000	41700000
Cluster of Collagen type IV alpha 1 chain OS=Rattus norvegicus OX=10116 GN=Col4a1 PE=1 SV=1 (F1MA59)	F1MA59 [2]	Col4a1	161 kDa	TRUE	0	0	0	0	0	0	0	0
Cyclin Y OS=Rattus norvegicus OX=10116 GN=Ccny PE=1 SV=2	F1MA89	Ccny	39 kDa		0	0	15200000	0	16300000	16700000	14700000	14000000
Nucleoprotein TPR OS=Rattus norvegicus OX=10116 GN=Tpr PE=1 SV=1	F1MA98	Tpr	267 kDa	TRUE	0	0	0	2120000	0	0	2510000	2910000
Ubiquitin-specific peptidase 47 OS=Rattus norvegicus OX=10116 GN=Usp47 PE=1 SV=1	F1MAA1	Usp47	155 kDa		0	0	0	3080000	0	0	0	0
COP9 signalosome subunit 7A OS=Rattus norvegicus OX=10116 GN=Cops7a PE=1 SV=1	F1MAA2 (+1)	Cops7a	30 kDa		6650000	5490000	3980000	0	5080000	4980000	5110000	4460000
Serine/threonine-protein phosphatase 2A 56 kDa regulatory subunit OS=Rattus norvegicus OX=10116 GN=Ppp2r5d PE=1 SV=2	F1MAA3	Ppp2r5d	69 kDa	TRUE	14000000	22900000	14200000	31000000	23400000	19800000	11700000	26800000
Cluster of RAN GTPase-activating protein 1 OS=Rattus norvegicus OX=10116 GN=Rangap1 PE=1 SV=2 (F1MAA5)	F1MAA5 [2]	Rangap1	63 kDa	TRUE	11500000	12900000	13600000	30200000	9650000	11600000	10000000	12100000
Laminin subunit gamma 1 OS=Rattus norvegicus OX=10116 GN=Lamc1 PE=1 SV=1	F1MAA7	Lamc1	177 kDa		0	0	0	1760000	0	0	0	0
Cluster of Diacylglycerol kinase OS=Rattus norvegicus OX=10116 GN=Dgki PE=1 SV=1 (F1MAB7)	F1MAB7 [2]	Dgki	116 kDa	TRUE	0	0	5230000	4330000	0	0	6090000	0
CAP-Gly domain-containing linker protein 1 OS=Rattus norvegicus OX=10116 GN=Clip1 PE=1 SV=3	F1MAH8 (+1)	Clip1	148 kDa	TRUE	13100000	14900000	15400000	11600000	17400000	5700000	6820000	8440000
Cluster of Rho GTPase-activating protein 32 OS=Rattus norvegicus OX=10116 GN=Arhgap32 PE=1 SV=2 (F1MAK3)	F1MAK3 [2]	Arhgap32	231 kDa	TRUE	4260000	6080000	5790000	6400000	11200000	6000000	0	0
Laminin subunit alpha 5 OS=Rattus norvegicus OX=10116 GN=Lama5 PE=1 SV=2	F1MAN8	Lama5	404 kDa		0	0	0	0	0	0	0	0
Trafficking protein particle complex 10 OS=Rattus norvegicus OX=10116 GN=Trappc10 PE=1 SV=1	F1MAQ4	Trappc10	142 kDa		0	0	0	4580000	0	0	0	0
Son DNA-binding protein OS=Rattus norvegicus OX=10116 GN=Son PE=1 SV=2	F1MAQ7	Son	266 kDa		0	0	0	3960000	0	0	0	0
Proline dehydrogenase OS=Rattus norvegicus OX=10116 GN=Prodh1 PE=1 SV=2	F1MAR6	Prodh1	68 kDa		0	0	8020000	2080000	0	6450000	0	0
PC4 and SFRS1 interacting protein 1 OS=Rattus norvegicus OX=10116 GN=Psip1 PE=1 SV=1	F1SW39 (+1)	Psip1	60 kDa	TRUE	24900000	23600000	11700000	10200000	20200000	15400000	25400000	20800000
Redox-regulatory protein FAM213A OS=Rattus norvegicus OX=10116 GN=Fam213a PE=1 SV=1	F213A_RAT		?		20800000	14900000	25500000	7280000	17500000	21600000	15200000	11600000
Importin subunit beta-1 OS=Rattus norvegicus OX=10116 GN=Kpnb1 PE=1 SV=1	F2Z3Q8	Kpnb1	97 kDa		28400000	22200000	24600000	17800000	26300000	22600000	20700000	18800000
Isochorismatase domain-containing protein 1 OS=Rattus norvegicus OX=10116 GN=LOC103694869 PE=1 SV=1	F2Z3T7 (+1)	LOC103694869	32 kDa	TRUE	0	0	0	0	6280000	5710000	0	0
U2 snRNP auxiliary factor large subunit OS=Rattus norvegicus OX=10116 GN=U2af2 PE=1 SV=2	F2Z3T9	U2af2	53 kDa		21700000	18500000	16400000	9200000	22600000	19500000	23400000	16100000
Cluster of Acidic leucine-rich nuclear phosphoprotein 32 family member A OS=Rattus norvegicus OX=10116 GN=Anp32a PE=1 SV=2 (F7EL36)	F7EL36 [3]	Anp32a	29 kDa	TRUE	44700000	48600000	34400000	128000000	27400000	45900000	34300000	44100000
RNA transcription, translation and transport factor OS=Rattus norvegicus OX=10116 GN=Rtraf PE=1 SV=1	F7EMB2	Rtraf	28 kDa	TRUE	14500000	20700000	11100000	16000000	13800000	16100000	16500000	16600000
Cyp46a1 protein OS=Rattus norvegicus OX=10116 GN=Cyp46a1 PE=2 SV=2	F7EN52	Cyp46a1	57 kDa		18000000	13300000	16500000	15200000	19600000	13900000	15900000	15900000
Cluster of Histone deacetylase OS=Rattus norvegicus OX=10116 GN=Hdac2 PE=1 SV=1 (F7ENH8)	F7ENH8 [3]	Hdac2	55 kDa	TRUE	0	0	0	0	0	0	4710000	0
Prosaposin OS=Rattus norvegicus OX=10116 GN=Psap PE=1 SV=2	F7EPE0 (+1)	Psap	61 kDa		26800000	23000000	47100000	204000000	29300000	24100000	28500000	23800000
Pyrophosphatase (inorganic) 1 OS=Rattus norvegicus OX=10116 GN=Ppa1 PE=1 SV=1	F7EPH4	Ppa1	33 kDa		34700000	43400000	30100000	44700000	40300000	47500000	50400000	36100000
Negative regulator of ubiquitin-like proteins 1 OS=Rattus norvegicus OX=10116 GN=Nub1 PE=1 SV=1	F7ES73	Nub1	70 kDa		0	0	0	6790000	0	0	0	0
Cluster of Uncharacterized protein OS=Rattus norvegicus OX=10116 GN=LOC317588 PE=4 SV=1 (F7ESZ5)	F7ESZ5 [12]	LOC317588	111 kDa	TRUE	0	0	0	2370000	0	0	0	0
COP9 signalosome subunit 5 OS=Rattus norvegicus OX=10116 GN=Cops5 PE=1 SV=1	F7EUU4	Cops5	44 kDa		17000000	19700000	16700000	17800000	11800000	18300000	20600000	8840000
2-oxoisovalerate dehydrogenase subunit alpha OS=Rattus norvegicus OX=10116 GN=Bckdha PE=1 SV=1	F7EV94 (+1)	Bckdha	53 kDa		0	0	0	4700000	0	0	0	0
Oligodendrocyte-myelin glycoprotein OS=Rattus norvegicus OX=10116 GN=Omg PE=1 SV=1	F7EYB9	Omg	50 kDa		126000000	125000000	125000000	95100000	47500000	89400000	132000000	121000000
Death-associated protein 3 OS=Rattus norvegicus OX=10116 GN=Dap3 PE=1 SV=1	F7EZZ0	Dap3	45 kDa		0	0	0	0	0	0	0	0
Vacuolar protein sorting-associated protein 4A OS=Rattus norvegicus OX=10116 GN=Vps4a PE=1 SV=1	F7F1Y3 (+1)	Vps4a	56 kDa	TRUE	11500000	16000000	0	21700000	0	13400000	11800000	8830000
Heat shock 70 kDa protein 4L OS=Rattus norvegicus OX=10116 GN=Hspa4l PE=1 SV=1	F7F2F3	Hspa4l	114 kDa	TRUE	25900000	29600000	22500000	36000000	26800000	26200000	26500000	22700000
Synapse associated protein 1, isoform CRA_a OS=Rattus norvegicus OX=10116 GN=Syap1 PE=1 SV=1	F7F350	Syap1	41 kDa	TRUE	0	0	0	5370000	0	0	0	0
Mitofusin-2 OS=Rattus norvegicus OX=10116 GN=LOC100911485 PE=1 SV=1	F7FHF7 (+1)	LOC100911485	87 kDa	TRUE	0	11900000	0	5080000	5860000	7150000	0	12300000
Protein FAM131B OS=Rattus norvegicus OX=10116 GN=Fam131b PE=1 SV=1	F8WFH6	Fam131b	39 kDa		0	0	5330000	6380000	0	0	4360000	0
Tryptophan--tRNA ligase, cytoplasmic OS=Rattus norvegicus OX=10116 GN=Wars PE=1 SV=1	F8WFH8	Wars	53 kDa		30400000	28000000	21000000	19700000	22000000	20000000	21600000	15800000
Beta-soluble NSF attachment protein OS=Rattus norvegicus OX=10116 GN=Napb PE=4 SV=1	F8WFM2	Napb	34 kDa	TRUE	46300000	50400000	51800000	141000000	53200000	65900000	67300000	48300000
Glycogenin-1 OS=Rattus norvegicus OX=10116 GN=Gyg1 PE=1 SV=1	F8WFR6 (+1)	Gyg1	37 kDa		0	0	0	0	0	0	0	0
Anion exchange protein OS=Rattus norvegicus OX=10116 GN=Slc4a1 PE=1 SV=1	F8WFT7 (+2)	Slc4a1	103 kDa	TRUE	0	0	0	7430000	2770000	0	0	0
Phosphodiesterase OS=Rattus norvegicus OX=10116 GN=Pde2a PE=1 SV=1	F8WFW5	Pde2a	105 kDa	TRUE	21800000	16800000	19100000	26600000	29000000	18100000	24500000	17500000
Acyl-CoA thioesterase 7, isoform CRA_a OS=Rattus norvegicus OX=10116 GN=Acot7 PE=1 SV=2	F8WG67 (+1)	Acot7	41 kDa		63100000	58200000	63700000	85400000	54500000	73800000	64400000	86000000
KIF1-binding protein OS=Rattus norvegicus OX=10116 GN=Kif1bp PE=1 SV=1	G3V614	Kif1bp	71 kDa		0	0	0	0	0	0	0	0
Coronin OS=Rattus norvegicus OX=10116 GN=Coro1c PE=1 SV=1	G3V624	Coro1c	53 kDa	TRUE	17000000	15500000	18900000	33800000	18700000	18300000	21500000	18800000
Hypothetical protein MGC:15854 OS=Rattus norvegicus OX=10116 GN=RGD1302996 PE=1 SV=1	G3V628 (+1)	RGD1302996	35 kDa		10600000	0	10400000	0	0	0	12400000	0
RAB guanine nucleotide exchange factor (GEF) 1 (Predicted), isoform CRA_a OS=Rattus norvegicus OX=10116 GN=Rabgef1 PE=1 SV=1	G3V631	Rabgef1	58 kDa		0	0	0	6050000	0	0	0	0
Mitochondrial import inner membrane translocase subunit TIM44 OS=Rattus norvegicus OX=10116 GN=Timm44 PE=1 SV=1	G3V640 (+1)	Timm44	51 kDa	TRUE	16400000	20100000	11600000	3080000	19500000	12000000	16900000	7770000
Cluster of NADH dehydrogenase (Ubiquinone) flavoprotein 3-like, isoform CRA_a OS=Rattus norvegicus OX=10116 GN=Ndufv3 PE=1 SV=1 (G3V644)	G3V644 [2]	Ndufv3	49 kDa	TRUE	0	0	4250000	8120000	0	6490000	0	0
1-acylglycerol-3-phosphate O-acyltransferase 3 OS=Rattus norvegicus OX=10116 GN=Agpat3 PE=1 SV=1	G3V648	Agpat3	43 kDa		11000000	8110000	11400000	12100000	13000000	12100000	8290000	0
Integrin subunit alpha 6 OS=Rattus norvegicus OX=10116 GN=Itga6 PE=1 SV=1	G3V667	Itga6	119 kDa		0	0	0	3180000	0	0	0	0
Claudin domain containing 1, isoform CRA_b OS=Rattus norvegicus OX=10116 GN=Cldnd1 PE=1 SV=1	G3V674	Cldnd1	28 kDa		0	0	0	0	0	0	0	0
Transferrin receptor protein 1 OS=Rattus norvegicus OX=10116 GN=Tfrc PE=1 SV=1	G3V679	Tfrc	86 kDa	TRUE	3670000	5580000	4700000	7640000	5670000	5690000	7210000	7470000
Polysaccharide biosynthesis domain-containing 1 OS=Rattus norvegicus OX=10116 GN=Pbdc1 PE=1 SV=1	G3V6C3	Pbdc1	22 kDa		0	0	0	0	0	0	7600000	0
Non-specific serine/threonine protein kinase OS=Rattus norvegicus OX=10116 GN=Cdc42bpa PE=1 SV=1	G3V6C9 (+1)	Cdc42bpa	197 kDa	TRUE	0	0	0	0	0	0	4130000	0
ATP synthase subunit beta OS=Rattus norvegicus OX=10116 GN=Atp5f1b PE=1 SV=1	G3V6D3 (+1)	Atp5f1b	56 kDa	TRUE	445000000	425000000	339000000	458000000	454000000	310000000	328000000	324000000
Pre-mRNA processing factor 8, isoform CRA_a OS=Rattus norvegicus OX=10116 GN=Prpf8 PE=1 SV=1	G3V6H2	Prpf8	274 kDa	TRUE	4640000	6670000	7850000	3290000	0	8860000	6790000	5030000
Mitochondrial 2-oxoglutarate/malate carrier protein OS=Rattus norvegicus OX=10116 GN=Slc25a11 PE=1 SV=1	G3V6H5	Slc25a11	34 kDa		45100000	65000000	76800000	70900000	66600000	57500000	66200000	35800000
Nucleosome assembly protein 1-like 1 OS=Rattus norvegicus OX=10116 GN=Nap1l1 PE=1 SV=1	G3V6H9	Nap1l1	45 kDa	TRUE	57000000	71300000	69000000	26000000	73600000	77200000	74900000	47200000
Lethal(2) giant larvae protein homolog 1 OS=Rattus norvegicus OX=10116 GN=Llgl1 PE=1 SV=2	G3V6I1	Llgl1	116 kDa	TRUE	0	0	0	12200000	0	0	0	0
60S ribosomal protein L26 OS=Rattus norvegicus OX=10116 GN=Rpl26 PE=1 SV=1	G3V6I9	Rpl26	17 kDa	TRUE	25900000	26000000	26400000	0	25600000	22800000	23500000	44900000
Cluster of Kinesin-like protein OS=Rattus norvegicus OX=10116 GN=Kif5c PE=1 SV=3 (G3V6L4)	G3V6L4 [3]	Kif5c	109 kDa	TRUE	6700000	11000000	11000000	13700000	9300000	7720000	7400000	9080000
RCG61894, isoform CRA_a OS=Rattus norvegicus OX=10116 GN=Strn PE=1 SV=1	G3V6L8	Strn	86 kDa	TRUE	12500000	16000000	10800000	8650000	10200000	12700000	11900000	16100000
Peptidylprolyl isomerase OS=Rattus norvegicus OX=10116 GN=Fkbp3 PE=1 SV=1	G3V6L9	Fkbp3	25 kDa		20400000	17900000	31200000	32300000	0	19200000	28400000	0
Synaptotagmin II OS=Rattus norvegicus OX=10116 GN=Syt2 PE=1 SV=1	G3V6M3 (+1)	Syt2	47 kDa	TRUE	75900000	56400000	59700000	89100000	48000000	61700000	60600000	38000000
RCG27287, isoform CRA_a OS=Rattus norvegicus OX=10116 GN=Slc12a6 PE=1 SV=1	G3V6N7	Slc12a6	128 kDa	TRUE	0	44400000	0	49500000	0	0	0	0
Dihydrolipoamide S-succinyltransferase (E2 component of 2-oxo-glutarate complex), isoform CRA_a OS=Rattus norvegicus OX=10116 GN=Dlst PE=1 SV=1	G3V6P2 (+1)	Dlst	49 kDa		97100000	67800000	78900000	82000000	82000000	89900000	55300000	71400000
Cluster of Myosin, heavy polypeptide 9, non-muscle OS=Rattus norvegicus OX=10116 GN=Myh9 PE=1 SV=1 (G3V6P7)	G3V6P7 [2]	Myh9	226 kDa	TRUE	12500000	12100000	13300000	15800000	14300000	11300000	13000000	9420000
Guanine nucleotide-binding protein subunit gamma OS=Rattus norvegicus OX=10116 GN=Gng12 PE=1 SV=1	G3V6P8	Gng12	8 kDa		0	54700000	27300000	77100000	33300000	0	0	0
Sulfite oxidase OS=Rattus norvegicus OX=10116 GN=Suox PE=1 SV=1	G3V6R5 (+1)	Suox	61 kDa	TRUE	0	0	7550000	0	0	0	0	0
3-oxoacyl-[acyl-carrier-protein] synthase, mitochondrial OS=Rattus norvegicus OX=10116 GN=Oxsm PE=1 SV=1	G3V6R7	Oxsm	48 kDa		0	0	6650000	6910000	0	0	0	0
Cytoplasmic aconitate hydratase OS=Rattus norvegicus OX=10116 GN=Aco1 PE=1 SV=1	G3V6S2	Aco1	98 kDa	TRUE	18600000	11700000	15000000	13800000	13700000	14600000	11900000	16900000
Calumenin OS=Rattus norvegicus OX=10116 GN=Calu PE=1 SV=1	G3V6S3	Calu	37 kDa		6860000	8510000	11200000	16200000	7400000	8730000	8240000	0
Cluster of C-1-tetrahydrofolate synthase, cytoplasmic OS=Rattus norvegicus OX=10116 GN=Mthfd1 PE=1 SV=1 (G3V6S5)	G3V6S5 [3]	Mthfd1	101 kDa	TRUE	7240000	18300000	13500000	12800000	13700000	12800000	11400000	23900000
Coatomer subunit alpha OS=Rattus norvegicus OX=10116 GN=Copa PE=1 SV=1	G3V6T1	Copa	138 kDa	TRUE	7200000	9040000	7530000	13400000	7960000	7270000	6310000	5570000
Protein disulfide-isomerase A4 OS=Rattus norvegicus OX=10116 GN=Pdia4 PE=1 SV=1	G3V6T7	Pdia4	73 kDa	TRUE	5970000	9070000	6710000	15500000	0	6170000	0	0
ALG2, alpha-1,3/1,6-mannosyltransferase OS=Rattus norvegicus OX=10116 GN=Alg2 PE=1 SV=1	G3V6U3	Alg2	47 kDa		22200000	25400000	24100000	22700000	25700000	26100000	29700000	19300000
Aminopeptidase B OS=Rattus norvegicus OX=10116 GN=Rnpep PE=1 SV=1	G3V6V1	Rnpep	73 kDa		11600000	14400000	19800000	16300000	13000000	11600000	15300000	12200000
Glutamate receptor 4 OS=Rattus norvegicus OX=10116 GN=Gria4 PE=1 SV=3	G3V6W1	Gria4	101 kDa	TRUE	23200000	49400000	0	39000000	28100000	37200000	42000000	0
Prolactin regulatory element-binding protein OS=Rattus norvegicus OX=10116 GN=Preb PE=1 SV=1	G3V6W2 (+1)	Preb	45 kDa		0	0	0	0	0	0	0	0
Proteasome 26S subunit, ATPase 6 OS=Rattus norvegicus OX=10116 GN=Psmc6 PE=1 SV=1	G3V6W6	Psmc6	46 kDa	TRUE	21000000	24600000	22300000	23600000	19400000	20600000	21500000	20500000
Cluster of Alpha-1,4 glucan phosphorylase OS=Rattus norvegicus OX=10116 GN=Pygb PE=1 SV=2 (G3V6Y6)	G3V6Y6 [5]	Pygb	97 kDa	TRUE	43600000	56100000	52000000	49100000	55600000	50300000	59700000	50400000
Smu-1 suppressor of mec-8 and unc-52 homolog (C. elegans) OS=Rattus norvegicus OX=10116 GN=Smu1 PE=1 SV=1	G3V702 (+1)	Smu1	58 kDa		0	0	0	0	0	0	0	0
WW domain binding protein 2, isoform CRA_b OS=Rattus norvegicus OX=10116 GN=Wbp2 PE=1 SV=1	G3V721	Wbp2	28 kDa		6100000	14600000	24400000	23600000	0	17800000	16200000	0
4-nitrophenylphosphatase domain and non-neuronal SNAP25-like protein homolog 1 (C. elegans), isoform CRA_b OS=Rattus norvegicus OX=10116 GN=Nipsnap1 PE=1 SV=1	G3V728	Nipsnap1	33 kDa	TRUE	79800000	54500000	60900000	98400000	64500000	54700000	55300000	68700000
Synapsin II, isoform CRA_a OS=Rattus norvegicus OX=10116 GN=Syn2 PE=1 SV=3	G3V733 (+1)	Syn2	63 kDa	TRUE	181000000	187000000	136000000	192000000	154000000	169000000	150000000	146000000
2,4-dienoyl CoA reductase 1, mitochondrial, isoform CRA_a OS=Rattus norvegicus OX=10116 GN=Decr1 PE=1 SV=1	G3V734 (+1)	Decr1	36 kDa		7570000	7310000	9750000	10100000	0	0	12200000	12100000
Cluster of Phosphate carrier protein, mitochondrial OS=Rattus norvegicus OX=10116 GN=Slc25a3 PE=1 SV=1 (G3V741)	G3V741 [2]	Slc25a3	40 kDa	TRUE	157000000	130000000	120000000	241000000	260000000	111000000	115000000	155000000
Cluster of Glutamate receptor ionotropic, NMDA 2B OS=Rattus norvegicus OX=10116 GN=Grin2b PE=1 SV=1 (G3V746)	G3V746 [6]	Grin2b	166 kDa	TRUE	12300000	11500000	14900000	6880000	12100000	7940000	15800000	11300000
Contactin-2 OS=Rattus norvegicus OX=10116 GN=Cntn2 PE=1 SV=1	G3V758 (+1)	Cntn2	113 kDa		10200000	8260000	12900000	7380000	10400000	9370000	5420000	7620000
Tissue specific transplantation antigen P35B (Predicted), isoform CRA_a OS=Rattus norvegicus OX=10116 GN=Tsta3 PE=1 SV=1	G3V762	Tsta3	36 kDa		0	0	0	7470000	7290000	0	0	0
F-box only protein 2 OS=Rattus norvegicus OX=10116 GN=Fbxo2 PE=4 SV=1	G3V774	Fbxo2	34 kDa	TRUE	18100000	21700000	24400000	29100000	63600000	27800000	28800000	51800000
Cytoplasmic dynein 1 intermediate chain 1 OS=Rattus norvegicus OX=10116 GN=Dync1i1 PE=1 SV=3	G3V792	Dync1i1	73 kDa	TRUE	17200000	22300000	21800000	42900000	21100000	16100000	19300000	19500000
Acetyl-Coenzyme A dehydrogenase, medium chain OS=Rattus norvegicus OX=10116 GN=Acadm PE=1 SV=1	G3V796 (+1)	Acadm	47 kDa		0	0	0	0	0	0	0	5160000
Cluster of Serine and arginine-rich-splicing factor 4 OS=Rattus norvegicus OX=10116 GN=Srsf4 PE=1 SV=1 (G3V798)	G3V798 [2]	Srsf4	56 kDa	TRUE	5030000	0	0	19800000	10100000	4960000	8050000	9650000
Phosphoribosyl pyrophosphate synthase-associated protein 1 OS=Rattus norvegicus OX=10116 GN=Prpsap1 PE=1 SV=1	G3V7B5	Prpsap1	43 kDa	TRUE	0	16200000	0	10100000	9780000	0	0	0
Phosphatidylglycerophosphatase and protein-tyrosine phosphatase 1 OS=Rattus norvegicus OX=10116 GN=Ptpmt1 PE=1 SV=1	G3V7B6 (+1)	Ptpmt1	28 kDa		0	0	0	4510000	0	0	0	3220000
Cluster of Tubulin beta chain OS=Rattus norvegicus OX=10116 GN=Tubb4b PE=1 SV=2 (G3V7C6)	G3V7C6 [8]	Tubb4b	61 kDa	TRUE	684000000	670000000	551000000	502000000	599000000	544000000	583000000	583000000
G protein beta subunit-like, isoform CRA_a OS=Rattus norvegicus OX=10116 GN=Mlst8 PE=1 SV=1	G3V7F1	Mlst8	36 kDa	TRUE	0	0	0	0	0	0	0	0
Cytoplasmic dynein 1 light intermediate chain 1 OS=Rattus norvegicus OX=10116 GN=Dync1li1 PE=1 SV=1	G3V7G0 (+1)	Dync1li1	57 kDa	TRUE	20900000	23400000	29800000	35900000	25100000	19300000	23700000	18000000
Glycine--tRNA ligase OS=Rattus norvegicus OX=10116 GN=Gars PE=1 SV=1	G3V7G8	Gars	82 kDa		15800000	11700000	16300000	17900000	14000000	13800000	12100000	18600000
Eukaryotic translation initiation factor 3, subunit 6 interacting protein OS=Rattus norvegicus OX=10116 GN=Eif3l PE=1 SV=2	G3V7G9	Eif3l	45 kDa		0	5560000	4150000	0	0	7070000	6710000	3290000
Peroxiredoxin 3 OS=Rattus norvegicus OX=10116 GN=Prdx3 PE=1 SV=1	G3V7I0	Prdx3	28 kDa	TRUE	55000000	50300000	76300000	133000000	75700000	49400000	67400000	101000000
Aldehyde dehydrogenase X, mitochondrial OS=Rattus norvegicus OX=10116 GN=Aldh1b1 PE=1 SV=1	G3V7I5	Aldh1b1	58 kDa	TRUE	21300000	19600000	19000000	21100000	17800000	25500000	22700000	20700000
Cluster of RCG57812, isoform CRA_b OS=Rattus norvegicus OX=10116 GN=Slk PE=1 SV=1 (G3V7I8)	G3V7I8 [2]	Slk	138 kDa	TRUE	7140000	8540000	5230000	5750000	6180000	6260000	5310000	0
Aldehyde dehydrogenase family 6, subfamily A1, isoform CRA_b OS=Rattus norvegicus OX=10116 GN=Aldh6a1 PE=1 SV=1	G3V7J0 (+1)	Aldh6a1	58 kDa	TRUE	27400000	20700000	26600000	24900000	20400000	23700000	23300000	24000000
Interferon-inducible double-stranded RNA-dependent protein kinase activator A OS=Rattus norvegicus OX=10116 GN=Prkra PE=1 SV=1	G3V7J2 (+1)	Prkra	34 kDa	TRUE	0	0	0	0	0	0	0	0
26S proteasome regulatory subunit 7 OS=Rattus norvegicus OX=10116 GN=Psmc2 PE=1 SV=1	G3V7L6	Psmc2	49 kDa		12400000	16800000	17100000	16800000	13200000	11800000	13900000	11000000
Cluster of ATPase, H+ transporting, V1 subunit E isoform 1, isoform CRA_a OS=Rattus norvegicus OX=10116 GN=Atp6v1e1 PE=1 SV=1 (G3V7L8)	G3V7L8 [2]	Atp6v1e1	26 kDa	TRUE	80500000	55800000	57400000	178000000	61300000	81500000	73500000	95900000
CCR4-NOT transcription complex, subunit 1 OS=Rattus norvegicus OX=10116 GN=Cnot1 PE=1 SV=1	G3V7M0	Cnot1	267 kDa	TRUE	0	0	0	0	0	0	0	3280000
Membrane-bound O-acyltransferase domain-containing 7-like 1 OS=Rattus norvegicus OX=10116 GN=Mboat7l1 PE=1 SV=1	G3V7N6	Mboat7l1	53 kDa		7280000	7300000	9910000	0	0	0	8750000	6380000
Cluster of N-myc downstream regulated gene 4, isoform CRA_c OS=Rattus norvegicus OX=10116 GN=Ndrg4 PE=1 SV=1 (G3V7P8)	G3V7P8 [3]	Ndrg4	38 kDa	TRUE	15200000	23900000	26600000	23600000	14000000	19600000	17400000	21200000
Proteasome subunit beta OS=Rattus norvegicus OX=10116 GN=Psmb5 PE=1 SV=1	G3V7Q6	Psmb5	29 kDa	TRUE	14900000	14500000	19200000	22300000	18900000	14200000	15200000	16800000
Cluster of Folate hydrolase OS=Rattus norvegicus OX=10116 GN=Folh1 PE=1 SV=1 (G3V7S0)	G3V7S0 [3]	Folh1	85 kDa	TRUE	0	0	13300000	0	0	10700000	0	0
Pantothenate kinase 4 OS=Rattus norvegicus OX=10116 GN=Pank4 PE=1 SV=1	G3V7T3	Pank4	86 kDa		0	21300000	0	3650000	6370000	0	0	0
Splicing factor 3b, subunit 1 OS=Rattus norvegicus OX=10116 GN=Sf3b1 PE=1 SV=1	G3V7T6	Sf3b1	146 kDa	TRUE	4280000	3180000	3340000	3540000	4370000	6850000	5320000	4610000
Disks large-associated protein 3 OS=Rattus norvegicus OX=10116 GN=Dlgap3 PE=1 SV=2	G3V7T8	Dlgap3	105 kDa	TRUE	12400000	7070000	10900000	0	9240000	7830000	11800000	13400000
Lamin-B1 OS=Rattus norvegicus OX=10116 GN=Lmnb1 PE=1 SV=1	G3V7U4	Lmnb1	67 kDa	TRUE	7080000	8890000	9950000	10600000	9530000	7160000	6610000	3680000
Solute carrier family 27 (Fatty acid transporter), member 4 OS=Rattus norvegicus OX=10116 GN=Slc27a4 PE=1 SV=1	G3V7V3	Slc27a4	72 kDa	TRUE	12100000	10500000	7590000	6770000	10900000	9030000	7690000	0
Leucine carboxyl methyltransferase 1 OS=Rattus norvegicus OX=10116 GN=Lcmt1 PE=1 SV=1	G3V7V9	Lcmt1	38 kDa	TRUE	0	0	0	5140000	0	5250000	4950000	0
Programmed cell death protein 6 OS=Rattus norvegicus OX=10116 GN=Pdcd6 PE=2 SV=1	G3V7W1	Pdcd6	22 kDa		13200000	16000000	0	25900000	0	13500000	19100000	0
SPARC-like 1 (Mast9, hevin), isoform CRA_a OS=Rattus norvegicus OX=10116 GN=Sparcl1 PE=1 SV=1	G3V7X5 (+1)	Sparcl1	71 kDa		0	14200000	6000000	5830000	0	12100000	10900000	3240000
ATP synthase subunit delta, mitochondrial OS=Rattus norvegicus OX=10116 GN=Atp5f1d PE=1 SV=1	G3V7Y3	Atp5f1d	18 kDa		231000000	314000000	324000000	547000000	287000000	252000000	237000000	298000000
Nucleolar protein 3 OS=Rattus norvegicus OX=10116 GN=Nol3 PE=1 SV=1	G3V7Z3 (+1)	Nol3	24 kDa		0	0	0	0	0	0	0	0
Poly(A) binding protein, nuclear 1, isoform CRA_a OS=Rattus norvegicus OX=10116 GN=Pabpn1 PE=1 SV=1	G3V7Z8	Pabpn1	32 kDa		0	0	0	0	0	0	0	0
Cadherin-2 OS=Rattus norvegicus OX=10116 GN=Cdh2 PE=1 SV=1	G3V803	Cdh2	100 kDa	TRUE	26000000	31400000	15200000	19900000	34600000	32200000	28000000	26000000
Nucleoside diphosphate kinase OS=Rattus norvegicus OX=10116 GN=Nme3 PE=1 SV=1	G3V816	Nme3	19 kDa		0	0	0	0	0	0	0	0
Cluster of Transketolase OS=Rattus norvegicus OX=10116 GN=Tkt PE=1 SV=1 (G3V826)	G3V826 [2]	Tkt	71 kDa	TRUE	57800000	65000000	57800000	58500000	70400000	48900000	55600000	50600000
Cysteine conjugate-beta lyase 1, isoform CRA_a OS=Rattus norvegicus OX=10116 GN=Kyat1 PE=1 SV=1	G3V827 (+1)	Kyat1	52 kDa	TRUE	8840000	7690000	7880000	7190000	6000000	12100000	11500000	0
Clusterin OS=Rattus norvegicus OX=10116 GN=Clu PE=1 SV=1	G3V836 (+1)	Clu	51 kDa		17300000	19900000	16700000	12000000	12400000	10600000	13200000	16000000
1-phosphatidylinositol 4,5-bisphosphate phosphodiesterase gamma OS=Rattus norvegicus OX=10116 GN=Plcg1 PE=1 SV=1	G3V845 (+1)	Plcg1	149 kDa		11700000	0	13400000	2890000	0	0	15300000	0
Discs, large (Drosophila) homolog-associated protein 1, isoform CRA_a OS=Rattus norvegicus OX=10116 GN=Dlgap1 PE=1 SV=3	G3V849 (+1)	Dlgap1	110 kDa		0	14800000	25000000	0	0	0	0	12500000
Cluster of Solute carrier family 17 (Sodium-dependent inorganic phosphate cotransporter), member 6 OS=Rattus norvegicus OX=10116 GN=Slc17a6 PE=4 SV=1 (G3V851)	G3V851 [2]	Slc17a6	65 kDa	TRUE	27600000	0	0	13600000	0	0	0	0
RCG55135, isoform CRA_b OS=Rattus norvegicus OX=10116 GN=Tln1 PE=1 SV=1	G3V852	Tln1	270 kDa	TRUE	9390000	11600000	6800000	6690000	15700000	11100000	10500000	11700000
Ephexin-1 OS=Rattus norvegicus OX=10116 GN=Ngef PE=1 SV=1	G3V856 (+1)	Ngef	71 kDa		25000000	26500000	19600000	22400000	18600000	24000000	30400000	23800000
Phospholipid phosphatase-related protein type 4 OS=Rattus norvegicus OX=10116 GN=Plppr4 PE=1 SV=1	G3V864	Plppr4	83 kDa		5580000	7300000	6030000	7390000	8340000	6100000	10400000	6830000
Leucine rich repeat neuronal 6A, isoform CRA_a OS=Rattus norvegicus OX=10116 GN=Lingo1 PE=1 SV=1	G3V881	Lingo1	70 kDa		13000000	24200000	15600000	11900000	15500000	20300000	18700000	12000000
Vacuolar protein sorting-associated protein 35 OS=Rattus norvegicus OX=10116 GN=Vps35 PE=1 SV=1	G3V8A5	Vps35	92 kDa	TRUE	26700000	25200000	21400000	23300000	26800000	22200000	23200000	28000000
26S proteasome non-ATPase regulatory subunit 1 OS=Rattus norvegicus OX=10116 GN=Psmd1 PE=1 SV=1	G3V8B6	Psmd1	106 kDa		11400000	10600000	12900000	9970000	10900000	10400000	9220000	9460000
Dynactin subunit 5 OS=Rattus norvegicus OX=10116 GN=Dctn5 PE=1 SV=1	G3V8C0	Dctn5	20 kDa		0	0	12900000	0	0	0	0	0
Chloride intracellular channel protein OS=Rattus norvegicus OX=10116 GN=Clic4 PE=1 SV=1	G3V8C4	Clic4	29 kDa	TRUE	7000000	6010000	11400000	7280000	7050000	6690000	6610000	7020000
6-phosphogluconolactonase OS=Rattus norvegicus OX=10116 GN=Pgls PE=1 SV=1	G3V8D5 (+1)	Pgls	31 kDa		16900000	21400000	26700000	18400000	27000000	17800000	28100000	30900000
Tripartite motif protein 3, isoform CRA_a OS=Rattus norvegicus OX=10116 GN=Trim3 PE=1 SV=1	G3V8D6	Trim3	81 kDa	TRUE	13700000	10000000	8180000	13100000	10400000	10900000	9810000	6970000
Cluster of Striatin-interacting protein 1 OS=Rattus norvegicus OX=10116 GN=Strip1 PE=1 SV=2 (G3V8E2)	G3V8E2 [2]	Strip1	102 kDa	TRUE	0	0	0	0	10100000	7030000	0	0
Similar to D7Wsu128e protein OS=Rattus norvegicus OX=10116 GN=Ubfd1 PE=1 SV=3	G3V8E4 (+1)	Ubfd1	40 kDa		0	0	0	4420000	0	0	0	11000000
Transporter OS=Rattus norvegicus OX=10116 GN=Slc6a7 PE=1 SV=1	G3V8F1 (+1)	Slc6a7	71 kDa		0	0	0	8990000	0	0	0	0
Mitochondrial import receptor subunit TOM40 homolog OS=Rattus norvegicus OX=10116 GN=Tomm40 PE=1 SV=1	G3V8F5	Tomm40	38 kDa		15400000	13200000	22300000	15300000	13500000	22200000	17700000	14600000
Proteasome (Prosome, macropain) 26S subunit, non-ATPase, 5 (Predicted), isoform CRA_a OS=Rattus norvegicus OX=10116 GN=Psmd5 PE=1 SV=1	G3V8G2	Psmd5	56 kDa		5850000	6990000	5800000	5970000	4170000	5290000	4780000	5030000
Brevican core protein OS=Rattus norvegicus OX=10116 GN=Bcan PE=1 SV=1	G3V8G4	Bcan	96 kDa		26500000	27700000	24500000	41700000	21900000	28000000	20000000	29300000
Golgi apparatus protein 1 OS=Rattus norvegicus OX=10116 GN=Glg1 PE=1 SV=1	G3V8G5	Glg1	134 kDa		7800000	9080000	0	7220000	8120000	9250000	8150000	14700000
PH and SEC7 domain-containing protein 1 OS=Rattus norvegicus OX=10116 GN=Psd PE=1 SV=1	G3V8J5	Psd	110 kDa	TRUE	0	0	14100000	7440000	0	0	0	10100000
Guanine nucleotide-binding protein subunit gamma OS=Rattus norvegicus OX=10116 GN=Gng3 PE=1 SV=1	G3V8K2	Gng3	8 kDa		36600000	56400000	24300000	43300000	54100000	33400000	45800000	39100000
Cluster of Lamin A, isoform CRA_b OS=Rattus norvegicus OX=10116 GN=Lmna PE=1 SV=1 (G3V8L3)	G3V8L3 [2]	Lmna	74 kDa	TRUE	11800000	13500000	13800000	13500000	13700000	13000000	12000000	13000000
Potassium voltage-gated channel subfamily A member 6 OS=Rattus norvegicus OX=10116 GN=Kcna6 PE=3 SV=1	G3V8L6 (+1)	Kcna6	59 kDa	TRUE	0	0	0	2930000	0	0	0	0
Caveolae-associated protein 1 OS=Rattus norvegicus OX=10116 GN=Cavin1 PE=1 SV=1	G3V8L9 (+1)	Cavin1	44 kDa	TRUE	0	7300000	10500000	9750000	0	0	19800000	0
Similar to cDNA sequence BC017158 OS=Rattus norvegicus OX=10116 GN=RGD1310127 PE=1 SV=1	G3V8P5 (+1)	RGD1310127	51 kDa	TRUE	0	0	0	2910000	0	0	0	0
Ras and Rab interactor 1 OS=Rattus norvegicus OX=10116 GN=LOC108348044 PE=4 SV=1	G3V8P7	LOC108348044	87 kDa	TRUE	3210000	3480000	0	3840000	4140000	2410000	5880000	2320000
Cluster of Coatomer subunit epsilon OS=Rattus norvegicus OX=10116 GN=Cope PE=1 SV=3 (G3V8Q1)	G3V8Q1 [2]	Cope	35 kDa	TRUE	0	0	0	7310000	0	0	0	0
Nucleobindin 2, isoform CRA_b OS=Rattus norvegicus OX=10116 GN=Nucb2 PE=1 SV=1	G3V8R1 (+1)	Nucb2	50 kDa	TRUE	0	0	0	0	0	0	0	0
Neurocan core protein OS=Rattus norvegicus OX=10116 GN=Ncan PE=1 SV=1	G3V8R2 (+1)	Ncan	136 kDa	TRUE	11400000	23200000	20500000	18000000	22100000	18900000	18900000	15800000
Cluster of DNA damage-binding protein 1 OS=Rattus norvegicus OX=10116 GN=Ddb1 PE=1 SV=1 (G3V8T4)	G3V8T4 [2]	Ddb1	127 kDa	TRUE	13900000	14100000	15300000	15000000	17100000	13900000	12700000	10900000
RuvB-like helicase OS=Rattus norvegicus OX=10116 GN=Ruvbl2 PE=1 SV=1	G3V8T5	Ruvbl2	51 kDa		0	11600000	0	9870000	8940000	0	0	0
RCG51933, isoform CRA_a OS=Rattus norvegicus OX=10116 GN=Tdrkh PE=1 SV=1	G3V8T7	Tdrkh	62 kDa		0	4300000	8510000	8210000	4940000	5460000	0	1880000
Sorting nexin family member 27, isoform CRA_b OS=Rattus norvegicus OX=10116 GN=Snx27 PE=1 SV=3	G3V8U4 (+2)	Snx27	60 kDa		0	0	0	8860000	13800000	9540000	0	0
Proteasome subunit beta OS=Rattus norvegicus OX=10116 GN=Psmb4 PE=1 SV=2	G3V8U9	Psmb4	26 kDa		21800000	22000000	15100000	27900000	19800000	19900000	18400000	15100000
Leucine zipper putative tumor suppressor 3 OS=Rattus norvegicus OX=10116 GN=Lzts3 PE=1 SV=1	G3V8V8	Lzts3	75 kDa		0	0	0	2930000	0	0	0	0
Phosphatidate cytidylyltransferase OS=Rattus norvegicus OX=10116 GN=Cds2 PE=1 SV=1	G3V8W2 (+1)	Cds2	51 kDa		8790000	9510000	13200000	7300000	5140000	4410000	4100000	5340000
Similar to CG12279-PA OS=Rattus norvegicus OX=10116 GN=Tstd3 PE=1 SV=1	G3V8W9	Tstd3	18 kDa		0	11200000	0	14800000	11600000	0	0	0
G protein subunit gamma 13 OS=Rattus norvegicus OX=10116 GN=Gng13 PE=4 SV=1	G3V8Y0	Gng13	8 kDa		0	0	0	120000000	0	0	0	0
Huntingtin interacting protein 1, isoform CRA_a OS=Rattus norvegicus OX=10116 GN=Hip1 PE=1 SV=1	G3V8Y8	Hip1	115 kDa		0	0	0	2710000	0	0	0	0
Thioredoxin domain containing 13 OS=Rattus norvegicus OX=10116 GN=Tmx4 PE=1 SV=1	G3V912	Tmx4	38 kDa		13900000	10300000	11600000	17700000	26200000	23400000	10400000	16500000
Trifunctional purine biosynthetic protein adenosine-3 OS=Rattus norvegicus OX=10116 GN=Gart PE=1 SV=1	G3V918	Gart	108 kDa		12400000	12300000	0	3770000	16400000	10700000	11500000	9350000
Discs, large homolog-associated protein 4 (Drosophila) OS=Rattus norvegicus OX=10116 GN=Dlgap4 PE=1 SV=1	G3V927 (+1)	Dlgap4	108 kDa		0	0	15200000	10500000	5420000	7870000	16600000	0
LDL receptor-related protein 1 OS=Rattus norvegicus OX=10116 GN=Lrp1 PE=1 SV=1	G3V928	Lrp1	505 kDa	TRUE	7620000	10600000	11300000	8260000	10700000	7240000	9430000	12300000
Citrate synthase OS=Rattus norvegicus OX=10116 GN=Cs PE=1 SV=1	G3V936	Cs	52 kDa	TRUE	211000000	229000000	183000000	326000000	152000000	175000000	159000000	132000000
Cluster of Coronin OS=Rattus norvegicus OX=10116 GN=Coro1b PE=1 SV=1 (G3V940)	G3V940 [2]	Coro1b	54 kDa	TRUE	18500000	18300000	19500000	48100000	24200000	19800000	16000000	19800000
Aldehyde dehydrogenase family 5, subfamily A1 OS=Rattus norvegicus OX=10116 GN=Aldh5a1 PE=1 SV=1	G3V945	Aldh5a1	56 kDa		35800000	29000000	32300000	54400000	30500000	30200000	41100000	36400000
Cluster of CAP-Gly domain-containing linker protein 2 OS=Rattus norvegicus OX=10116 GN=Clip2 PE=1 SV=1 (G3V949)	G3V949 [2]	Clip2	116 kDa	TRUE	14800000	8330000	9680000	6930000	10800000	18200000	13500000	10600000
RCG47487, isoform CRA_b OS=Rattus norvegicus OX=10116 GN=Tmem132a PE=4 SV=1	G3V963	Tmem132a	110 kDa	TRUE	0	0	0	0	0	0	0	6350000
Neurotrimin OS=Rattus norvegicus OX=10116 GN=Ntm PE=4 SV=2	G3V964	Ntm	38 kDa	TRUE	80500000	108000000	92800000	166000000	103000000	86200000	85700000	88200000
Cluster of Engulfment and cell motility 2 OS=Rattus norvegicus OX=10116 GN=Elmo2 PE=1 SV=1 (G3V982)	G3V982 [3]	Elmo2	84 kDa	TRUE	7460000	3070000	1560000	3680000	12200000	6930000	1370000	9570000
Protein bassoon OS=Rattus norvegicus OX=10116 GN=Bsn PE=4 SV=1	G3V984	Bsn	418 kDa	TRUE	15000000	14700000	17300000	19300000	16100000	13800000	14700000	16500000
Neuronal migration protein doublecortin OS=Rattus norvegicus OX=10116 GN=Dcx PE=1 SV=1	G3V997	Dcx	41 kDa	TRUE	0	23700000	0	17700000	0	9850000	0	0
Cluster of Myelin-associated glycoprotein OS=Rattus norvegicus OX=10116 GN=Mag PE=1 SV=1 (G3V9B3)	G3V9B3 [2]	Mag	64 kDa	TRUE	22800000	46400000	35300000	30200000	23400000	31700000	30000000	35200000
Acylamino-acid-releasing enzyme OS=Rattus norvegicus OX=10116 GN=Apeh PE=1 SV=1	G3V9E4	Apeh	81 kDa		21300000	17100000	0	12300000	19600000	15200000	15600000	11200000
Cluster of Adenylate cyclase OS=Rattus norvegicus OX=10116 GN=Adcy5 PE=3 SV=1 (G3V9G1)	G3V9G1 [5]	Adcy5	139 kDa	TRUE	0	0	0	0	0	0	0	0
Ras GTPase-activating protein 1 OS=Rattus norvegicus OX=10116 GN=Rasa1 PE=1 SV=2	G3V9H0 (+1)	Rasa1	112 kDa	TRUE	0	0	0	0	0	17100000	8430000	0
Cysteinyl-tRNA synthetase OS=Rattus norvegicus OX=10116 GN=Cars PE=1 SV=1	G3V9K0	Cars	86 kDa		11300000	10600000	6700000	13600000	8220000	12500000	8860000	15900000
RCG28460 OS=Rattus norvegicus OX=10116 GN=Wdr47 PE=1 SV=1	G3V9M3	Wdr47	102 kDa	TRUE	14000000	20800000	20300000	6800000	13600000	17400000	15800000	15900000
Inward rectifier potassium channel 4 OS=Rattus norvegicus OX=10116 GN=Kcnj4 PE=3 SV=1	G3V9M7 (+1)	Kcnj4	50 kDa		0	0	0	0	0	0	0	0
Cluster of Polyadenylate-binding protein OS=Rattus norvegicus OX=10116 GN=Pabpc4 PE=1 SV=2 (G3V9N0)	G3V9N0 [2]	Pabpc4	71 kDa	TRUE	18800000	0	0	22200000	20100000	26700000	33700000	0
RCG21137 OS=Rattus norvegicus OX=10116 GN=Pgam5 PE=1 SV=1	G3V9N1	Pgam5	32 kDa		10300000	10400000	8330000	0	11000000	9080000	9870000	15900000
26S proteasome non-ATPase regulatory subunit 9 OS=Rattus norvegicus OX=10116 GN=Psmd9 PE=1 SV=1	G3V9P0 (+1)	Psmd9	25 kDa		0	10300000	11900000	0	0	6630000	5320000	0
Huntingtin OS=Rattus norvegicus OX=10116 GN=Htt PE=1 SV=1	G3V9P7	Htt	345 kDa	TRUE	6090000	0	9100000	3240000	8950000	17200000	9750000	7510000
LUC7-like OS=Rattus norvegicus OX=10116 GN=Luc7l PE=1 SV=3	G3V9R0	Luc7l	44 kDa	TRUE	0	0	0	6150000	0	0	0	0
Afamin OS=Rattus norvegicus OX=10116 GN=Afm PE=1 SV=1	G3V9R9 (+1)	Afm	69 kDa	TRUE	0	0	0	2760000	0	0	0	0
NADH-cytochrome b5 reductase OS=Rattus norvegicus OX=10116 GN=Cyb5r1 PE=1 SV=1	G3V9S0 (+1)	Cyb5r1	34 kDa	TRUE	15600000	10800000	11600000	15300000	12000000	12400000	16600000	13600000
ATPase Asna1 OS=Rattus norvegicus OX=10116 GN=Asna1 PE=1 SV=1	G3V9T7	Asna1	39 kDa		38900000	29200000	20800000	32900000	30000000	32700000	25400000	30700000
3-ketoacyl-CoA thiolase, mitochondrial OS=Rattus norvegicus OX=10116 GN=Acaa2 PE=1 SV=3	G3V9U2	Acaa2	42 kDa		15400000	20400000	10400000	10500000	7850000	21600000	12400000	19400000
Cytoplasmic dynein 1 intermediate chain 2 OS=Rattus norvegicus OX=10116 GN=Dync1i2 PE=1 SV=3	G3V9V3 (+2)	Dync1i2	71 kDa	TRUE	11200000	6220000	8890000	6210000	12700000	10300000	0	10200000
Centrin 2 OS=Rattus norvegicus OX=10116 GN=Cetn2 PE=1 SV=1	G3V9W0	Cetn2	20 kDa		0	0	0	0	0	0	0	0
Phosphatidylinositol 5-phosphate 4-kinase type-2 gamma OS=Rattus norvegicus OX=10116 GN=Pip4k2c PE=1 SV=1	G3V9W5 (+1)	Pip4k2c	47 kDa	TRUE	13600000	9800000	14600000	7530000	8230000	15700000	17800000	10500000
G-protein signalling modulator 1 (AGS3-like, C. elegans), isoform CRA_c OS=Rattus norvegicus OX=10116 GN=Gpsm1 PE=1 SV=1	G3V9X2 (+1)	Gpsm1	74 kDa		0	3370000	0	4240000	0	0	0	0
Myosin, heavy polypeptide 10, non-muscle, isoform CRA_b OS=Rattus norvegicus OX=10116 GN=Myh10 PE=1 SV=1	G3V9Y1	Myh10	229 kDa	TRUE	22700000	24600000	29200000	23100000	28200000	22500000	23900000	21600000
AP complex subunit sigma OS=Rattus norvegicus OX=10116 GN=Ap3s1 PE=1 SV=1	G3V9Y9	Ap3s1	18 kDa		0	9020000	10300000	0	0	7510000	0	6400000
Amine oxidase OS=Rattus norvegicus OX=10116 GN=Maoa PE=1 SV=1	G3V9Z3 (+1)	Maoa	60 kDa	TRUE	37500000	38600000	30600000	49600000	29300000	25500000	37200000	37900000
RCG31562, isoform CRA_c OS=Rattus norvegicus OX=10116 GN=Tardbp PE=1 SV=1	I6L9G6	Tardbp	32 kDa	TRUE	27500000	27300000	22500000	25300000	29600000	30200000	26100000	24000000
Vesicle amine transport 1-like OS=Rattus norvegicus OX=10116 GN=Vat1l PE=1 SV=2	M0R3N4	Vat1l	42 kDa		19400000	12000000	16900000	19300000	0	0	14300000	20400000
Myeloid-derived growth factor OS=Rattus norvegicus OX=10116 GN=Mydgf PE=1 SV=2	M0R3V4	Mydgf	18 kDa		8500000	12300000	12600000	0	19500000	8960000	10200000	4490000
Sodium/calcium exchanger 1 OS=Rattus norvegicus OX=10116 GN=Slc8a1 PE=3 SV=2	M0R3V7 (+1)	Slc8a1	107 kDa		33200000	20000000	16100000	20000000	14400000	26200000	21700000	19100000
Thioredoxin-related transmembrane protein 3 OS=Rattus norvegicus OX=10116 GN=Tmx3 PE=1 SV=2	M0R402	Tmx3	52 kDa	TRUE	5930000	6360000	0	13100000	9020000	0	6750000	0
Cluster of Histone H2B OS=Rattus norvegicus OX=10116 GN=Hist1h2bl PE=3 SV=1 (M0R4L7)	M0R4L7 [4]	Hist1h2bl	14 kDa	TRUE	479000000	250000000	46500000	140000000	60500000	70200000	644000000	390000000
Similar to solute carrier family 25 (Mitochondrial carrier; phosphate carrier), member 23, isoform CRA_b OS=Rattus norvegicus OX=10116 GN=Slc25a23 PE=1 SV=1	M0R4V4	Slc25a23	52 kDa	TRUE	0	7440000	11400000	12800000	10200000	9440000	12800000	8730000
Enhancer trap locus 4 OS=Rattus norvegicus OX=10116 GN=Etl4 PE=1 SV=2	M0R5H1	Etl4	215 kDa	TRUE	9200000	9580000	8820000	8990000	9160000	12500000	9910000	11600000
Uncharacterized protein OS=Rattus norvegicus OX=10116 PE=3 SV=1	M0R5J4 (+1)		47 kDa	TRUE	113000000	139000000	139000000	217000000	125000000	135000000	139000000	123000000
Prefoldin subunit 4 OS=Rattus norvegicus OX=10116 GN=Pfdn4 PE=1 SV=2	M0R5N4	Pfdn4	16 kDa		10900000	0	10500000	0	0	0	0	0
ADAM metallopeptidase domain 22 OS=Rattus norvegicus OX=10116 GN=Adam22 PE=1 SV=2	M0R5P8	Adam22	86 kDa		25300000	26600000	17700000	20700000	29800000	20600000	32900000	21300000
RAN-binding protein 3 OS=Rattus norvegicus OX=10116 GN=Ranbp3 PE=1 SV=2	M0R5Q3 (+1)	Ranbp3	52 kDa	TRUE	6120000	6670000	0	5260000	0	0	0	0
Adenylate cyclase 9 OS=Rattus norvegicus OX=10116 GN=Adcy9 PE=1 SV=2	M0R5U4	Adcy9	151 kDa	TRUE	0	13500000	9740000	4590000	10800000	5610000	5580000	11400000
Exocyst complex component 4 OS=Rattus norvegicus OX=10116 GN=Exoc4 PE=1 SV=2	M0R649 (+2)	Exoc4	110 kDa		8050000	6760000	5700000	7390000	8710000	6290000	7100000	4540000
Cluster of Phospholipid-transporting ATPase OS=Rattus norvegicus OX=10116 GN=Atp9a PE=1 SV=2 (M0R6E0)	M0R6E0 [2]	Atp9a	91 kDa	TRUE	0	0	0	0	0	0	0	0
Laminin subunit beta-2 OS=Rattus norvegicus OX=10116 GN=Lamb2 PE=1 SV=1	M0R6K0 (+1)	Lamb2	197 kDa		0	0	0	3530000	0	0	0	0
Heterogeneous nuclear ribonucleoprotein Q OS=Rattus norvegicus OX=10116 GN=Syncrip PE=1 SV=2	M0R735	Syncrip	63 kDa	TRUE	22600000	31600000	34800000	24600000	28700000	21900000	28100000	19500000
Mitochondrial ribosomal protein S36 OS=Rattus norvegicus OX=10116 GN=Mrps36 PE=1 SV=1	M0R776	Mrps36	11 kDa		52300000	44400000	34300000	24800000	29800000	33600000	35600000	37500000
Intersectin 2 OS=Rattus norvegicus OX=10116 GN=Itsn2 PE=1 SV=2	M0R7A6	Itsn2	196 kDa	TRUE	0	0	0	0	3790000	0	0	0
WAS protein family, member 3 OS=Rattus norvegicus OX=10116 GN=Wasf3 PE=4 SV=2	M0R7F3	Wasf3	55 kDa	TRUE	12900000	11200000	16900000	13500000	17000000	13500000	12100000	11400000
MICOS complex subunit OS=Rattus norvegicus OX=10116 GN=Apoo PE=1 SV=2	M0R7G4 (+1)	Apoo	22 kDa		74100000	76600000	34700000	0	31000000	29400000	0	0
Cluster of Protein lin-7 homolog OS=Rattus norvegicus OX=10116 GN=Lin7a PE=1 SV=2 (M0R7K1)	M0R7K1 [3]	Lin7a	25 kDa	TRUE	27100000	33100000	35100000	86700000	26600000	28100000	25000000	27800000
Cluster of 40S ribosomal protein S8 OS=Rattus norvegicus OX=10116 GN=LOC100363452 PE=3 SV=1 (M0R7Q5)	M0R7Q5 [2]	LOC100363452	24 kDa	TRUE	25700000	35500000	32900000	33300000	32000000	27100000	30800000	28100000
Similar to Protein C6orf203 OS=Rattus norvegicus OX=10116 GN=LOC683897 PE=1 SV=1	M0R7R2	LOC683897	29 kDa		0	0	0	6500000	0	0	0	0
Adenylate kinase 5 OS=Rattus norvegicus OX=10116 GN=Ak5 PE=1 SV=1	M0R7U1	Ak5	63 kDa	TRUE	15300000	18100000	18400000	22300000	23600000	14500000	19800000	11700000
Guanine nucleotide-binding protein subunit gamma OS=Rattus norvegicus OX=10116 GN=Gng4 PE=3 SV=1	M0R809	Gng4	8 kDa		0	0	0	14000000	30600000	0	0	0
UHRF1-binding protein 1-like OS=Rattus norvegicus OX=10116 GN=Uhrf1bp1l PE=1 SV=2	M0R8V0	Uhrf1bp1l	163 kDa		0	0	0	0	0	0	0	0
Small nuclear ribonucleoprotein Sm D3 OS=Rattus norvegicus OX=10116 GN=Snrpd3 PE=1 SV=1	M0R907	Snrpd3	14 kDa		46700000	44200000	0	33400000	0	64800000	44400000	0
Prefoldin subunit 3 OS=Rattus norvegicus OX=10116 GN=Vbp1 PE=1 SV=2	M0R919	Vbp1	21 kDa		0	25100000	27200000	0	0	28100000	22500000	0
Metabolism of cobalamin-associated B OS=Rattus norvegicus OX=10116 GN=Mmab PE=1 SV=1	M0R959	Mmab	26 kDa		0	0	0	4440000	0	0	0	0
Nascent polypeptide-associated complex subunit alpha OS=Rattus norvegicus OX=10116 GN=Naca PE=1 SV=1	M0R9L0	Naca	220 kDa		33300000	36000000	31200000	52100000	36300000	28800000	41900000	36200000
Ciliary neurotrophic factor receptor subunit alpha OS=Rattus norvegicus OX=10116 GN=Cntfr PE=4 SV=1	M0R9L2	Cntfr	41 kDa		0	8190000	0	0	0	7340000	8910000	0
Cluster of Uncharacterized protein OS=Rattus norvegicus OX=10116 PE=4 SV=1 (M0R9N8)	M0R9N8 [2]		107 kDa	TRUE	0	0	0	0	0	2410000	0	0
RCG48334, isoform CRA_e OS=Rattus norvegicus OX=10116 GN=Rbm14 PE=1 SV=1	M0R9Q1	Rbm14	69 kDa		0	0	6080000	12100000	0	0	0	0
Cluster of Cytoplasmic dynein 1 heavy chain 1 OS=Rattus norvegicus OX=10116 GN=Dync1h1 PE=1 SV=2 (M0R9X8)	M0R9X8 [2]	Dync1h1	532 kDa	TRUE	27200000	27800000	27500000	35200000	26200000	24600000	28200000	26100000
Ribosomal protein S27-like OS=Rattus norvegicus OX=10116 GN=LOC100362987 PE=3 SV=1	M0RA26 (+1)	LOC100362987	10 kDa		0	21300000	26600000	0	0	18800000	17600000	20700000
ATP-dependent Clp protease proteolytic subunit OS=Rattus norvegicus OX=10116 GN=Clpp PE=1 SV=1	M0RAD5	Clpp	30 kDa		0	11100000	0	0	0	0	0	0
RCG22622 OS=Rattus norvegicus OX=10116 GN=LOC684270 PE=1 SV=2	M0RAK2	LOC684270	23 kDa		0	0	0	0	19800000	27400000	37600000	0
Glutathione peroxidase OS=Rattus norvegicus OX=10116 GN=Gpx1 PE=1 SV=1	M0RAM5 (+1)	Gpx1	22 kDa		0	19100000	0	13500000	19200000	12300000	0	0
SET-binding factor 1 OS=Rattus norvegicus OX=10116 GN=Sbf1 PE=1 SV=1	M0RAP5	Sbf1	211 kDa	TRUE	11700000	10800000	10500000	7320000	9270000	10900000	10200000	9770000
Immunoglobulin superfamily member 21 OS=Rattus norvegicus OX=10116 GN=Igsf21 PE=2 SV=3	M0RAS4	Igsf21	52 kDa		16500000	15200000	17700000	21900000	0	17400000	12300000	11900000
Cluster of Protein tyrosine phosphatase, receptor type, D OS=Rattus norvegicus OX=10116 GN=Ptprd PE=1 SV=2 (M0RB22)	M0RB22 [2]	Ptprd	217 kDa	TRUE	11900000	12400000	12700000	8840000	11000000	17700000	13300000	9130000
Neuritin OS=Rattus norvegicus OX=10116 GN=Nrn1 PE=4 SV=1	M0RBE5 (+1)	Nrn1	14 kDa	TRUE	0	30000000	19100000	0	16100000	0	31500000	55400000
Complement C3 OS=Rattus norvegicus OX=10116 GN=C3 PE=1 SV=1	M0RBF1	C3	186 kDa		10700000	11700000	10500000	8630000	9920000	4540000	11300000	4580000
Guanine nucleotide-binding protein subunit gamma OS=Rattus norvegicus OX=10116 GN=Gng2 PE=1 SV=2	M0RBJ0	Gng2	5 kDa		0	112000000	0	237000000	0	0	54000000	0
Cluster of Transcription elongation factor A (SII)-like 6 OS=Rattus norvegicus OX=10116 GN=Tceal6 PE=1 SV=1 (M0RBL8)	M0RBL8 [2]	Tceal6	22 kDa	TRUE	7720000	9720000	12600000	27400000	12400000	13700000	11800000	0
Uncharacterized protein OS=Rattus norvegicus OX=10116 PE=4 SV=1	M0RBS7		17 kDa	TRUE	7930000	5240000	0	0	0	0	0	0
Cell adhesion molecule L1-like OS=Rattus norvegicus OX=10116 GN=Chl1 PE=1 SV=2	M0RC17	Chl1	136 kDa		0	0	0	11400000	0	0	0	0
Uncharacterized protein OS=Rattus norvegicus OX=10116 PE=1 SV=1	M0RC23 (+1)		11 kDa		0	13400000	0	0	0	0	0	0
Small ArfGAP 1 OS=Rattus norvegicus OX=10116 GN=Smap1 PE=1 SV=1	M0RC57	Smap1	48 kDa	TRUE	16100000	14700000	24600000	24700000	23300000	28100000	20200000	19900000
Cofilin 2 OS=Rattus norvegicus OX=10116 GN=Cfl2 PE=1 SV=1	M0RC65	Cfl2	19 kDa	TRUE	84000000	91200000	87300000	115000000	60000000	102000000	71400000	89600000
Ras-related protein Rab-5A OS=Rattus norvegicus OX=10116 GN=Rab5a PE=2 SV=1	M0RC99	Rab5a	24 kDa	TRUE	26800000	23900000	28600000	41200000	19100000	23700000	24600000	26000000
Cluster of Glucosamine-6-phosphate isomerase OS=Rattus norvegicus OX=10116 GN=Gnpda1 PE=1 SV=2 (M0RCH5)	M0RCH5 [2]	Gnpda1	28 kDa	TRUE	14000000	0	15100000	14600000	0	0	21800000	0
Cluster of Uncharacterized protein OS=Rattus norvegicus OX=10116 PE=1 SV=2 (M0RCH6)	M0RCH6 [2]		25 kDa	TRUE	15400000	19700000	14500000	28000000	8900000	14700000	9600000	18200000
Peptidyl-prolyl cis-trans isomerase OS=Rattus norvegicus OX=10116 GN=Pin4 PE=1 SV=1	M0RCP9	Pin4	14 kDa		0	0	0	0	0	0	0	0
Uncharacterized protein OS=Rattus norvegicus OX=10116 PE=3 SV=1	M0RCY2 (+1)		18 kDa		53600000	57100000	29200000	82200000	64200000	63700000	68000000	19200000
Calpain small subunit 1-like OS=Rattus norvegicus OX=10116 GN=Capns1 PE=1 SV=1	M0RD20 (+1)	Capns1	25 kDa		11900000	12600000	12800000	20500000	8310000	13700000	11900000	13300000
SIK family kinase 3 OS=Rattus norvegicus OX=10116 GN=Sik3 PE=1 SV=2	M0RD40	Sik3	146 kDa		10100000	0	13000000	4100000	9880000	12700000	10800000	0
40S ribosomal protein S6 OS=Rattus norvegicus OX=10116 GN=Rps6 PE=1 SV=1	M0RD75 (+1)	Rps6	28 kDa		32300000	41900000	61000000	92900000	34500000	30000000	67600000	29600000
Chromatin target of PRMT1-like 1 OS=Rattus norvegicus OX=10116 GN=Chtopl1 PE=4 SV=1	M0RDD7	Chtopl1	22 kDa		0	0	0	5990000	0	0	0	0
PITPNM family member 3 OS=Rattus norvegicus OX=10116 GN=Pitpnm3 PE=1 SV=2	M0RDK4	Pitpnm3	101 kDa		0	7150000	6380000	0	0	0	7770000	4290000
Acyl-CoA dehydrogenase family, member 8 OS=Rattus norvegicus OX=10116 GN=Acad8 PE=1 SV=2	M0RDK9	Acad8	45 kDa	TRUE	0	0	0	0	0	0	0	0
Coagulation factor VIII-associated 1 OS=Rattus norvegicus OX=10116 GN=F8a1 PE=1 SV=1	M0RDU0	F8a1	41 kDa		8430000	0	0	0	0	0	0	0
Amyloid-like protein 2 OS=Rattus norvegicus OX=10116 GN=Aplp2 PE=1 SV=2	M0RDX2 (+1)	Aplp2	82 kDa	TRUE	0	0	0	4470000	0	0	0	0
Uncharacterized protein OS=Rattus norvegicus OX=10116 PE=1 SV=1	M0RDY2		18 kDa		0	0	0	0	0	0	0	0
N(G),N(G)-dimethylarginine dimethylaminohydrolase 1 OS=Rattus norvegicus OX=10116 GN=Ddah1 PE=1 SV=3	O08557	Ddah1	31 kDa	TRUE	40700000	55000000	55700000	52200000	42700000	45700000	45600000	39200000
Phosphoribosyl pyrophosphate synthase-associated protein 2 OS=Rattus norvegicus OX=10116 GN=Prpsap2 PE=1 SV=1	O08618	Prpsap2	41 kDa	TRUE	22200000	17600000	19400000	30200000	21200000	19600000	18400000	23500000
Sequestosome-1 OS=Rattus norvegicus OX=10116 GN=Sqstm1 PE=1 SV=1	O08623	Sqstm1	48 kDa		0	5830000	0	6220000	0	0	0	0
Transcription intermediary factor 1-beta OS=Rattus norvegicus OX=10116 GN=Trim28 PE=1 SV=2	O08629	Trim28	89 kDa	TRUE	12900000	15000000	12500000	10900000	7690000	12800000	23500000	10300000
D-3-phosphoglycerate dehydrogenase OS=Rattus norvegicus OX=10116 GN=Phgdh PE=1 SV=3	O08651	Phgdh	56 kDa		23400000	20000000	26200000	32100000	33400000	35500000	25300000	35800000
Cluster of Phosphatidylinositol 4-kinase alpha OS=Rattus norvegicus OX=10116 GN=Pi4ka PE=1 SV=2 (O08662)	O08662 [2]	Pi4ka	237 kDa	TRUE	10500000	9750000	9610000	5340000	11000000	13500000	8070000	8970000
ADP-ribosylation factor-like protein 2 OS=Rattus norvegicus OX=10116 GN=Arl2 PE=1 SV=1	O08697	Arl2	21 kDa		10600000	11700000	9960000	0	0	0	0	7390000
Vacuolar protein sorting-associated protein 45 OS=Rattus norvegicus OX=10116 GN=Vps45 PE=1 SV=1	O08700	Vps45	65 kDa	TRUE	6760000	12700000	10600000	11200000	16300000	8640000	8440000	13400000
Regulator of G-protein signaling 14 OS=Rattus norvegicus OX=10116 GN=Rgs14 PE=1 SV=1	O08773	Rgs14	59 kDa		0	0	0	0	0	0	0	0
Synaptotagmin-11 OS=Rattus norvegicus OX=10116 GN=Syt11 PE=2 SV=2	O08835	Syt11	48 kDa		0	0	0	4140000	0	0	0	0
Sphingomyelin phosphodiesterase 3 OS=Rattus norvegicus OX=10116 GN=Smpd3 PE=1 SV=2	O35049	Smpd3	71 kDa		0	2660000	3850000	4600000	3630000	2100000	3290000	2560000
Glycerol-3-phosphate dehydrogenase [NAD(+)], cytoplasmic OS=Rattus norvegicus OX=10116 GN=Gpd1 PE=1 SV=4	O35077	Gpd1	37 kDa	TRUE	27700000	26300000	26200000	14400000	39000000	21300000	17000000	22300000
Neurochondrin OS=Rattus norvegicus OX=10116 GN=Ncdn PE=1 SV=2	O35095	Ncdn	79 kDa		49900000	58200000	64000000	69700000	54100000	45100000	51400000	52100000
CD166 antigen OS=Rattus norvegicus OX=10116 GN=Alcam PE=1 SV=1	O35112	Alcam	65 kDa		36500000	35900000	23000000	49900000	32800000	33700000	32800000	27600000
Cluster of Coatomer subunit beta' OS=Rattus norvegicus OX=10116 GN=Copb2 PE=1 SV=3 (O35142)	O35142 [2]	Copb2	103 kDa	TRUE	4020000	7910000	10500000	6880000	0	9980000	10200000	0
Golgi SNAP receptor complex member 2 OS=Rattus norvegicus OX=10116 GN=Gosr2 PE=1 SV=2	O35165	Gosr2	25 kDa		0	4420000	3580000	0	0	0	0	0
Endophilin-A1 OS=Rattus norvegicus OX=10116 GN=Sh3gl2 PE=1 SV=2	O35179	Sh3gl2	40 kDa	TRUE	81600000	101000000	102000000	217000000	89700000	86400000	92800000	80400000
Endophilin-A3 OS=Rattus norvegicus OX=10116 GN=Sh3gl3 PE=1 SV=2	O35180	Sh3gl3	39 kDa		7530000	10200000	0	22100000	5910000	8470000	14200000	5070000
Peroxiredoxin-6 OS=Rattus norvegicus OX=10116 GN=Prdx6 PE=1 SV=3	O35244	Prdx6	25 kDa		89000000	109000000	94100000	129000000	90100000	74700000	76800000	109000000
Platelet-activating factor acetylhydrolase IB subunit beta OS=Rattus norvegicus OX=10116 GN=Pafah1b2 PE=1 SV=1	O35264	Pafah1b2	26 kDa	TRUE	163000000	60300000	140000000	271000000	157000000	183000000	93400000	164000000
Neurabin-2 OS=Rattus norvegicus OX=10116 GN=Ppp1r9b PE=1 SV=1	O35274	Ppp1r9b	90 kDa	TRUE	13400000	16000000	15700000	19100000	21600000	17900000	18000000	14000000
Dynamin-1-like protein OS=Rattus norvegicus OX=10116 GN=Dnm1l PE=1 SV=1	O35303	Dnm1l	84 kDa	TRUE	44200000	52000000	57500000	57300000	40500000	50500000	38800000	38600000
Pyridoxal kinase OS=Rattus norvegicus OX=10116 GN=Pdxk PE=1 SV=1	O35331	Pdxk	35 kDa		37500000	32500000	34100000	41200000	34600000	30100000	34300000	27900000
Focal adhesion kinase 1 OS=Rattus norvegicus OX=10116 GN=Ptk2 PE=1 SV=1	O35346	Ptk2	120 kDa	TRUE	9360000	10300000	10600000	5650000	11400000	11800000	12800000	10900000
Cluster of Guanine nucleotide-binding protein subunit beta-4 OS=Rattus norvegicus OX=10116 GN=Gnb4 PE=2 SV=4 (O35353)	O35353 [2]	Gnb4	37 kDa	TRUE	96200000	84600000	113000000	49100000	81400000	74000000	79500000	72800000
Amyloid-beta A4 precursor protein-binding family A member 2 OS=Rattus norvegicus OX=10116 GN=Apba2 PE=1 SV=1	O35431	Apba2	83 kDa	TRUE	0	0	0	13400000	0	0	0	0
Vesicular inhibitory amino acid transporter OS=Rattus norvegicus OX=10116 GN=Slc32a1 PE=1 SV=1	O35458	Slc32a1	57 kDa		15500000	22100000	17700000	22400000	15900000	13700000	14500000	12000000
Cluster of Ras-related protein Rab-11B OS=Rattus norvegicus OX=10116 GN=Rab11b PE=1 SV=4 (O35509)	O35509 [2]	Rab11b	24 kDa	TRUE	58700000	49500000	47900000	100000000	43800000	33700000	42400000	38200000
Rab GTPase-binding effector protein 1 OS=Rattus norvegicus OX=10116 GN=Rabep1 PE=1 SV=1	O35550	Rabep1	99 kDa		5040000	5220000	0	7410000	5960000	4750000	4360000	5820000
Bifunctional purine biosynthesis protein PURH OS=Rattus norvegicus OX=10116 GN=Atic PE=1 SV=2	O35567	Atic	64 kDa		16900000	15400000	20800000	17800000	23400000	19500000	15400000	18300000
Cluster of Neuronal pentraxin receptor OS=Rattus norvegicus OX=10116 GN=Nptxr PE=1 SV=1 (O35764)	O35764 [2]	Nptxr	52 kDa	TRUE	15600000	12000000	22700000	19500000	14100000	22000000	9980000	11900000
Complement component 1 Q subcomponent-binding protein, mitochondrial OS=Rattus norvegicus OX=10116 GN=C1qbp PE=1 SV=2	O35796	C1qbp	31 kDa	TRUE	91500000	55200000	45400000	56000000	46200000	112000000	108000000	110000000
Stress-induced-phosphoprotein 1 OS=Rattus norvegicus OX=10116 GN=Stip1 PE=1 SV=1	O35814	Stip1	63 kDa		44800000	53900000	50200000	59800000	40300000	39000000	39300000	29100000
Coronin-7 OS=Rattus norvegicus OX=10116 GN=Coro7 PE=1 SV=2	O35828	Coro7	101 kDa	TRUE	8240000	0	7510000	6040000	6100000	5780000	6480000	13700000
Neurabin-1 OS=Rattus norvegicus OX=10116 GN=Ppp1r9a PE=1 SV=1	O35867	Ppp1r9a	123 kDa	TRUE	11500000	11300000	14100000	20800000	17000000	11600000	15400000	14200000
Afadin OS=Rattus norvegicus OX=10116 GN=Afdn PE=1 SV=1	O35889	Afdn	208 kDa		7990000	8750000	6320000	4100000	8270000	8090000	4470000	4870000
Endophilin-A2 OS=Rattus norvegicus OX=10116 GN=Sh3gl1 PE=1 SV=1	O35964	Sh3gl1	41 kDa	TRUE	22700000	41400000	31100000	44200000	31300000	30400000	39400000	30200000
GDNF family receptor alpha OS=Rattus norvegicus OX=10116 GN=Gfra2 PE=2 SV=1	O35977	Gfra2	52 kDa	TRUE	0	0	0	6040000	0	0	0	0
NSFL1 cofactor p47 OS=Rattus norvegicus OX=10116 GN=Nsfl1c PE=1 SV=1	O35987	Nsfl1c	41 kDa		21500000	19400000	25200000	30000000	23200000	20700000	23100000	20700000
Sodium/potassium/calcium exchanger 2 OS=Rattus norvegicus OX=10116 GN=Slc24a2 PE=1 SV=1	O54701	Slc24a2	75 kDa		12800000	11300000	15300000	0	17600000	14100000	15200000	12300000
Phosphatidylinositol 3,4,5-trisphosphate 3-phosphatase and dual-specificity protein phosphatase PTEN OS=Rattus norvegicus OX=10116 GN=Pten PE=1 SV=1	O54857	Pten	47 kDa		0	0	0	0	12600000	0	0	0
Sortilin OS=Rattus norvegicus OX=10116 GN=Sort1 PE=1 SV=3	O54861	Sort1	91 kDa		16000000	17500000	13700000	21100000	12300000	11800000	15800000	14600000
Exocyst complex component 7 OS=Rattus norvegicus OX=10116 GN=Exoc7 PE=1 SV=1	O54922	Exoc7	75 kDa		12500000	10500000	0	5600000	0	0	7050000	0
Exocyst complex component 8 OS=Rattus norvegicus OX=10116 GN=Exoc8 PE=1 SV=1	O54924	Exoc8	81 kDa		3220000	7130000	10400000	0	7000000	8970000	8110000	7330000
Ral GTPase-activating protein subunit alpha-1 OS=Rattus norvegicus OX=10116 GN=Ralgapa1 PE=1 SV=2	O55007	Ralgapa1	229 kDa	TRUE	0	0	0	5240000	28600000	0	2570000	0
Dipeptidyl peptidase 3 OS=Rattus norvegicus OX=10116 GN=Dpp3 PE=1 SV=2	O55096	Dpp3	83 kDa		9870000	11600000	12100000	10600000	9970000	11700000	11500000	11200000
Vacuolar protein sorting-associated protein 52 homolog OS=Rattus norvegicus OX=10116 GN=Vps52 PE=1 SV=2	O55166	Vps52	82 kDa		0	0	5380000	2830000	0	0	0	0
3-phosphoinositide-dependent protein kinase 1 OS=Rattus norvegicus OX=10116 GN=Pdpk1 PE=1 SV=2	O55173	Pdpk1	64 kDa	TRUE	0	0	0	9450000	0	0	14800000	15100000
Syntaxin-7 OS=Rattus norvegicus OX=10116 GN=Stx7 PE=1 SV=4	O70257	Stx7	30 kDa		15100000	15900000	8830000	14600000	17000000	15700000	16600000	14800000
Small glutamine-rich tetratricopeptide repeat-containing protein alpha OS=Rattus norvegicus OX=10116 GN=Sgta PE=1 SV=1	O70593	Sgta	34 kDa		17300000	23300000	20400000	16000000	12400000	17100000	11200000	21400000
Antisecretory factor OS=Rattus norvegicus OX=10116 GN=Psmd4 PE=1 SV=1	O88321	Psmd4	41 kDa	TRUE	25200000	26200000	15900000	27800000	30600000	22300000	18600000	18800000
Putative hydrolase RBBP9 OS=Rattus norvegicus OX=10116 GN=Rbbp9 PE=1 SV=2	O88350	Rbbp9	21 kDa		0	0	0	3720000	0	0	0	0
Phosphatidylinositol 5-phosphate 4-kinase type-2 beta OS=Rattus norvegicus OX=10116 GN=Pip4k2b PE=1 SV=1	O88377	Pip4k2b	47 kDa	TRUE	28100000	18700000	19500000	24700000	29100000	21700000	26100000	23700000
STE20/SPS1-related proline-alanine-rich protein kinase OS=Rattus norvegicus OX=10116 GN=Stk39 PE=1 SV=2	O88506	Stk39	60 kDa	TRUE	0	0	0	0	9340000	7520000	7090000	0
Ethanolamine-phosphate cytidylyltransferase OS=Rattus norvegicus OX=10116 GN=Pcyt2 PE=1 SV=1	O88637	Pcyt2	45 kDa		0	0	0	0	0	0	0	0
Phosphatidylinositol 3-kinase catalytic subunit type 3 OS=Rattus norvegicus OX=10116 GN=Pik3c3 PE=1 SV=1	O88763	Pik3c3	102 kDa		0	0	0	0	0	0	0	0
Protein/nucleic acid deglycase DJ-1 OS=Rattus norvegicus OX=10116 GN=Park7 PE=1 SV=1	O88767	Park7	20 kDa		77700000	104000000	102000000	94100000	94600000	96100000	111000000	99100000
ArfGAP with dual PH domains 1 OS=Rattus norvegicus OX=10116 GN=Adap1 PE=2 SV=1	O88768	Adap1	43 kDa	TRUE	19900000	24200000	31500000	26700000	32200000	45000000	23600000	19700000
Embigin OS=Rattus norvegicus OX=10116 GN=Emb PE=1 SV=1	O88775	Emb	37 kDa		7630000	0	0	0	0	5530000	0	0
Pyridoxine-5'-phosphate oxidase OS=Rattus norvegicus OX=10116 GN=Pnpo PE=1 SV=1	O88794	Pnpo	30 kDa	TRUE	0	0	10700000	23300000	7910000	15000000	0	0
Calcium/calmodulin-dependent protein kinase kinase 2 OS=Rattus norvegicus OX=10116 GN=Camkk2 PE=1 SV=1	O88831	Camkk2	64 kDa	TRUE	21700000	17900000	14700000	9030000	23000000	14900000	11300000	7410000
Gamma-aminobutyric acid type B receptor subunit 2 OS=Rattus norvegicus OX=10116 GN=Gabbr2 PE=1 SV=2	O88871	Gabbr2	106 kDa	TRUE	9300000	9730000	12800000	17400000	12900000	10900000	11800000	11900000
Adhesion G protein-coupled receptor L1 OS=Rattus norvegicus OX=10116 GN=Adgrl1 PE=1 SV=1	O88917	Adgrl1	167 kDa	TRUE	13200000	11000000	13200000	12500000	11300000	14200000	12700000	12100000
MAGUK p55 subfamily member 3 OS=Rattus norvegicus OX=10116 GN=Mpp3 PE=1 SV=3	O88954	Mpp3	67 kDa	TRUE	0	0	7200000	10500000	0	0	0	0
Malate dehydrogenase, cytoplasmic OS=Rattus norvegicus OX=10116 GN=Mdh1 PE=1 SV=3	O88989	Mdh1	36 kDa		259000000	241000000	266000000	686000000	340000000	206000000	311000000	209000000
Mitochondrial dicarboxylate carrier OS=Rattus norvegicus OX=10116 GN=Slc25a10 PE=1 SV=1	O89035	Slc25a10	31 kDa		15100000	15400000	15300000	0	12100000	13300000	13900000	14500000
Thioredoxin reductase 1, cytoplasmic OS=Rattus norvegicus OX=10116 GN=Txnrd1 PE=1 SV=5	O89049 (+1)	Txnrd1	55 kDa	TRUE	16400000	15800000	18500000	12700000	15800000	13100000	16400000	0
Cytochrome b5 OS=Rattus norvegicus OX=10116 GN=Cyb5a PE=1 SV=2	P00173	Cyb5a	15 kDa		0	0	22600000	10500000	0	13700000	0	0
NADPH--cytochrome P450 reductase OS=Rattus norvegicus OX=10116 GN=Por PE=1 SV=3	P00388	Por	77 kDa		11500000	12200000	18500000	30800000	16100000	11600000	17700000	11600000
Cytochrome c oxidase subunit 2 OS=Rattus norvegicus OX=10116 GN=Mtco2 PE=1 SV=3	P00406	Mtco2	26 kDa		208000000	104000000	140000000	51000000	202000000	230000000	83200000	171000000
Aspartate aminotransferase, mitochondrial OS=Rattus norvegicus OX=10116 GN=Got2 PE=1 SV=2	P00507	Got2	47 kDa	TRUE	190000000	184000000	150000000	319000000	152000000	197000000	217000000	167000000
Cystatin-B OS=Rattus norvegicus OX=10116 GN=Cstb PE=1 SV=1	P01041	Cstb	11 kDa		11700000	17500000	39700000	79300000	0	16400000	20400000	20500000
Cluster of T-kininogen 1 OS=Rattus norvegicus OX=10116 GN=Map1 PE=1 SV=2 (P01048)	P01048 [3]	Map1	48 kDa	TRUE	20300000	10700000	0	0	0	0	0	0
Thy-1 membrane glycoprotein OS=Rattus norvegicus OX=10116 GN=Thy1 PE=1 SV=1	P01830	Thy1	18 kDa	TRUE	485000000	185000000	139000000	298000000	173000000	143000000	176000000	183000000
Cluster of Hemoglobin subunit alpha-1/2 OS=Rattus norvegicus OX=10116 GN=Hba1 PE=1 SV=3 (P01946)	P01946 [2]	Hba1	15 kDa	TRUE	1930000000	2830000000	2480000000	4240000000	2660000000	3540000000	2780000000	1580000000
Cluster of Hemoglobin subunit beta-1 OS=Rattus norvegicus OX=10116 GN=Hbb PE=1 SV=3 (P02091)	P02091 [3]	Hbb	16 kDa	TRUE	873000000	823000000	552000000	2470000000	758000000	747000000	663000000	524000000
Parvalbumin alpha OS=Rattus norvegicus OX=10116 GN=Pvalb PE=1 SV=2	P02625	Pvalb	12 kDa		50800000	39400000	31400000	65900000	33400000	38700000	27100000	46700000
Fibrinogen gamma chain OS=Rattus norvegicus OX=10116 GN=Fgg PE=1 SV=3	P02680	Fgg	51 kDa		14800000	12900000	10100000	6810000	5250000	13200000	8820000	6120000
Cluster of Myelin basic protein OS=Rattus norvegicus OX=10116 GN=Mbp PE=1 SV=3 (P02688)	P02688 [2]	Mbp	22 kDa	TRUE	366000000	559000000	425000000	525000000	257000000	523000000	255000000	396000000
Transthyretin OS=Rattus norvegicus OX=10116 GN=Ttr PE=1 SV=1	P02767	Ttr	16 kDa		0	0	0	33200000	0	0	0	0
Cluster of Serum albumin OS=Rattus norvegicus OX=10116 GN=Alb PE=1 SV=2 (P02770)	P02770 [2]	Alb	69 kDa	TRUE	68800000	81400000	106000000	207000000	82900000	87000000	86800000	68900000
NADH-ubiquinone oxidoreductase chain 1 OS=Rattus norvegicus OX=10116 GN=Mtnd1 PE=1 SV=3	P03889	Mtnd1	36 kDa		30200000	21700000	22700000	0	22700000	21200000	29400000	20700000
Hyaluronan and proteoglycan link protein 1 OS=Rattus norvegicus OX=10116 GN=Hapln1 PE=1 SV=2	P03994	Hapln1	40 kDa		53700000	37500000	26000000	43500000	24500000	27000000	21200000	20300000
Cytochrome b5 type B OS=Rattus norvegicus OX=10116 GN=Cyb5b PE=1 SV=2	P04166	Cyb5b	16 kDa		78600000	0	35300000	91500000	41500000	0	0	0
Tyrosine 3-monooxygenase OS=Rattus norvegicus OX=10116 GN=Th PE=1 SV=3	P04177	Th	56 kDa		0	0	0	0	0	0	0	0
Ornithine aminotransferase, mitochondrial OS=Rattus norvegicus OX=10116 GN=Oat PE=1 SV=1	P04182	Oat	48 kDa		31300000	25300000	23800000	19700000	28700000	29000000	25700000	29700000
Cluster of OX-2 membrane glycoprotein OS=Rattus norvegicus OX=10116 GN=Cd200 PE=2 SV=1 (P04218)	P04218 [2]	Cd200	31 kDa	TRUE	39200000	33600000	52700000	74400000	20500000	44900000	20700000	21600000
Heterogeneous nuclear ribonucleoprotein A1 OS=Rattus norvegicus OX=10116 GN=Hnrnpa1 PE=1 SV=3	P04256 (+2)	Hnrnpa1	34 kDa	TRUE	38700000	34900000	39600000	44900000	50500000	52100000	38200000	56500000
Parathymosin OS=Rattus norvegicus OX=10116 GN=Ptms PE=1 SV=2	P04550	Ptms	12 kDa		0	0	0	0	10100000	0	0	0
Protein S100-B OS=Rattus norvegicus OX=10116 GN=S100b PE=1 SV=2	P04631	S100b	11 kDa		416000000	454000000	762000000	338000000	477000000	418000000	502000000	548000000
Malate dehydrogenase, mitochondrial OS=Rattus norvegicus OX=10116 GN=Mdh2 PE=1 SV=2	P04636	Mdh2	36 kDa	TRUE	607000000	556000000	451000000	518000000	569000000	600000000	653000000	599000000
Apolipoprotein A-I OS=Rattus norvegicus OX=10116 GN=Apoa1 PE=1 SV=2	P04639	Apoa1	30 kDa		0	0	0	15900000	0	0	0	0
L-lactate dehydrogenase A chain OS=Rattus norvegicus OX=10116 GN=Ldha PE=1 SV=1	P04642	Ldha	36 kDa	TRUE	142000000	159000000	117000000	254000000	133000000	182000000	136000000	80000000
Catalase OS=Rattus norvegicus OX=10116 GN=Cat PE=1 SV=3	P04762	Cat	60 kDa		8830000	6640000	4740000	10300000	7950000	7970000	4940000	9070000
Cluster of Sodium channel protein type 2 subunit alpha OS=Rattus norvegicus OX=10116 GN=Scn2a PE=1 SV=1 (P04775)	P04775 [15]	Scn2a	228 kDa	TRUE	9400000	9490000	9220000	14900000	7780000	12600000	10300000	12000000
Protein disulfide-isomerase OS=Rattus norvegicus OX=10116 GN=P4hb PE=1 SV=2	P04785	P4hb	57 kDa	TRUE	21400000	22900000	26300000	25500000	22000000	29800000	22200000	18900000
Cluster of Glutathione S-transferase alpha-3 OS=Rattus norvegicus OX=10116 GN=Gsta3 PE=1 SV=3 (P04904)	P04904 [4]	Gsta3	25 kDa	TRUE	38300000	48000000	43500000	84900000	51500000	34200000	31300000	55600000
Cluster of Glutathione S-transferase Mu 1 OS=Rattus norvegicus OX=10116 GN=Gstm1 PE=1 SV=2 (P04905)	P04905 [2]	Gstm1	26 kDa	TRUE	40400000	55900000	48500000	71600000	32300000	46900000	48800000	49400000
Glutathione S-transferase P OS=Rattus norvegicus OX=10116 GN=Gstp1 PE=1 SV=2	P04906	Gstp1	23 kDa		61200000	63800000	50000000	81700000	59600000	60500000	54500000	52100000
Cluster of Fructose-bisphosphate aldolase A OS=Rattus norvegicus OX=10116 GN=Aldoa PE=1 SV=2 (P05065)	P05065 [2]	Aldoa	39 kDa	TRUE	222000000	234000000	192000000	367000000	243000000	269000000	193000000	239000000
Elongation factor 2 OS=Rattus norvegicus OX=10116 GN=Eef2 PE=1 SV=4	P05197	Eef2	95 kDa	TRUE	43500000	44800000	41700000	51300000	38400000	41000000	38400000	43300000
Glucose-6-phosphate 1-dehydrogenase OS=Rattus norvegicus OX=10116 GN=G6pdx PE=1 SV=3	P05370	G6pdx	59 kDa		6030000	4470000	3160000	11000000	5370000	5600000	3490000	8020000
NADH-ubiquinone oxidoreductase chain 4 OS=Rattus norvegicus OX=10116 GN=Mtnd4 PE=3 SV=3	P05508	Mtnd4	52 kDa		16600000	13700000	22100000	3340000	13300000	17200000	16000000	15900000
Cluster of Hexokinase-1 OS=Rattus norvegicus OX=10116 GN=Hk1 PE=1 SV=4 (P05708)	P05708 [7]	Hk1	102 kDa	TRUE	104000000	91300000	76700000	185000000	101000000	101000000	111000000	87800000
Cluster of Ras-related protein Rab-2A OS=Rattus norvegicus OX=10116 GN=Rab2a PE=2 SV=1 (P05712)	P05712 [2]	Rab2a	24 kDa	TRUE	30100000	34600000	37400000	37800000	29600000	32100000	30200000	26200000
Delta-aminolevulinic acid dehydratase OS=Rattus norvegicus OX=10116 GN=Alad PE=1 SV=1	P06214	Alad	36 kDa		0	0	0	0	0	0	0	0
Prothymosin alpha OS=Rattus norvegicus OX=10116 GN=Ptma PE=1 SV=2	P06302	Ptma	12 kDa		7910000	8730000	15000000	11700000	13900000	12300000	10300000	0
Cluster of Sodium/potassium-transporting ATPase subunit alpha-3 OS=Rattus norvegicus OX=10116 GN=Atp1a3 PE=1 SV=2 (P06687)	P06687 [7]	Atp1a3	112 kDa	TRUE	157000000	183000000	162000000	271000000	175000000	147000000	172000000	155000000
Endoplasmic reticulum chaperone BiP OS=Rattus norvegicus OX=10116 GN=Hspa5 PE=1 SV=1	P06761	Hspa5	72 kDa	TRUE	71600000	63400000	80500000	111000000	73400000	75600000	81200000	64000000
Beta-2-microglobulin OS=Rattus norvegicus OX=10116 GN=B2m PE=1 SV=1	P07151	B2m	14 kDa		0	0	0	0	0	0	0	0
Calbindin OS=Rattus norvegicus OX=10116 GN=Calb1 PE=1 SV=2	P07171	Calb1	30 kDa	TRUE	29200000	44100000	36000000	50500000	42400000	29800000	51600000	40000000
Cluster of Gamma-enolase OS=Rattus norvegicus OX=10116 GN=Eno2 PE=1 SV=2 (P07323)	P07323 [2]	Eno2	47 kDa	TRUE	82800000	86700000	99900000	131000000	93800000	91600000	88900000	78800000
Creatine kinase B-type OS=Rattus norvegicus OX=10116 GN=Ckb PE=1 SV=2	P07335	Ckb	43 kDa	TRUE	444000000	545000000	443000000	318000000	375000000	435000000	345000000	420000000
Sodium/potassium-transporting ATPase subunit beta-1 OS=Rattus norvegicus OX=10116 GN=Atp1b1 PE=1 SV=1	P07340	Atp1b1	35 kDa	TRUE	234000000	235000000	221000000	333000000	132000000	189000000	197000000	209000000
Fatty acid-binding protein, heart OS=Rattus norvegicus OX=10116 GN=Fabp3 PE=1 SV=2	P07483	Fabp3	15 kDa		46500000	67500000	70400000	47900000	55800000	50700000	59800000	63300000
Cluster of Propionyl-CoA carboxylase beta chain, mitochondrial OS=Rattus norvegicus OX=10116 GN=Pccb PE=2 SV=1 (P07633)	P07633 [2]	Pccb	59 kDa	TRUE	8310000	10100000	10600000	8380000	8880000	8790000	10000000	8120000
Cluster of Epoxide hydrolase 1 OS=Rattus norvegicus OX=10116 GN=Ephx1 PE=1 SV=1 (P07687)	P07687 [2]	Ephx1	53 kDa	TRUE	0	0	0	0	0	0	0	0
Synaptophysin OS=Rattus norvegicus OX=10116 GN=Syp PE=1 SV=1	P07825	Syp	33 kDa		241000000	234000000	231000000	631000000	437000000	323000000	143000000	310000000
Superoxide dismutase [Mn], mitochondrial OS=Rattus norvegicus OX=10116 GN=Sod2 PE=1 SV=2	P07895	Sod2	25 kDa		90000000	183000000	88400000	208000000	96700000	112000000	148000000	155000000
Neuromodulin OS=Rattus norvegicus OX=10116 GN=Gap43 PE=1 SV=1	P07936	Gap43	24 kDa	TRUE	43900000	50900000	50000000	85900000	45100000	37400000	47800000	43100000
Cluster of Aldose reductase OS=Rattus norvegicus OX=10116 GN=Akr1b1 PE=1 SV=3 (P07943)	P07943 [2]	Akr1b1	36 kDa	TRUE	25900000	24000000	27800000	55500000	24000000	22300000	19700000	20300000
Cluster of Glutathione S-transferase Yb-3 OS=Rattus norvegicus OX=10116 GN=Gstm3 PE=1 SV=2 (P08009)	P08009 [2]	Gstm3	26 kDa	TRUE	75300000	81200000	75200000	90300000	74600000	65700000	88800000	53700000
Gap junction alpha-1 protein OS=Rattus norvegicus OX=10116 GN=Gja1 PE=1 SV=2	P08050	Gja1	43 kDa		0	19900000	15700000	54800000	9800000	13700000	15400000	17900000
Clathrin light chain A OS=Rattus norvegicus OX=10116 GN=Clta PE=1 SV=1	P08081	Clta	27 kDa		65400000	76600000	50800000	82800000	47400000	40200000	49500000	39100000
Clathrin light chain B OS=Rattus norvegicus OX=10116 GN=Cltb PE=1 SV=1	P08082	Cltb	25 kDa	TRUE	84100000	79700000	99700000	94500000	96500000	41000000	65400000	91300000
Dihydrolipoyllysine-residue acetyltransferase component of pyruvate dehydrogenase complex, mitochondrial OS=Rattus norvegicus OX=10116 GN=Dlat PE=1 SV=3	P08461	Dlat	67 kDa		147000000	130000000	145000000	155000000	151000000	139000000	153000000	144000000
Muscarinic acetylcholine receptor M1 OS=Rattus norvegicus OX=10116 GN=Chrm1 PE=1 SV=1	P08482	Chrm1	51 kDa	TRUE	0	14000000	0	12200000	0	12500000	0	0
Olfactory marker protein OS=Rattus norvegicus OX=10116 GN=Omp PE=1 SV=2	P08523	Omp	19 kDa		0	0	0	0	0	0	0	0
Amyloid-beta A4 protein OS=Rattus norvegicus OX=10116 GN=App PE=1 SV=2	P08592 (+1)	App	87 kDa	TRUE	14800000	14200000	17700000	19100000	13800000	14700000	18000000	14900000
Argininosuccinate synthase OS=Rattus norvegicus OX=10116 GN=Ass1 PE=1 SV=1	P09034	Ass1	46 kDa		0	0	0	0	0	0	0	0
Fructose-bisphosphate aldolase C OS=Rattus norvegicus OX=10116 GN=Aldoc PE=1 SV=3	P09117	Aldoc	39 kDa	TRUE	129000000	144000000	154000000	183000000	176000000	176000000	161000000	140000000
Cluster of Protein kinase C epsilon type OS=Rattus norvegicus OX=10116 GN=Prkce PE=1 SV=1 (P09216)	P09216 [3]	Prkce	83 kDa	TRUE	12600000	13500000	13400000	30800000	14400000	14700000	16700000	15600000
cAMP-dependent protein kinase type I-alpha regulatory subunit OS=Rattus norvegicus OX=10116 GN=Prkar1a PE=1 SV=2	P09456	Prkar1a	43 kDa	TRUE	16100000	14300000	18200000	15700000	14700000	12600000	15100000	9480000
Ras-related protein Rab-7a OS=Rattus norvegicus OX=10116 GN=Rab7a PE=1 SV=2	P09527	Rab7a	24 kDa	TRUE	62800000	70600000	54800000	93500000	72300000	75300000	67700000	65300000
Glutamine synthetase OS=Rattus norvegicus OX=10116 GN=Glul PE=1 SV=3	P09606	Glul	42 kDa		122000000	155000000	169000000	356000000	116000000	158000000	120000000	232000000
60S ribosomal protein L5 OS=Rattus norvegicus OX=10116 GN=Rpl5 PE=1 SV=3	P09895	Rpl5	34 kDa	TRUE	24100000	18900000	14900000	27300000	21700000	22200000	20200000	27800000
Synapsin-1 OS=Rattus norvegicus OX=10116 GN=Syn1 PE=1 SV=3	P09951	Syn1	74 kDa	TRUE	177000000	205000000	113000000	219000000	175000000	180000000	224000000	169000000
Vacuolar protein-sorting-associated protein 25 OS=Rattus norvegicus OX=10116 GN=Vps25 PE=1 SV=1	P0C0A1	Vps25	21 kDa		0	0	0	0	0	0	11200000	0
Phosphoinositide 3-kinase regulatory subunit 4 OS=Rattus norvegicus OX=10116 GN=Pik3r4 PE=3 SV=2	P0C0R5	Pik3r4	152 kDa	TRUE	0	0	0	2980000	0	0	4600000	0
Mesencephalic astrocyte-derived neurotrophic factor OS=Rattus norvegicus OX=10116 GN=Manf PE=1 SV=1	P0C5H9	Manf	20 kDa		0	0	0	12200000	0	0	6040000	0
Protein tweety homolog 1 OS=Rattus norvegicus OX=10116 GN=Ttyh1 PE=1 SV=1	P0C5X8	Ttyh1	49 kDa		46000000	42500000	47300000	92900000	43100000	42000000	55600000	36900000
Ankyrin repeat and sterile alpha motif domain-containing protein 1B OS=Rattus norvegicus OX=10116 GN=Anks1b PE=1 SV=1	P0C6S7	Anks1b	139 kDa		31600000	33600000	30700000	39400000	25500000	34300000	38200000	37900000
Proline-rich protein 7 OS=Rattus norvegicus OX=10116 GN=Prr7 PE=1 SV=1	P0C6T3	Prr7	30 kDa		0	0	0	10700000	0	0	0	0
Overexpressed in colon carcinoma 1 protein homolog OS=Rattus norvegicus OX=10116 PE=3 SV=1	P0CD96		6 kDa		0	0	0	5070000	0	0	0	0
NADH dehydrogenase [ubiquinone] 1 beta subcomplex subunit 1 OS=Rattus norvegicus OX=10116 GN=Ndufb1 PE=3 SV=1	P0DN35	Ndufb1	7 kDa		0	0	0	14900000	0	0	0	0
Calmodulin-1 OS=Rattus norvegicus OX=10116 GN=Calm1 PE=1 SV=1	P0DP29	Calm1	17 kDa		94100000	163000000	178000000	548000000	183000000	252000000	205000000	179000000
Cluster of Peptidyl-prolyl cis-trans isomerase A OS=Rattus norvegicus OX=10116 GN=Ppia PE=1 SV=2 (P10111)	P10111 [2]	Ppia	18 kDa	TRUE	549000000	501000000	409000000	909000000	476000000	446000000	356000000	310000000
Cluster of Potassium voltage-gated channel subfamily A member 1 OS=Rattus norvegicus OX=10116 GN=Kcna1 PE=1 SV=1 (P10499)	P10499 [3]	Kcna1	56 kDa	TRUE	0	15000000	0	15900000	0	0	0	0
Cluster of 1-phosphatidylinositol 4,5-bisphosphate phosphodiesterase beta-1 OS=Rattus norvegicus OX=10116 GN=Plcb1 PE=1 SV=1 (P10687)	P10687 [3]	Plcb1	138 kDa	TRUE	30500000	27400000	29600000	26600000	33500000	28200000	33000000	28300000
Cluster of 1-phosphatidylinositol 4,5-bisphosphate phosphodiesterase delta-1 OS=Rattus norvegicus OX=10116 GN=Plcd1 PE=1 SV=1 (P10688)	P10688 [2]	Plcd1	86 kDa	TRUE	0	0	0	0	0	0	10400000	0
Adenosylhomocysteinase OS=Rattus norvegicus OX=10116 GN=Ahcy PE=1 SV=3	P10760	Ahcy	48 kDa		23300000	28900000	18100000	45300000	35900000	23200000	26800000	22600000
Cytochrome c oxidase subunit 6A1, mitochondrial OS=Rattus norvegicus OX=10116 GN=Cox6a1 PE=1 SV=2	P10818	Cox6a1	12 kDa		0	0	0	391000000	0	0	0	0
Glutamate dehydrogenase 1, mitochondrial OS=Rattus norvegicus OX=10116 GN=Glud1 PE=1 SV=2	P10860	Glud1	61 kDa	TRUE	85300000	90600000	108000000	126000000	79000000	98800000	97400000	98900000
Cytochrome c oxidase subunit 4 isoform 1, mitochondrial OS=Rattus norvegicus OX=10116 GN=Cox4i1 PE=1 SV=1	P10888	Cox4i1	20 kDa		147000000	171000000	133000000	272000000	129000000	170000000	177000000	178000000
Thioredoxin OS=Rattus norvegicus OX=10116 GN=Txn PE=1 SV=2	P11232	Txn	12 kDa		158000000	100000000	141000000	76000000	95800000	87200000	111000000	96100000
Cytochrome c oxidase subunit 5A, mitochondrial OS=Rattus norvegicus OX=10116 GN=Cox5a PE=1 SV=1	P11240	Cox5a	16 kDa		132000000	300000000	288000000	412000000	222000000	297000000	303000000	131000000
Calcium/calmodulin-dependent protein kinase type II subunit alpha OS=Rattus norvegicus OX=10116 GN=Camk2a PE=1 SV=1	P11275	Camk2a	54 kDa	TRUE	276000000	254000000	225000000	322000000	290000000	247000000	281000000	231000000
Dihydropteridine reductase OS=Rattus norvegicus OX=10116 GN=Qdpr PE=1 SV=1	P11348	Qdpr	26 kDa		43200000	53400000	31500000	36000000	33700000	43000000	64300000	66100000
Plasma membrane calcium-transporting ATPase 1 OS=Rattus norvegicus OX=10116 GN=Atp2b1 PE=1 SV=3	P11505	Atp2b1	135 kDa	TRUE	53300000	52000000	57200000	80900000	51600000	58700000	56300000	50900000
Cluster of Plasma membrane calcium-transporting ATPase 2 OS=Rattus norvegicus OX=10116 GN=Atp2b2 PE=1 SV=2 (P11506)	P11506 [2]	Atp2b2	137 kDa	TRUE	45700000	44800000	56900000	84200000	51700000	49500000	46500000	57600000
Cluster of Sarcoplasmic/endoplasmic reticulum calcium ATPase 2 OS=Rattus norvegicus OX=10116 GN=Atp2a2 PE=1 SV=1 (P11507)	P11507 [6]	Atp2a2	115 kDa	TRUE	38700000	45000000	45600000	57000000	49000000	42100000	41300000	35600000
NADH-ubiquinone oxidoreductase chain 5 OS=Rattus norvegicus OX=10116 GN=Mtnd5 PE=3 SV=3	P11661	Mtnd5	69 kDa		49900000	68300000	47700000	15800000	79200000	68100000	72200000	16200000
Cluster of Calcium/calmodulin-dependent protein kinase type II subunit gamma OS=Rattus norvegicus OX=10116 GN=Camk2g PE=1 SV=1 (P11730)	P11730 [2]	Camk2g	59 kDa	TRUE	79400000	115000000	124000000	72700000	90100000	99600000	205000000	87200000
Galectin-1 OS=Rattus norvegicus OX=10116 GN=Lgals1 PE=1 SV=2	P11762	Lgals1	15 kDa		0	13400000	17100000	0	0	13700000	16500000	0
Cluster of Aldehyde dehydrogenase, mitochondrial OS=Rattus norvegicus OX=10116 GN=Aldh2 PE=1 SV=1 (P11884)	P11884 [2]	Aldh2	56 kDa	TRUE	26600000	26800000	27900000	33000000	29900000	26000000	27400000	25200000
Cytochrome c oxidase subunit 6C-2 OS=Rattus norvegicus OX=10116 GN=Cox6c2 PE=1 SV=3	P11951	Cox6c2	8 kDa		0	0	0	0	0	0	37600000	70000000
Cluster of Pyruvate kinase PKM OS=Rattus norvegicus OX=10116 GN=Pkm PE=1 SV=3 (P11980)	P11980 [4]	Pkm	58 kDa	TRUE	192000000	217000000	242000000	295000000	219000000	224000000	224000000	198000000
Isovaleryl-CoA dehydrogenase, mitochondrial OS=Rattus norvegicus OX=10116 GN=Ivd PE=1 SV=2	P12007	Ivd	46 kDa	TRUE	16700000	24300000	20000000	39200000	19300000	17400000	20100000	18100000
Cytochrome c oxidase subunit 5B, mitochondrial OS=Rattus norvegicus OX=10116 GN=Cox5b PE=1 SV=2	P12075	Cox5b	14 kDa		79400000	108000000	124000000	427000000	82800000	88600000	153000000	94200000
Cluster of Serotransferrin OS=Rattus norvegicus OX=10116 GN=Tf PE=1 SV=3 (P12346)	P12346 [2]	Tf	76 kDa	TRUE	34500000	38100000	39200000	62900000	32900000	27100000	27000000	24900000
cAMP-dependent protein kinase type II-alpha regulatory subunit OS=Rattus norvegicus OX=10116 GN=Prkar2a PE=1 SV=4	P12368	Prkar2a	45 kDa	TRUE	37700000	47100000	47500000	44800000	36200000	42200000	43800000	29900000
cAMP-dependent protein kinase type II-beta regulatory subunit OS=Rattus norvegicus OX=10116 GN=Prkar2b PE=1 SV=3	P12369	Prkar2b	46 kDa	TRUE	52700000	69800000	65600000	55400000	60500000	61200000	79200000	38100000
Cluster of Alcohol dehydrogenase class-3 OS=Rattus norvegicus OX=10116 GN=Adh5 PE=1 SV=2 (P12711)	P12711 [2]	Adh5	40 kDa	TRUE	19900000	24600000	24900000	32300000	33700000	20100000	22600000	16300000
Fatty acid synthase OS=Rattus norvegicus OX=10116 GN=Fasn PE=1 SV=3	P12785	Fasn	273 kDa		18800000	17200000	19800000	18100000	18100000	21000000	19000000	16000000
Neurofilament medium polypeptide OS=Rattus norvegicus OX=10116 GN=Nefm PE=1 SV=4	P12839	Nefm	96 kDa	TRUE	44800000	57100000	40300000	70700000	41100000	53500000	39400000	46000000
Cluster of Nucleophosmin OS=Rattus norvegicus OX=10116 GN=Npm1 PE=1 SV=1 (P13084)	P13084 [3]	Npm1	33 kDa	TRUE	37200000	51800000	57000000	29000000	44300000	50600000	42700000	33200000
Aspartate aminotransferase, cytoplasmic OS=Rattus norvegicus OX=10116 GN=Got1 PE=1 SV=3	P13221	Got1	46 kDa		201000000	174000000	155000000	240000000	150000000	158000000	193000000	213000000
2',3'-cyclic-nucleotide 3'-phosphodiesterase OS=Rattus norvegicus OX=10116 GN=Cnp PE=1 SV=2	P13233	Cnp	47 kDa	TRUE	201000000	263000000	214000000	209000000	152000000	274000000	219000000	174000000
Cluster of Calcium/calmodulin-dependent protein kinase type IV OS=Rattus norvegicus OX=10116 GN=Camk4 PE=1 SV=3 (P13234)	P13234 [2]	Camk4	53 kDa	TRUE	11700000	9650000	20300000	13000000	19100000	8990000	28100000	19500000
Cluster of Glutaminase kidney isoform, mitochondrial OS=Rattus norvegicus OX=10116 GN=Gls PE=1 SV=2 (P13264)	P13264 [2]	Gls	74 kDa	TRUE	57600000	77100000	64100000	84800000	49100000	68200000	82000000	53700000
Nucleolin OS=Rattus norvegicus OX=10116 GN=Ncl PE=1 SV=3	P13383 (+1)	Ncl	77 kDa	TRUE	25400000	30800000	24700000	41500000	22900000	25500000	28300000	25000000
Cluster of 40S ribosomal protein S14 OS=Rattus norvegicus OX=10116 GN=Rps14 PE=2 SV=3 (P13471)	P13471 [3]	Rps14	16 kDa	TRUE	36000000	48500000	40800000	66100000	57600000	25000000	40300000	0
Sodium/potassium-transporting ATPase subunit beta-2 OS=Rattus norvegicus OX=10116 GN=Atp1b2 PE=1 SV=1	P13638 (+1)	Atp1b2	33 kDa		64100000	82300000	75800000	169000000	65200000	47800000	48300000	71500000
Cluster of Stathmin OS=Rattus norvegicus OX=10116 GN=Stmn1 PE=1 SV=2 (P13668)	P13668 [2]	Stmn1	17 kDa	TRUE	128000000	161000000	155000000	321000000	74900000	157000000	133000000	153000000
Electron transfer flavoprotein subunit alpha, mitochondrial OS=Rattus norvegicus OX=10116 GN=Etfa PE=1 SV=4	P13803	Etfa	35 kDa		24200000	18700000	16200000	26000000	16500000	16400000	18600000	14700000
Major prion protein OS=Rattus norvegicus OX=10116 GN=Prnp PE=1 SV=2	P13852	Prnp	28 kDa		19600000	24600000	16900000	35800000	19400000	17800000	23300000	28800000
Cluster of Alpha-1-inhibitor 3 OS=Rattus norvegicus OX=10116 GN=A1i3 PE=1 SV=1 (P14046)	P14046 [5]	A1i3	164 kDa	TRUE	18800000	15800000	20200000	33800000	26100000	18900000	19900000	15800000
Serine/threonine-protein kinase A-Raf OS=Rattus norvegicus OX=10116 GN=Araf PE=1 SV=1	P14056	Araf	68 kDa	TRUE	0	0	0	0	0	0	0	0
Carbonic anhydrase 3 OS=Rattus norvegicus OX=10116 GN=Ca3 PE=1 SV=3	P14141	Ca3	29 kDa		0	0	0	0	14600000	0	0	0
cAMP-specific 3',5'-cyclic phosphodiesterase 4D OS=Rattus norvegicus OX=10116 GN=Pde4d PE=1 SV=4	P14270	Pde4d	91 kDa	TRUE	0	0	0	13100000	0	0	0	6890000
Fumarate hydratase, mitochondrial OS=Rattus norvegicus OX=10116 GN=Fh PE=1 SV=1	P14408	Fh	54 kDa		45500000	54200000	78000000	85400000	51900000	55900000	52500000	54400000
Fibrinogen beta chain OS=Rattus norvegicus OX=10116 GN=Fgb PE=1 SV=4	P14480	Fgb	54 kDa		18200000	0	0	7510000	0	0	0	0
Lysosome-associated membrane glycoprotein 1 OS=Rattus norvegicus OX=10116 GN=Lamp1 PE=1 SV=1	P14562	Lamp1	44 kDa		14800000	10700000	12800000	40800000	11000000	0	0	15600000
Enoyl-CoA hydratase, mitochondrial OS=Rattus norvegicus OX=10116 GN=Echs1 PE=1 SV=1	P14604	Echs1	32 kDa		45800000	42900000	67300000	37200000	46900000	34300000	35100000	33500000
Annexin A5 OS=Rattus norvegicus OX=10116 GN=Anxa5 PE=1 SV=3	P14668	Anxa5	36 kDa	TRUE	52000000	45700000	50100000	38900000	52500000	42100000	65600000	43700000
Cluster of Annexin A3 OS=Rattus norvegicus OX=10116 GN=Anxa3 PE=1 SV=4 (P14669)	P14669 [2]	Anxa3	36 kDa	TRUE	25000000	20300000	19300000	51800000	32500000	30600000	28000000	24300000
Cystatin-C OS=Rattus norvegicus OX=10116 GN=Cst3 PE=1 SV=2	P14841	Cst3	15 kDa		47100000	68600000	82400000	87900000	65700000	71600000	66400000	56200000
Peptidyl-glycine alpha-amidating monooxygenase OS=Rattus norvegicus OX=10116 GN=Pam PE=1 SV=1	P14925	Pam	109 kDa		0	0	0	0	0	0	0	0
Glutathione S-transferase alpha-4 OS=Rattus norvegicus OX=10116 GN=Gsta4 PE=1 SV=2	P14942	Gsta4	26 kDa	TRUE	14000000	24000000	13700000	73500000	16700000	24100000	22800000	14100000
Cluster of Carboxypeptidase E OS=Rattus norvegicus OX=10116 GN=Cpe PE=1 SV=1 (P15087)	P15087 [2]	Cpe	53 kDa	TRUE	21600000	21900000	24300000	12000000	21000000	17200000	20900000	19500000
Aspartate--tRNA ligase, cytoplasmic OS=Rattus norvegicus OX=10116 GN=Dars PE=1 SV=1	P15178	Dars	57 kDa	TRUE	8490000	11400000	10900000	14600000	8090000	16700000	13600000	11300000
Potassium voltage-gated channel subfamily B member 1 OS=Rattus norvegicus OX=10116 GN=Kcnb1 PE=1 SV=3	P15387	Kcnb1	96 kDa		0	0	0	0	12100000	0	0	0
Long-chain specific acyl-CoA dehydrogenase, mitochondrial OS=Rattus norvegicus OX=10116 GN=Acadl PE=1 SV=1	P15650	Acadl	48 kDa	TRUE	13400000	15100000	0	7610000	16200000	0	12600000	19100000
Short-chain specific acyl-CoA dehydrogenase, mitochondrial OS=Rattus norvegicus OX=10116 GN=Acads PE=1 SV=2	P15651 (+1)	Acads	45 kDa		0	0	0	5780000	0	0	0	0
Calcium/calmodulin-dependent protein kinase type II subunit delta OS=Rattus norvegicus OX=10116 GN=Camk2d PE=1 SV=1	P15791	Camk2d	60 kDa	TRUE	64200000	86200000	105000000	109000000	71200000	82000000	86300000	66900000
Cluster of ATP synthase subunit alpha, mitochondrial OS=Rattus norvegicus OX=10116 GN=Atp5f1a PE=1 SV=2 (P15999)	P15999 [2]	Atp5f1a	60 kDa	TRUE	306000000	392000000	233000000	298000000	364000000	378000000	448000000	241000000
Phosphatidylinositol transfer protein alpha isoform OS=Rattus norvegicus OX=10116 GN=Pitpna PE=1 SV=2	P16446	Pitpna	32 kDa	TRUE	61000000	50100000	44400000	65400000	36500000	46900000	43900000	39400000
Cluster of Phosphoglycerate kinase 1 OS=Rattus norvegicus OX=10116 GN=Pgk1 PE=1 SV=2 (P16617)	P16617 [2]	Pgk1	45 kDa	TRUE	244000000	277000000	278000000	196000000	188000000	259000000	185000000	232000000
ATP-binding cassette sub-family D member 3 OS=Rattus norvegicus OX=10116 GN=Abcd3 PE=1 SV=3	P16970	Abcd3	75 kDa		10800000	0	0	0	0	11900000	0	0
Lysosome-associated membrane glycoprotein 2 OS=Rattus norvegicus OX=10116 GN=Lamp2 PE=1 SV=3	P17046	Lamp2	45 kDa		9840000	0	0	0	0	15300000	0	8470000
Inositol-trisphosphate 3-kinase A OS=Rattus norvegicus OX=10116 GN=Itpka PE=1 SV=3	P17105	Itpka	51 kDa	TRUE	11900000	13800000	12500000	18300000	12800000	12900000	13800000	13800000
Proteasome subunit alpha type-2 OS=Rattus norvegicus OX=10116 GN=Psma2 PE=1 SV=3	P17220	Psma2	26 kDa		47800000	32800000	35000000	20900000	53400000	34600000	50500000	29500000
Mevalonate kinase OS=Rattus norvegicus OX=10116 GN=Mvk PE=1 SV=1	P17256	Mvk	42 kDa		0	0	0	0	0	0	5000000	0
Hydroxymethylglutaryl-CoA synthase, cytoplasmic OS=Rattus norvegicus OX=10116 GN=Hmgcs1 PE=1 SV=1	P17425	Hmgcs1	57 kDa		13200000	8980000	8490000	13300000	8670000	10600000	10300000	18100000
Acetyl-CoA acetyltransferase, mitochondrial OS=Rattus norvegicus OX=10116 GN=Acat1 PE=1 SV=1	P17764	Acat1	45 kDa		43400000	40500000	55800000	68200000	65400000	39500000	44000000	59400000
Nuclear pore glycoprotein p62 OS=Rattus norvegicus OX=10116 GN=Nup62 PE=1 SV=1	P17955	Nup62	53 kDa		0	0	0	5040000	0	0	0	0
Glutamate decarboxylase 1 OS=Rattus norvegicus OX=10116 GN=Gad1 PE=2 SV=1	P18088	Gad1	67 kDa	TRUE	10500000	11200000	14000000	19900000	12200000	14000000	15500000	14900000
Long-chain-fatty-acid--CoA ligase 1 OS=Rattus norvegicus OX=10116 GN=Acsl1 PE=1 SV=1	P18163	Acsl1	78 kDa	TRUE	0	5450000	0	3350000	0	0	0	0
Sepiapterin reductase OS=Rattus norvegicus OX=10116 GN=Spr PE=1 SV=1	P18297	Spr	28 kDa		0	7290000	3870000	7270000	7200000	0	5260000	3690000
Cold shock domain-containing protein E1 OS=Rattus norvegicus OX=10116 GN=Csde1 PE=2 SV=1	P18395	Csde1	89 kDa	TRUE	8080000	10000000	8610000	6970000	9430000	9390000	8640000	17900000
Calreticulin OS=Rattus norvegicus OX=10116 GN=Calr PE=1 SV=1	P18418	Calr	48 kDa	TRUE	94500000	87300000	87400000	135000000	75400000	85400000	97000000	71900000
Proteasome subunit alpha type-1 OS=Rattus norvegicus OX=10116 GN=Psma1 PE=1 SV=2	P18420	Psma1	30 kDa		26000000	21500000	24900000	29600000	22600000	17700000	22100000	19800000
Proteasome subunit alpha type-3 OS=Rattus norvegicus OX=10116 GN=Psma3 PE=1 SV=3	P18422	Psma3	28 kDa	TRUE	35300000	24900000	22300000	58300000	32200000	31200000	22700000	29900000
Carnitine O-palmitoyltransferase 2, mitochondrial OS=Rattus norvegicus OX=10116 GN=Cpt2 PE=1 SV=1	P18886	Cpt2	74 kDa	TRUE	0	0	0	0	0	0	0	0
Casein kinase II subunit alpha OS=Rattus norvegicus OX=10116 GN=Csnk2a1 PE=1 SV=2	P19139	Csnk2a1	45 kDa	TRUE	27900000	47800000	21300000	34500000	33300000	26700000	32600000	24300000
NADH dehydrogenase [ubiquinone] flavoprotein 2, mitochondrial OS=Rattus norvegicus OX=10116 GN=Ndufv2 PE=1 SV=2	P19234	Ndufv2	27 kDa		58400000	99800000	80400000	134000000	72600000	96200000	91600000	84300000
Glutamate--cysteine ligase catalytic subunit OS=Rattus norvegicus OX=10116 GN=Gclc PE=1 SV=2	P19468	Gclc	73 kDa		9130000	9670000	16800000	13900000	13000000	14200000	20700000	5520000
Cluster of Glutamate receptor 1 OS=Rattus norvegicus OX=10116 GN=Gria1 PE=1 SV=2 (P19490)	P19490 [2]	Gria1	102 kDa	TRUE	20100000	16100000	41800000	32000000	25500000	17800000	25100000	18400000
Cluster of Glutamate receptor 3 OS=Rattus norvegicus OX=10116 GN=Gria3 PE=1 SV=1 (P19492)	P19492 [2]	Gria3	100 kDa	TRUE	16300000	19600000	14900000	20600000	16000000	17000000	19400000	18300000
ATP synthase F(0) complex subunit B1, mitochondrial OS=Rattus norvegicus OX=10116 GN=Atp5pb PE=1 SV=1	P19511	Atp5pb	29 kDa		108000000	86300000	71300000	188000000	109000000	75300000	64800000	71400000
Neurofilament light polypeptide OS=Rattus norvegicus OX=10116 GN=Nefl PE=1 SV=3	P19527	Nefl	61 kDa	TRUE	53200000	75800000	69600000	72600000	48900000	84400000	58400000	79700000
Guanine nucleotide-binding protein G(z) subunit alpha OS=Rattus norvegicus OX=10116 GN=Gnaz PE=2 SV=3	P19627	Gnaz	41 kDa	TRUE	33200000	33400000	27900000	30600000	24000000	27500000	29100000	19400000
Amine oxidase [flavin-containing] B OS=Rattus norvegicus OX=10116 GN=Maob PE=1 SV=3	P19643	Maob	58 kDa	TRUE	15900000	17400000	16700000	23900000	16500000	13700000	14400000	16400000
Cluster of Guanylate cyclase soluble subunit alpha-1 OS=Rattus norvegicus OX=10116 GN=Gucy1a1 PE=1 SV=1 (P19686)	P19686 [2]	Gucy1a1	78 kDa	TRUE	0	0	0	4510000	5670000	0	0	0
Cluster of Nucleoside diphosphate kinase B OS=Rattus norvegicus OX=10116 GN=Nme2 PE=1 SV=1 (P19804)	P19804 [2]	Nme2	17 kDa	TRUE	236000000	208000000	170000000	292000000	187000000	212000000	207000000	85700000
60S acidic ribosomal protein P1 OS=Rattus norvegicus OX=10116 GN=Rplp1 PE=3 SV=1	P19944	Rplp1	11 kDa		86500000	107000000	98900000	0	0	119000000	0	94100000
60S acidic ribosomal protein P0 OS=Rattus norvegicus OX=10116 GN=Rplp0 PE=1 SV=2	P19945	Rplp0	34 kDa		45700000	56000000	38100000	42200000	61300000	54200000	53700000	37900000
Hemopexin OS=Rattus norvegicus OX=10116 GN=Hpx PE=1 SV=3	P20059	Hpx	51 kDa		35200000	24300000	13900000	20900000	0	0	0	0
NADH-cytochrome b5 reductase 3 OS=Rattus norvegicus OX=10116 GN=Cyb5r3 PE=1 SV=2	P20070	Cyb5r3	34 kDa	TRUE	20900000	32100000	23200000	9220000	20700000	27700000	33400000	37800000
Cluster of GTPase HRas OS=Rattus norvegicus OX=10116 GN=Hras PE=1 SV=2 (P20171)	P20171 [3]	Hras	21 kDa	TRUE	44000000	42900000	43400000	47800000	40200000	39700000	50100000	39100000
Gamma-aminobutyric acid receptor subunit alpha-3 OS=Rattus norvegicus OX=10116 GN=Gabra3 PE=1 SV=2	P20236	Gabra3	55 kDa	TRUE	0	16100000	4250000	0	13000000	0	0	0
Cannabinoid receptor 1 OS=Rattus norvegicus OX=10116 GN=Cnr1 PE=1 SV=1	P20272	Cnr1	53 kDa		0	0	0	9400000	0	0	0	0
Guanylate cyclase soluble subunit beta-1 OS=Rattus norvegicus OX=10116 GN=Gucy1b1 PE=1 SV=2	P20595	Gucy1b1	70 kDa		0	9800000	8470000	14600000	9240000	9700000	10900000	7310000
Cluster of Ig gamma-2A chain C region OS=Rattus norvegicus OX=10116 GN=Igg-2a PE=1 SV=1 (P20760)	P20760 [2]	Igg-2a	35 kDa	TRUE	16500000	16800000	19300000	22900000	10900000	0	15600000	0
Ig gamma-2B chain C region OS=Rattus norvegicus OX=10116 GN=Igh-1a PE=1 SV=1	P20761	Igh-1a	36 kDa		22000000	18200000	0	0	0	0	0	0
Cytochrome b-c1 complex subunit Rieske, mitochondrial OS=Rattus norvegicus OX=10116 GN=Uqcrfs1 PE=1 SV=2	P20788	Uqcrfs1	29 kDa		84500000	84000000	112000000	187000000	145000000	127000000	102000000	114000000
Cluster of 60S ribosomal protein L3 OS=Rattus norvegicus OX=10116 GN=Rpl3 PE=1 SV=3 (P21531)	P21531 [4]	Rpl3	46 kDa	TRUE	18000000	28200000	23900000	27600000	21400000	21300000	20900000	20400000
Dynamin-1 OS=Rattus norvegicus OX=10116 GN=Dnm1 PE=1 SV=2	P21575	Dnm1	97 kDa	TRUE	93800000	118000000	113000000	165000000	100000000	94900000	102000000	93600000
Proteasome subunit alpha type-4 OS=Rattus norvegicus OX=10116 GN=Psma4 PE=1 SV=1	P21670	Psma4	29 kDa		29700000	33100000	34000000	39300000	30500000	26600000	30800000	30000000
Synaptotagmin-1 OS=Rattus norvegicus OX=10116 GN=Syt1 PE=1 SV=3	P21707	Syt1	47 kDa	TRUE	140000000	143000000	110000000	190000000	122000000	137000000	162000000	118000000
Cluster of 3-ketoacyl-CoA thiolase A, peroxisomal OS=Rattus norvegicus OX=10116 GN=Acaa1a PE=1 SV=2 (P21775)	P21775 [2]	Acaa1a	44 kDa	TRUE	0	0	6360000	0	10600000	0	0	0
Succinate dehydrogenase [ubiquinone] iron-sulfur subunit, mitochondrial OS=Rattus norvegicus OX=10116 GN=Sdhb PE=2 SV=2	P21913	Sdhb	32 kDa		34800000	29900000	47700000	77800000	26500000	36800000	38300000	28300000
Protein-L-isoaspartate(D-aspartate) O-methyltransferase OS=Rattus norvegicus OX=10116 GN=Pcmt1 PE=1 SV=2	P22062	Pcmt1	25 kDa		61200000	60300000	61200000	64600000	41800000	54500000	56900000	51000000
Catechol O-methyltransferase OS=Rattus norvegicus OX=10116 GN=Comt PE=1 SV=2	P22734	Comt	30 kDa		12500000	11400000	0	0	0	12300000	0	11000000
Synaptoporin OS=Rattus norvegicus OX=10116 GN=Synpr PE=1 SV=2	P22831	Synpr	29 kDa		58300000	61600000	56600000	125000000	35800000	43100000	72300000	0
60S ribosomal protein L12 OS=Rattus norvegicus OX=10116 GN=Rpl12 PE=2 SV=1	P23358	Rpl12	18 kDa		31900000	41700000	27400000	57900000	28600000	28400000	33700000	29700000
Coatomer subunit beta OS=Rattus norvegicus OX=10116 GN=Copb1 PE=1 SV=1	P23514	Copb1	107 kDa		9520000	10700000	13800000	6850000	17000000	9490000	13800000	14400000
Cluster of Alpha-internexin OS=Rattus norvegicus OX=10116 GN=Ina PE=1 SV=2 (P23565)	P23565 [2]	Ina	56 kDa	TRUE	68400000	96200000	69300000	102000000	70200000	102000000	62900000	90300000
Cluster of Heme oxygenase 2 OS=Rattus norvegicus OX=10116 GN=Hmox2 PE=1 SV=1 (P23711)	P23711 [2]	Hmox2	36 kDa	TRUE	22800000	14800000	15100000	10900000	20700000	16700000	17500000	12900000
Alpha-crystallin B chain OS=Rattus norvegicus OX=10116 GN=Cryab PE=1 SV=1	P23928	Cryab	20 kDa		0	8310000	0	0	0	0	0	0
Enoyl-CoA delta isomerase 1, mitochondrial OS=Rattus norvegicus OX=10116 GN=Eci1 PE=1 SV=1	P23965 (+1)	Eci1	32 kDa		0	24300000	14900000	7930000	0	16100000	0	0
Sodium-dependent dopamine transporter OS=Rattus norvegicus OX=10116 GN=Slc6a3 PE=2 SV=1	P23977	Slc6a3	69 kDa	TRUE	0	0	0	0	0	0	0	0
Sodium- and chloride-dependent GABA transporter 1 OS=Rattus norvegicus OX=10116 GN=Slc6a1 PE=1 SV=1	P23978	Slc6a1	67 kDa		25200000	33400000	20200000	13300000	12700000	48000000	19800000	44900000
Cluster of Alpha-2-HS-glycoprotein OS=Rattus norvegicus OX=10116 GN=Ahsg PE=1 SV=2 (P24090)	P24090 [2]	Ahsg	38 kDa	TRUE	19800000	0	17000000	19800000	0	0	5820000	13300000
Thimet oligopeptidase OS=Rattus norvegicus OX=10116 GN=Thop1 PE=1 SV=4	P24155	Thop1	78 kDa	TRUE	12700000	10900000	13200000	14100000	9280000	12000000	12600000	11200000
Thiosulfate sulfurtransferase OS=Rattus norvegicus OX=10116 GN=Tst PE=1 SV=3	P24329	Tst	33 kDa	TRUE	25700000	59300000	86500000	127000000	32500000	37300000	42400000	27400000
Peptidyl-prolyl cis-trans isomerase B OS=Rattus norvegicus OX=10116 GN=Ppib PE=1 SV=3	P24368	Ppib	24 kDa	TRUE	32200000	51400000	27100000	51200000	32900000	34500000	36500000	30200000
Glutathione S-transferase kappa 1 OS=Rattus norvegicus OX=10116 GN=Gstk1 PE=1 SV=3	P24473	Gstk1	25 kDa	TRUE	7730000	7220000	15600000	13300000	17500000	9760000	9830000	6530000
Fumarylacetoacetase OS=Rattus norvegicus OX=10116 GN=Fah PE=1 SV=1	P25093	Fah	46 kDa		0	7720000	5590000	4240000	0	0	0	0
Cluster of Phosphoglycerate mutase 1 OS=Rattus norvegicus OX=10116 GN=Pgam1 PE=1 SV=4 (P25113)	P25113 [2]	Pgam1	29 kDa	TRUE	139000000	146000000	118000000	198000000	110000000	126000000	145000000	86000000
Alanine aminotransferase 1 OS=Rattus norvegicus OX=10116 GN=Gpt PE=1 SV=2	P25409	Gpt	55 kDa	TRUE	0	4590000	0	8870000	0	0	0	1400000
Sodium/hydrogen exchanger 1 OS=Rattus norvegicus OX=10116 GN=Slc9a1 PE=1 SV=2	P26431	Slc9a1	92 kDa	TRUE	0	16200000	0	0	0	0	0	0
Basigin OS=Rattus norvegicus OX=10116 GN=Bsg PE=1 SV=2	P26453	Bsg	42 kDa		68700000	61900000	58000000	67400000	68000000	65800000	70100000	45200000
Adenylate cyclase type 2 OS=Rattus norvegicus OX=10116 GN=Adcy2 PE=1 SV=1	P26769	Adcy2	123 kDa	TRUE	0	0	3130000	4400000	3790000	0	0	0
10 kDa heat shock protein, mitochondrial OS=Rattus norvegicus OX=10116 GN=Hspe1 PE=1 SV=3	P26772	Hspe1	11 kDa	TRUE	289000000	258000000	126000000	493000000	237000000	207000000	176000000	234000000
Cluster of Beta-adrenergic receptor kinase 1 OS=Rattus norvegicus OX=10116 GN=Grk2 PE=1 SV=1 (P26817)	P26817 [5]	Grk2	80 kDa	TRUE	12400000	13000000	17300000	19800000	0	0	20900000	16200000
Carbonic anhydrase 2 OS=Rattus norvegicus OX=10116 GN=Ca2 PE=1 SV=2	P27139	Ca2	29 kDa		49100000	55500000	78200000	96200000	49100000	45400000	80500000	80500000
CD59 glycoprotein OS=Rattus norvegicus OX=10116 GN=Cd59 PE=1 SV=2	P27274	Cd59	14 kDa	TRUE	20400000	15800000	0	58900000	13900000	9530000	13800000	14600000
Hypoxanthine-guanine phosphoribosyltransferase OS=Rattus norvegicus OX=10116 GN=Hprt1 PE=1 SV=1	P27605	Hprt1	24 kDa	TRUE	49800000	61400000	43200000	84000000	57600000	67300000	73800000	45000000
Cluster of Sorbitol dehydrogenase OS=Rattus norvegicus OX=10116 GN=Sord PE=1 SV=4 (P27867)	P27867 [3]	Sord	38 kDa	TRUE	8400000	6720000	0	0	0	0	0	0
Cluster of Cytosolic 10-formyltetrahydrofolate dehydrogenase OS=Rattus norvegicus OX=10116 GN=Aldh1l1 PE=1 SV=3 (P28037)	P28037 [2]	Aldh1l1	99 kDa	TRUE	11500000	12600000	7090000	9020000	12300000	14100000	12300000	5850000
T-complex protein 1 subunit alpha OS=Rattus norvegicus OX=10116 GN=Tcp1 PE=1 SV=1	P28480	Tcp1	60 kDa		20200000	30700000	25000000	36100000	28600000	28400000	32300000	24700000
Ras-specific guanine nucleotide-releasing factor 1 OS=Rattus norvegicus OX=10116 GN=Rasgrf1 PE=1 SV=1	P28818	Rasgrf1	143 kDa	TRUE	0	8600000	10300000	4370000	10800000	5870000	0	10600000
Beta-arrestin-1 OS=Rattus norvegicus OX=10116 GN=Arrb1 PE=1 SV=1	P29066	Arrb1	47 kDa		14700000	10600000	16600000	0	16300000	15400000	16900000	13600000
3-hydroxyisobutyrate dehydrogenase, mitochondrial OS=Rattus norvegicus OX=10116 GN=Hibadh PE=1 SV=3	P29266	Hibadh	35 kDa		17700000	32200000	40100000	24800000	30200000	26400000	34500000	20200000
Cluster of 40S ribosomal protein S9 OS=Rattus norvegicus OX=10116 GN=Rps9 PE=1 SV=4 (P29314)	P29314 [3]	Rps9	23 kDa	TRUE	14000000	18600000	12300000	35000000	8290000	10000000	15100000	13400000
ATP synthase subunit e, mitochondrial OS=Rattus norvegicus OX=10116 GN=Atp5me PE=1 SV=3	P29419	Atp5me	8 kDa	TRUE	150000000	232000000	210000000	585000000	93600000	148000000	181000000	91000000
Vascular cell adhesion protein 1 OS=Rattus norvegicus OX=10116 GN=Vcam1 PE=2 SV=1	P29534	Vcam1	81 kDa		0	0	0	7760000	0	0	0	0
Myristoylated alanine-rich C-kinase substrate OS=Rattus norvegicus OX=10116 GN=Marcks PE=1 SV=2	P30009	Marcks	30 kDa	TRUE	40300000	35100000	46200000	49800000	44100000	39900000	19500000	42600000
Glutathione S-transferase theta-2 OS=Rattus norvegicus OX=10116 GN=Gstt2 PE=1 SV=3	P30713	Gstt2	27 kDa	TRUE	0	0	0	0	0	6690000	0	0
ATP-dependent 6-phosphofructokinase, liver type OS=Rattus norvegicus OX=10116 GN=Pfkl PE=1 SV=3	P30835	Pfkl	85 kDa	TRUE	24900000	26900000	24800000	53100000	21300000	24300000	27700000	23900000
Cluster of Macrophage migration inhibitory factor OS=Rattus norvegicus OX=10116 GN=Mif PE=1 SV=4 (P30904)	P30904 [2]	Mif	12 kDa	TRUE	439000000	450000000	316000000	281000000	275000000	323000000	430000000	357000000
Cluster of Vimentin OS=Rattus norvegicus OX=10116 GN=Vim PE=1 SV=2 (P31000)	P31000 [4]	Vim	54 kDa	TRUE	24700000	25900000	20100000	19200000	19100000	15900000	14000000	14500000
Disks large homolog 4 OS=Rattus norvegicus OX=10116 GN=Dlg4 PE=1 SV=1	P31016	Dlg4	80 kDa	TRUE	61800000	61700000	69500000	68400000	50800000	50900000	69600000	55700000
Phosphatidylethanolamine-binding protein 1 OS=Rattus norvegicus OX=10116 GN=Pebp1 PE=1 SV=3	P31044	Pebp1	21 kDa		379000000	354000000	240000000	403000000	201000000	237000000	451000000	352000000
ATP synthase subunit d, mitochondrial OS=Rattus norvegicus OX=10116 GN=Atp5pd PE=1 SV=3	P31399	Atp5pd	19 kDa	TRUE	197000000	205000000	201000000	141000000	126000000	171000000	198000000	122000000
Metabotropic glutamate receptor 2 OS=Rattus norvegicus OX=10116 GN=Grm2 PE=1 SV=1	P31421	Grm2	96 kDa	TRUE	27800000	13600000	27900000	34000000	29200000	19500000	25000000	22100000
Metabotropic glutamate receptor 4 OS=Rattus norvegicus OX=10116 GN=Grm4 PE=1 SV=1	P31423	Grm4	102 kDa	TRUE	0	0	0	3770000	0	0	0	0
Metabotropic glutamate receptor 5 OS=Rattus norvegicus OX=10116 GN=Grm5 PE=1 SV=2	P31424	Grm5	132 kDa		3170000	3740000	4250000	7010000	5440000	3580000	4410000	3790000
Cluster of Excitatory amino acid transporter 2 OS=Rattus norvegicus OX=10116 GN=Slc1a2 PE=1 SV=2 (P31596)	P31596 [2]	Slc1a2	62 kDa	TRUE	242000000	262000000	248000000	336000000	234000000	201000000	209000000	177000000
Sodium- and chloride-dependent GABA transporter 3 OS=Rattus norvegicus OX=10116 GN=Slc6a11 PE=1 SV=1	P31647	Slc6a11	70 kDa	TRUE	19200000	33300000	35500000	64400000	31300000	16200000	20000000	17900000
Sodium-dependent neutral amino acid transporter SLC6A17 OS=Rattus norvegicus OX=10116 GN=Slc6a17 PE=1 SV=1	P31662	Slc6a17	81 kDa		18000000	30200000	23900000	22100000	17400000	32300000	25500000	18000000
Tricarboxylate transport protein, mitochondrial OS=Rattus norvegicus OX=10116 GN=Slc25a1 PE=1 SV=1	P32089	Slc25a1	34 kDa		10400000	17600000	22000000	0	13700000	7010000	22700000	20100000
Carnitine O-palmitoyltransferase 1, liver isoform OS=Rattus norvegicus OX=10116 GN=Cpt1a PE=1 SV=2	P32198	Cpt1a	88 kDa	TRUE	0	0	0	0	0	0	6030000	0
Cystathionine beta-synthase OS=Rattus norvegicus OX=10116 GN=Cbs PE=1 SV=3	P32232	Cbs	61 kDa		17900000	17400000	10500000	26100000	19900000	22400000	11900000	14400000
Cytochrome b-c1 complex subunit 2, mitochondrial OS=Rattus norvegicus OX=10116 GN=Uqcrc2 PE=1 SV=2	P32551	Uqcrc2	48 kDa		69800000	131000000	123000000	245000000	112000000	95100000	127000000	86600000
Syntaxin-1A OS=Rattus norvegicus OX=10116 GN=Stx1a PE=1 SV=1	P32851	Stx1a	33 kDa	TRUE	65800000	67700000	97900000	79500000	80500000	73900000	65300000	63500000
Cytochrome c oxidase subunit 7A2, mitochondrial OS=Rattus norvegicus OX=10116 GN=Cox7a2 PE=1 SV=1	P35171	Cox7a2	9 kDa		73600000	75900000	0	76200000	55600000	28900000	89700000	73200000
14-3-3 protein beta/alpha OS=Rattus norvegicus OX=10116 GN=Ywhab PE=1 SV=3	P35213	Ywhab	28 kDa	TRUE	275000000	308000000	333000000	207000000	296000000	329000000	368000000	258000000
Ras-related protein Rab-15 OS=Rattus norvegicus OX=10116 GN=Rab15 PE=2 SV=1	P35289	Rab15	24 kDa	TRUE	0	0	0	45000000	0	0	0	0
Hippocalcin-like protein 4 OS=Rattus norvegicus OX=10116 GN=Hpcal4 PE=2 SV=2	P35332	Hpcal4	22 kDa	TRUE	48700000	37500000	30700000	80500000	37200000	40200000	40900000	39800000
Metabotropic glutamate receptor 7 OS=Rattus norvegicus OX=10116 GN=Grm7 PE=1 SV=1	P35400	Grm7	102 kDa	TRUE	7470000	0	0	0	5890000	0	0	5410000
Cluster of ATP synthase subunit gamma, mitochondrial OS=Rattus norvegicus OX=10116 GN=Atp5f1c PE=1 SV=2 (P35435)	P35435 [3]	Atp5f1c	30 kDa	TRUE	81100000	83100000	91300000	364000000	90200000	73000000	80500000	75200000
Cluster of Glutamate receptor ionotropic, NMDA 1 OS=Rattus norvegicus OX=10116 GN=Grin1 PE=1 SV=1 (P35439)	P35439 [2]	Grin1	106 kDa	TRUE	12600000	12200000	12600000	22000000	10300000	4910000	8390000	16000000
Serine/threonine-protein kinase PAK 1 OS=Rattus norvegicus OX=10116 GN=Pak1 PE=1 SV=3	P35465	Pak1	61 kDa	TRUE	35800000	27900000	38800000	29600000	34500000	39300000	45500000	29600000
Calnexin OS=Rattus norvegicus OX=10116 GN=Canx PE=1 SV=1	P35565	Canx	67 kDa		52200000	51600000	67400000	85600000	45800000	52000000	51600000	56200000
Glycerol-3-phosphate dehydrogenase, mitochondrial OS=Rattus norvegicus OX=10116 GN=Gpd2 PE=1 SV=1	P35571	Gpd2	81 kDa	TRUE	18100000	19600000	17700000	20600000	20000000	31400000	17100000	17300000
Cysteine-rich protein 2 OS=Rattus norvegicus OX=10116 GN=Crip2 PE=2 SV=1	P36201	Crip2	23 kDa		49100000	35200000	37800000	26000000	32800000	31500000	33700000	53300000
Dual specificity mitogen-activated protein kinase kinase 2 OS=Rattus norvegicus OX=10116 GN=Map2k2 PE=1 SV=1	P36506	Map2k2	44 kDa	TRUE	26400000	0	24400000	26800000	18000000	32200000	61300000	0
Cluster of Serine/threonine-protein phosphatase 2A 55 kDa regulatory subunit B alpha isoform OS=Rattus norvegicus OX=10116 GN=Ppp2r2a PE=2 SV=1 (P36876)	P36876 [3]	Ppp2r2a	52 kDa	TRUE	21200000	25500000	32900000	25400000	28800000	25200000	26800000	27500000
Adenine phosphoribosyltransferase OS=Rattus norvegicus OX=10116 GN=Aprt PE=1 SV=1	P36972	Aprt	20 kDa		31600000	21300000	24900000	9770000	25500000	28300000	21800000	12000000
Alpha-synuclein OS=Rattus norvegicus OX=10116 GN=Snca PE=1 SV=1	P37377	Snca	15 kDa	TRUE	538000000	625000000	665000000	827000000	535000000	592000000	580000000	634000000
Cluster of Calponin-3 OS=Rattus norvegicus OX=10116 GN=Cnn3 PE=1 SV=1 (P37397)	P37397 [2]	Cnn3	36 kDa	TRUE	0	0	0	9510000	0	29000000	0	0
Transgelin-3 OS=Rattus norvegicus OX=10116 GN=Tagln3 PE=1 SV=2	P37805	Tagln3	23 kDa	TRUE	81600000	98400000	108000000	144000000	85500000	125000000	90200000	89800000
ADP-ribosylation factor-like protein 3 OS=Rattus norvegicus OX=10116 GN=Arl3 PE=1 SV=2	P37996	Arl3	20 kDa		20100000	44700000	31800000	31300000	33300000	53200000	29900000	14000000
Cluster of Methionine aminopeptidase 2 OS=Rattus norvegicus OX=10116 GN=Metap2 PE=1 SV=2 (P38062)	P38062 [2]	Metap2	53 kDa	TRUE	0	4250000	5930000	8770000	5200000	4320000	4190000	8740000
Mitochondrial pyruvate carrier 2 OS=Rattus norvegicus OX=10116 GN=Mpc2 PE=2 SV=1	P38718	Mpc2	14 kDa		23600000	22900000	23500000	38000000	14000000	23800000	27600000	25400000
40S ribosomal protein SA OS=Rattus norvegicus OX=10116 GN=Rpsa PE=1 SV=3	P38983	Rpsa	33 kDa		48500000	37100000	34000000	72400000	53300000	43500000	50600000	42500000
Adenylate kinase isoenzyme 1 OS=Rattus norvegicus OX=10116 GN=Ak1 PE=1 SV=3	P39069	Ak1	22 kDa		87300000	83000000	83200000	65400000	87400000	84100000	78000000	41700000
Proteasome subunit beta type-3 OS=Rattus norvegicus OX=10116 GN=Psmb3 PE=1 SV=1	P40112	Psmb3	23 kDa		21100000	10800000	12400000	22900000	22100000	9280000	12000000	15200000
CD9 antigen OS=Rattus norvegicus OX=10116 GN=Cd9 PE=1 SV=2	P40241	Cd9	25 kDa		25900000	33700000	27900000	0	18600000	44600000	23400000	27300000
Proteasome subunit beta type-2 OS=Rattus norvegicus OX=10116 GN=Psmb2 PE=1 SV=1	P40307	Psmb2	23 kDa		52500000	49900000	49700000	38700000	18400000	15900000	55200000	39700000
Arginine--tRNA ligase, cytoplasmic OS=Rattus norvegicus OX=10116 GN=Rars PE=1 SV=2	P40329	Rars	76 kDa		4870000	10800000	8930000	11700000	0	12200000	12500000	8680000
60S ribosomal protein L13 OS=Rattus norvegicus OX=10116 GN=Rpl13 PE=1 SV=2	P41123	Rpl13	24 kDa		51400000	50100000	29400000	81600000	47400000	34100000	29100000	37400000
Megakaryocyte-associated tyrosine-protein kinase OS=Rattus norvegicus OX=10116 GN=Matk PE=2 SV=1	P41243	Matk	52 kDa	TRUE	0	0	0	4240000	0	0	0	0
Caveolin-1 OS=Rattus norvegicus OX=10116 GN=Cav1 PE=1 SV=3	P41350 (+1)	Cav1	21 kDa		0	0	0	0	0	0	0	0
Low molecular weight phosphotyrosine protein phosphatase OS=Rattus norvegicus OX=10116 GN=Acp1 PE=1 SV=3	P41498 (+1)	Acp1	18 kDa		17700000	16900000	26400000	38000000	0	0	18600000	15600000
Tyrosine-protein phosphatase non-receptor type 11 OS=Rattus norvegicus OX=10116 GN=Ptpn11 PE=1 SV=4	P41499	Ptpn11	68 kDa	TRUE	10900000	10800000	7100000	10600000	12200000	8080000	10800000	9980000
General vesicular transport factor p115 OS=Rattus norvegicus OX=10116 GN=Uso1 PE=1 SV=1	P41542	Uso1	107 kDa	TRUE	9880000	10800000	10900000	17800000	11600000	12400000	8250000	10200000
Isocitrate dehydrogenase [NADP] cytoplasmic OS=Rattus norvegicus OX=10116 GN=Idh1 PE=1 SV=1	P41562	Idh1	47 kDa	TRUE	18700000	28900000	22900000	40700000	25000000	18300000	18800000	25600000
Nucleolar and coiled-body phosphoprotein 1 OS=Rattus norvegicus OX=10116 GN=Nolc1 PE=1 SV=2	P41777	Nolc1	74 kDa		0	2670000	2960000	0	3350000	0	3150000	0
L-lactate dehydrogenase B chain OS=Rattus norvegicus OX=10116 GN=Ldhb PE=1 SV=2	P42123	Ldhb	37 kDa	TRUE	226000000	246000000	204000000	239000000	209000000	155000000	199000000	122000000
DNA-(apurinic or apyrimidinic site) lyase OS=Rattus norvegicus OX=10116 GN=Apex1 PE=1 SV=2	P43138	Apex1	36 kDa		0	0	7020000	0	9230000	0	0	0
Histone H1.0 OS=Rattus norvegicus OX=10116 GN=H1f0 PE=2 SV=2	P43278	H1f0	21 kDa		44300000	40300000	42100000	0	36800000	35800000	44000000	30300000
Palmitoyl-protein thioesterase 1 OS=Rattus norvegicus OX=10116 GN=Ppt1 PE=1 SV=1	P45479	Ppt1	34 kDa		25200000	26300000	32200000	8720000	21000000	36000000	35700000	26000000
Cofilin-1 OS=Rattus norvegicus OX=10116 GN=Cfl1 PE=1 SV=3	P45592	Cfl1	19 kDa	TRUE	243000000	334000000	275000000	286000000	223000000	289000000	278000000	333000000
Transitional endoplasmic reticulum ATPase OS=Rattus norvegicus OX=10116 GN=Vcp PE=1 SV=3	P46462	Vcp	89 kDa	TRUE	37300000	41600000	48700000	44800000	43000000	40100000	46500000	38400000
Cluster of Carbonyl reductase [NADPH] 1 OS=Rattus norvegicus OX=10116 GN=Cbr1 PE=1 SV=2 (P47727)	P47727 [2]	Cbr1	31 kDa	TRUE	31200000	29400000	18100000	16800000	14100000	18000000	21500000	16600000
Calretinin OS=Rattus norvegicus OX=10116 GN=Calb2 PE=1 SV=1	P47728	Calb2	31 kDa	TRUE	29400000	55100000	36400000	36900000	67500000	0	0	39800000
Cluster of Glial fibrillary acidic protein OS=Rattus norvegicus OX=10116 GN=Gfap PE=1 SV=2 (P47819)	P47819 [2]	Gfap	50 kDa	TRUE	40900000	38500000	47000000	57400000	48900000	33200000	46500000	53600000
Cluster of ATP-dependent 6-phosphofructokinase, platelet type OS=Rattus norvegicus OX=10116 GN=Pfkp PE=1 SV=2 (P47860)	P47860 [2]	Pfkp	86 kDa	TRUE	69300000	71400000	55900000	74200000	68600000	62900000	68100000	66100000
Synaptotagmin-5 OS=Rattus norvegicus OX=10116 GN=Syt5 PE=1 SV=1	P47861	Syt5	43 kDa	TRUE	0	0	0	45400000	0	0	0	0
Cysteine and glycine-rich protein 1 OS=Rattus norvegicus OX=10116 GN=Csrp1 PE=1 SV=2	P47875	Csrp1	21 kDa		31900000	20700000	35500000	52700000	20800000	22500000	23400000	20000000
Dihydropyrimidinase-related protein 2 OS=Rattus norvegicus OX=10116 GN=Dpysl2 PE=1 SV=1	P47942	Dpysl2	62 kDa	TRUE	408000000	427000000	383000000	354000000	330000000	333000000	443000000	394000000
Cluster of Galectin-5 OS=Rattus norvegicus OX=10116 GN=Lgals5 PE=1 SV=2 (P47967)	P47967 [4]	Lgals5	16 kDa	TRUE	0	0	0	0	0	0	0	0
Neuronal pentraxin-1 OS=Rattus norvegicus OX=10116 GN=Nptx1 PE=1 SV=1	P47971	Nptx1	47 kDa	TRUE	19300000	28400000	16300000	28400000	22600000	21500000	16800000	14200000
Triosephosphate isomerase OS=Rattus norvegicus OX=10116 GN=Tpi1 PE=1 SV=2	P48500	Tpi1	27 kDa		283000000	319000000	321000000	481000000	339000000	253000000	318000000	292000000
Glutamate--cysteine ligase regulatory subunit OS=Rattus norvegicus OX=10116 GN=Gclm PE=1 SV=1	P48508	Gclm	31 kDa		0	0	0	0	0	0	0	0
Sodium/calcium exchanger 2 OS=Rattus norvegicus OX=10116 GN=Slc8a2 PE=1 SV=1	P48768	Slc8a2	101 kDa		32300000	42000000	34100000	23500000	30700000	29200000	39600000	30700000
Asparagine synthetase [glutamine-hydrolyzing] OS=Rattus norvegicus OX=10116 GN=Asns PE=2 SV=3	P49088	Asns	64 kDa	TRUE	0	4120000	4480000	0	0	6760000	7120000	0
Cluster of 40S ribosomal protein S3a OS=Rattus norvegicus OX=10116 GN=Rps3a PE=1 SV=2 (P49242)	P49242 [2]	Rps3a	30 kDa	TRUE	37700000	47300000	33900000	40800000	34500000	36400000	34000000	34300000
Rab GDP dissociation inhibitor alpha OS=Rattus norvegicus OX=10116 GN=Gdi1 PE=1 SV=1	P50398	Gdi1	51 kDa	TRUE	94100000	115000000	136000000	134000000	103000000	114000000	139000000	86900000
Rab GDP dissociation inhibitor beta OS=Rattus norvegicus OX=10116 GN=Gdi2 PE=1 SV=2	P50399	Gdi2	51 kDa	TRUE	54200000	52300000	79900000	82900000	76100000	77300000	67500000	58800000
V-type proton ATPase subunit F OS=Rattus norvegicus OX=10116 GN=Atp6v1f PE=1 SV=1	P50408	Atp6v1f	13 kDa		61600000	52700000	47300000	182000000	98600000	51700000	51900000	29900000
Alanine--tRNA ligase, cytoplasmic OS=Rattus norvegicus OX=10116 GN=Aars PE=1 SV=3	P50475	Aars	107 kDa		16800000	15600000	23400000	13700000	16000000	16000000	17400000	18400000
Hsc70-interacting protein OS=Rattus norvegicus OX=10116 GN=St13 PE=1 SV=1	P50503	St13	41 kDa		20800000	21000000	20300000	31600000	16800000	14800000	16400000	16300000
4-aminobutyrate aminotransferase, mitochondrial OS=Rattus norvegicus OX=10116 GN=Abat PE=1 SV=3	P50554	Abat	56 kDa		53900000	64500000	67600000	60600000	80900000	55300000	55400000	79800000
Multifunctional protein ADE2 OS=Rattus norvegicus OX=10116 GN=Paics PE=1 SV=3	P51583	Paics	47 kDa		10800000	4220000	6160000	19000000	11200000	8400000	10600000	11000000
Alcohol dehydrogenase [NADP(+)] OS=Rattus norvegicus OX=10116 GN=Akr1a1 PE=1 SV=2	P51635	Akr1a1	37 kDa		53300000	40100000	52700000	61500000	40100000	48800000	37700000	46600000
Adenylyl cyclase-associated protein 2 OS=Rattus norvegicus OX=10116 GN=Cap2 PE=1 SV=1	P52481	Cap2	53 kDa	TRUE	40200000	40600000	41000000	56300000	36600000	43200000	37900000	41100000
Endoplasmic reticulum resident protein 29 OS=Rattus norvegicus OX=10116 GN=Erp29 PE=1 SV=2	P52555	Erp29	29 kDa		44800000	44800000	29000000	58100000	35500000	39600000	48400000	28100000
2-iminobutanoate/2-iminopropanoate deaminase OS=Rattus norvegicus OX=10116 GN=Rida PE=1 SV=3	P52759	Rida	14 kDa		13000000	22100000	0	33600000	18000000	18100000	14800000	18800000
Serine/threonine-protein phosphatase 5 OS=Rattus norvegicus OX=10116 GN=Ppp5c PE=1 SV=1	P53042	Ppp5c	57 kDa	TRUE	12400000	14600000	20300000	15500000	17500000	15200000	12100000	14300000
AP-3 complex subunit mu-2 OS=Rattus norvegicus OX=10116 GN=Ap3m2 PE=2 SV=1	P53678	Ap3m2	47 kDa	TRUE	26200000	29500000	20300000	22600000	25900000	20000000	24100000	32900000
Phosphatidylinositol transfer protein beta isoform OS=Rattus norvegicus OX=10116 GN=Pitpnb PE=1 SV=2	P53812	Pitpnb	31 kDa	TRUE	0	22100000	0	19000000	0	0	26900000	0
Voltage-dependent L-type calcium channel subunit beta-3 OS=Rattus norvegicus OX=10116 GN=Cacnb3 PE=1 SV=1	P54287	Cacnb3	55 kDa	TRUE	11900000	8300000	0	9370000	11200000	8650000	3920000	11800000
Guanine nucleotide-binding protein G(I)/G(S)/G(T) subunit beta-1 OS=Rattus norvegicus OX=10116 GN=Gnb1 PE=1 SV=4	P54311	Gnb1	37 kDa	TRUE	159000000	257000000	206000000	86800000	279000000	260000000	243000000	306000000
Guanine nucleotide-binding protein G(I)/G(S)/G(T) subunit beta-2 OS=Rattus norvegicus OX=10116 GN=Gnb2 PE=1 SV=4	P54313	Gnb2	37 kDa	TRUE	104000000	182000000	163000000	57000000	156000000	132000000	120000000	204000000
Phospholipase A-2-activating protein OS=Rattus norvegicus OX=10116 GN=Plaa PE=1 SV=3	P54319	Plaa	87 kDa		0	4820000	6320000	5200000	7030000	4960000	4970000	4850000
5'-AMP-activated protein kinase catalytic subunit alpha-1 OS=Rattus norvegicus OX=10116 GN=Prkaa1 PE=1 SV=2	P54645	Prkaa1	64 kDa	TRUE	0	0	0	3400000	0	0	0	0
Branched-chain-amino-acid aminotransferase, cytosolic OS=Rattus norvegicus OX=10116 GN=Bcat1 PE=1 SV=1	P54690 (+1)	Bcat1	46 kDa		33500000	37200000	38700000	55100000	30900000	36900000	36500000	37500000
Sodium channel subunit beta-2 OS=Rattus norvegicus OX=10116 GN=Scn2b PE=1 SV=1	P54900	Scn2b	24 kDa		28000000	19000000	16600000	30500000	7930000	8510000	8370000	18100000
Alpha-soluble NSF attachment protein OS=Rattus norvegicus OX=10116 GN=Napa PE=1 SV=2	P54921	Napa	33 kDa	TRUE	41300000	43600000	40600000	49700000	40800000	54000000	53300000	39900000
Fatty acid-binding protein, brain OS=Rattus norvegicus OX=10116 GN=Fabp7 PE=1 SV=2	P55051	Fabp7	15 kDa		32500000	34000000	38400000	87000000	28100000	40400000	30000000	39600000
Fatty acid-binding protein 5 OS=Rattus norvegicus OX=10116 GN=Fabp5 PE=1 SV=3	P55053	Fabp5	15 kDa		50600000	54200000	60300000	105000000	54500000	73000000	75600000	47400000
Serum paraoxonase/arylesterase 1 OS=Rattus norvegicus OX=10116 GN=Pon1 PE=1 SV=3	P55159	Pon1	39 kDa		0	0	0	3370000	0	0	0	0
Cluster of Nck-associated protein 1 OS=Rattus norvegicus OX=10116 GN=Nckap1 PE=2 SV=1 (P55161)	P55161 [3]	Nckap1	129 kDa	TRUE	31300000	24500000	21100000	24200000	28300000	22400000	29200000	25400000
NHP2-like protein 1 OS=Rattus norvegicus OX=10116 GN=Snu13 PE=2 SV=4	P55770	Snu13	14 kDa	TRUE	0	0	0	0	0	0	0	0
NADPH:adrenodoxin oxidoreductase, mitochondrial OS=Rattus norvegicus OX=10116 GN=Fdxr PE=1 SV=1	P56522	Fdxr	54 kDa		0	0	0	0	8440000	0	0	0
ES1 protein homolog, mitochondrial OS=Rattus norvegicus OX=10116 PE=1 SV=2	P56571		28 kDa		49600000	71000000	88000000	87300000	70100000	72200000	60600000	55200000
Isocitrate dehydrogenase [NADP], mitochondrial OS=Rattus norvegicus OX=10116 GN=Idh2 PE=1 SV=2	P56574	Idh2	51 kDa	TRUE	22700000	32000000	23800000	37600000	28800000	21700000	37000000	31500000
Striatin-3 OS=Rattus norvegicus OX=10116 GN=Strn3 PE=1 SV=2	P58405	Strn3	87 kDa	TRUE	7060000	8040000	8040000	10300000	7790000	15300000	0	0
Cluster of Guanine nucleotide-binding protein G(o) subunit alpha OS=Rattus norvegicus OX=10116 GN=Gnao1 PE=1 SV=2 (P59215)	P59215 [10]	Gnao1	40 kDa	TRUE	69600000	83200000	69300000	113000000	69300000	75200000	76600000	83200000
RuvB-like 1 OS=Rattus norvegicus OX=10116 GN=Ruvbl1 PE=1 SV=1	P60123	Ruvbl1	50 kDa		11400000	2700000	4760000	0	3820000	6990000	4520000	0
SNARE-associated protein Snapin OS=Rattus norvegicus OX=10116 GN=Snapin PE=1 SV=1	P60192	Snapin	15 kDa		0	0	0	0	0	0	0	0
[truncated: 924 more rows]

## Sheet: Table SE5
Table SE 5: list of OFC protein expression values and statistics between animals that self-administered heroin (0.03mg/kg/infusion) for 10 days and drug-free naïve animals
[truncated: 44 more rows]

[truncated: 3 more sheets: Table SE6, Table SE7, Notes]
